# Supplementary material for: eIF2B activator prevents neurological defects caused by a chronic integrated stress response
Source: eLife. 2019 Jan 9;8:e42940. doi: 10.7554/eLife.42940 (PMC6326728; doi:10.7554/eLife.42940)
Supplement: Figure 3—source data 1. [file elife-42940-fig3-data1.xlsx]

## Sheet: Sheet1
t-tests with Holm-Sidak correction for multiple comparisons
All comparisons are to to WT except where indicated
RED = significant increase (p < 0.01)
GREEN = significant decrease (p < 0.01)
Figure 3
		Cerebellum			Spinal cord		2BAct-treated R191H vs. placebo-treated R191H
	Transcript	2.5 mo	5 mo	7 mo	7 mo		Cerebellum	Spinal cord
	Mthfd2	< 1E-15	< 1E-15	< 1E-15	0.00054723		< 1E-15	0.00238276
	Gadd34	0.350056	0.00028965	0.000769509	1.40001e-05		0.00239126	1.95815e-05
	Atf3	0.00464294	4.845e-12	1.62e-13	1.24339e-06		6.28e-13	1.59745e-06
	Chop	1.267e-12	< 1E-15	1.8e-14	2.79297e-06		< 1E-15	7.43887e-06
	Trib3	5.539e-12	< 1E-15	< 1E-15	9.92989e-08		< 1E-15	9.98194e-08
	Aaat	0.743506	< 1E-15	3.02736e-07	1.40001e-05		3.0793e-11	1.65777e-05
	Asns	3.45515e-09	4.845e-12	7.9977e-11	0.405107		2.45169e-09	0.791393
	Atf4	0.00177832	5.5617e-11	1.13597e-05	0.0165367		0.000140896	0.182784
	Gadd45a	0.743506	9.1232e-11	1.13597e-05	1.57038e-06		1e-15	3.26952e-06
	Chac1	< 1E-15	< 1E-15	< 1E-15	1.87229e-05		< 1E-15	3.51603e-05
	Slc1a4	3.8e-14	7.669e-12	1.02466e-09	0.138607		< 1E-15	0.541929
	Eif4ebp1	< 1E-15	< 1E-15	< 1E-15	8.27892e-08		< 1E-15	1.23707e-07
	Atf5	< 1E-15	< 1E-15	< 1E-15	2.54579e-08		< 1E-15	1.59745e-06
	Slc7a5	1.5e-14	< 1E-15	6.985e-12	2.79297e-06		< 1E-15	1.65777e-05
	Sesn2	7.75319e-10	< 1E-15	3.517e-12	1.53916e-05		< 1E-15	4.57256e-05
Figure 3 - figure supplement 1
		Forebrain				Midbrain				Hindbrain				P14 tissues
	Transcript	2.5 mo	5 mo	7 mo	Transcript	2.5 mo	5 mo	7 mo	Transcript	2.5 mo	5 mo	7 mo	Transcript	Brain	Spinal cord
	Mthfd2	< 1E-15	< 1E-15	< 1E-15	Mthfd2	1.72833e-08	< 1E-15	< 1E-15	Mthfd2	6.987e-05	8.57523e-08	4.10776e-08	Mthfd2	0.944768	0.422132
	Gadd34	6.23236e-06	2.91164e-06	3.85105e-08	Gadd34	0.0411324	5.14971e-05	1.8563e-07	Gadd34	0.22302	2.5688e-07	0.000435065	Gadd34	0.998592	0.962589
	Atf3	0.314643	1.76181e-07	< 1E-15	Atf3	7.21591e-06	8.54e-13	< 1E-15	Atf3	0.00165027	7.936e-12	7.90996e-08	Atf3	0.588642	0.489857
	Chop	1.21481e-10	9e-15	4.38e-13	Chop	8.24436e-08	< 1E-15	< 1E-15	Chop	7.88585e-10	< 1E-15	8.28638e-10	Chop	0.996899	0.994303
	Trib3	1.1682e-11	< 1E-15	< 1E-15	Trib3	7.5116e-11	7.1e-14	< 1E-15	Trib3	5.30788e-08	< 1E-15	1.82707e-10	Trib3	0.98162	0.994303
	Aaat	3.57222e-07	< 1E-15	< 1E-15	Aaat	6.8068e-11	< 1E-15	< 1E-15	Aaat	0.000832416	1.59698e-08	1.1431e-11	Aaat	0.789929	0.112381
	Asns	0.314643	0.00389771	0.507664	Asns	0.152808	0.81304	0.686169	Asns	0.00245536	2.71129e-06	0.0276776	Asns	0.998592	0.964699
	Atf4	3.67224e-05	7.69977e-08	5.6976e-11	Atf4	0.00419785	5.83428e-09	< 1E-15	Atf4	1.52499e-05	3.2e-14	1.40471e-07	Atf4	0.120393	0.994303
	Gadd45a	0.000681074	1.62063e-05	4.27281e-10	Gadd45a	0.152808	0.00110115	1.87688e-07	Gadd45a	0.422304	0.00248855	0.00324574	Gadd45a	0.789929	0.912224
	Chac1	4.039e-12	1.2e-14	< 1E-15	Chac1	6.3e-14	< 1E-15	< 1E-15	Chac1	1.02367e-10	< 1E-15	3.2e-13	Chac1	0.998592	0.985953
	Slc1a4	4.36407e-08	2.09276e-05	0.507664	Slc1a4	0.0021779	0.81304	0.0778911	Slc1a4	8.68023e-06	0.00393106	0.00278594	Slc1a4	0.998592	0.972195
	Eif4ebp1	3.3e-13	< 1E-15	< 1E-15	Eif4ebp1	1.06e-13	< 1E-15	< 1E-15	Eif4ebp1	2.07e-13	< 1E-15	7e-15	Eif4ebp1	0.998592	0.655207
	Atf5	6.7e-13	< 1E-15	< 1E-15	Atf5	2.37e-13	< 1E-15	< 1E-15	Atf5	5.98515e-10	< 1E-15	9e-15	Atf5	0.998592	0.753693
	Slc7a5	7.274e-12	8.7397e-11	2.499e-12	Slc7a5	1.04526e-05	< 1E-15	9.9485e-11	Slc7a5	1.00384e-08	2.4e-13	1.76e-13	Slc7a5	0.789929	0.394207
	Sesn2	4.5464e-11	5.80524e-09	< 1E-15	Sesn2	7.21591e-06	< 1E-15	< 1E-15	Sesn2	9.01562e-07	4e-15	3.73901e-10	Sesn2	0.996899	0.994303
Figure 3 - figure supplement 2
		2BAct-treated R191H vs. placebo-treated R191H
	Transcript	Cerebellum	Spinal cord
	Mthfd2	0.910371	0.811455
	Gadd34	0.985871	0.811455
	Atf3	0.910371	0.413994
	Chop	0.985871	0.811455
	Trib3	0.995234	0.922091
	Aaat	0.995234	0.922091
	Asns	0.995234	0.922091
	Atf4	0.95318	0.413994
	Gadd45a	0.995234	0.922091
	Chac1	0.995234	0.821943
	Slc1a4	0.417019	0.706219
	Eif4ebp1	5.88147e-08	0.30053
	Atf5	7e-15	< 1E-15
	Slc7a5	0.557234	0.413994
	Sesn2	0.980136	0.922091
Figure 3 - figure supplement 3
		Peripheral tissues
	Transcript	Soleus (7 mo)	Liver (7 mo)	Kidney (2.5 mo)	Ovary (10 mo)
	Mthfd2	0.91145	0.667879	0.234659	0.99495
	Gadd34	0.113739	0.295823	0.181255	0.99495
	Atf3	0.916076	0.142594	0.990276	0.083178
	Chop	0.524037	0.000630266	0.990276	0.191656
	Trib3	0.91145	0.614432	0.602879	0.826952
	Aaat	0.780488	0.145543	0.96974	0.351307
	Asns	0.781065	0.667879	0.0763162	0.99495
	Atf4	0.668835	0.667879	0.428862	0.99495
	Gadd45a	0.91145	5.08814e-08	0.32298	0.083178
	Chac1	0.994497	0.667879	0.813459	0.99495
	Slc1a4	0.826528	2.66014e-05	0.96974	0.99495
	Eif4ebp1	0.780488	0.0124479	0.0488224	0.99495
	Atf5	0.780488	0.000162219	0.0903567	0.99495
	Slc7a5	0.916076	0.345424	0.96974	0.083178
	Sesn2	0.91145	0.103513	0.990276	0.99495
