# Supplementary material for: eIF2B activator prevents neurological defects caused by a chronic integrated stress response
Source: eLife. 2019 Jan 9;8:e42940. doi: 10.7554/eLife.42940 (PMC6326728; doi:10.7554/eLife.42940)
Supplement: Figure 4—source data 1. [file elife-42940-fig4-data1.xlsx]

## Sheet: mmdiff.collapsed.gene.mouse.vwm
Gene ID	Symbol	Description	Biotype	Entrez ID	ln TPM												Comparisons
					2 mo WT		2 mo R191H		5 mo WT		5 mo R191H		7 mo WT		7 mo R191H		2 mo R191H vs. WT			5 mo R191H vs. WT			7 mo R191H vs. WT
					Mean	SD	Mean	SD	Mean	SD	Mean	SD	Mean	SD	Mean	SD	Effect size	Posterior probability	Bayes Factor	Effect size	Posterior probability	Bayes Factor	Effect size	Posterior probability	Bayes Factor
ENSMUSG00000025375	Aatk	apoptosis associated tyrosine kinase	protein_coding	11302	1.48078	0.0191078	1.43487	0.0513115	-0.148701	0.0182944	-0.306315	0.154927	0.210991	0.0208866	-0.015042	0.109143	-0.0456661	0.00753514	0.0683312	-0.148326	0.0255487	0.235967	-0.221995	0.0593238	0.567586
ENSMUSG00000015243	Abca1	ATP-binding cassette sub-family A (ABC1) member 1	protein_coding	11303	-0.0608387	0.0790948	0.214364	0.047264	-1.22745	0.0718082	-0.834964	0.130761	-0.655952	0.0921429	-0.334764	0.0221163	0.270281	0.10047	1.00523	0.375858	0.121275	1.24211	0.313679	0.135048	1.4052
ENSMUSG00000026944	Abca2	ATP-binding cassette sub-family A (ABC1) member 2	protein_coding	11305	1.60282	0.12946	1.5644	0.0375418	-0.303119	0.0519203	-0.450902	0.131373	0.585245	0.0900522	0.458591	0.092029	-0.0381023	0.0106607	0.0969797	-0.140267	0.0206652	0.189911	-0.12174	0.0157957	0.144443
ENSMUSG00000031333	Abcb7	ATP-binding cassette sub-family B (MDR/TAP) member 7	protein_coding	11306	-0.534185	0.0710031	-0.513247	0.0432171	-1.06587	0.0375222	-1.14102	0.0403481	-1.11225	0.10626	-1.04104	0.0992617	0.020399	0.00596159	0.0539761	-0.0758024	0.0115024	0.104727	0.0726464	0.0113744	0.103548
ENSMUSG00000024030	Abcg1	ATP binding cassette subfamily G member 1	protein_coding	11307	0.481231	0.0895637	0.534977	0.0390684	-0.432107	0.0359668	-0.287535	0.178291	-0.332093	0.0501087	-0.253941	0.052452	0.0545167	0.00934549	0.0849029	0.135479	0.0222756	0.205048	0.0755575	0.0110595	0.100648
ENSMUSG00000058835	Abi1	abl-interactor 1	protein_coding	11308	0.465167	0.064767	0.568101	0.0605122	0.0429711	0.0133956	0.11553	0.0784007	-0.103931	0.0520756	-0.00141497	0.050124	0.0978583	0.0139053	0.126913	0.0705094	0.0109929	0.100036	0.0987647	0.0174418	0.159763
ENSMUSG00000026842	Abl1	c-abl oncogene 1 non-receptor tyrosine kinase	protein_coding	11350	-0.175722	0.00965944	-0.182961	0.0441899	-2	0	-2	0	-1.37898	0.0305313	-1.39973	0.0640238	-0.011175	0.00527393	0.047717	0.0818381	0.0102368	0.0930841	-0.0192733	0.00598489	0.0541883
ENSMUSG00000026596	Abl2	v-abl Abelson murine leukemia viral oncogene 2 (arg Abelson-related gene)	protein_coding	11352	-0.299388	0.116839	-0.346772	0.0650107	-2	0	-1.87101	0.124308	-1.30602	0.0991668	-1.35362	0.0621938	-0.0471114	0.0104334	0.0948902	0.172763	0.0336429	0.313328	-0.0440233	0.0095162	0.0864686
ENSMUSG00000026003	Acadl	acyl-Coenzyme A dehydrogenase long-chain	protein_coding	11363	-0.290198	0.183372	-0.38535	0.0835375	-1.10044	0.0471903	-1.19932	0.217618	-1.10254	0.122267	-1.09587	0.0627366	-0.0869784	0.0168817	0.154544	-0.0908884	0.0164713	0.150725	0.00866459	0.00925082	0.0840348
ENSMUSG00000062908	Acadm	acyl-Coenzyme A dehydrogenase medium chain	protein_coding	11364	-0.170887	0.0841572	-0.0816938	0.0311173	-0.78663	0.0669064	-0.806601	0.0741852	-0.966626	0.0224887	-0.781253	0.0960608	0.081619	0.0111212	0.101217	-0.0159175	0.00676495	0.0612992	0.178352	0.0389814	0.365063
ENSMUSG00000018574	Acadvl	acyl-Coenzyme A dehydrogenase very long chain	protein_coding	11370	0.828126	0.128261	0.740882	0.0265187	0.0951351	0.083727	0.119963	0.0747071	0.0644607	0.0415211	0.0919872	0.0470758	-0.0890894	0.0135354	0.12349	0.0246872	0.00700388	0.0634795	0.0285758	0.00512372	0.0463509
ENSMUSG00000020704	Asic2	Acid-sensing ion channel 2	protein_coding	11418	-0.586329	0.0738649	-0.662256	0.129863	-1.92558	0.0247203	-1.82706	0.102462	-1.46343	0.0397415	-1.45519	0.0493267	-0.0765774	0.0122255	0.111392	0.0985162	0.0151665	0.1386	0.00704649	0.00473734	0.042839
ENSMUSG00000023017	Asic1	Acid-sensing ion channel 1	protein_coding	11419	-0.193939	0.0656464	-0.210685	0.0671981	-1.51367	0.0262871	-1.56602	0.0827386	-1.16233	0.0506273	-1.27652	0.0605369	-0.0174663	0.00670344	0.0607381	-0.0506433	0.00938028	0.085222	-0.112527	0.0184493	0.169165
ENSMUSG00000023328	Ache	acetylcholinesterase	protein_coding	11423	-0.0186612	0.0110652	0.0629686	0.110723	-1.59262	0.104795	-2	0	-1.136	0.0769777	-1.40214	0.127622	0.0813382	0.0130638	0.119131	-0.150318	0.0243451	0.224573	-0.25317	0.0509155	0.482823
ENSMUSG00000028649	Macf1	microtubule-actin crosslinking factor 1	protein_coding	11426	2.13328	0.0429492	2.12605	0.0131489	0.589614	0.0540416	0.787932	0.173316	1.34266	0.0175062	1.38744	0.0102393	-0.00494676	0.00343263	0.0310001	0.188319	0.0294211	0.272817	0.0443194	0.00985992	0.089623
ENSMUSG00000028405	Aco1	aconitase 1	protein_coding	11428	-0.601492	0.0753827	-0.617491	0.0484508	-1.77381	0.05378	-1.639	0.141061	-1.36478	0.0603429	-1.4974	0.0755554	-0.0123631	0.00634798	0.0574968	0.133851	0.0179084	0.164115	-0.132033	0.0213489	0.196332
ENSMUSG00000022477	Aco2	aconitase 2 mitochondrial	protein_coding	11429	2.04644	0.0269343	1.957	0.023632	1.29112	0.0273007	1.27142	0.0218783	1.38049	0.100317	1.32637	0.029506	-0.0871379	0.0226847	0.208901	-0.0206184	0.0033328	0.0300955	-0.0548803	0.00951992	0.0865028
ENSMUSG00000020777	Acox1	Peroxisomal acyl-coenzyme A oxidase 1	protein_coding	11430	0.819258	0.0237785	0.770773	0.0256828	0.0208145	0.0212146	0.0334202	0.0840592	0.117543	0.0749922	0.0780145	0.0467297	-0.0468863	0.00590083	0.0534227	0.0156744	0.00701555	0.0635861	-0.0403845	0.00697831	0.0632461
ENSMUSG00000044573	Acp1	acid phosphatase 1 soluble	protein_coding	11431	-0.423413	0.0201567	-0.407267	0.044058	-0.894356	0.0418647	-0.891333	0.0325494	-1.06692	0.118819	-1.06888	0.0427037	0.0188791	0.00414412	0.0374523	0.00269553	0.0037568	0.0339387	-0.00524271	0.00855079	0.0776209
ENSMUSG00000002103	Acp2	Mus musculus acid phosphatase 2 lysosomal (Acp2) transcript variant 1 mRNA.	protein_coding	11432	-0.407978	0.107292	-0.38241	0.0257528	-1.04024	0.0656996	-1.02743	0.105344	-0.996699	0.0907274	-0.981106	0.118104	0.0248412	0.00800601	0.0726356	0.0110566	0.00828724	0.0752084	0.00958615	0.0091387	0.0830069
ENSMUSG00000027950	Chrnb2	cholinergic receptor nicotinic beta polypeptide 2 (neuronal)	protein_coding	11444	-0.0334852	0.0970944	-0.0793118	0.0153951	-1.01978	0.0139992	-0.916989	0.163797	-0.792136	0.0161775	-0.814309	0.0392516	-0.0434085	0.00851497	0.0772929	0.0981489	0.0145448	0.132835	-0.0225613	0.00372251	0.0336278
ENSMUSG00000029580	Actb	Actin cytoplasmic 1 Actin cytoplasmic 1 N-terminally processed	protein_coding	11461	3.13989	0.0319886	3.08733	0.0220232	2.56894	0.00451932	2.40164	0.170088	2.66892	0.0412578	2.55208	0.0370405	-0.0521265	0.00798088	0.0724058	-0.156637	0.0241722	0.222939	-0.117473	0.0259593	0.23986
ENSMUSG00000062825	Actg1	Actin cytoplasmic 2 Actin cytoplasmic 2 N-terminally processed	protein_coding	11465	2.46132	0.0608976	2.37988	0.0953463	1.71252	0.00643654	1.69474	0.117546	1.62788	0.0830125	1.63507	0.0925583	-0.0832829	0.0121374	0.110579	-0.0168868	0.00817406	0.0741729	0.00798058	0.00770624	0.0698948
ENSMUSG00000035783	Acta2	Actin aortic smooth muscle Actin aortic smooth muscle intermediate form	protein_coding	11475	-1	0	-1	0	-2	0	-2	0	-1.86699	0.122781	-1.78794	0.165528	0.0336545	0.0151701	0.138634	0.342184	0.0568536	0.542527	0.0747026	0.0140043	0.127829
ENSMUSG00000026836	Acvr1	Mus musculus activin A receptor type 1 (Acvr1) transcript variant 5 mRNA.	protein_coding	11477	-0.762461	0.130791	-0.731672	0.0647123	-2	0	-2	0	-2	0	-2	0	0.0270206	0.00904837	0.0821789	0.123362	0.0196924	0.180792	0.0175893	0.01319	0.120296
ENSMUSG00000000532	Acvr1b	Activin receptor type-1B	protein_coding	11479	-0.0430347	0.0237726	-0.0912725	0.036994	-1.18536	0.0675017	-1.11176	0.112763	-0.884791	0.00926245	-0.977248	0.0409158	-0.0479083	0.00657905	0.0596036	0.0753917	0.0122166	0.11131	-0.0901139	0.0213202	0.196062
ENSMUSG00000052155	Acvr2a	Activin receptor type-2A	protein_coding	11480	-0.835682	0.03481	-0.893491	0.0881307	-1.75353	0.0274653	-1.68282	0.0334469	-1.57708	0.0164896	-1.51422	0.0283541	-0.0550212	0.00829805	0.0753073	0.0690543	0.0123762	0.112782	0.0638066	0.0101152	0.0919671
ENSMUSG00000020774	Aspa	aspartoacylase	protein_coding	11484	-0.468047	0.10462	-0.625708	0.143236	-1.17997	0.123735	-1.1958	0.154556	-1.00305	0.284638	-1.15797	0.175738	-0.152261	0.020031	0.183964	-0.0194979	0.0123951	0.112956	-0.139705	0.0249208	0.23002
ENSMUSG00000054693	Adam10	Disintegrin and metalloproteinase domain-containing protein 10	protein_coding	11487	0.171199	0.0609422	0.265173	0.0293287	-0.986542	0.0301718	-0.974681	0.0631709	-0.87116	0.0708454	-0.763802	0.0328438	0.0925897	0.0136281	0.124347	0.0133091	0.00466971	0.0422246	0.100506	0.0203737	0.187177
ENSMUSG00000020926	Adam11	Disintegrin and metalloproteinase domain-containing protein 11	protein_coding	11488	1.33659	0.0959544	1.2234	0.144449	-0.555763	0.0818183	-0.678314	0.129406	-0.367741	0.227343	-0.452737	0.153371	-0.101605	0.0151701	0.138634	-0.114245	0.0162806	0.14895	-0.0679914	0.017692	0.162096
ENSMUSG00000028041	Adam15	Disintegrin and metalloproteinase domain-containing protein 15	protein_coding	11490	0.332048	0.0688676	0.206422	0.103136	-1.5939	0.0583008	-1.775	0.116961	-1.54536	0.393539	-1.71029	0.101281	-0.121024	0.0147077	0.134345	-0.182357	0.0306644	0.28471	-0.161958	0.0296671	0.275168
ENSMUSG00000052593	Adam17	Disintegrin and metalloproteinase domain-containing protein 17	protein_coding	11491	-1	0	-1	0	-1.92192	0.0256623	-1.89246	0.0777389	-2	0	-2	0	0.0663813	0.00981038	0.0891682	0.0309407	0.00591552	0.0535565	0.0816895	0.0157588	0.1441
ENSMUSG00000040537	Adam22	Disintegrin and metalloproteinase domain-containing protein 22	protein_coding	11496	1.57255	0.0119742	1.53669	0.0680188	0.314522	0.0260738	0.375169	0.113719	0.63183	0.0505368	0.620916	0.046507	-0.0353891	0.00668593	0.0605784	0.0608038	0.00998519	0.0907731	-0.0119817	0.00427726	0.0386607
ENSMUSG00000031555	Adam9	Disintegrin and metalloproteinase domain-containing protein 9	protein_coding	11502	-0.418342	0.0774433	-0.498364	0.0672005	-1.39599	0.0564478	-1.35233	0.0165941	-1.42124	0.094149	-1.32216	0.101909	-0.0820292	0.0115003	0.104707	0.044541	0.00626782	0.0567662	0.0956175	0.0135095	0.123251
ENSMUSG00000022893	Adamts1	A disintegrin and metalloproteinase with thrombospondin motifs 1	protein_coding	11504	-1	0	-0.709492	0.0389067	-2	0	-1.78515	0.148797	-1.74484	0.0729901	-1.40424	0.114715	0.361954	0.131869	1.36709	0.509219	0.197273	2.21178	0.330479	0.0961945	0.957895
ENSMUSG00000022376	Adcy8	Adenylate cyclase type 8	protein_coding	11514	-0.695802	0.0621247	-0.778139	0.0346937	-2	0	-2	0	-1.83116	0.10338	-2	0	-0.0829636	0.0116626	0.106202	-0.0457724	0.00770052	0.0698425	-0.1673	0.0277263	0.256652
ENSMUSG00000029778	Adcyap1r1	adenylate cyclase activating polypeptide 1 receptor 1	protein_coding	11517	0.190385	0.12297	0.0674241	0.129352	-1.18447	0.0493757	-1.15185	0.116569	-0.638588	0.116045	-0.859964	0.135386	-0.121239	0.0165882	0.151813	0.0329383	0.0090769	0.0824404	-0.210807	0.0326488	0.303757
ENSMUSG00000029106	Add1	Mus musculus adducin 1 (alpha) (Add1) transcript variant 5 mRNA.	protein_coding	11518	1.61511	0.0252877	1.55561	0.0441201	0.620917	0.0133769	0.67413	0.0761603	0.674112	0.0488443	0.67662	0.0242056	-0.0583953	0.00955341	0.08681	0.0539893	0.00825524	0.0749156	0.00220678	0.00364293	0.0329063
ENSMUSG00000030000	Add2	Beta-adducin	protein_coding	11519	0.589407	0.0445773	0.487434	0.0593622	-0.626221	0.0150626	-0.580436	0.116264	-0.26094	0.117502	-0.303749	0.0413343	-0.101501	0.0175053	0.160355	0.0454639	0.00968605	0.0880271	-0.0412001	0.0095685	0.0869484
ENSMUSG00000028494	Plin2	Perilipin-2	protein_coding	11520	-1	0	-1	0	-1.60118	0.107521	-1.51329	0.226056	-1.75443	0.0232575	-1.55845	0.128379	-0.00733392	0.0104027	0.0946086	0.0762744	0.0160103	0.146438	0.187347	0.0306808	0.284867
ENSMUSG00000028138	Adh5	Alcohol dehydrogenase class-3	protein_coding	11532	0.25378	0.0760828	0.338201	0.0691003	-0.127889	0.030346	-0.107398	0.0246716	-0.346533	0.0834508	-0.243232	0.0493544	0.081497	0.0111147	0.101157	0.0206041	0.00380721	0.0343958	0.0992702	0.0147383	0.134629
ENSMUSG00000039197	Adk	Adenosine kinase	protein_coding	11534	0.217927	0.0225072	0.258349	0.101414	-0.106599	0.0390197	-0.112688	0.0835619	-0.431561	0.140834	-0.316309	0.0770972	0.0435287	0.00788346	0.0715149	-0.0045369	0.00609263	0.0551698	0.110512	0.0161212	0.147468
ENSMUSG00000051149	Adnp	Activity-dependent neuroprotector homeobox protein	protein_coding	11538	-0.800538	0.0389596	-0.796826	0.038748	-2	0	-2	0	-1.85065	0.0647123	-2	0	0.00457308	0.00389686	0.0352089	0.0753982	0.0107267	0.0975867	-0.063497	0.0107001	0.0973426
ENSMUSG00000042429	Adora1	adenosine A1 receptor	protein_coding	11539	0.94577	0.108162	0.96585	0.0231297	0.0834475	0.0410179	0.0473705	0.136551	0.0395699	0.0132623	0.0929371	0.0359794	0.0186137	0.00837492	0.0760109	-0.0367519	0.0104491	0.0950352	0.053055	0.00827501	0.0750965
ENSMUSG00000002844	Adprh	[Protein ADP-ribosylarginine] hydrolase	protein_coding	11544	0.246706	0.0578546	0.216618	0.0804205	-0.389382	0.0298093	-0.482653	0.0789207	-0.722545	0.0674878	-0.790024	0.00968743	-0.031243	0.00728149	0.0660141	-0.0911156	0.0132341	0.120704	-0.0660735	0.00969248	0.0880861
ENSMUSG00000026496	Parp1	poly (ADP-ribose) polymerase family member 1	protein_coding	11545	0.37243	0.0708737	0.315137	0.0153746	-0.891615	0.0897815	-0.885154	0.0505962	-0.670571	0.0739477	-0.676023	0.0595011	-0.0569895	0.00830236	0.0753468	0.00637939	0.00738363	0.066947	-0.00806731	0.00664169	0.0601748
ENSMUSG00000036023	Parp2	Poly	protein_coding	11546	-1	0	-1	0	-1.81342	0.0455183	-1.80223	0.0641906	-1.78278	0.054028	-1.63414	0.0833219	-0.0941047	0.012836	0.117026	0.0130671	0.00624352	0.0565447	0.147168	0.0245111	0.226143
ENSMUSG00000022407	Adsl	adenylosuccinate lyase	protein_coding	11564	-0.512864	0.0815374	-0.529539	0.0810727	-0.862708	0.0341207	-0.909151	0.0591171	-1.47262	0.013424	-1.48588	0.120188	-0.0202368	0.00772733	0.0700876	-0.0486186	0.00731625	0.0663316	-0.00964594	0.00873048	0.0792663
ENSMUSG00000015961	Adss	adenylosuccinate synthetase non muscle	protein_coding	11566	-0.0685145	0.0609054	-0.0530426	0.105044	-0.636583	0.117871	-0.709627	0.0336026	-0.597384	0.150861	-0.626422	0.088574	0.0175494	0.0081774	0.0742034	-0.0674985	0.0113511	0.103333	-0.0296692	0.0108143	0.0983926
ENSMUSG00000030232	Aebp2	Zinc finger protein AEBP2	protein_coding	11569	-0.118832	0.159551	-0.036443	0.104425	-1.54716	0.0660051	-1.42492	0.0613087	-1.41483	0.111655	-1.19331	0.0788859	0.0728679	0.0137368	0.125353	0.120522	0.0185154	0.169782	0.207221	0.0371068	0.346831
ENSMUSG00000041936	Agrn	Agrin Agrin N-terminal 110 kDa subunit Agrin C-terminal 110 kDa subunit Agrin C-terminal 90 kDa fragment Agrin C-terminal 22 kDa fragment	protein_coding	11603	0.105726	0.0234839	0.107579	0.0286987	-1.89482	0.0393455	-1.85692	0.0498875	-0.988494	0.056178	-1.15429	0.132243	0.00210176	0.00323178	0.0291804	0.0372619	0.006342	0.0574423	-0.159113	0.023925	0.220603
ENSMUSG00000031266	Gla	galactosidase alpha	protein_coding	11605	-1	0	-1	0	-1.76152	0.0922529	-2	0	-2	0	-2	0	-0.0310352	0.0129138	0.117745	-0.0391745	0.0142991	0.130559	-0.0111937	0.00736817	0.0668058
ENSMUSG00000031980	Agt	angiotensinogen	protein_coding	11606	0.1552	0.118114	-0.221195	0.178618	-0.258411	0.0197182	-0.823222	0.233113	0.0259012	0.180938	-0.771202	0.0952806	-0.352824	0.0738923	0.718092	-0.529884	0.18344	2.02185	-0.752992	0.41587	6.40753
ENSMUSG00000024847	Aip	AH receptor-interacting protein	protein_coding	11632	-0.0597927	0.0602947	-0.0061963	0.0637338	-0.865798	0.0369513	-1.01518	0.101159	-0.82865	0.115144	-0.803921	0.12697	0.0490179	0.00712821	0.0646144	-0.145002	0.0242777	0.223936	0.0243636	0.0105912	0.096341
ENSMUSG00000026817	Ak1	Adenylate kinase isoenzyme 1	protein_coding	11636	0.562621	0.0699886	0.53088	0.02331	0.0211537	0.0286955	0.0184722	0.035777	-0.218262	0.0850457	-0.174876	0.0420319	-0.0295007	0.00612019	0.0554209	-0.00466745	0.00346289	0.0312743	0.040344	0.0078433	0.0711478
ENSMUSG00000028792	Ak2	Adenylate kinase 2 mitochondrial	protein_coding	11637	-0.387356	0.0825296	-0.429343	0.0630168	-1.36953	0.132724	-1.27707	0.0172331	-1.47328	0.12974	-1.25199	0.00448509	-0.0411455	0.00849772	0.0771349	0.0888148	0.0134582	0.122776	0.212552	0.0421396	0.395941
ENSMUSG00000028527	Ak4	Adenylate kinase 4 mitochondrial	protein_coding	11639	0.558481	0.084017	0.554697	0.0671551	-0.449178	0.0541942	-0.56927	0.0880008	-0.530742	0.11161	-0.4375	0.10509	-0.00153962	0.00645086	0.0584347	-0.110216	0.0169918	0.155569	0.0894551	0.0127528	0.116258
ENSMUSG00000018428	Akap1	A-kinase anchor protein 1 mitochondrial	protein_coding	11640	-0.485497	0.0523773	-0.483081	0.0750823	-1.6885	0.0138291	-1.50368	0.0879456	-1.3678	0.0357188	-1.32798	0.0539381	0.00118584	0.00656472	0.0594729	0.18005	0.0451807	0.425867	0.0393348	0.00588232	0.0532542
ENSMUSG00000038729	Akap2	A-kinase anchor protein 2	protein_coding	11641	-1	0	-0.965994	0.00818268	-2	0	-2	0	-1.85789	0.154598	-2	0	0.182896	0.0264508	0.244525	0.0816686	0.020367	0.187114	-0.193572	0.0265515	0.245482
ENSMUSG00000001729	Akt1	Mus musculus thymoma viral proto-onco 1 (Akt1) transcript variant 3 mRNA.	protein_coding	11651	0.979588	0.0295037	1.04292	0.0131952	0.231979	0.0291963	0.194116	0.0794432	0.209024	0.0425204	0.157414	0.0556216	0.0632972	0.0138385	0.126294	-0.0345109	0.0067658	0.061307	-0.0521945	0.00697659	0.0632305
ENSMUSG00000004056	Akt2	Mus musculus thymoma viral proto-onco 2 (Akt2) transcript variant 4 mRNA.	protein_coding	11652	0.792096	0.0130791	0.879214	0.0713187	-0.0283623	0.0633605	0.0220452	0.0679143	-0.167595	0.0474811	-0.0315502	0.083901	0.083409	0.0134556	0.122752	0.0471964	0.00733854	0.0665351	0.13557	0.0216302	0.198975
ENSMUSG00000032786	Alas1	5-aminolevulinate synthase nonspecific mitochondrial	protein_coding	11655	0.728435	0.0144447	0.580739	0.140735	0.123532	0.033111	0.153857	0.0695906	0.0763672	0.047528	0.0290796	0.0369085	-0.142716	0.0207325	0.190543	0.0321791	0.00561762	0.0508442	-0.0465305	0.00704224	0.0638297
ENSMUSG00000029368	Alb	Serum albumin	protein_coding	11657	-1	0	-1	0	-2	0	-2	0	-0.972458	0.44883	-1.08943	0.322723	-0.974494	0.271768	3.35871	-0.714676	0.129198	1.33531	-0.0978707	0.0272118	0.251757
ENSMUSG00000022636	Alcam	CD166 antigen	protein_coding	11658	0.346751	0.189968	0.289093	0.073732	-0.484346	0.12224	-0.393505	0.195216	-0.585943	0.229653	-0.702591	0.0971244	-0.0520115	0.0139971	0.127763	0.0902773	0.0160191	0.146519	-0.112158	0.0192315	0.176478
ENSMUSG00000053279	Aldh1a1	Retinal dehydrogenase 1	protein_coding	11668	1.09607	0.0168007	1.05658	0.0493559	1.03014	0.054353	0.926063	0.074537	0.593863	0.183544	0.584276	0.0989173	-0.0393334	0.00596339	0.0539925	-0.100171	0.0148127	0.135319	-0.0097769	0.0125677	0.114549
ENSMUSG00000029455	Aldh2	Aldehyde dehydrogenase mitochondrial	protein_coding	11669	0.514022	0.0539131	0.519812	0.186265	-0.370738	0.106671	-0.269306	0.163895	-0.17742	0.0863455	-0.10308	0.0014281	0.00645405	0.0119433	0.108789	0.0971905	0.0153822	0.140602	0.07122	0.0105618	0.0960707
ENSMUSG00000010025	Aldh3a2	Fatty aldehyde dehydrogenase	protein_coding	11671	0.18652	0.10877	0.229337	0.0611029	-0.478049	0.0505378	-0.338805	0.024089	-0.460637	0.0283279	-0.344716	0.117342	0.0379975	0.0087548	0.0794891	0.139782	0.0352654	0.32899	0.112246	0.0180997	0.1659
ENSMUSG00000030695	Aldoa	Fructose-bisphosphate aldolase A	protein_coding	11674	3.24616	0.0412537	3.14112	0.121428	2.7589	0.0281063	2.72487	0.0591133	2.51847	0.0863703	2.51958	0.0547893	-0.0997025	0.0163049	0.149176	-0.0327439	0.00577419	0.0522695	0.000937706	0.00623991	0.0565118
ENSMUSG00000017390	Aldoc	Fructose-bisphosphate aldolase C	protein_coding	11676	3.46734	0.159946	3.26153	0.171998	3.20222	0.0651916	2.77853	0.0369249	2.84742	0.0873988	2.64	0.0782208	-0.191353	0.0259401	0.239678	-0.415767	0.355897	4.97292	-0.2007	0.040968	0.384463
ENSMUSG00000001642	Akr1b3	Aldose reductase	protein_coding	11677	-0.40125	0.076489	-0.366738	0.188639	-0.634785	0.0625516	-0.712651	0.133546	-0.965765	0.133042	-0.868189	0.137911	0.0360813	0.0143416	0.130953	-0.0691144	0.0118785	0.108192	0.0915807	0.0156712	0.143286
ENSMUSG00000040888	Gfer	growth factor augmenter of liver regeneration	protein_coding	11692	-1	0	-1	0	-1.66682	0.0710262	-1.56966	0.084593	-1.87068	0.0633901	-1.89559	0.091421	0.0155915	0.00761597	0.0690698	0.0968649	0.0137366	0.125351	-0.0216261	0.00782354	0.0709671
ENSMUSG00000075232	Amd1	S-adenosylmethionine decarboxylase proenzyme 1 S-adenosylmethionine decarboxylase 1 alpha chain S-adenosylmethionine decarboxylase 1 beta chain	protein_coding	11702	1.2894	0.0534385	1.21748	0.0758331	0.942566	0.0638503	0.855115	0.00995765	0.62676	0.112021	0.649943	0.106609	-0.0697747	0.00927561	0.0842621	-0.0881734	0.0147013	0.134286	0.026407	0.00927418	0.084249
ENSMUSG00000074264	Amy1	Alpha-amylase 1	protein_coding	11722	-0.27628	0.0662285	-0.18101	0.210055	-1.7638	0.103396	-1.37971	0.394636	-0.592839	0.144488	-0.617543	0.120921	0.0933983	0.0164361	0.150397	0.347378	0.0531827	0.505529	-0.0238901	0.0113494	0.103317
ENSMUSG00000022265	Ank	Progressive ankylosis protein	protein_coding	11732	0.555656	0.0183858	0.54834	0.0772112	-0.202326	0.0571203	-0.163079	0.0602264	-0.13837	0.0841231	-0.0324435	0.0570908	-0.0103445	0.00581457	0.0526372	0.0394357	0.00673488	0.0610249	0.10528	0.0148884	0.136021
ENSMUSG00000031543	Ank1	Ankyrin-1	protein_coding	11733	1.55488	0.0844932	1.49297	0.0234568	-0.154111	0.0831002	-0.161225	0.127749	0.455398	0.0701333	0.391246	0.0657599	-0.0596295	0.00972102	0.088348	-0.00134405	0.0100347	0.0912281	-0.0578497	0.0094668	0.0860155
ENSMUSG00000069601	Ank3	Ankyrin-3	protein_coding	11735	2.25666	0.0157212	2.24519	0.0582428	-0.032106	0.0554164	0.0103089	0.0598661	1.0012	0.089993	1.0093	0.0323815	-0.0138048	0.00442295	0.0399834	0.0403588	0.00691164	0.0626377	0.00713603	0.00712332	0.0645699
ENSMUSG00000020790	Ankfy1	Rabankyrin-5	protein_coding	11736	-0.259602	0.0140331	-0.219615	0.0502277	-1.49184	0.0254293	-1.34455	0.134497	-1.16839	0.0393782	-1.09655	0.00695276	0.037038	0.00531559	0.0480959	0.138917	0.0213546	0.196385	0.0708898	0.0119991	0.109304
ENSMUSG00000032249	Anp32a	Acidic leucine-rich nuclear phosphoprotein 32 family member A	protein_coding	11737	1.37112	0.0295063	1.30959	0.00393519	0.979131	0.0652377	0.833446	0.0294613	0.607367	0.134895	0.668455	0.0735311	-0.0597991	0.00905331	0.0822242	-0.143053	0.0354218	0.330504	0.0587706	0.0106611	0.0969837
ENSMUSG00000031633	Slc25a4	solute carrier family 25 (mitochondrial carrier adenine nucleotide translocator) member 4	protein_coding	11739	2.31782	0.0487382	2.28881	0.0693557	2.04327	0.0290878	1.94388	0.0930601	1.75566	0.097247	1.72119	0.0266033	-0.0304894	0.00663994	0.0601589	-0.0960664	0.0149791	0.136862	-0.0335733	0.00765206	0.0693995
ENSMUSG00000016319	Slc25a5	solute carrier family 25 (mitochondrial carrier adenine nucleotide translocator) member 5	protein_coding	11740	1.97954	0.079495	1.88741	0.085045	1.59423	0.0455493	1.48879	0.0709668	1.28173	0.0939124	1.29006	0.0975907	-0.0883364	0.0125406	0.114299	-0.101492	0.0163737	0.149816	0.0094947	0.00834861	0.0757701
ENSMUSG00000027712	Anxa5	Annexin A5	protein_coding	11747	0.249462	0.0588938	0.248087	0.0184597	-0.0823106	0.0386235	-0.0684544	0.117511	-0.15988	0.115262	-0.161783	0.123966	-0.000587162	0.00424962	0.0384098	0.0179192	0.00850192	0.0771734	0.000208516	0.00988292	0.0898341
ENSMUSG00000018340	Anxa6	Annexin A6	protein_coding	11749	0.834548	0.0697346	0.781589	0.0236641	0.327365	0.0366046	0.241402	0.0368045	0.135888	0.0706246	0.119402	0.027841	-0.0541801	0.00758309	0.0687693	-0.0847913	0.0168631	0.154371	-0.016674	0.00541721	0.0490204
ENSMUSG00000021814	Anxa7	Annexin A7	protein_coding	11750	-0.280233	0.0424655	-0.265023	0.0250302	-0.584034	0.0298327	-0.60932	0.0258556	-0.823799	0.0336212	-0.812139	0.0284641	0.0175053	0.0038609	0.0348828	-0.0235144	0.0033519	0.0302685	0.0108309	0.00329024	0.0297099
ENSMUSG00000024997	Prdx3	Thioredoxin-dependent peroxide reductase mitochondrial	protein_coding	11757	0.416438	0.0478311	0.480509	0.0738966	0.191614	0.0424783	0.14967	0.077362	-0.0782565	0.123698	-0.0644774	0.0424448	0.0576601	0.00972303	0.0883665	-0.0418425	0.00755037	0.0684703	0.00909399	0.00866473	0.0786642
ENSMUSG00000026701	Prdx6	peroxiredoxin 6	protein_coding	11758	1.51341	0.115827	1.40043	0.14146	1.22799	0.0583553	1.0805	0.10086	0.950529	0.115326	0.803291	0.0669711	-0.105644	0.0154395	0.141134	-0.144033	0.0222863	0.205148	-0.144688	0.0203994	0.187418
ENSMUSG00000009090	Ap1b1	Mus musculus adaptor protein complex AP-1 beta 1 subunit (Ap1b1) transcript variant 4 mRNA.	protein_coding	11764	0.772544	0.0737917	0.714654	0.0801557	-0.29781	0.0286509	-0.289741	0.0531211	0.127109	0.0802032	0.0566815	0.0138564	-0.0591535	0.00846411	0.0768272	0.00821596	0.00464082	0.0419621	-0.0648442	0.00982374	0.0892908
ENSMUSG00000031731	Ap1g1	AP-1 complex subunit gamma-1	protein_coding	11765	0.277556	0.0299563	0.320304	0.048542	-0.781643	0.0310895	-0.68239	0.0511799	-0.615028	0.0316701	-0.604364	0.0601737	0.0449471	0.00734574	0.0666009	0.0959302	0.0184396	0.169074	0.0125626	0.00507656	0.0459222
ENSMUSG00000003033	Ap1m1	AP-1 complex subunit mu-1	protein_coding	11767	0.0338752	0.0323081	0.113349	0.12188	-1.2366	0.0314451	-1.28432	0.0438453	-0.92831	0.0699091	-1.06477	0.0370548	0.078203	0.0127068	0.115833	-0.0468826	0.00622713	0.0563953	-0.134133	0.0264065	0.244104
ENSMUSG00000004849	Ap1s1	AP-1 complex subunit sigma-1A	protein_coding	11769	0.184721	0.105588	-0.0265046	0.0935279	-0.552758	0.041893	-0.514926	0.106813	-0.824806	0.128964	-0.798677	0.012082	-0.195205	0.031018	0.288098	0.0370625	0.00862667	0.0783156	0.0257827	0.00926776	0.0841901
ENSMUSG00000060279	Ap2a1	AP-2 complex subunit alpha-1	protein_coding	11771	0.973133	0.0450825	0.981934	0.0783333	-0.325676	0.0657669	-0.57917	0.15537	-0.376859	0.11222	-0.432969	0.0482775	0.0076628	0.0059225	0.05362	-0.245509	0.0447503	0.42162	-0.0570092	0.00978749	0.0889581
ENSMUSG00000002957	Ap2a2	Mus musculus adaptor-related protein complex 2 alpha 2 subunit (Ap2a2) transcript variant 1 mRNA.	protein_coding	11772	1.21346	0.0386057	1.15399	0.0250804	-0.0515772	0.0204408	-0.0341304	0.117474	0.301542	0.0460972	0.353863	0.056154	-0.0574224	0.0085491	0.0776054	0.0149068	0.00945996	0.0859527	0.0533296	0.00783409	0.0710635
ENSMUSG00000022841	Ap2m1	AP-2 complex subunit mu	protein_coding	11773	1.70835	0.0210381	1.60085	0.0726365	1.22646	0.0139091	1.25748	0.0465963	0.999409	0.112191	0.9508	0.0607044	-0.107282	0.0187629	0.172095	0.0304403	0.00480609	0.0434637	-0.0447995	0.00874033	0.0793565
ENSMUSG00000021686	Ap3b1	AP-3 complex subunit beta-1	protein_coding	11774	-1	0	-1	0	-1.66746	0.0447125	-1.60659	0.0532915	-1.5742	0.0512983	-1.53118	0.0524373	-0.0484318	0.00794722	0.072098	0.0632186	0.00742502	0.0673251	0.0423134	0.00608717	0.05512
ENSMUSG00000062444	Ap3b2	AP-3 complex subunit beta-2	protein_coding	11775	0.741924	0.0281744	0.689966	0.0615913	-0.571256	0.00797908	-0.435791	0.197821	-0.0356601	0.0175086	-0.177781	0.0223435	-0.0501362	0.00763822	0.0692731	0.129992	0.0212046	0.194976	-0.140605	0.0641765	0.617198
ENSMUSG00000020198	Ap3d1	AP-3 complex subunit delta-1	protein_coding	11776	0.67134	0.0210348	0.681489	0.031473	-0.625048	0.0130087	-0.542277	0.196964	-0.0691864	0.0430292	-0.139312	0.0262407	0.00979084	0.00314487	0.0283932	0.0822199	0.0169288	0.154983	-0.0683795	0.0112555	0.102453
ENSMUSG00000024480	Ap3s1	AP-3 complex subunit sigma-1	protein_coding	11777	-0.257794	0.0453668	-0.241695	0.059699	-0.969871	0.0813574	-1.0302	0.0498195	-1.23367	0.171219	-1.17407	0.13633	0.0161237	0.0055965	0.050652	-0.060191	0.00951064	0.0864177	0.0561314	0.0131419	0.119853
ENSMUSG00000063801	Ap3s2	AP-3 complex subunit sigma-2	protein_coding	11778	-0.389026	0.0443419	-0.376457	0.0505308	-1.23201	0.01414	-1.21297	0.0347631	-1.43455	0.135059	-1.37295	0.0270238	0.0113335	0.00476476	0.0430881	0.0193721	0.00345863	0.0312357	0.0641676	0.0113361	0.103195
ENSMUSG00000019518	Ap4m1	AP-4 complex subunit mu-1	protein_coding	11781	-0.651078	0.169891	-0.715336	0.0858535	-1.71949	0.0309808	-1.72735	0.0813896	-1.67355	0.107255	-1.6658	0.0682754	-0.0616775	0.0145547	0.132927	-0.00908558	0.00595411	0.053908	0.00638702	0.00835672	0.0758443
ENSMUSG00000020955	Ap4s1	AP-4 complex subunit sigma-1	protein_coding	11782	0.0341839	0.0394451	0.046257	0.102343	-0.370563	0.0665368	-0.475784	0.0282006	-0.57823	0.0350865	-0.571305	0.0819256	0.00527126	0.00706642	0.0640504	-0.100823	0.0180138	0.165099	0.00521091	0.00592292	0.0536239
ENSMUSG00000030519	Apba2	Amyloid-beta A4 protein-binding family A member 2	protein_coding	11784	1.23287	0.025597	1.28281	0.0140301	0.22175	0.0358143	0.247536	0.153631	0.30728	0.119556	0.246867	0.0301446	0.0500842	0.0090946	0.0826026	0.0256807	0.0103904	0.0944951	-0.0579187	0.0109466	0.0996094
ENSMUSG00000037032	Apbb1	Amyloid-beta A4 protein-binding family B member 1	protein_coding	11785	2.65274	0.039622	2.59905	0.0273763	1.86275	0.0268161	2.00272	0.216082	2.00054	0.0432455	1.97115	0.0422472	-0.0535734	0.00774562	0.0702547	0.126518	0.0224228	0.206434	-0.0292783	0.00500152	0.04524
ENSMUSG00000029207	Apbb2	Amyloid-beta A4 protein-binding family B member 2	protein_coding	11787	0.329129	0.0235185	0.279019	0.0155448	-1.13927	0.0317259	-1.20109	0.0577746	-0.656431	0.0219243	-0.706332	0.0399798	-0.049934	0.00754385	0.0684108	-0.0616434	0.00979976	0.0890707	-0.0497436	0.00684148	0.0619975
ENSMUSG00000005871	Apc	APC WNT signaling pathway regulator	protein_coding	11789	1.13884	0.0446079	1.08354	0.0563335	-0.167301	0.0437113	-0.182987	0.0345783	0.27153	0.113527	0.161841	0.0331483	-0.0551584	0.0079472	0.0720978	-0.0131116	0.00436768	0.0394815	-0.102315	0.0170858	0.156445
ENSMUSG00000026207	Speg	SPEG complex locus	protein_coding	11790	0.876819	0.088168	0.823043	0.0722521	-0.913178	0.0754193	-1.12727	0.115388	-0.869919	0.243517	-0.9614	0.075481	-0.050165	0.00925534	0.0840762	-0.20422	0.0382899	0.35833	-0.0885686	0.0183058	0.167824
ENSMUSG00000035960	Apex1	DNA-(apurinic or apyrimidinic site) lyase DNA-(apurinic or apyrimidinic site) lyase mitochondrial	protein_coding	11792	-0.414927	0.0956168	-0.487563	0.0714142	-0.907981	0.100949	-0.864927	0.076404	-0.947808	0.157236	-1.04477	0.114105	-0.0673245	0.0103183	0.0938327	0.0453021	0.00955608	0.0868346	-0.0869651	0.0146516	0.133825
ENSMUSG00000038160	Atg5	Autophagy protein 5	protein_coding	11793	-0.784907	0.120613	-0.816228	0.0157588	-1.21298	0.0528621	-1.17908	0.0669967	-1.53995	0.0615636	-1.40368	0.148709	-0.0321229	0.00976334	0.0887365	0.0319042	0.00667803	0.0605063	0.12532	0.0195122	0.179104
ENSMUSG00000057367	Birc2	Baculoviral IAP repeat-containing protein 2	protein_coding	11797	0.499279	0.0222303	0.430638	0.0273423	-0.27786	0.0528687	-0.27535	0.0454479	-0.317641	0.0940513	-0.319069	0.0559761	-0.0681666	0.0103589	0.0942064	0.00265872	0.00489315	0.0442549	-3.03551e-05	0.00765375	0.069415
ENSMUSG00000025860	Xiap	X-linked inhibitor of apoptosis	protein_coding	11798	0.32609	0.0178401	0.345728	0.061795	-0.608634	0.041224	-0.696629	0.0164223	-0.596818	0.0275674	-0.577794	0.029436	0.0201794	0.00497293	0.0449801	-0.0888479	0.0203305	0.186771	0.0188715	0.00373721	0.0337611
ENSMUSG00000027193	Api5	Apoptosis inhibitor 5	protein_coding	11800	0.560735	0.0768909	0.56585	0.0148655	0.177524	0.0264336	0.120746	0.0476793	-0.173041	0.0298903	-0.123896	0.0679514	0.00300157	0.00566261	0.0512537	-0.0563692	0.00846842	0.0768667	0.0459668	0.00737559	0.0668735
ENSMUSG00000006651	Aplp1	amyloid beta precursor like protein 1	protein_coding	11803	2.61792	0.142345	2.49065	0.0297418	1.79491	0.0353192	1.90047	0.103942	2.01913	0.152194	1.88314	0.0494836	-0.123383	0.0180799	0.165715	0.0978143	0.0161994	0.148195	-0.130334	0.0192658	0.176799
ENSMUSG00000031996	Aplp2	Amyloid-like protein 2	protein_coding	11804	2.94291	0.116174	2.87764	0.0753673	2.05033	0.0158601	1.98135	0.0440124	2.3048	0.0551763	2.37311	0.0867213	-0.0624582	0.0106025	0.0964453	-0.0693694	0.0116168	0.10578	0.0640071	0.00979136	0.0889936
ENSMUSG00000022548	Apod	Apolipoprotein D	protein_coding	11815	1.80638	0.0650488	1.6559	0.135125	1.46359	0.0929098	1.31666	0.177812	1.34426	0.181545	1.28637	0.0758262	-0.147291	0.0199669	0.183363	-0.136492	0.0197247	0.181095	-0.052603	0.0141779	0.129436
ENSMUSG00000002985	Apoe	Apolipoprotein E	protein_coding	11816	3.3456	0.0319848	3.09746	0.0905936	2.95557	0.0316548	2.76904	0.0820288	2.82736	0.100055	2.59425	0.036404	-0.243545	0.0736995	0.716069	-0.184129	0.0424246	0.398738	-0.22676	0.0591118	0.56543
ENSMUSG00000022892	App	amyloid beta (A4) precursor protein	protein_coding	11820	2.30795	0.0402562	2.2353	0.109473	1.16211	0.0529706	1.1855	0.0429438	1.80893	0.0887803	1.83025	0.047917	-0.0731964	0.0105915	0.0963441	0.0255354	0.00484617	0.0438279	0.0222101	0.00737261	0.0668463
ENSMUSG00000006589	Aprt	Adenine phosphoribosyltransferase	protein_coding	11821	-0.245274	0.17271	-0.340398	0.0992198	-0.914749	0.118265	-0.795368	0.0779284	-0.918722	0.106991	-0.941367	0.0384059	-0.0883225	0.0164354	0.150391	0.115735	0.0151208	0.138176	-0.0245763	0.00804878	0.0730268
ENSMUSG00000024411	Aqp4	aquaporin-4 isoform M1x	protein_coding	11829	1.28274	0.0621725	1.16392	0.0373288	0.870535	0.0451717	0.573653	0.024807	0.592434	0.119775	0.382558	0.105002	-0.115625	0.021606	0.198748	-0.294044	0.243961	2.90415	-0.195945	0.0303444	0.281646
ENSMUSG00000040383	Aqr	Intron-binding protein aquarius	protein_coding	11834	-0.133103	0.11154	-0.108137	0.0703027	-1.37957	0.0435427	-1.22653	0.0636082	-1.08814	0.0836025	-0.968	0.0395344	0.023713	0.00941908	0.0855778	0.154491	0.0348392	0.324871	0.121368	0.0193118	0.177229
ENSMUSG00000001127	Araf	Serine/threonine-protein kinase A-Raf	protein_coding	11836	1.28481	0.0414166	1.28202	0.0445155	0.712082	0.0174778	0.672853	0.0534889	0.668133	0.0966722	0.616217	0.0210456	-0.00414459	0.00447937	0.0404957	-0.0394647	0.00604477	0.0547338	-0.0512923	0.00861829	0.0782389
ENSMUSG00000067274	Rplp0	ribosomal protein large P0	protein_coding	11837	1.51251	0.0362667	1.52971	0.0410461	1.23855	0.0295239	1.29632	0.0855866	0.855727	0.0397015	0.930508	0.0165313	0.0184067	0.00413222	0.0373443	0.0542165	0.00946363	0.0859864	0.0740637	0.014513	0.132541
ENSMUSG00000048076	Arf1	ADP-ribosylation factor 1	protein_coding	11840	1.49727	0.0528614	1.44733	0.0887245	0.952121	0.00949588	0.915253	0.0813925	0.688568	0.071439	0.780808	0.0543143	-0.0510356	0.00902022	0.0819209	-0.0344786	0.00742709	0.067344	0.0895408	0.0117278	0.106803
ENSMUSG00000062421	Arf2	ADP-ribosylation factor 2	protein_coding	11841	0.171255	0.0688504	0.107082	0.0652823	-0.327007	0.0656713	-0.301126	0.0730585	-0.54434	0.129296	-0.582002	0.0242097	-0.0652956	0.00956229	0.0868915	0.0267554	0.00679853	0.0616056	-0.0347535	0.00905727	0.0822605
ENSMUSG00000051853	Arf3	ADP-ribosylation factor 3	protein_coding	11842	0.910153	0.242079	0.789692	0.0351168	-0.326255	0.0127372	-0.315163	0.132108	-0.075128	0.162838	-0.188259	0.0409164	-0.107638	0.0215318	0.198051	0.00998301	0.00981387	0.0892002	-0.108297	0.0172452	0.157931
ENSMUSG00000021877	Arf4	ADP-ribosylation factor 4	protein_coding	11843	0.0816045	0.10105	0.117858	0.058543	-0.330383	0.0279692	-0.39236	0.13082	-0.660306	0.0295333	-0.602838	0.0405846	0.0307285	0.00756258	0.0685819	-0.0603415	0.0104464	0.0950102	0.051503	0.00682174	0.0618174
ENSMUSG00000020440	Arf5	ADP-ribosylation factor 5	protein_coding	11844	0.556841	0.0913872	0.454663	0.048608	0.269743	0.00606224	0.226831	0.0986081	-0.613638	0.0664364	-0.624275	0.0804672	-0.0994069	0.0148268	0.13545	-0.0420585	0.00897106	0.0814704	-0.00816279	0.00744209	0.067481
ENSMUSG00000007815	Rhoa	ras homolog family member A	protein_coding	11848	0.802022	0.0138882	0.807777	0.0288575	0.174345	0.0276609	0.112519	0.0728328	-0.256658	0.0683723	-0.179524	0.0726654	0.00747116	0.00301313	0.0272001	-0.0620267	0.00905587	0.0822476	0.0772995	0.0105809	0.0962469
ENSMUSG00000054364	Rhob	ras homolog family member B	protein_coding	11852	0.492918	0.0911068	0.415872	0.0764407	-0.0641185	0.122958	-0.32536	0.0728505	-0.646403	0.166446	-0.956164	0.0450618	-0.0721313	0.0110846	0.10088	-0.255967	0.0532321	0.506026	-0.295302	0.0673895	0.650331
ENSMUSG00000002233	Rhoc	Rho-related GTP-binding protein RhoC	protein_coding	11853	-1	0	-1	0	-1.81996	0.0881537	-2	0	-2	0	-2	0	0.198529	0.026955	0.249316	-0.0414961	0.0113439	0.103266	0.0872911	0.0135511	0.123635
ENSMUSG00000041845	Rhod	ras homolog family member D	protein_coding	11854	-1	0	-1	0	-1.89132	0.0440412	-2	0	-2	0	-2	0	0.0201065	0.0150667	0.137675	-0.0957475	0.0139231	0.127077	0.0445802	0.0147778	0.134995
ENSMUSG00000001313	Rnd2	Rho family GTPase 2	protein_coding	11858	0.0386555	0.0574463	-0.0627588	0.0851215	-0.46512	0.0531733	-0.698777	0.259943	-0.708598	0.162207	-1.07443	0.21979	-0.0993261	0.0137568	0.125539	-0.214849	0.0329625	0.306774	-0.334888	0.0552202	0.52603
ENSMUSG00000015522	Arnt	Aryl hydrocarbon receptor nuclear translocator	protein_coding	11863	0.278665	0.0419033	0.331522	0.0559569	-2	0	-2	0	-1.38598	0.142009	-1.39797	0.101002	0.0531809	0.00763614	0.0692541	-0.0818328	0.0116085	0.105703	-0.0145049	0.0110512	0.100572
ENSMUSG00000015709	Arnt2	Aryl hydrocarbon receptor nuclear translocator 2	protein_coding	11864	0.416131	0.155891	0.457941	0.100086	-0.853177	0.0607159	-0.583305	0.0923681	-0.222865	0.0886063	-0.322006	0.0346205	0.0422804	0.0122084	0.111233	0.259988	0.06816	0.65831	-0.0957891	0.0136497	0.124547
ENSMUSG00000055116	Arntl	Mus musculus aryl hydrocarbon receptor nuclear translocator-like (Arntl) transcript variant 3 mRNA.	protein_coding	11865	-0.0734138	0.0524441	-0.125363	0.0199426	-1.07505	0.105484	-0.959314	0.108894	-1.0302	0.0604762	-0.839402	0.0691417	-0.0537812	0.00845445	0.0767389	0.108258	0.0151112	0.138087	0.187316	0.0396699	0.371777
ENSMUSG00000029622	Arpc1b	Actin-related protein 2/3 complex subunit 1B	protein_coding	11867	-1	0	-1	0	-1.46687	0.046506	-1.73659	0.123253	-2	0	-2	0	0.0338123	0.0130801	0.119281	-0.255829	0.0614462	0.589221	0.0559346	0.0146231	0.133561
ENSMUSG00000000325	Arvcf	Armadillo repeat protein deleted in velo-cardio-facial syndrome homolog	protein_coding	11877	-0.510084	0.101037	-0.406122	0.11371	-2	0	-1.82934	0.0516439	-1.4827	0.0708138	-1.53538	0.0679995	0.0951303	0.0147406	0.13465	0.0821263	0.0155279	0.141955	-0.0530493	0.00789456	0.0716164
ENSMUSG00000042082	Arsb	arylsulfatase B	protein_coding	11881	-0.778743	0.0531649	-0.814409	0.0186906	-1.87496	0.0195655	-1.83136	0.105979	-1.43729	0.0743925	-1.45349	0.0560277	-0.0363454	0.00598886	0.0542245	0.0425457	0.00909205	0.0825792	-0.0146586	0.00649916	0.0588751
ENSMUSG00000022620	Arsa	Arylsulfatase A	protein_coding	11883	-0.700121	0.0934453	-0.801758	0.135208	-2	0	-2	0	-1.54994	0.0311017	-1.61381	0.0492672	-0.0961808	0.0148398	0.13557	0.0243711	0.00767132	0.0695757	-0.0677069	0.0096884	0.0880487
ENSMUSG00000031591	Asah1	Acid ceramidase Acid ceramidase subunit alpha Acid ceramidase subunit beta	protein_coding	11886	0.00355716	0.00636897	0.152229	0.0399638	-0.607854	0.0915129	-0.374409	0.0202097	-0.638094	0.0955621	-0.437453	0.0200184	0.148966	0.0672527	0.648916	0.226145	0.0741027	0.7203	0.194032	0.0465872	0.439772
ENSMUSG00000020884	Asgr1	Asialoglycoprotein receptor 1	protein_coding	11889	-1	0	-1	0	-1.66459	0.0675335	-1.61864	0.102575	-1.84355	0.097642	-1.63176	0.11633	0.0940287	0.0180779	0.165697	0.0490457	0.0093186	0.0846563	0.204765	0.0351455	0.327831
ENSMUSG00000076441	Ass1	Argininosuccinate synthase	protein_coding	11898	-1	0	-1	0	-2	0	-2	0	-1.57229	0.216162	-2	0	-0.0318469	0.0254762	0.23528	-0.0680122	0.0215033	0.197783	-0.305468	0.0449823	0.42391
ENSMUSG00000026587	Astn1	Astrotactin-1	protein_coding	11899	0.192821	0.153152	0.183614	0.0739408	-1.49063	0.0984106	-1.26654	0.0920097	-0.794603	0.092263	-0.89435	0.0936936	-0.00551357	0.0106671	0.0970394	0.218559	0.0402355	0.3773	-0.0948727	0.0133774	0.122029
ENSMUSG00000030850	Ate1	Arginyl-tRNA--protein transferase 1	protein_coding	11907	0.99065	0.021271	0.966202	0.0270928	0.374986	0.0297176	0.334345	0.0262719	0.21514	0.0224465	0.263001	0.0224833	-0.0244473	0.00424901	0.0384043	-0.0376093	0.0058611	0.0530609	0.0448809	0.00771039	0.0699327
ENSMUSG00000027104	Atf2	Cyclic AMP-dependent transcription factor ATF-2	protein_coding	11909	0.781085	0.102607	0.749416	0.0633311	-0.144658	0.0193288	-0.217834	0.0318927	-0.131383	0.0801548	-0.0734233	0.0595766	-0.033444	0.00827404	0.0750876	-0.0715165	0.0139859	0.127658	0.0559801	0.0090854	0.0825183
ENSMUSG00000042406	Atf4	Cyclic AMP-dependent transcription factor ATF-4	protein_coding	11911	0.949812	0.0288547	1.08855	0.0278184	0.443238	0.0555835	0.701345	0.0219408	0.100229	0.052363	0.392154	0.0318897	0.136521	0.0559884	0.533781	0.253039	0.150516	1.59467	0.288537	0.186103	2.05791
ENSMUSG00000034218	Atm	Serine-protein kinase ATM	protein_coding	11920	-0.616973	0.11159	-0.507631	0.145716	-1.57557	0.154869	-1.4768	0.10976	-1.39775	0.0153172	-1.3812	0.0646738	0.105387	0.0164794	0.1508	0.0919401	0.0140151	0.127929	0.0164489	0.00750816	0.0680847
ENSMUSG00000018585	Atox1	Copper transport protein ATOX1	protein_coding	11927	0.695782	0.0230394	0.591821	0.163823	0.16503	0.0449098	0.0376712	0.242577	-0.0320513	0.0613283	-0.127943	0.039433	-0.0991385	0.0156889	0.14345	-0.118312	0.0200688	0.184318	-0.0987149	0.0142836	0.130415
ENSMUSG00000033161	Atp1a1	Sodium/potassium-transporting ATPase subunit alpha-1	protein_coding	11928	3.14728	0.0905856	3.13039	0.0827777	2.10117	0.0689009	2.2109	0.219584	2.25608	0.079419	2.35644	0.0724745	-0.0190436	0.00758251	0.068764	0.0966017	0.0174303	0.159656	0.0994363	0.0131483	0.119912
ENSMUSG00000026576	Atp1b1	Sodium/potassium-transporting ATPase subunit beta-1	protein_coding	11931	3.26325	0.0308265	3.1654	0.117139	2.60569	0.027181	2.52526	0.0944645	2.39603	0.0899054	2.43269	0.0921818	-0.0948277	0.01551	0.141789	-0.0796442	0.0126533	0.115339	0.0331691	0.00853727	0.077497
ENSMUSG00000041329	Atp1b2	Sodium/potassium-transporting ATPase subunit beta-2	protein_coding	11932	2.53844	0.0822532	2.49841	0.0455652	0.937283	0.0654277	0.867219	0.0429317	1.38379	0.00498458	1.28756	0.0471407	-0.0395525	0.00765259	0.0694044	-0.0710501	0.0103448	0.0940764	-0.0958035	0.023479	0.216392
ENSMUSG00000032412	Atp1b3	Sodium/potassium-transporting ATPase subunit beta-3	protein_coding	11933	1.01075	0.0551747	0.987687	0.037201	0.431059	0.0551326	0.408922	0.0297881	0.187089	0.132153	0.288278	0.101497	-0.0236504	0.00515591	0.0466436	-0.0217815	0.00460534	0.0416398	0.0980788	0.0145694	0.133063
ENSMUSG00000029467	Atp2a2	Sarcoplasmic/endoplasmic reticulum calcium ATPase 2	protein_coding	11938	2.93427	0.0949783	2.88323	0.0974378	1.72574	0.0379622	1.64921	0.0280253	1.85104	0.0559884	1.94286	0.164677	-0.0526419	0.00869996	0.0789868	-0.0744852	0.0132515	0.120865	0.0876842	0.0141409	0.129094
ENSMUSG00000030302	Atp2b2	Plasma membrane calcium-transporting ATPase 2	protein_coding	11941	2.46367	0.0459621	2.46012	0.0268403	0.292067	0.0470821	0.165909	0.0785274	1.1519	0.157274	1.09888	0.024442	-0.00572914	0.00364953	0.0329661	-0.12485	0.0191442	0.175661	-0.0492549	0.0124764	0.113706
ENSMUSG00000025428	Atp5a1	ATP synthase subunit alpha mitochondrial	protein_coding	11946	2.75464	0.0664364	2.71848	0.035569	2.19779	0.00753734	2.19334	0.0188681	1.76613	0.0475825	1.69651	0.100567	-0.0335379	0.00676854	0.061332	-0.00397814	0.00138465	0.0124791	-0.0673893	0.0108022	0.0982818
ENSMUSG00000025393	Atp5b	ATP synthase subunit beta mitochondrial	protein_coding	11947	3.2224	0.0633953	3.16415	0.0672928	2.91601	0.0225486	2.8127	0.0986223	2.67185	0.061648	2.67267	0.0673967	-0.0546455	0.00838456	0.0760991	-0.100284	0.0164285	0.150326	0.000705656	0.00560501	0.0507294
ENSMUSG00000025781	Atp5c1	ATP synthase subunit gamma mitochondrial	protein_coding	11949	1.96585	0.0648321	1.93632	0.0266024	1.68473	0.0199765	1.60687	0.054337	1.29737	0.134434	1.31825	0.0198943	-0.0278723	0.00609469	0.0551886	-0.0765577	0.0114811	0.10453	0.0192315	0.00955469	0.0868217
ENSMUSG00000000563	Atp5f1	ATP synthase F(0) complex subunit B1 mitochondrial	protein_coding	11950	1.67032	0.0441557	1.58218	0.0536913	1.39705	0.0380264	1.28019	0.0575888	1.13296	0.0838231	1.10669	0.0218887	-0.0872249	0.0129608	0.118179	-0.114829	0.0198923	0.182664	-0.0256223	0.00635728	0.0575816
ENSMUSG00000006057	Atp5g1	ATP synthase F(0) complex subunit C1 mitochondrial	protein_coding	11951	1.86028	0.073245	1.75684	0.0662865	1.66158	0.0126711	1.56223	0.0869078	1.44465	0.0920754	1.36006	0.00580702	-0.100645	0.0132226	0.120598	-0.0998128	0.0163802	0.149877	-0.0816392	0.0134837	0.123012
ENSMUSG00000022890	Atp5j	ATP synthase-coupling factor 6 mitochondrial	protein_coding	11957	1.42605	0.0395671	1.48147	0.110902	0.886537	0.0500445	0.812545	0.0865264	0.824735	0.0907363	0.911939	0.125334	0.0578663	0.00955826	0.0868545	-0.0715861	0.0101755	0.092521	0.0845266	0.0138387	0.126296
ENSMUSG00000050856	Atp5k	ATP synthase subunit e mitochondrial	protein_coding	11958	2.4228	0.0965417	2.37917	0.112025	1.72498	0.0278175	1.69765	0.0823242	1.38996	0.116469	1.4075	0.10207	-0.0414897	0.00984049	0.0894446	-0.0249935	0.00704731	0.063876	0.0177206	0.0098175	0.0892336
ENSMUSG00000052459	Atp6v1a	Mus musculus ATPase H+ transporting lysosomal V1 subunit A (Atp6v1a) transcript variant 2 mRNA.	protein_coding	11964	2.09454	0.0398805	1.99762	0.0915067	1.68932	0.0180706	1.67036	0.00362641	1.43217	0.076418	1.46856	0.0570135	-0.095033	0.0137358	0.125344	-0.0180396	0.00285994	0.0258132	0.0412662	0.00662023	0.0599791
ENSMUSG00000006273	Atp6v1b2	V-type proton ATPase subunit B brain isoform	protein_coding	11966	1.81536	0.0301701	1.72245	0.0996013	1.15822	0.04274	1.09769	0.0794412	1.04888	0.0889197	0.996844	0.0376038	-0.0907101	0.0134305	0.12252	-0.0601765	0.00812745	0.0737465	-0.0521552	0.00865248	0.078552
ENSMUSG00000013160	Atp6v0d1	V-type proton ATPase subunit d 1	protein_coding	11972	1.08262	0.0503657	1.05668	0.0567158	0.577876	0.0355138	0.42989	0.178087	0.226611	0.00551206	0.188036	0.00709705	-0.0247551	0.00557262	0.0504347	-0.137249	0.0222781	0.205072	-0.0392755	0.00607227	0.0549843
ENSMUSG00000019210	Atp6v1e1	ATPase H+ transporting lysosomal V1 subunit E1	protein_coding	11973	2.01754	0.0588468	1.962	0.0236237	1.72338	0.0157773	1.65186	0.0601398	1.39093	0.114703	1.38598	0.0435669	-0.0544623	0.00851734	0.0773146	-0.0719354	0.0121737	0.110913	-0.00673746	0.00803296	0.0728821
ENSMUSG00000015575	Atp6v0e	V-type proton ATPase subunit e 1	protein_coding	11974	0.166656	0.0941319	0.215699	0.0194831	-0.191634	0.060357	-0.398637	0.0854907	-0.774964	0.00563323	-0.659937	0.0398033	0.046651	0.00870186	0.0790043	-0.201031	0.0458006	0.431991	0.112228	0.0253025	0.233634
ENSMUSG00000019302	Atp6v0a1	ATPase H+ transporting lysosomal V0 subunit A1	protein_coding	11975	1.59547	0.032988	1.53078	0.0633586	-0.0831671	0.0281896	-0.177098	0.0560016	0.433244	0.0622092	0.355971	0.0292094	-0.0639671	0.0102	0.0927464	-0.0940824	0.0176582	0.16178	-0.0792193	0.0109215	0.0993786
ENSMUSG00000037685	Atp8a1	Phospholipid-transporting ATPase IA	protein_coding	11980	1.13025	0.0282431	1.06956	0.0342747	-0.14117	0.0470337	-0.0381479	0.0969138	0.323774	0.0100997	0.261728	0.00670554	-0.0603362	0.00939502	0.0853571	0.099694	0.0144425	0.131887	-0.0613836	0.0200121	0.183787
ENSMUSG00000027546	Atp9a	Mus musculus ATPase class II type 9A (Atp9a) transcript variant 4 mRNA.	protein_coding	11981	1.61491	0.0383087	1.61355	0.0213528	0.643284	0.0383358	0.706377	0.0954557	0.808173	0.058306	0.730165	0.0143675	-0.00135333	0.00300686	0.0271434	0.0606953	0.00951113	0.0864221	-0.0795752	0.0136149	0.124225
ENSMUSG00000054428	Atpif1	ATPase inhibitor mitochondrial	protein_coding	11983	1.63348	0.0544609	1.55811	0.0817914	1.20742	0.0122964	1.16446	0.0439381	1.01834	0.110207	0.98715	0.0435041	-0.0738758	0.0104356	0.0949104	-0.0432421	0.00678256	0.0614599	-0.0278368	0.00851518	0.0772948
ENSMUSG00000024121	Atp6v0c	ATPase H+ transporting lysosomal V0 subunit C	protein_coding	11984	1.95306	0.0631316	1.83715	0.165612	1.45109	0.0156982	1.44213	0.015228	1.84753	0.0677071	1.85329	0.0886221	-0.112228	0.0165039	0.151027	-0.0093105	0.00217491	0.0196168	0.00823814	0.00744749	0.0675304
ENSMUSG00000041313	Slc7a1	solute carrier family 7 (cationic amino acid transporter y+ system) member 1	protein_coding	11987	-1	0	-0.505651	0.0329107	-2	0	-2	0	-2	0	-2	0	0.396882	0.206356	2.3401	0.398868	0.201062	2.26496	0.25757	0.0609398	0.58405
ENSMUSG00000031596	Slc7a2	solute carrier family 7 (cationic amino acid transporter y+ system) member 2	protein_coding	11988	-1	0	-1	0	-1.89097	0.0177019	-1.65153	0.0734744	-1.76213	0.118601	-1.76941	0.0246006	-0.00217287	0.00435893	0.0394021	0.232197	0.105816	1.06504	-0.0084396	0.00777955	0.0705649
ENSMUSG00000027312	Atrn	Attractin	protein_coding	11990	0.396808	0.0548803	0.352412	0.0218356	-1.16181	0.0207072	-1.0221	0.218273	-0.513968	0.0281316	-0.632647	0.0348672	-0.0417978	0.00633533	0.0573815	0.130307	0.0214006	0.196818	-0.121213	0.0349914	0.326342
ENSMUSG00000000568	Hnrnpd	Heteroous nuclear ribonucleoprotein D0	protein_coding	11991	1.01509	0.0784107	1.0847	0.036604	-1.13208	0.0388106	-1.14632	0.0610728	-0.486588	0.050413	-0.514917	0.0630168	0.0665743	0.0103417	0.0940479	-0.0135919	0.00559366	0.0506262	-0.0312455	0.00606305	0.0549003
ENSMUSG00000021460	Auh	AU RNA binding methylglutaconyl-CoA hydratase	protein_coding	11992	0.961126	0.00667621	0.939338	0.018988	0.284393	0.0297444	0.247131	0.093473	0.126811	0.0788805	0.13974	0.0160597	-0.0225868	0.00354899	0.0320547	-0.0373643	0.0082312	0.0746956	0.0131366	0.0058892	0.0533168
ENSMUSG00000068328	Aup1	ancient ubiquitous protein 1 isoform 2	protein_coding	11993	0.905108	0.166782	0.83733	0.0573944	-0.228618	0.0177421	-0.220963	0.0466261	-0.0961299	0.128422	-0.0983455	0.0822363	-0.064427	0.0131783	0.120189	0.00859797	0.00439767	0.0397539	-0.00220033	0.0105475	0.095939
ENSMUSG00000000142	Axin2	Axin-2	protein_coding	12006	-0.751387	0.0802395	-0.751823	0.110324	-2	0	-2	0	-1.7143	0.19769	-2	0	-0.00202645	0.00892744	0.0810707	-0.0357731	0.0169611	0.155284	-0.241904	0.0442615	0.416802
ENSMUSG00000060802	B2m	Beta-2-microglobulin	protein_coding	12010	0.835502	0.0636946	0.819172	0.0321434	0.746964	0.093146	0.56485	0.0772665	0.47997	0.185784	0.484157	0.0939194	-0.0147732	0.00463536	0.0419125	-0.179015	0.0318851	0.296418	-0.00101727	0.0125924	0.114777
ENSMUSG00000024959	Bad	Bcl2-associated agonist of cell death	protein_coding	12015	-0.309877	0.145489	-0.371236	0.0702845	-0.980625	0.019367	-0.932617	0.107047	-1.13192	0.0378718	-1.14268	0.0937569	-0.0634766	0.0121099	0.110325	0.0501651	0.00976757	0.0887752	-0.00714611	0.00693632	0.0628629
ENSMUSG00000003873	Bax	Apoptosis regulator BAX	protein_coding	12028	-0.0214291	0.0506487	0.0465979	0.0393424	-0.775509	0.0714249	-0.801876	0.102438	-0.840115	0.0189613	-0.794975	0.115754	0.0674718	0.00912703	0.0828999	-0.025024	0.00867552	0.078763	0.0441344	0.00990852	0.0900691
ENSMUSG00000004892	Bcan	Brevican core protein	protein_coding	12032	1.20791	0.127836	1.15124	0.0484044	-0.386241	0.0300958	-0.39447	0.152081	0.275165	0.0206174	0.0394654	0.141657	-0.0592983	0.0103967	0.0945538	-0.0064778	0.0111361	0.101354	-0.229355	0.0453548	0.427586
ENSMUSG00000020650	Bcap29	B-cell receptor-associated protein 29	protein_coding	12033	-1	0	-1	0	-1.89491	0.0520753	-1.84868	0.102731	-1.71779	0.15162	-1.71632	0.0540618	0.102947	0.0149105	0.136226	0.0463171	0.0087355	0.0793123	-0.00153958	0.0101572	0.0923525
ENSMUSG00000004264	Phb2	Prohibitin-2	protein_coding	12034	0.407635	0.0912021	0.42056	0.0803701	-0.395467	0.039449	-0.366417	0.0550923	-0.359235	0.0651854	-0.428212	0.0652148	0.0126612	0.00776016	0.0703877	0.0265802	0.00548121	0.0496028	-0.0660574	0.00906948	0.0823724
ENSMUSG00000030268	Bcat1	Branched-chain-amino-acid aminotransferase cytosolic	protein_coding	12035	0.343439	0.0548971	0.421691	0.107316	0.0934377	0.0589252	0.0305392	0.131108	-0.239789	0.18898	-0.209839	0.0937514	0.0728317	0.0109796	0.0999133	-0.0628004	0.0103186	0.0938356	0.0344296	0.0142464	0.130071
ENSMUSG00000060376	Bckdha	branched chain ketoacid dehydrogenase E1 alpha polypeptide	protein_coding	12039	-0.113086	0.0901858	-0.164619	0.0886953	-0.632168	0.0376782	-0.672449	0.0635831	-0.681485	0.0523719	-0.775078	0.0383168	-0.045819	0.00929601	0.0844491	-0.0398513	0.00628095	0.0568859	-0.0912774	0.0145209	0.132614
ENSMUSG00000030802	Bckdk	[3-methyl-2-oxobutanoate dehydrogenase	protein_coding	12041	-0.285039	0.14241	-0.29679	0.106716	-1.03802	0.115454	-1.04777	0.0533646	-0.855122	0.0334189	-0.898927	0.0624771	-0.00892175	0.0109955	0.10006	-0.00703226	0.00834015	0.0756926	-0.042048	0.00688834	0.062425
ENSMUSG00000028191	Bcl10	B-cell lymphoma/leukemia 10	protein_coding	12042	-1	0	-1	0	-1.55381	0.0258375	-1.56815	0.122414	-2	0	-1.74435	0.0736395	0.00117318	0.00718516	0.0651344	-0.00842091	0.00838911	0.0761408	0.242965	0.055682	0.530688
ENSMUSG00000007659	Bcl2l1	Mus musculus BCL2-like 1 (Bcl2l1) transcript variant 5 mRNA.	protein_coding	12048	1.15371	0.0819789	1.20052	0.0495419	0.460659	0.00803499	0.324552	0.0373773	0.221619	0.0699967	0.206308	0.0502647	0.044655	0.00892676	0.0810645	-0.135097	0.0608457	0.58309	-0.0152422	0.0059333	0.0537184
ENSMUSG00000089682	Bcl2l2	Bcl-2-like protein 2	protein_coding	12050	0.585393	0.0433099	0.541067	0.0216468	-0.145299	0.0358761	-0.15034	0.0218701	-0.282347	0.0224623	-0.258158	0.0380717	-0.0450785	0.00678091	0.0614448	-0.00476077	0.00287958	0.0259911	0.0214816	0.00447445	0.0404511
ENSMUSG00000022508	Bcl6	B-cell lymphoma 6 protein homolog	protein_coding	12053	-0.194528	0.0790637	-0.0708017	0.212711	-0.734853	0.0917475	-1.21531	0.14212	-1.53736	0.222491	-1.41941	0.081505	0.119917	0.0215759	0.198465	-0.460943	0.167532	1.81122	0.110485	0.018974	0.174069
ENSMUSG00000029681	Bcl7b	B-cell CLL/lymphoma 7 protein family member B	protein_coding	12054	-0.0980907	0.0747009	-0.0764845	0.0506831	-0.75371	0.0446621	-0.764572	0.059098	-0.836426	0.0543854	-0.792594	0.0679942	0.0189299	0.00590991	0.0535054	-0.0082278	0.00534832	0.0483937	0.0442708	0.00760182	0.0689405
ENSMUSG00000030814	Bcl7c	Mus musculus B cell CLL/lymphoma 7C (Bcl7c) transcript variant 1 mRNA.	protein_coding	12055	-0.215312	0.120938	-0.0856508	0.0708021	-1.00984	0.0785147	-0.867574	0.0398068	-1.19674	0.0285496	-1.18479	0.0695806	0.123666	0.0183239	0.167993	0.137743	0.022716	0.209196	0.0129102	0.00707885	0.0641638
ENSMUSG00000032757	Bet1	BET1 homolog	protein_coding	12068	-0.626785	0.00437109	-0.677012	0.101102	-1.08308	0.111652	-1.01694	0.0551209	-1.26042	0.192614	-1.10411	0.0222182	-0.0482259	0.00880457	0.079945	0.0657958	0.0108393	0.0986226	0.144144	0.0219714	0.202185
ENSMUSG00000046432	Bex3	Protein BEX3	protein_coding	12070	0.821611	0.0802145	0.74573	0.155536	0.288377	0.0432086	0.30482	0.103319	-0.056671	0.188018	-0.023635	0.0560873	-0.0704451	0.0118602	0.108023	0.0147991	0.00816206	0.074063	0.0352423	0.0126972	0.115745
ENSMUSG00000003452	Bicd1	Protein bicaudal D homolog 1	protein_coding	12121	0.295884	0.0542504	0.211057	0.0633345	-1.15206	0.119219	-1.16308	0.141714	-0.843422	0.10025	-0.737686	0.0670517	-0.084645	0.0117929	0.107403	-0.00438186	0.0107982	0.0982443	0.102718	0.0134696	0.122882
ENSMUSG00000019874	Fabp7	Fatty acid-binding protein brain	protein_coding	12140	0.517214	0.217682	-0.110259	0.0504414	-0.184036	0.0793043	-0.933959	0.0807181	-0.322741	0.191659	-0.963622	0.208408	-0.590902	0.232597	2.72787	-0.724181	0.61965	14.6624	-0.586386	0.184121	2.03105
ENSMUSG00000026739	Bmi1	Polycomb complex protein BMI-1	protein_coding	12151	-0.117244	0.037702	-0.0394381	0.0495399	-0.492389	0.0192111	-0.36479	0.0497728	-0.732162	0.0299375	-0.517542	0.0590991	0.0755487	0.0104061	0.0946395	0.125064	0.0304358	0.282521	0.213162	0.0787431	0.769262
ENSMUSG00000022098	Bmp1	Bone morphotic protein 1	protein_coding	12153	0.674556	0.087949	0.75061	0.154572	-0.967063	0.130331	-0.972787	0.142437	-0.930339	0.14619	-0.858087	0.0805332	0.0652408	0.0127676	0.116395	-0.00994406	0.0109636	0.0997665	0.0679382	0.0117098	0.106637
ENSMUSG00000021796	Bmpr1a	Bone morphotic protein receptor type-1A	protein_coding	12166	0.483716	0.019904	0.562539	0.068819	0.0937292	0.02507	0.0909807	0.0235303	-0.141792	0.00611432	-0.0598917	0.0529146	0.0773085	0.011733	0.10685	-0.00329626	0.00257942	0.0232748	0.0796722	0.014434	0.131809
ENSMUSG00000052430	Bmpr1b	Mus musculus bone morphotic protein receptor type 1B (Bmpr1b) transcript variant 6 mRNA.	protein_coding	12167	-1	0	-1	0	-1.4602	0.0177192	-1.59323	0.0215573	-1.63008	0.0729049	-1.84232	0.0110888	-0.0624716	0.00912714	0.0829009	-0.130418	0.0489323	0.463049	-0.205982	0.0648261	0.623878
ENSMUSG00000067336	Bmpr2	Bone morphotic protein receptor type-2	protein_coding	12168	0.175696	0.0884965	0.190078	0.0470886	-1.25603	0.0116181	-1.20352	0.0874304	-0.839833	0.0338573	-0.858496	0.0206049	0.0108195	0.00719649	0.0652379	0.0529533	0.00877025	0.0796306	-0.019368	0.00363066	0.032795
ENSMUSG00000011958	Bnip2	BCL2/adenovirus E1B 19 kDa protein-interacting protein 2	protein_coding	12175	-0.0022154	0.0235818	-0.0148739	0.0621169	-0.719624	0.0273307	-0.683043	0.062384	-0.666738	0.14099	-0.600579	0.0846818	-0.00855714	0.00525633	0.0475569	0.037634	0.00636376	0.0576407	0.0636199	0.0123586	0.112619
ENSMUSG00000078566	Bnip3	BCL2/adenovirus E1B 19 kDa protein-interacting protein 3	protein_coding	12176	0.787096	0.0156898	0.75072	0.0535803	0.470004	0.023792	0.429708	0.0755016	0.210656	0.14036	0.227588	0.0504347	-0.0348606	0.00484478	0.0438153	-0.0386128	0.00682923	0.0618857	0.0150819	0.00910877	0.0827325
ENSMUSG00000022051	Bnip3l	BCL2/adenovirus E1B 19 kDa protein-interacting protein 3-like	protein_coding	12177	0.733177	0.0482711	0.659658	0.110893	0.376814	0.0434224	0.38277	0.062445	-0.0205665	0.200147	0.0232119	0.0681239	-0.0760258	0.0122237	0.111375	0.00595044	0.00503899	0.0455806	0.0356784	0.014745	0.134691
ENSMUSG00000022557	Bop1	Ribosome biosis protein BOP1	protein_coding	12181	-0.432308	0.139472	-0.474319	0.0922818	-1.17929	0.0199303	-1.11146	0.147359	-1.11464	0.0611944	-1.17596	0.0569544	-0.0328161	0.0114764	0.104486	0.0653796	0.0125998	0.114846	-0.0561251	0.00876407	0.079574
ENSMUSG00000038871	Bpgm	Bisphosphoglycerate mutase	protein_coding	12183	-0.093401	0.0617777	-0.121773	0.0558327	-0.49759	0.10644	-0.522966	0.0712016	-0.612868	0.190223	-0.727864	0.0933761	-0.0175088	0.00613238	0.055532	-0.0200828	0.0102257	0.0929823	-0.109578	0.0170083	0.155723
ENSMUSG00000024073	Birc6	Baculoviral IAP repeat-containing protein 6	protein_coding	12211	1.44029	0.0328443	1.43726	0.0297553	-0.184259	0.0616348	-0.140117	0.151554	0.349894	0.0346484	0.388419	0.0734937	-0.00535026	0.00354883	0.0320532	0.0422926	0.0120841	0.110087	0.0389501	0.00613187	0.0555273
ENSMUSG00000031327	Chic1	Cysteine-rich hydrophobic domain-containing protein 1	protein_coding	12212	-1	0	-1	0	-1.68354	0.0993389	-1.86063	0.112168	-2	0	-2	0	0.0475881	0.0132511	0.120861	-0.168404	0.0266697	0.246604	-0.0359347	0.0118527	0.107954
ENSMUSG00000023175	Bsg	Basigin	protein_coding	12215	2.48898	0.0384239	2.43814	0.0502101	2.07806	0.021752	2.06713	0.0328148	1.96065	0.0956472	1.9215	0.0111544	-0.0523757	0.0071765	0.0650553	-0.0105175	0.0032164	0.029041	-0.037124	0.0092573	0.0840942
ENSMUSG00000032589	Bsn	Protein bassoon	protein_coding	12217	1.08755	0.0900602	1.05353	0.0840197	-1.7066	0.0403629	-2	0	-0.951393	0.463561	-1.23066	0.171528	-0.0337988	0.00812549	0.0737285	-0.298545	0.247789	2.96473	-0.242546	0.0380742	0.356231
ENSMUSG00000036478	Btg1	Protein BTG1	protein_coding	12226	0.655977	0.101418	0.68681	0.050829	-0.337433	0.0223666	-0.408658	0.0760588	-0.47525	0.198468	-0.30967	0.095617	0.0292423	0.00816684	0.0741068	-0.0680151	0.0104441	0.0949888	0.149655	0.0229651	0.211544
ENSMUSG00000025217	Btrc	F-box/WD repeat-containing protein 1A	protein_coding	12234	-0.453853	0.0293	-0.520009	0.0374018	-1.44112	0.0245704	-1.42462	0.0300968	-1.2362	0.117762	-1.36238	0.0800073	-0.0670162	0.01136	0.103414	0.016249	0.00344179	0.0310831	-0.123026	0.0167178	0.153019
ENSMUSG00000066979	Bub3	Mitotic checkpoint protein BUB3	protein_coding	12237	0.326946	0.0646258	0.285057	0.0370428	-0.126087	0.00908236	-0.124512	0.0131373	-0.334616	0.0521265	-0.331029	0.0294635	-0.041249	0.00629838	0.0570447	0.00145424	0.00194859	0.0175715	0.00282508	0.0040706	0.0367852
ENSMUSG00000051154	Commd3	COMM domain-containing protein 3	protein_coding	12238	0.613884	0.0139749	0.659548	0.0781079	0.026313	0.0284217	0.0736131	0.0379636	0.108924	0.0877187	0.238062	0.0293937	0.0417109	0.00681779	0.0617813	0.0460815	0.00659496	0.0597487	0.126744	0.0202623	0.186133
ENSMUSG00000023224	Serping1	serine (or cysteine) peptidase inhibitor clade G member 1	protein_coding	12258	-1	0	-1	0	-2	0	-2	0	-2	0	-1.79484	0.114101	0.0954902	0.0200187	0.183849	0.0492673	0.00990276	0.0900162	0.188788	0.0271158	0.250844
ENSMUSG00000036887	C1qa	Complement C1q subcomponent subunit A	protein_coding	12259	-0.788478	0.0806466	-1	0	-0.92803	0.135689	-0.804253	0.168859	-1.09011	0.226405	-1.10486	0.126766	-0.105456	0.0160223	0.146549	0.121537	0.0166707	0.15258	-0.0123361	0.0150883	0.137875
ENSMUSG00000036905	C1qb	Complement C1q subcomponent subunit B	protein_coding	12260	-1	0	-1	0	-1.06104	0.0538657	-1.02632	0.18505	-1.23819	0.129068	-1.21992	0.0652845	-0.121553	0.0209515	0.192599	0.033547	0.0128987	0.117605	0.0192101	0.00932394	0.0847052
ENSMUSG00000018446	C1qbp	complement C1q binding protein	protein_coding	12261	-0.394857	0.0460867	-0.295609	0.139109	-1.16528	0.108659	-1.19021	0.148188	-1.77763	0.088869	-1.4493	0.152782	0.0945395	0.0150886	0.137878	-0.0179452	0.0111	0.101021	0.314957	0.0696409	0.673684
ENSMUSG00000036896	C1qc	Complement C1q subcomponent subunit C	protein_coding	12262	-1	0	-1	0	-1.16186	0.127675	-1.1523	0.113864	-1.29952	0.224089	-1.35054	0.0667479	-0.231512	0.0333801	0.310795	0.0101128	0.0107756	0.0980368	-0.052847	0.0158774	0.145202
ENSMUSG00000032115	Hyou1	Hypoxia up-regulated protein 1	protein_coding	12282	0.463183	0.0177303	0.447548	0.0822508	-0.169181	0.151847	-0.0789616	0.0719091	-0.464068	0.0481626	-0.370894	0.113952	-0.0163127	0.00575082	0.0520568	0.084624	0.0151526	0.138471	0.0884184	0.0138963	0.126829
ENSMUSG00000036707	Cab39	Mus musculus calcium binding protein 39 (Cab39) transcript variant 3 mRNA.	protein_coding	12283	0.887281	0.0476605	0.852956	0.0197873	0.438975	0.0524059	0.415013	0.0442613	0.229239	0.118174	0.275073	0.025525	-0.0339201	0.00533578	0.0482796	-0.0250555	0.00473555	0.0428227	0.0439101	0.00917472	0.0833371
ENSMUSG00000034656	Cacna1a	Voltage-dependent P/Q-type calcium channel subunit alpha-1A	protein_coding	12286	2.04229	0.0506072	2.06134	0.10964	-0.520125	0.0781542	-0.627433	0.0785698	0.00480443	0.289173	-0.0483758	0.0644624	0.0203154	0.00858736	0.0779557	-0.10758	0.0159958	0.146302	-0.0521309	0.0200576	0.184213
ENSMUSG00000004113	Cacna1b	Voltage-dependent N-type calcium channel subunit alpha-1B	protein_coding	12287	0.42642	0.0960824	0.403842	0.0513991	-2	0	-2	0	-1.35781	0.363121	-1.61525	0.208899	-0.024701	0.00817472	0.0741789	-0.135235	0.0190943	0.175194	-0.222836	0.0305838	0.283938
ENSMUSG00000051331	Cacna1c	Voltage-dependent L-type calcium channel subunit alpha-1C	protein_coding	12288	0.493423	0.0379838	0.529929	0.099942	-1.79406	0.0538469	-1.68255	0.242767	-0.970058	0.183298	-1.03207	0.0816305	0.0345947	0.00837448	0.0760068	0.111037	0.0200838	0.184458	-0.0530635	0.0138703	0.126588
ENSMUSG00000015968	Cacna1d	Voltage-dependent L-type calcium channel subunit alpha-1D	protein_coding	12289	-0.650161	0.01732	-0.571681	0.0793194	-2	0	-2	0	-2	0	-2	0	0.0764755	0.0113812	0.10361	0.0019552	0.00523137	0.0473299	-0.0403595	0.00979168	0.0889965
ENSMUSG00000004110	Cacna1e	calcium voltage-gated channel subunit alpha1 E	protein_coding	12290	1.20122	0.0327866	1.23138	0.0680173	-1.19335	0.0578239	-1.14317	0.0306016	-0.411162	0.209557	-0.421387	0.0664423	0.0278387	0.00613416	0.0555482	0.0478683	0.00662162	0.0599919	-0.00521409	0.0145506	0.132889
ENSMUSG00000020866	Cacna1g	calcium channel voltage-dependent T type alpha 1G subunit	protein_coding	12291	1.75539	0.0645774	1.76621	0.0902155	-0.251722	0.0542979	-0.445921	0.218012	0.213477	0.320515	0.106531	0.0834781	0.0072085	0.0078009	0.0707601	-0.18244	0.0289919	0.268717	-0.0950371	0.0230219	0.21208
ENSMUSG00000040118	Cacna2d1	Voltage-dependent calcium channel subunit alpha-2/delta-1 Voltage-dependent calcium channel subunit alpha-2-1 Voltage-dependent calcium channel subunit delta-1	protein_coding	12293	0.234776	0.139128	0.214931	0.136405	-1.5377	0.0650607	-1.39185	0.101942	-0.840217	0.0484107	-0.844774	0.123181	-0.0165835	0.0116975	0.106523	0.141561	0.0231648	0.213427	-0.00563861	0.00801902	0.0727546
ENSMUSG00000021991	Cacna2d3	Voltage-dependent calcium channel subunit alpha-2/delta-3 Voltage-dependent calcium channel subunit alpha-2-3 Voltage-dependent calcium channel subunit delta-3	protein_coding	12294	-0.587963	0.0240546	-0.514714	0.0317087	-1.71815	0.0444329	-1.72645	0.0205826	-1.77182	0.0728126	-1.60381	0.13039	0.0722773	0.0112061	0.101998	-0.00775593	0.00390544	0.0352867	0.161793	0.0253695	0.234268
ENSMUSG00000020882	Cacnb1	Voltage-dependent L-type calcium channel subunit beta-1	protein_coding	12295	-0.821627	0.253876	-0.925468	0.0416145	-2	0	-2	0	-1.81436	0.106195	-2	0	-0.0948023	0.0189445	0.173793	0.135337	0.0205206	0.188555	-0.189649	0.0259389	0.239667
ENSMUSG00000057914	Cacnb2	Voltage-dependent L-type calcium channel subunit beta-2	protein_coding	12296	0.0152383	0.0232128	-0.0731931	0.0373517	-0.895789	0.0883681	-0.85753	0.103384	-0.776893	0.065742	-0.868939	0.0988741	-0.0882799	0.0140317	0.128082	0.0430703	0.0102814	0.093494	-0.0861143	0.0125437	0.114327
ENSMUSG00000003352	Cacnb3	Mus musculus calcium channel voltage-dependent beta 3 subunit (Cacnb3) transcript variant 4 mRNA.	protein_coding	12297	-0.419367	0.110963	-0.497369	0.0652395	-1.53819	0.0895136	-1.64025	0.0480498	-1.43255	0.112625	-1.6151	0.00493623	-0.0765443	0.0114158	0.103929	-0.104922	0.0152894	0.139741	-0.17827	0.0326424	0.303695
ENSMUSG00000017412	Cacnb4	Mus musculus calcium channel voltage-dependent beta 4 subunit (Cacnb4) transcript variant 6 mRNA.	protein_coding	12298	1.34844	0.112305	1.36789	0.0331139	0.332466	0.0493928	0.317131	0.0888284	0.481184	0.0210028	0.659508	0.0948008	0.0148869	0.00855511	0.0776604	-0.00949781	0.00649745	0.0588595	0.175924	0.0358329	0.334482
ENSMUSG00000019146	Cacng2	Voltage-dependent calcium channel gamma-2 subunit	protein_coding	12300	-0.263383	0.0637905	-0.240229	0.0579214	-2	0	-2	0	-1.42734	0.0616726	-1.42002	0.0583784	0.0252564	0.00573873	0.0519467	-0.200093	0.051574	0.489406	0.00955127	0.00517691	0.0468347
ENSMUSG00000014226	Cacybp	Calcyclin-binding protein	protein_coding	12301	-0.17763	0.135161	-0.165382	0.132364	-0.26809	0.135671	-0.353624	0.140994	-0.620566	0.128296	-0.617612	0.085099	0.00841406	0.0116456	0.106045	-0.0780391	0.0137605	0.125572	-0.000287303	0.0102859	0.0935351
ENSMUSG00000025823	Pdia4	protein disulfide isomerase family A member 4	protein_coding	12304	-0.137966	0.0711422	-0.0791116	0.144431	0.064775	0.129549	-0.027489	0.104951	-0.521898	0.0913841	-0.404278	0.155225	0.0556831	0.0112538	0.102437	-0.0864567	0.0145389	0.132781	0.108098	0.0182125	0.166953
ENSMUSG00000003534	Ddr1	Epithelial discoidin domain-containing receptor 1	protein_coding	12305	0.0240149	0.0963208	-0.0769978	0.122642	-1.34323	0.0557088	-1.3568	0.135699	-1.04823	0.0796467	-1.33503	0.0461875	-0.0865882	0.0145059	0.132475	-0.0124859	0.00965287	0.0877226	-0.276952	0.105274	1.05895
ENSMUSG00000032231	Anxa2	Annexin A2	protein_coding	12306	-1	0	-1	0	-1.44321	0.134188	-1.56116	0.182435	-1.95576	0.016078	-1.76844	0.0761699	-0.0457344	0.0194044	0.178095	-0.10871	0.0170626	0.156229	0.184524	0.0396884	0.371958
ENSMUSG00000028222	Calb1	Calbindin	protein_coding	12307	1.86245	0.114189	1.89767	0.0227658	1.65546	0.0191029	1.51958	0.0711367	0.983649	0.0774815	1.17274	0.14963	0.0338905	0.00944857	0.0858483	-0.136268	0.0293191	0.271842	0.179746	0.025974	0.24
ENSMUSG00000003657	Calb2	Calretinin	protein_coding	12308	2.16169	0.0946229	2.12727	0.0891204	1.5964	0.132589	1.53791	0.133123	1.23791	0.132666	1.3544	0.0742618	-0.0343005	0.00904564	0.0821539	-0.0524373	0.0126015	0.114861	0.110241	0.0154548	0.141276
ENSMUSG00000001175	Calm1	Calmodulin-1	protein_coding	12313	3.02268	0.028826	2.94578	0.0199941	2.70196	0.0247341	2.62712	0.0191009	2.45694	0.0764613	2.4364	0.0367902	-0.0751169	0.019787	0.181678	-0.0749773	0.0221233	0.203614	-0.0208615	0.00604886	0.054771
ENSMUSG00000036438	Calm2	Calmodulin-1	protein_coding	12314	3.44709	0.100547	3.3852	0.0595166	3.18227	0.0375908	3.08671	0.0121292	2.93224	0.090132	2.95227	0.0175407	-0.0635811	0.00995375	0.0904844	-0.0953402	0.0276971	0.256375	0.017436	0.00703448	0.0637589
ENSMUSG00000019370	Calm3	Calmodulin-1	protein_coding	12315	3.54185	0.0268133	3.46935	0.0586054	3.21325	0.00493686	3.20897	0.026326	3.0879	0.0818662	3.03761	0.011659	-0.0717257	0.0128121	0.116805	-0.00246736	0.0022907	0.0206636	-0.0505508	0.00879508	0.0798581
ENSMUSG00000003814	Calr	Calreticulin	protein_coding	12317	2.06517	0.0535284	2.03361	0.176868	1.90828	0.138194	1.80071	0.0602187	1.29319	0.0204227	1.40267	0.163858	-0.0285924	0.0122343	0.111472	-0.100192	0.0153876	0.140653	0.10851	0.0183827	0.168543
ENSMUSG00000041261	Car8	Carbonic anhydrase-related protein	protein_coding	12319	2.95991	0.112059	2.92926	0.0437138	2.7292	0.0275658	2.59819	0.0750141	2.18345	0.0501161	2.25935	0.130983	-0.0247435	0.00938227	0.0852402	-0.132298	0.0282461	0.261604	0.0729839	0.0114682	0.104412
ENSMUSG00000029767	Calu	Calumenin	protein_coding	12321	0.391438	0.0880765	0.437756	0.030451	-0.0578622	0.0200206	0.0394118	0.0528887	-0.41113	0.11393	-0.199606	0.00756204	0.0466271	0.00759795	0.0689051	0.0973953	0.0176609	0.161805	0.20806	0.0498148	0.471837
ENSMUSG00000024617	Camk2a	Calcium/calmodulin-dependent protein kinase type II subunit alpha	protein_coding	12322	-0.259544	0.732818	-0.548322	0.148771	-2	0	-2	0	-1.46792	0.386798	-1.58807	0.247463	-0.235187	0.0505384	0.479056	0.327546	0.053721	0.510937	-0.1035	0.0251526	0.232214
ENSMUSG00000057897	Camk2b	Calcium/calmodulin-dependent protein kinase type II subunit beta	protein_coding	12323	2.07758	0.0566192	2.02907	0.011616	0.768376	0.0114186	0.694934	0.06261	1.01409	0.0732105	0.917352	0.025918	-0.0474165	0.00851082	0.0772549	-0.0740707	0.0131885	0.120282	-0.0942679	0.0141637	0.129304
ENSMUSG00000021820	Camk2g	Calcium/calmodulin-dependent protein kinase type II subunit gamma	protein_coding	12325	0.57357	0.0753967	0.549833	0.0583511	-0.50115	0.0274742	-0.414027	0.0486889	-0.00957663	0.131496	-0.17344	0.0974625	-0.0225307	0.00599068	0.0542411	0.0874357	0.0155829	0.142466	-0.15594	0.0218935	0.201452
ENSMUSG00000038128	Camk4	calcium/calmodulin-dependent protein kinase IV	protein_coding	12326	1.38635	0.0625913	1.31975	0.0934034	0.364278	0.00985301	0.332251	0.11664	0.311204	0.0804397	0.371601	0.0701984	-0.0666225	0.0100596	0.0914565	-0.0343702	0.00886962	0.080541	0.0613868	0.00923424	0.0838827
ENSMUSG00000021501	Caml	Calcium signal-modulating cyclophilin ligand	protein_coding	12328	-0.23878	0.0865852	-0.136375	0.167924	-0.81732	0.0339847	-0.819671	0.0786772	-1.03073	0.0258911	-1.07827	0.0930499	0.092725	0.014968	0.136759	-0.00230123	0.00633526	0.0573808	-0.0441476	0.00830438	0.0753653
ENSMUSG00000020368	Canx	Calnexin	protein_coding	12330	1.95551	0.0574214	1.93127	0.0687226	1.49936	0.0530789	1.5455	0.0234251	1.2737	0.148005	1.3836	0.0502634	-0.0230033	0.00659546	0.0597532	0.0474609	0.00689982	0.0625298	0.104905	0.0162828	0.148971
ENSMUSG00000028656	Cap1	Mus musculus CAP adenylate cyclase-associated protein 1 (yeast) (Cap1) transcript variant 3 mRNA.	protein_coding	12331	0.615272	0.067226	0.523439	0.0192461	0.0330132	0.032758	0.0887159	0.0443752	-0.0850224	0.063355	-0.0796303	0.012584	-0.0852874	0.014508	0.132494	0.0544237	0.00836611	0.0759302	0.00742137	0.00444092	0.0401466
ENSMUSG00000026509	Capn2	Calpain-2 catalytic subunit	protein_coding	12334	0.838934	0.0717481	0.829761	0.0701046	-0.288555	0.0421285	-0.300398	0.0560209	0.0582753	0.0350767	0.0319926	0.0265423	-0.00935947	0.00691258	0.0626463	-0.00866908	0.00547275	0.0495258	-0.0230396	0.00468893	0.0423992
ENSMUSG00000001794	Capns1	calpain small subunit 1	protein_coding	12336	1.05838	0.0135554	1.01666	0.0438985	0.624068	0.0150853	0.746682	0.0157965	0.327253	0.106538	0.349877	0.0455165	-0.0425349	0.0071058	0.0644099	0.122905	0.0987694	0.986346	0.0230157	0.00779145	0.0706737
ENSMUSG00000021893	Capn7	Calpain-7	protein_coding	12339	-0.144086	0.0509433	-0.12197	0.00360298	-0.870038	0.0200787	-0.838569	0.042955	-0.966389	0.0839867	-0.922585	0.0780711	0.0215774	0.00410333	0.0370821	0.0318857	0.00515846	0.0466669	0.0420815	0.00865451	0.0785705
ENSMUSG00000070372	Capza1	NA	protein_coding	12340	0.156978	0.0758126	0.141393	0.0610238	-0.383556	0.0604973	-0.341405	0.0460595	-0.671682	0.111625	-0.530273	0.0774857	-0.0171179	0.00678021	0.0614385	0.0401259	0.00646054	0.058523	0.133859	0.0185782	0.170369
ENSMUSG00000015733	Capza2	F-actin-capping protein subunit alpha-2	protein_coding	12343	1.10854	0.0365797	1.06688	0.0184466	0.652506	0.0303842	0.534668	0.0137765	0.410424	0.134474	0.429554	0.0142963	-0.041693	0.00641513	0.058109	-0.116727	0.0530056	0.503752	0.0205523	0.0104024	0.0946056
ENSMUSG00000028745	Capzb	F-actin-capping protein subunit beta	protein_coding	12345	0.417967	0.0913332	0.422665	0.126351	-0.303298	0.0514046	-0.383723	0.0821724	-0.387849	0.0593876	-0.381741	0.0307897	0.00696078	0.00952609	0.0865593	-0.0751187	0.0115393	0.105066	0.00341177	0.0041269	0.037296
ENSMUSG00000003273	Car11	Carbonic anhydrase-related protein 11	protein_coding	12348	0.371809	0.0411242	0.352766	0.141542	-0.710737	0.0928973	-0.647875	0.0815348	-0.479381	0.0770633	-0.640625	0.104125	-0.0183902	0.00941265	0.0855188	0.0616441	0.0104079	0.0946564	-0.156992	0.0214938	0.197693
ENSMUSG00000027562	Car2	Mus musculus carbonic anhydrase 2 (Car2) transcript variant 2 mRNA.	protein_coding	12349	1.15797	0.087108	1.06242	0.0540793	0.803925	0.1098	0.839988	0.213433	0.718515	0.199709	0.623055	0.0985427	-0.0937219	0.012504	0.113961	0.0422075	0.0147424	0.134667	-0.0918281	0.0160453	0.146762
ENSMUSG00000000805	Car4	Carbonic anhydrase 4	protein_coding	12351	0.851948	0.155406	0.786462	0.181965	-0.551936	0.135099	-0.648096	0.126909	-0.749838	0.0996246	-0.454555	0.334859	-0.0528359	0.0143176	0.13073	-0.095169	0.0130861	0.119337	0.268602	0.0429633	0.404029
ENSMUSG00000031883	Car7	Carbonic anhydrase 7	protein_coding	12354	-0.228873	0.125273	-0.137033	0.0825888	-0.737902	0.0986682	-0.867695	0.164416	-1.04071	0.220435	-0.834585	0.138356	0.0834054	0.0130283	0.118803	-0.125308	0.0168249	0.154015	0.189089	0.0254239	0.234784
ENSMUSG00000027187	Cat	Catalase	protein_coding	12359	-0.744547	0.166433	-0.615003	0.0732311	-1.1641	0.0364486	-1.14331	0.172417	-1.31814	0.222522	-1.1487	0.0864123	0.126577	0.0173212	0.158639	0.0192634	0.0116979	0.106527	0.161837	0.0226948	0.208996
ENSMUSG00000031012	Cask	Peripheral plasma membrane protein CASK	protein_coding	12361	1.16196	0.0167444	1.11513	0.0158517	0.321657	0.0348124	0.35173	0.0374648	0.279116	0.0370311	0.325534	0.0968271	-0.0447356	0.0055375	0.050115	0.0280527	0.00459803	0.0415735	0.0442309	0.0085813	0.0779002
ENSMUSG00000029863	Casp2	Caspase-2 Caspase-2 subunit p18 Caspase-2 subunit p13 Caspase-2 subunit p12	protein_coding	12366	-0.122776	0.124649	-0.139769	0.117613	-1.59351	0.0349329	-1.55139	0.088982	-1.07652	0.141124	-1.00416	0.100547	-0.0165324	0.0102212	0.0929406	0.0421075	0.00808431	0.0733518	0.0661611	0.0129716	0.118279
ENSMUSG00000027861	Casq2	Mus musculus calsequestrin 2 (Casq2) transcript variant 1 mRNA.	protein_coding	12373	-0.452044	0.222344	-0.548925	0.102227	-0.708222	0.0328049	-0.843821	0.0765346	-1.17914	0.0308911	-1.07708	0.112621	-0.0829131	0.017891	0.163952	-0.132739	0.0251409	0.232103	0.0964148	0.0142164	0.129793
ENSMUSG00000021585	Cast	Calpastatin	protein_coding	12380	-1	0	-1	0	-1.92185	0.0165169	-2	0	-2	0	-2	0	-0.044747	0.00934646	0.0849118	-0.0721362	0.013082	0.119299	-0.0906023	0.0186174	0.170735
ENSMUSG00000037815	Ctnna1	Catenin alpha-1	protein_coding	12385	-0.398659	0.10268	-0.432307	0.0900938	-1.01366	0.0419817	-0.986763	0.0276111	-1.01839	0.0794967	-0.891991	0.0683436	-0.032696	0.00940923	0.0854874	0.0271112	0.00394792	0.0356722	0.123777	0.0206219	0.189505
ENSMUSG00000063063	Ctnna2	Mus musculus catenin (cadherin associated protein) alpha 2 (Ctnna2) transcript variant 4 mRNA.	protein_coding	12386	0.348651	0.0624895	0.250604	0.0685822	-0.645645	0.0801502	-0.655907	0.0703428	-0.434689	0.13735	-0.591352	0.0802898	-0.0979809	0.014525	0.132652	-0.00748196	0.00698346	0.0632931	-0.149412	0.0217037	0.199667
ENSMUSG00000006932	Ctnnb1	Catenin beta-1	protein_coding	12387	2.23285	0.0935061	2.23743	0.0221986	1.66119	0.0122962	1.64605	0.0212033	1.41828	0.0347768	1.48963	0.0530099	0.00329415	0.00723488	0.0655885	-0.014745	0.00262592	0.0236955	0.0712216	0.00924978	0.0840253
ENSMUSG00000007655	Cav1	Caveolin-1	protein_coding	12389	-1	0	-1	0	-2	0	-1.91104	0.0631818	-2	0	-2	0	-0.138103	0.0192243	0.17641	0.201857	0.0384112	0.35951	0.0187074	0.0151502	0.138449
ENSMUSG00000038533	Cbfa2t2	core-binding factor runt domain alpha subunit 2 translocated to 2 (human)	protein_coding	12396	-0.239736	0.0387747	-0.23241	0.0626335	-1.33316	0.0656062	-1.33194	0.0408818	-1.16925	0.124275	-1.20591	0.0232878	-0.00272025	0.00595949	0.053957	0.0052329	0.00551168	0.0498801	-0.0319279	0.00967851	0.0879579
ENSMUSG00000031885	Cbfb	Core-binding factor subunit beta	protein_coding	12400	-1	0	-1	0	-1.723	0.0377694	-1.61456	0.0597841	-1.77527	0.0593056	-1.69847	0.0639068	0.222846	0.0455091	0.42911	0.108898	0.018705	0.171554	0.0746892	0.0117345	0.106865
ENSMUSG00000034342	Cbl	E3 ubiquitin-protein ligase CBL	protein_coding	12402	0.0756346	0.204563	0.0461918	0.082774	-2	0	-2	0	-0.985964	0.190394	-0.74895	0.256766	-0.0222755	0.0129574	0.118148	0.258107	0.0379078	0.354613	0.221154	0.0307975	0.285985
ENSMUSG00000031654	Cbln1	Cerebellin-1 Cerebellin	protein_coding	12404	2.41205	0.165097	2.38569	0.0532335	1.26985	0.00939857	1.21407	0.111397	1.31251	0.113879	1.38535	0.0669948	-0.0223064	0.0105646	0.0960969	-0.0528034	0.00982018	0.0892582	0.0716315	0.0106215	0.0966195
ENSMUSG00000070436	Serpinh1	Serpin H1	protein_coding	12406	-0.621608	0.0524718	-0.0473704	0.063273	-1.07656	0.117607	-0.293165	0.0839701	-1.67786	0.0927654	-0.96274	0.131782	0.567974	0.515721	9.58433	0.752809	0.56057	11.4811	0.684356	0.423608	6.61438
ENSMUSG00000051483	Cbr1	Carbonyl reductase	protein_coding	12408	-0.346214	0.183029	-0.278333	0.19852	-0.737273	0.0764335	-0.840844	0.094587	-1.05344	0.14478	-1.04666	0.114914	0.0627352	0.0156876	0.143439	-0.0958464	0.013904	0.126901	0.00912297	0.0111972	0.101916
ENSMUSG00000024039	Cbs	Cystathionine beta-synthase	protein_coding	12411	-0.446788	0.0285004	-0.105066	0.10262	-1.529	0.15976	-1.01523	0.0252404	-1.38976	0.0940546	-1.05494	0.13323	0.331089	0.137205	1.43122	0.494424	0.22742	2.64927	0.320956	0.0756998	0.737096
ENSMUSG00000018666	Cbx1	Chromobox protein homolog 1	protein_coding	12412	-0.912013	0.0861059	-1	0	-1.72354	0.0277771	-1.90501	0.0516865	-2	0	-2	0	-0.170639	0.0264197	0.24423	-0.177377	0.0366095	0.342006	0.0872832	0.0154817	0.141526
ENSMUSG00000029836	Cbx3	chromobox protein homolog 3	protein_coding	12417	1.02726	0.0263868	1.01694	0.047265	0.540485	0.031377	0.541116	0.0695986	0.262074	0.0652315	0.43762	0.0525149	-0.0108805	0.00430369	0.0389006	0.000428416	0.00518665	0.0469232	0.170873	0.0333689	0.310688
ENSMUSG00000039989	Cbx4	E3 SUMO-protein ligase CBX4	protein_coding	12418	-0.790984	0.0797625	-0.766798	0.0765082	-2	0	-1.90004	0.0844183	-1.41603	0.104055	-1.37671	0.0196594	0.0232201	0.00798841	0.0724747	0.193024	0.0413274	0.387981	0.0353989	0.00892146	0.0810159
ENSMUSG00000009575	Cbx5	Mus musculus chromobox 5 (Cbx5) transcript variant 4 mRNA.	protein_coding	12419	0.746597	0.0621402	0.695432	0.0287963	-0.0777632	0.0730034	-0.0987474	0.0858604	0.0864796	0.0774343	0.0131513	0.0382721	-0.05036	0.00799729	0.0725558	-0.0166803	0.00757737	0.068717	-0.0745986	0.00912089	0.0828437
ENSMUSG00000025907	Rb1cc1	RB1-inducible coiled-coil protein 1	protein_coding	12421	1.12018	0.0324852	1.14945	0.0297107	0.289159	0.0485925	0.247446	0.0267571	0.0602058	0.10029	0.122718	0.0237242	0.0253746	0.00422037	0.0381443	-0.0426225	0.00655454	0.0593801	0.0628295	0.0101091	0.0919114
ENSMUSG00000032532	Cck	Cholecystokinin Cholecystokinin-33 Cholecystokinin-12 Cholecystokinin-8	protein_coding	12424	0.161173	0.209057	-0.153444	0.143743	-0.242018	0.141103	-0.169934	0.0780761	-0.307099	0.233484	-0.450168	0.0216517	-0.295004	0.0469747	0.443611	0.0690127	0.0115894	0.105527	-0.133602	0.0216428	0.199094
ENSMUSG00000070348	Ccnd1	G1/S-specific cyclin-D1	protein_coding	12443	-1	0	-0.8366	0.0519068	-2	0	-1.26683	0.0745956	-2	0	-1.4905	0.146381	0.281879	0.0926844	0.919371	0.771059	0.567602	11.8142	0.583788	0.198732	2.2322
ENSMUSG00000000184	Ccnd2	G1/S-specific cyclin-D2	protein_coding	12444	-1	0	-1	0	-2	0	-1.84998	0.0427779	-2	0	-1.33621	0.138719	1.20637	0.658706	17.3702	1.45291	0.690512	20.0803	1.51021	0.911611	92.8229
ENSMUSG00000034165	Ccnd3	G1/S-specific cyclin-D3	protein_coding	12445	-0.716294	0.175749	-0.659232	0.117644	-1.7421	0.059284	-1.64268	0.0929916	-1.44158	0.0838804	-1.28279	0.0214425	0.0563353	0.01391	0.126956	0.100382	0.0146911	0.134191	0.155118	0.0297161	0.275636
ENSMUSG00000002068	Ccne1	G1/S-specific cyclin-E1	protein_coding	12447	-1	0	-1	0	-1.57685	0.0828017	-1.58728	0.0467184	-1.66552	0.0958291	-1.77568	0.139499	-0.136804	0.0172204	0.157699	-0.0124081	0.00787729	0.0714585	-0.09916	0.0150304	0.137337
ENSMUSG00000028212	Ccne2	G1/S-specific cyclin-E2	protein_coding	12448	-1	0	-1	0	-1.57384	0.0369887	-1.72463	0.0656441	-2	0	-2	0	0.068292	0.0213443	0.196288	-0.148936	0.0358311	0.334464	0.0236909	0.0103719	0.0943258
ENSMUSG00000020326	Ccng1	Cyclin-G1	protein_coding	12450	0.145941	0.0848531	0.218248	0.0246566	0.0204523	0.010424	0.0992569	0.0217589	-0.355242	0.102537	-0.104383	0.0528399	0.0697924	0.0116241	0.105848	0.0794011	0.0255653	0.236124	0.24299	0.061947	0.59434
ENSMUSG00000029385	Ccng2	Cyclin-G2	protein_coding	12452	0.244247	0.139526	0.2705	0.0572487	-0.509966	0.102531	-0.435129	0.0507916	-0.830035	0.110779	-0.628634	0.0896511	0.0259083	0.0107051	0.0973882	0.0755398	0.0111749	0.101711	0.200383	0.0338597	0.315417
ENSMUSG00000063015	Ccni	Cyclin-I	protein_coding	12453	2.18659	0.0681783	2.26995	0.0694761	1.75016	0.00739576	1.61477	0.114841	0.70323	0.0817973	0.736836	0.0409076	0.0806155	0.0109117	0.0992891	-0.132965	0.0223645	0.205885	0.0343517	0.00722006	0.0654531
ENSMUSG00000011960	Ccnt1	Cyclin-T1	protein_coding	12455	0.0446523	0.17373	0.0670397	0.10467	-1.19849	0.115678	-1.12923	0.056449	-0.828446	0.0499706	-0.850996	0.0435495	0.0223863	0.0132963	0.121279	0.0690288	0.0111458	0.101442	-0.0252254	0.00551343	0.049896
ENSMUSG00000034108	Ccs	Copper chaperone for superoxide dismutase	protein_coding	12460	-0.860871	0.13842	-1	0	-1.35481	0.0738853	-1.53695	0.252944	-1.69321	0.0669492	-1.67101	0.186208	-0.096379	0.0162909	0.149046	-0.166073	0.0264629	0.24464	0.0205163	0.0137169	0.125169
ENSMUSG00000034024	Cct2	chaperonin containing Tcp1 subunit 2 (beta)	protein_coding	12461	0.892807	0.0678379	0.907433	0.0288433	0.563448	0.0504032	0.583362	0.0461467	0.242534	0.115713	0.346606	0.00553798	0.0141471	0.00536958	0.0485871	0.0192613	0.0047137	0.0426242	0.0994098	0.0159725	0.146086
ENSMUSG00000001416	Cct3	chaperonin containing Tcp1 subunit 3 (gamma)	protein_coding	12462	1.03768	0.0757826	1.09114	0.0535974	0.742918	0.0289813	0.683713	0.0761545	0.354406	0.0158232	0.380543	0.0274804	0.0595913	0.00921418	0.0836989	-0.0569634	0.00884562	0.080321	0.024747	0.00378541	0.0341982
ENSMUSG00000007739	Cct4	chaperonin containing Tcp1 subunit 4 (delta)	protein_coding	12464	0.665996	0.0515028	0.65403	0.0951889	0.271473	0.0744085	0.293733	0.0407354	-0.0396995	0.0907146	-0.0037129	0.0595245	-0.00977969	0.00769209	0.0697654	0.0218219	0.00607347	0.0549952	0.0335273	0.00785652	0.0712686
ENSMUSG00000022234	Cct5	T-complex protein 1 subunit epsilon	protein_coding	12465	1.25798	0.102538	1.32803	0.0692013	0.99179	0.069329	0.969781	0.0287266	0.588239	0.0827665	0.647883	0.0143471	0.0642819	0.0106444	0.0968303	-0.0231119	0.00584933	0.0529537	0.057951	0.00980039	0.0890765
ENSMUSG00000030007	Cct7	chaperonin containing Tcp1 subunit 7 (eta)	protein_coding	12468	0.850082	0.0535612	0.873351	0.0598925	0.600353	0.0574744	0.497158	0.124792	0.101296	0.0786242	0.168219	0.0158336	0.0236654	0.00560057	0.050689	-0.0972727	0.0151956	0.138871	0.0662368	0.0100755	0.0916021
ENSMUSG00000025613	Cct8	chaperonin containing Tcp1 subunit 8 (theta)	protein_coding	12469	0.911209	0.0632042	0.899678	0.109758	0.570898	0.0466522	0.508065	0.0595744	0.452095	0.0804048	0.502815	0.0753542	-0.0146458	0.00822947	0.0746798	-0.0614465	0.00928779	0.0843737	0.0465952	0.00870929	0.0790723
ENSMUSG00000025510	Cd151	CD151 antigen	protein_coding	12476	-0.513871	0.072987	-0.546868	0.0278844	-0.782714	0.0420436	-0.779438	0.0589299	-0.888994	0.0706567	-0.909509	0.0699751	-0.0333282	0.00722491	0.0654974	0.00239364	0.00535032	0.0484119	-0.0212487	0.00735303	0.0666675
ENSMUSG00000061665	Cd2ap	CD2-associated protein	protein_coding	12488	-0.930086	0.0539034	-0.868821	0.0842297	-1.99216	0.00312597	-2	0	-1.86934	0.0396743	-1.80857	0.02853	0.0559046	0.010322	0.0938671	-0.0116075	0.00398575	0.0360153	0.0588428	0.00910052	0.0826569
ENSMUSG00000016494	Cd34	Hematopoietic progenitor cell antigen CD34	protein_coding	12490	-1	0	-1	0	-1.60718	0.0919144	-1.49768	0.0695005	-1.75276	0.0939799	-1.66201	0.041487	0.0520907	0.00979715	0.0890467	0.104992	0.0146612	0.133914	0.0874074	0.0131835	0.120237
ENSMUSG00000029426	Scarb2	Lysosome membrane protein 2	protein_coding	12492	0.54247	0.0525433	0.528738	0.0601201	-0.0110884	0.0376378	-0.0458552	0.0882887	-0.172075	0.0943095	-0.236588	0.0861745	-0.0130935	0.00488297	0.0441624	-0.0355846	0.00744321	0.0674913	-0.0598654	0.0100249	0.0911374
ENSMUSG00000029084	Cd38	ADP-ribosyl cyclase/cyclic ADP-ribose hydrolase 1	protein_coding	12494	-1	0	-1	0	-1.80259	0.0718913	-2	0	-2	0	-2	0	-0.101568	0.0209956	0.193013	-0.239205	0.0491795	0.465509	-0.26931	0.100175	1.00194
ENSMUSG00000033068	Entpd6	Mus musculus ectonucleoside triphosphate diphosphohydrolase 6 (Entpd6) transcript variant 2 mRNA.	protein_coding	12497	-0.473479	0.0926843	-0.469548	0.0320332	-1.93894	0.009318	-1.76524	0.0148644	-1.40278	0.0464969	-1.49197	0.0584197	0.00255291	0.00655739	0.059406	0.172979	0.101936	1.02156	-0.0888571	0.0131634	0.120051
ENSMUSG00000021236	Entpd5	Ectonucleoside triphosphate diphosphohydrolase 5	protein_coding	12499	-0.378387	0.0766629	-0.481467	0.0421487	-1.31894	0.0709037	-1.32247	0.0480216	-1.23789	0.0456297	-1.26025	0.0480287	-0.103459	0.0160393	0.146707	-0.00360923	0.00567222	0.0513412	-0.0205794	0.0054272	0.0491113
ENSMUSG00000032679	Cd59a	CD59A glycoprotein	protein_coding	12509	-1	0	-1	0	-1.20294	0.0509221	-1.62933	0.273024	-1.68937	0.0206218	-2	0	-0.103465	0.0217482	0.200085	-0.396317	0.0866021	0.853318	-0.293257	0.0525086	0.498767
ENSMUSG00000025351	Cd63	CD63 antigen	protein_coding	12512	-0.212756	0.0954567	-0.321076	0.118498	-1.29578	0.0437077	-1.4419	0.137496	-0.451965	0.106829	-0.556473	0.0616293	-0.0967496	0.0148764	0.135909	-0.138526	0.0209148	0.192254	-0.102525	0.0150412	0.137438
ENSMUSG00000037706	Cd81	CD81 antigen	protein_coding	12520	2.15159	0.0583056	2.07256	0.0748136	1.70336	0.0116712	1.63947	0.0442314	1.56612	0.0687879	1.48126	0.0595553	-0.0792084	0.0115037	0.104738	-0.0623674	0.0106695	0.0970613	-0.0750945	0.0120668	0.109928
ENSMUSG00000027215	Cd82	CD82 antigen	protein_coding	12521	-1	0	-1	0	-1.62708	0.0563434	-2	0	-1.89124	0.13669	-2	0	-0.149511	0.0223388	0.205643	-0.220707	0.0367376	0.343248	-0.329726	0.0525434	0.499116
ENSMUSG00000015396	Cd83	CD83 antigen	protein_coding	12522	-1	0	-0.90887	0.0535635	-1.23012	0.100834	-1.32003	0.0856418	-1.16052	0.213842	-1.37019	0.0576033	0.0674377	0.0100518	0.0913845	-0.0846991	0.0109212	0.0993761	-0.192927	0.0292311	0.271001
ENSMUSG00000030342	Cd9	CD9 antigen	protein_coding	12527	-0.801471	0.134185	-1	0	-1.26136	0.0256934	-1.34087	0.111681	-1.18351	0.0811341	-0.942778	0.102484	-0.161917	0.0240544	0.221825	-0.0789298	0.0109291	0.0994488	0.230068	0.0477118	0.45092
ENSMUSG00000029062	Cdk11b	Mus musculus cyclin-dependent kinase 11B (Cdk11b) transcript variant 3 mRNA.	protein_coding	12537	-0.436877	0.124366	-0.333824	0.0394805	-1.74559	0.0632188	-1.8025	0.15025	-1.66398	0.104722	-1.55819	0.0816312	0.101565	0.0149753	0.136826	-0.0547847	0.0107518	0.0978181	0.103995	0.0130623	0.119117
ENSMUSG00000019471	Cdc37	Hsp90 co-chaperone Cdc37 Hsp90 co-chaperone Cdc37 N-terminally processed	protein_coding	12539	0.239698	0.177274	0.0239282	0.344912	-0.534782	0.0734746	-0.459807	0.092478	-0.650879	0.109953	-0.644315	0.142894	-0.19634	0.0292203	0.270898	0.0755137	0.0105637	0.0960883	0.00735042	0.0106215	0.0966195
ENSMUSG00000006699	Cdc42	Cell division control	protein_coding	12540	1.83915	0.0683124	1.80644	0.0349763	1.41005	0.0309355	1.3301	0.0178925	1.18696	0.0895884	1.21424	0.0309275	-0.030682	0.00630345	0.0570909	-0.0787199	0.0191201	0.175435	0.0269495	0.00731259	0.0662981
ENSMUSG00000029283	Cdc7	Cell division cycle 7-related protein kinase	protein_coding	12545	-0.326153	0.096066	-0.326461	0.103062	-1.54809	0.0622831	-1.53631	0.190724	-1.20325	0.078568	-1.12147	0.138604	0.00190822	0.00970321	0.0881846	0.017373	0.0122349	0.111478	0.0775091	0.0119395	0.108754
ENSMUSG00000022799	Arhgap31	Rho GTPase activating protein 31	protein_coding	12549	-0.390478	0.0494306	-0.251473	0.0636073	-2	0	-2	0	-1.61604	0.139675	-1.46399	0.0598451	0.137828	0.0266921	0.246817	0.0998971	0.0180202	0.165158	0.145644	0.0208369	0.191523
ENSMUSG00000031673	Cdh11	Cadherin-11	protein_coding	12552	-0.803103	0.262498	-0.647721	0.126221	-1.33369	0.10308	-1.29719	0.149373	-1.29146	0.111349	-1.26245	0.115555	0.144318	0.021664	0.199294	0.0365305	0.0113706	0.103512	0.0282345	0.0109869	0.0999809
ENSMUSG00000031962	Cdh15	Cadherin-15	protein_coding	12555	-0.196202	0.204009	-0.220278	0.0683686	-1.52752	0.06722	-1.51893	0.238468	-1.14473	0.110099	-1.16681	0.046324	-0.0234839	0.0141457	0.129138	0.014693	0.0153977	0.140746	-0.0184593	0.00873924	0.0793465
ENSMUSG00000024304	Cdh2	Cadherin-2	protein_coding	12558	0.240707	0.0406598	0.215794	0.05669	-0.903242	0.0206863	-0.901304	0.0189121	-0.532756	0.0170632	-0.589768	0.0523658	-0.0250193	0.00585418	0.0529979	0.00171593	0.00217666	0.0196327	-0.0545411	0.00818699	0.0742911
ENSMUSG00000036510	Cdh8	Cadherin-8	protein_coding	12564	0.311779	0.0525113	0.254893	0.108712	-0.90566	0.101056	-0.898358	0.125324	-0.710057	0.168739	-0.670548	0.0418953	-0.0554545	0.0100275	0.0911617	0.00515365	0.0100921	0.0917553	0.0368775	0.0118546	0.107972
ENSMUSG00000006728	Cdk4	Cyclin-dependent kinase 4	protein_coding	12567	0.0925609	0.0424561	0.249563	0.00210496	-0.527038	0.0661875	-0.394739	0.132048	-0.466012	0.196489	-0.471625	0.161713	0.15509	0.041035	0.385119	0.125166	0.0177951	0.163058	-0.00245134	0.0140088	0.127871
ENSMUSG00000028969	Cdk5	Cyclin-dependent-like kinase 5	protein_coding	12568	0.0940497	0.111305	0.149161	0.0905645	-0.544233	0.0143235	-0.544499	0.0283648	-0.38295	0.11402	-0.487935	0.0330807	0.0487999	0.0111119	0.101131	0.0013836	0.00262175	0.0236578	-0.0987349	0.016688	0.152741
ENSMUSG00000048895	Cdk5r1	Cyclin-dependent kinase 5 activator 1 Cyclin-dependent kinase 5 activator 1 p35 Cyclin-dependent kinase 5 activator 1 p25	protein_coding	12569	0.0541611	0.125913	-0.0661628	0.030799	-1.22652	0.0595343	-1.28527	0.0462716	-0.660782	0.0523468	-0.711106	0.00796925	-0.115897	0.0184189	0.16888	-0.0578677	0.00891917	0.080995	-0.0479888	0.00717854	0.065074
ENSMUSG00000069089	Cdk7	Cyclin-dependent kinase 7	protein_coding	12572	-0.28173	0.0283816	-0.289652	0.0193309	-0.926275	0.0207072	-0.954344	0.0280238	-1.07568	0.089697	-1.04765	0.0354039	-0.0112638	0.00335654	0.0303106	-0.0284848	0.00455131	0.0411491	0.0255469	0.00707835	0.0641593
ENSMUSG00000023067	Cdkn1a	Cyclin-dependent kinase inhibitor 1	protein_coding	12575	-1	0	-1	0	-2	0	-1.67401	0.0880167	-2	0	-2	0	0.572856	0.205759	2.33157	0.315165	0.051816	0.491828	1.10377	0.610395	14.1003
ENSMUSG00000096472	Cdkn2d	Cyclin-dependent kinase 4 inhibitor D	protein_coding	12581	-0.541069	0.0640893	-0.643674	0.117459	-1.01291	0.0855337	-1.10342	0.15542	-1.08511	0.0796366	-1.21896	0.0353039	-0.0924073	0.0133621	0.121888	-0.0830594	0.0142326	0.129942	-0.13302	0.0226242	0.208331
ENSMUSG00000033022	Cdo1	Cysteine dioxygenase type 1	protein_coding	12583	-1	0	-1	0	-1.91881	0.104108	-2	0	-2	0	-2	0	-0.015048	0.0118198	0.10765	-0.0672798	0.0155262	0.141939	0.0782134	0.0202927	0.186418
ENSMUSG00000030878	Cdr2	Cerebellar deration-related protein 2	protein_coding	12585	-0.91761	0.0524438	-1	0	-1.08205	0.0587069	-1.25475	0.149166	-1.43091	0.150557	-1.47175	0.0225242	-0.0106036	0.00829694	0.0752972	-0.160687	0.0251563	0.232249	-0.0379376	0.0124777	0.113719
ENSMUSG00000029469	Ift81	Intraflagellar transport	protein_coding	12589	0.0807358	0.0201949	0.0210055	0.0542395	-0.634133	0.026378	-0.683463	0.089588	-0.709044	0.0174799	-0.70995	0.0582428	-0.0589132	0.00791299	0.0717849	-0.0484612	0.00808948	0.0733991	-0.00139629	0.00482511	0.0436365
ENSMUSG00000059288	Cdyl	Chromodomain Y-like protein	protein_coding	12593	-0.48333	0.0657675	-0.447401	0.0787386	-0.603472	0.0378733	-0.667224	0.0354155	-1.09185	0.0478646	-1.0179	0.102687	0.03264	0.00741255	0.0672111	-0.0623128	0.00992581	0.0902279	0.0711802	0.0113671	0.10348
ENSMUSG00000024081	Cebpz	CCAAT/enhancer binding protein zeta	protein_coding	12607	-0.735111	0.0699376	-0.701156	0.0465297	-1.35127	0.0454214	-1.257	0.0516996	-1.41674	0.0455913	-1.31201	0.0939325	0.0338992	0.00725604	0.0657816	0.0928459	0.012825	0.116924	0.101839	0.0155114	0.141802
ENSMUSG00000056216	Cebpg	CCAAT/enhancer-binding protein gamma	protein_coding	12611	-0.379499	0.0826343	-0.0286295	0.0825545	-1.33778	0.0707773	-0.690902	0.0343868	-1.6848	0.0328294	-1.09673	0.062762	0.337418	0.118603	1.21107	0.635878	0.625716	15.0459	0.576158	0.58407	12.6383
ENSMUSG00000068267	Cenpb	Major centromere autoantigen B	protein_coding	12616	-0.177242	0.0821454	-0.113704	0.0393239	-0.557887	0.0328322	-0.528387	0.0142379	-0.954068	0.0988589	-0.928005	0.0529992	0.064778	0.00947881	0.0861256	0.0309316	0.00457233	0.04134	0.0270531	0.00748898	0.0679094
ENSMUSG00000029253	Cenpc1	Centromere protein C	protein_coding	12617	-0.24476	0.0271185	-0.145045	0.0403402	-1.12121	0.0188553	-1.12046	0.116182	-1.15023	0.0637015	-1.06928	0.0881477	0.0982985	0.0150278	0.137314	0.00207004	0.00825611	0.0749236	0.0813893	0.0112812	0.10269
ENSMUSG00000021537	Cetn3	Centrin-3	protein_coding	12626	-0.0964142	0.108072	-0.0384031	0.105919	-0.759426	0.00551032	-0.757591	0.0456209	-0.455167	0.176768	-0.386327	0.0522284	0.0495866	0.0109732	0.0998549	0.000159931	0.00446065	0.0403257	0.0633849	0.0137381	0.125366
ENSMUSG00000026365	Cfh	Complement factor H	protein_coding	12628	-1	0	-1	0	-1.49975	0.0259125	-1.54847	0.098887	-1.5887	0.272341	-1.49666	0.122939	-0.00238475	0.00773686	0.0701746	-0.0494319	0.00886473	0.0804961	0.079063	0.0198581	0.182344
ENSMUSG00000056201	Cfl1	Cofilin-1	protein_coding	12631	2.16516	0.0537559	2.11934	0.0280063	1.70045	0.0233255	1.60897	0.070232	1.3776	0.0747828	1.35849	0.0383111	-0.044419	0.00704794	0.0638817	-0.0902854	0.0130085	0.11862	-0.0184601	0.0060642	0.0549108
ENSMUSG00000062929	Cfl2	Cofilin-2	protein_coding	12632	0.174817	0.0640606	0.21694	0.0422326	-0.334431	0.0271071	-0.360601	0.0547372	-0.614503	0.0860081	-0.519445	0.0695552	0.0397083	0.00652131	0.059077	-0.0260924	0.00455061	0.0411427	0.0938467	0.0129014	0.11763
ENSMUSG00000026031	Cflar	CASP8 and FADD-like apoptosis regulator CASP8 and FADD-like apoptosis regulator subunit p43 CASP8 and FADD-like apoptosis regulator subunit p12	protein_coding	12633	-0.626827	0.0235442	-0.499325	0.104904	-1.46838	0.153413	-1.50296	0.172091	-1.51843	0.117633	-1.46164	0.123998	0.124944	0.0179434	0.164442	-0.0311401	0.013314	0.121443	0.0543125	0.0116784	0.106348
ENSMUSG00000023852	Chd1	Chromodomain-helicase-DNA-binding protein 1	protein_coding	12648	-0.351096	0.121475	-0.308274	0.035906	-1.26252	0.0245155	-1.22829	0.0315445	-1.06913	0.0626916	-1.04308	0.0208773	0.0409557	0.00962796	0.087494	0.0330214	0.00492598	0.0445533	0.028282	0.00577969	0.0523196
ENSMUSG00000022617	Chkb	Choline/ethanolamine kinase	protein_coding	12651	0.319306	0.119338	0.415763	0.047825	-0.933299	0.0922282	-0.863975	0.0655668	-0.938667	0.131164	-1.03201	0.0464633	0.0936977	0.0139298	0.127139	0.070097	0.0104077	0.0946544	-0.0922158	0.013878	0.126659
ENSMUSG00000021194	Chga	Chromogranin-A Pancreastatin Beta-granin WE-14 Catestatin GE-25 Serpinin-RRG Serpinin p-Glu serpinin	protein_coding	12652	0.425332	0.115909	0.306255	0.159274	-0.429283	0.120209	-0.348734	0.105099	-0.192424	0.197663	-0.340769	0.0831554	-0.112388	0.016758	0.153392	0.0762731	0.0123839	0.112852	-0.134764	0.0209589	0.192668
ENSMUSG00000027350	Chgb	chromogranin B	protein_coding	12653	1.67571	0.0558768	1.55459	0.120838	0.87168	0.0717079	0.732815	0.0913152	0.818806	0.171399	0.850285	0.120712	-0.113538	0.0165799	0.151735	-0.13429	0.0202844	0.18634	0.0291125	0.0117754	0.107242
ENSMUSG00000024843	Chka	Choline kinase alpha	protein_coding	12660	1.00657	0.0297282	1.05722	0.0815848	-0.41695	0.132754	-0.662559	0.0652119	-0.277482	0.123349	-0.274468	0.0643008	0.0483837	0.0078554	0.0712583	-0.23183	0.0457687	0.431675	-0.00121844	0.0101022	0.0918474
ENSMUSG00000030077	Chl1	Neural cell adhesion molecule L1-like protein Processed neural cell adhesion molecule L1-like protein	protein_coding	12661	1.04789	0.0390124	1.09914	0.0841403	0.374079	0.0597728	0.439834	0.0538813	0.179641	0.0278743	0.264385	0.0608615	0.0502691	0.00748378	0.0678619	0.0623891	0.008542	0.0775403	0.0839245	0.0141101	0.128808
ENSMUSG00000025531	Chm	choroidermia (RAB escort protein 1)	protein_coding	12662	0.378354	0.0614096	0.344841	0.0837358	0.0508904	0.0584092	0.00980003	0.0305586	-0.258536	0.134127	-0.226792	0.0513868	-0.0379355	0.00752764	0.0682626	-0.0418708	0.0072378	0.0656151	0.0276416	0.0104415	0.0949648
ENSMUSG00000006958	Chrd	Mus musculus chordin (Chrd) transcript variant 3 mRNA.	protein_coding	12667	-0.552688	0.133901	-0.580405	0.0980736	-2	0	-2	0	-1.77683	0.163262	-1.84243	0.0322514	-0.0213687	0.00964958	0.0876924	0.102919	0.0143587	0.131111	-0.0617001	0.0141084	0.128792
ENSMUSG00000025199	Chuk	conserved helix-loop-helix ubiquitous kinase	protein_coding	12675	0.936928	0.0893499	0.949378	0.0367247	-0.386419	0.0642729	-0.301504	0.102664	-0.266275	0.0675399	-0.108701	0.0216556	0.00820249	0.00749677	0.0679805	0.0829011	0.0116159	0.105771	0.153346	0.0369053	0.344875
ENSMUSG00000061859	Patj	Mus musculus PATJ crumbs cell polarity complex component (Patj) transcript variant 5 mRNA.	protein_coding	12695	1.18869	0.223976	1.21978	0.122181	0.412479	0.0976717	0.218867	0.155727	0.309767	0.0774538	0.360047	0.126096	0.0306603	0.0145601	0.132977	-0.188383	0.0262427	0.24255	0.049266	0.0102949	0.0936176
ENSMUSG00000045193	Cirbp	Cold-inducible RNA-binding protein	protein_coding	12696	0.916765	0.147144	0.903525	0.085125	-0.499036	0.228002	-0.574086	0.0686702	-0.0996824	0.0373884	-0.127155	0.056325	-0.0130929	0.0103152	0.0938042	-0.069582	0.0168572	0.154316	-0.0257679	0.00531498	0.0480904
ENSMUSG00000029516	Cit	citron rho-interacting serine/threonine kinase	protein_coding	12704	0.646478	0.0653746	0.537889	0.0409237	-1.76571	0.0599499	-2	0	-0.763202	0.0779042	-0.981861	0.124795	-0.103689	0.0201554	0.18513	-0.0579898	0.0138181	0.126106	-0.211378	0.0365767	0.341688
ENSMUSG00000001270	Ckb	Creatine kinase B-type	protein_coding	12709	3.76606	0.0744647	3.6923	0.0675662	3.17245	0.031537	3.07448	0.0927833	3.04497	0.00281489	2.95643	0.0558099	-0.0753186	0.0106692	0.0970587	-0.0974433	0.0151313	0.138274	-0.0876328	0.0166303	0.152204
ENSMUSG00000000308	Ckmt1	creatine kinase mitochondrial 1 ubiquitous	protein_coding	12716	1.48984	0.0973889	1.45194	0.0827692	1.02353	0.03847	1.00124	0.0544035	0.951413	0.108567	0.88807	0.0658149	-0.0359875	0.00824201	0.0747945	-0.0209667	0.00453346	0.0409869	-0.0596431	0.0108358	0.0985906
ENSMUSG00000030707	Coro1a	Coronin-1A	protein_coding	12721	0.68624	0.0571821	0.581121	0.0912291	-0.0866316	0.0531962	-0.134627	0.0729493	-0.276758	0.0764064	-0.328843	0.0932272	-0.101471	0.0150171	0.137215	-0.0481934	0.00744821	0.0675369	-0.0495755	0.00985434	0.0895718
ENSMUSG00000022843	Clcn2	Chloride channel protein 2	protein_coding	12724	0.438742	0.130313	0.363091	0.00870725	-0.873713	0.042855	-0.943907	0.135669	-0.595595	0.117468	-0.698511	0.0650359	-0.0807837	0.0131575	0.119997	-0.070184	0.0122727	0.111826	-0.0975584	0.014933	0.136434
ENSMUSG00000004319	Clcn3	H(+)/Cl(-) exchange transporter 3	protein_coding	12725	1.18405	0.0469475	1.20704	0.0127886	0.25006	0.0171911	0.278134	0.0360793	0.24482	0.069051	0.302432	0.0817608	0.0236041	0.00443737	0.0401143	0.0283729	0.00413621	0.0373805	0.0534216	0.00928843	0.0843796
ENSMUSG00000000605	Clcn4	Mus musculus chloride channel voltage-sensitive 4 (Clcn4) transcript variant 7 mRNA.	protein_coding	12727	1.10107	0.0204238	1.06818	0.0366356	0.324311	0.0477298	0.310114	0.028799	0.462498	0.0665115	0.441721	0.0430304	-0.0317554	0.00466414	0.042174	-0.0148644	0.00418825	0.0378528	-0.021261	0.00602866	0.054587
ENSMUSG00000004317	Clcn5	H(+)/Cl(-) exchange transporter 5	protein_coding	12728	-1	0	-0.960815	0.0350295	-2	0	-2	0	-1.78089	0.0865929	-1.82161	0.0795145	0.117526	0.0163111	0.149234	0.118128	0.0165654	0.1516	-0.0388731	0.00913244	0.0829495
ENSMUSG00000025439	Clns1a	chloride nucleotide-sensitive channel 1A	protein_coding	12729	0.138854	0.0539173	0.15025	0.0334185	-0.225304	0.0284429	-0.238545	0.00691592	-0.433264	0.136345	-0.457486	0.0223109	0.011999	0.00435154	0.039335	-0.0134117	0.00280678	0.0253322	-0.0209875	0.00997305	0.0906616
ENSMUSG00000041378	Cldn5	Claudin-5	protein_coding	12741	-0.0254371	0.0170537	0.0690223	0.116608	-1.10598	0.243734	-0.48407	0.0841185	-0.804723	0.141859	-0.838601	0.146752	0.0946756	0.0139137	0.12699	0.58118	0.197158	2.21018	-0.0361165	0.0133285	0.121577
ENSMUSG00000026034	Clk1	Dual specificity protein kinase CLK1	protein_coding	12747	1.87734	0.0658336	1.88402	0.0232668	0.518739	0.0421323	0.846858	0.187859	0.792267	0.0569604	0.877121	0.055471	0.00645614	0.00534759	0.0483871	0.309514	0.0637008	0.612312	0.0824248	0.0106557	0.096934
ENSMUSG00000068917	Clk2	Dual specificity protein kinase CLK2	protein_coding	12748	-0.233842	0.0341232	-0.20462	0.085285	-1.84968	0.0781556	-1.81744	0.107901	-1.74066	0.146535	-1.70503	0.0468793	0.0265564	0.00752061	0.0681984	0.032761	0.00892467	0.0810454	0.0313689	0.0104621	0.0951546
ENSMUSG00000020385	Clk4	Dual specificity protein kinase CLK4	protein_coding	12750	1.33721	0.0360769	1.32084	0.0555371	-0.179088	0.0481043	0.0636308	0.226773	0.337975	0.0645305	0.45172	0.0703339	-0.0163181	0.00554921	0.0502216	0.226671	0.0390189	0.365429	0.111109	0.0162237	0.148421
ENSMUSG00000030894	Tpp1	Tripeptidyl-peptidase 1	protein_coding	12751	0.215266	0.097335	0.322824	0.0550956	-0.800311	0.0363725	-0.711865	0.0918163	-0.643263	0.032983	-0.706625	0.0897856	0.105913	0.0146948	0.134225	0.0863524	0.0119766	0.109096	-0.0594672	0.00831268	0.0754412
ENSMUSG00000030720	Cln3	Battenin	protein_coding	12752	-0.685865	0.224736	-0.82177	0.015889	-2	0	-2	0	-1.78318	0.0964985	-1.80271	0.13301	-0.129351	0.0197295	0.18114	-0.102956	0.0147238	0.134494	-0.0204845	0.0100458	0.0913297
ENSMUSG00000029238	Clock	Circadian locomoter output cycles protein kaput	protein_coding	12753	0.695825	0.0466562	0.665626	0.0264456	-0.300132	0.0325655	-0.266254	0.0781064	-0.165895	0.0448545	-0.0953747	0.0302429	-0.0303801	0.00591519	0.0535535	0.0357604	0.00670875	0.0607866	0.0662223	0.0106129	0.096541
ENSMUSG00000028478	Clta	clathrin light chain A	protein_coding	12757	1.19234	0.0543672	1.18375	0.0690871	1.02325	0.0159958	0.913847	0.143138	0.37596	0.0224132	0.31541	0.0261215	-0.00758321	0.00568783	0.0514833	-0.102564	0.0178571	0.163636	-0.0599202	0.0121359	0.110565
ENSMUSG00000022037	Clu	Clusterin Clusterin beta chain Clusterin alpha chain	protein_coding	12759	1.88512	0.0290069	1.72092	0.140184	1.49851	0.0130115	1.34068	0.154398	1.37375	0.10611	1.19716	0.0257798	-0.159237	0.0264339	0.244364	-0.154674	0.0232626	0.214349	-0.171233	0.0368387	0.344229
ENSMUSG00000030282	Cmas	cytidine monophospho-N-acetylneuraminic acid synthetase	protein_coding	12764	0.207899	0.0815488	0.161015	0.0984731	-0.453652	0.0446495	-0.464702	0.0738904	-0.457085	0.151212	-0.571145	0.0505835	-0.0462081	0.00947024	0.0860471	-0.0110666	0.00604667	0.0547511	-0.107002	0.01531	0.139932
ENSMUSG00000030057	Cnbp	Mus musculus cellular nucleic acid binding protein (Cnbp) transcript variant 4 mRNA.	protein_coding	12785	1.62115	0.0493582	1.61538	0.0497396	1.11267	0.00902442	1.09055	0.025803	1.05677	0.0695756	1.14009	0.0763706	-0.00452429	0.0043477	0.0393002	-0.0218963	0.0036364	0.032847	0.0876284	0.010991	0.100019
ENSMUSG00000015759	Cnih1	1	protein_coding	12793	0.204179	0.0310431	0.224972	0.0500703	-0.32844	0.0300889	-0.377012	0.159562	-0.676065	0.130222	-0.543763	0.0584559	0.0214683	0.00469695	0.042472	-0.0429316	0.0130662	0.119152	0.125755	0.0184022	0.168725
ENSMUSG00000024873	Cnih2	2	protein_coding	12794	-0.353529	0.231377	-0.66847	0.183202	-1.37459	0.103981	-1.46514	0.231056	-1.19527	0.0863964	-1.5756	0.174609	-0.284667	0.0420331	0.394897	-0.0779455	0.0165795	0.151731	-0.358767	0.0866429	0.853758
ENSMUSG00000006782	Cnp	2' 3'-cyclic-nucleotide 3'-phosphodiesterase	protein_coding	12799	1.60936	0.0529052	1.45117	0.0855252	1.0983	0.072843	1.05488	0.104112	1.02293	0.154057	0.754101	0.0577695	-0.153215	0.024628	0.227248	-0.0414187	0.00920758	0.0836383	-0.24907	0.0481289	0.455062
ENSMUSG00000028444	Cntfr	Ciliary neurotrophic factor receptor subunit alpha	protein_coding	12804	-0.113203	0.0602766	-0.0894684	0.0158323	-2	0	-2	0	-1.80429	0.178571	-2	0	0.0238347	0.00549946	0.0497688	-0.136063	0.0227279	0.209308	-0.199324	0.0259404	0.239681
ENSMUSG00000055022	Cntn1	Mus musculus contactin 1 (Cntn1) transcript variant 4 mRNA.	protein_coding	12805	1.58708	0.0321826	1.50983	0.0482251	1.04787	0.0107951	0.997183	0.0231304	0.953743	0.118219	0.874988	0.0506142	-0.0786361	0.0121596	0.110784	-0.0481104	0.0109977	0.10008	-0.0761298	0.0115083	0.104781
ENSMUSG00000027615	Hps3	Hermansky-Pudlak syndrome 3 protein homolog	protein_coding	12807	-0.682635	0.0689767	-0.608743	0.0373316	-1.50743	0.0403158	-1.50593	0.0292524	-1.54335	0.0755529	-1.54692	0.0478493	0.0707458	0.00958677	0.0871161	0.00363679	0.00376326	0.0339973	-0.00454038	0.00590505	0.0534611
ENSMUSG00000033983	Coil	coilin	protein_coding	12812	-0.680387	0.0526641	-0.740878	0.0800022	-1.54668	0.0530113	-1.46165	0.0603439	-1.53654	0.0563492	-1.49443	0.0775002	-0.0582223	0.00899378	0.0816787	0.0842945	0.012016	0.109459	0.039798	0.00753556	0.068335
ENSMUSG00000001435	Col18a1	Collagen alpha-1(XVIII) chain Endostatin Non-collagenous domain 1	protein_coding	12822	0.120626	0.0652122	0.062716	0.0381949	-1.79051	0.0189297	-2	0	-2	0	-1.7354	0.148747	-0.0561958	0.00870489	0.079032	-0.170895	0.0278121	0.257469	-0.100395	0.028533	0.264339
ENSMUSG00000027570	Col9a3	collagen type IX alpha 3	protein_coding	12841	-0.417172	0.119063	-0.506794	0.105407	-1.23606	0.214351	-1.16249	0.0744439	-1.16685	0.210887	-1.29036	0.0959213	-0.0758441	0.0123719	0.112742	0.0678535	0.015172	0.138652	-0.115907	0.0186571	0.171107
ENSMUSG00000000326	Comt	Catechol O-methyltransferase	protein_coding	12846	0.250219	0.0839315	0.318202	0.0512372	0.15131	0.0279872	0.000740833	0.0979538	-0.579587	0.0702682	-0.664574	0.058623	0.0662244	0.00931882	0.0846583	-0.147984	0.0260346	0.240575	-0.0805698	0.0111891	0.101842
ENSMUSG00000026553	Copa	Coatomer subunit alpha Xenin Proxenin	protein_coding	12847	1.15591	0.033959	1.17124	0.0263486	0.149109	0.0429583	0.312543	0.13547	0.510061	0.062551	0.540768	0.0256719	0.0139799	0.00338046	0.0305273	0.157674	0.0251827	0.2325	0.0315395	0.00532537	0.048185
ENSMUSG00000027206	Cops2	COP9 signalosome complex subunit 2	protein_coding	12848	0.596427	0.0224657	0.573901	0.0393597	0.200089	0.0372956	0.134375	0.051403	0.0132283	0.142958	0.0619193	0.0383107	-0.0233961	0.00425247	0.0384357	-0.0666079	0.00947494	0.0860902	0.0497824	0.0113485	0.103309
ENSMUSG00000030652	Coq7	5-demethoxyubiquinone hydroxylase mitochondrial	protein_coding	12850	-0.32962	0.0493063	-0.431123	0.0864059	-0.957964	0.020273	-0.984575	0.0189932	-1.06861	0.123948	-1.0074	0.052651	-0.0974249	0.0148781	0.135925	-0.0247244	0.00348533	0.0314777	0.0552658	0.0109854	0.0999668
ENSMUSG00000046516	Cox17	Cytochrome c oxidase copper chaperone	protein_coding	12856	0.64608	0.108202	0.615448	0.150124	0.0235459	0.0752066	-0.0335502	0.0561626	0.153267	0.0974496	0.14164	0.0198865	-0.0257483	0.0113387	0.103219	-0.0566573	0.00756287	0.0685845	-0.00824378	0.00661209	0.059905
ENSMUSG00000031818	Cox4i1	Cytochrome c oxidase subunit 4 isoform 1 mitochondrial	protein_coding	12857	2.94255	0.0535064	2.91456	0.0839704	2.58617	0.0161548	2.51235	0.0885748	2.21868	0.0911166	2.19577	0.0286999	-0.028894	0.0066971	0.0606803	-0.0730371	0.0108067	0.0983227	-0.0224599	0.00709782	0.064337
ENSMUSG00000000088	Cox5a	Cytochrome c oxidase subunit 5A mitochondrial	protein_coding	12858	1.62699	0.00591271	1.59027	0.0915633	1.43179	0.0255014	1.28812	0.117223	1.05004	0.164791	1.10869	0.077275	-0.0314715	0.00750703	0.0680743	-0.138043	0.024513	0.226161	0.0550615	0.0127069	0.115834
ENSMUSG00000061518	Cox5b	NA	protein_coding	12859	2.06298	0.0400855	1.92097	0.0580033	1.67486	0.0468037	1.63273	0.0537106	1.71185	0.0299564	1.5424	0.079682	-0.138251	0.030381	0.281997	-0.0433739	0.00617717	0.0559401	-0.165876	0.0366345	0.342249
ENSMUSG00000041697	Cox6a1	cytochrome c oxidase subunit 6A1	protein_coding	12861	2.25188	0.0566988	2.20685	0.106329	1.97743	0.0112088	1.9294	0.0653099	1.86671	0.102879	1.83197	0.00878628	-0.041288	0.00892872	0.0810825	-0.047989	0.00808876	0.0733925	-0.036054	0.00891746	0.0809793
ENSMUSG00000030785	Cox6a2	Cytochrome c oxidase subunit 6A2 mitochondrial	protein_coding	12862	-1	0	-1	0	-2	0	-1.22599	0.0437843	-2	0	-1.61038	0.117995	2.45071	0.519559	9.73277	4.47151	0.995235	1879.78	3.74291	0.784784	32.8185
ENSMUSG00000014313	Cox6c	Cytochrome c oxidase subunit 6C	protein_coding	12864	2.41808	0.00892514	2.35701	0.109829	1.85258	0.0341399	1.71035	0.0825154	1.68262	0.175055	1.6947	0.0886642	-0.060037	0.0112357	0.10227	-0.136928	0.0258239	0.238576	0.0108606	0.0121257	0.110471
ENSMUSG00000074218	Cox7a1	Cytochrome c oxidase subunit 7A1 mitochondrial	protein_coding	12865	-1	0	-1	0	-1.22485	0.149348	-1.32851	0.119083	-1.61374	0.32013	-1.64389	0.0866837	0.054314	0.0149107	0.136227	-0.103684	0.0165478	0.151436	-0.0425959	0.018492	0.169563
ENSMUSG00000032330	Cox7a2	Cytochrome c oxidase subunit 7A2 mitochondrial	protein_coding	12866	2.05258	0.0803733	2.01116	0.100239	1.76891	0.0156649	1.63473	0.0662593	1.52961	0.0876315	1.46878	0.0491054	-0.0399902	0.00937712	0.085193	-0.131668	0.0302965	0.281188	-0.0649228	0.00877773	0.0796991
ENSMUSG00000017778	Cox7c	Cytochrome c oxidase subunit 7C mitochondrial	protein_coding	12867	2.40074	0.0259346	2.36764	0.0366418	1.93167	0.018257	1.86683	0.0710387	1.60108	0.106832	1.56128	0.0525413	-0.033906	0.00550208	0.0497927	-0.062533	0.0094043	0.0854422	-0.0429323	0.00904978	0.0821919
ENSMUSG00000035885	Cox8a	Cytochrome c oxidase subunit 8A mitochondrial	protein_coding	12868	2.89122	0.0283396	2.80354	0.0798566	2.66831	0.0183208	2.58439	0.0482795	2.26358	0.0801434	2.20452	0.0370523	-0.0849696	0.0125604	0.114482	-0.0825659	0.0163391	0.149495	-0.0582666	0.00899868	0.0817235
ENSMUSG00000003617	Cp	Ceruloplasmin	protein_coding	12870	-1	0	-0.821077	0.0819325	-1.41799	0.144986	-1.1711	0.132639	-1.57979	0.19155	-1.19048	0.0496052	0.21589	0.0314552	0.292291	0.228964	0.0352189	0.328541	0.374019	0.0929575	0.922358
ENSMUSG00000020841	Cpd	Carboxypeptidase D	protein_coding	12874	0.215441	0.0702855	0.260465	0.110674	-0.848396	0.119996	-0.723149	0.0982871	-0.78962	0.093783	-0.822763	0.0907154	0.0442854	0.00983463	0.0893908	0.113783	0.0156049	0.142671	-0.0345278	0.00830419	0.0753635
ENSMUSG00000037852	Cpe	Carboxypeptidase E	protein_coding	12876	2.15897	0.0770448	1.99804	0.146828	1.51132	0.0542059	1.46611	0.0960784	1.61281	0.225868	1.59353	0.13796	-0.153191	0.022692	0.20897	-0.0388715	0.00892031	0.0810054	-0.026254	0.0164322	0.15036
ENSMUSG00000025586	Cpeb1	Mus musculus cytoplasmic polyadenylation element binding protein 1 (Cpeb1) transcript variant 4 mRNA.	protein_coding	12877	-0.0592468	0.0918562	-0.0300897	0.102696	-1.514	0.0718993	-1.38341	0.0625587	-0.84	0.0288502	-0.885768	0.0289666	0.032381	0.0100068	0.090972	0.129491	0.0201974	0.185524	-0.046002	0.00684434	0.0620236
ENSMUSG00000033615	Cplx1	Complexin-1	protein_coding	12889	1.57937	0.0631002	1.47238	0.10883	0.874669	0.0629456	0.88056	0.105749	0.944474	0.214702	0.873714	0.0934729	-0.100037	0.0141832	0.129485	0.0051528	0.00743442	0.0674109	-0.0616617	0.0157066	0.143615
ENSMUSG00000025867	Cplx2	Complexin-2	protein_coding	12890	1.64949	0.15654	1.54204	0.146669	0.334969	0.0973181	0.204299	0.113656	0.610426	0.116462	0.524527	0.0444433	-0.098351	0.0161622	0.147849	-0.125151	0.0171172	0.156738	-0.0828666	0.0128305	0.116975
ENSMUSG00000022742	Cpox	Oxygen-dependent coproporphyrinogen-III oxidase mitochondrial	protein_coding	12892	-1	0	-1	0	-1.5359	0.0490654	-1.43299	0.0415288	-1.71087	0.229518	-1.71593	0.0983234	-0.0972582	0.0155981	0.142607	0.102522	0.0152466	0.139344	-0.00333006	0.0150098	0.137146
ENSMUSG00000024900	Cpt1a	Carnitine O-palmitoyltransferase 1 liver isoform	protein_coding	12894	-1	0	-1	0	-1.8802	0.0847683	-1.71731	0.106432	-2	0	-1.76284	0.110457	0.0248824	0.005976	0.0541074	0.157166	0.0237773	0.219208	0.0907586	0.0138929	0.126797
ENSMUSG00000026853	Crat	carnitine acetyltransferase	protein_coding	12908	-0.182709	0.0847535	-0.290941	0.0676764	-1.32484	0.065266	-1.39462	0.0909645	-1.08266	0.191576	-1.18959	0.0651795	-0.102213	0.0149185	0.1363	-0.0698704	0.0112127	0.102058	-0.101917	0.0168013	0.153796
ENSMUSG00000025532	Crcp	calcitonin gene-related peptide-receptor component protein	protein_coding	12909	-0.834534	0.068388	-1	0	-1.52308	0.050251	-1.43916	0.0959705	-1.611	0.201534	-1.58532	0.0482699	-0.138279	0.019443	0.178457	0.0814229	0.012647	0.115281	0.0248055	0.0136639	0.124679
ENSMUSG00000025958	Creb1	Cyclic AMP-responsive element-binding protein 1	protein_coding	12912	0.299006	0.0762276	0.235188	0.0394845	-0.576841	0.0201548	-0.62017	0.0967941	-0.642194	0.0868831	-0.559521	0.0318978	-0.0645128	0.00896541	0.0814187	-0.0438536	0.00867573	0.0787649	0.0793998	0.0121288	0.1105
ENSMUSG00000028466	Creb3	cAMP responsive element binding protein 3	protein_coding	12913	0.154991	0.0223344	0.124597	0.0273624	-0.479154	0.0362029	-0.419	0.0316697	-0.610816	0.0360221	-0.554272	0.0235012	-0.0278878	0.00542508	0.0490921	0.0622793	0.00840573	0.0762929	0.0558037	0.00783481	0.0710702
ENSMUSG00000022521	Crebbp	CREB binding protein	protein_coding	12914	1.0837	0.028651	1.14028	0.0618643	-1.10648	0.0201407	-1.09318	0.107868	-0.193212	0.265428	-0.225926	0.0487384	0.0563412	0.00833219	0.0756198	0.0120231	0.00752708	0.0682575	-0.0364595	0.0175418	0.160695
ENSMUSG00000015461	Atf6b	activating transcription factor 6 beta	protein_coding	12915	-0.379946	0.0960989	-0.437701	0.0713755	-1.46433	0.0462781	-1.38727	0.128809	-1.42866	0.0896401	-1.51332	0.0671376	-0.0504781	0.00977987	0.0888881	0.0779802	0.0131087	0.119545	-0.080944	0.0128383	0.117047
ENSMUSG00000063889	Crem	cAMP-responsive element modulator	protein_coding	12916	-0.674255	0.0217352	-0.901724	0.0698554	-1.38689	0.0589757	-1.50831	0.0423611	-1.7804	0.152236	-1.65435	0.0981784	-0.219368	0.0543604	0.517368	-0.117247	0.0178934	0.163975	0.119747	0.0170483	0.156096
ENSMUSG00000018634	Crhr1	Corticotropin-releasing factor receptor 1	protein_coding	12921	0.432502	0.0420665	0.467984	0.09006	-0.569863	0.031497	-0.546294	0.141334	-0.675736	0.191144	-0.663759	0.139707	0.0339025	0.00756745	0.0686264	0.0257827	0.0114808	0.104527	0.0171283	0.0131082	0.119541
ENSMUSG00000006360	Crip1	Cysteine-rich protein 1	protein_coding	12925	-1	0	-1	0	-1.61305	0.14973	-1.64603	0.142005	-1.62493	0.171223	-2	0	0.317038	0.042494	0.399419	-0.0332792	0.0138662	0.126551	-0.390089	0.0679894	0.656543
ENSMUSG00000031955	Bcar1	Breast cancer anti-estrogen resistance protein 1	protein_coding	12927	0.839177	0.105389	0.815532	0.0262112	-0.9967	0.047064	-1.07809	0.0761224	-0.353587	0.226714	-0.36081	0.106291	-0.0233333	0.00853067	0.0774366	-0.0799711	0.0114353	0.104108	-0.00357551	0.0151153	0.138125
ENSMUSG00000017776	Crk	Adapter molecule crk	protein_coding	12928	0.608813	0.0403818	0.653384	0.0678071	-0.027598	0.0511387	0.0398681	0.036745	-0.229597	0.09052	-0.121197	0.0442481	0.0424711	0.00671516	0.0608451	0.0671382	0.00911413	0.0827816	0.102696	0.0149812	0.136882
ENSMUSG00000006134	Crkl	Crk-like protein	protein_coding	12929	-0.138518	0.0737368	-0.0681002	0.0653694	-1.37597	0.0587415	-1.22818	0.0775123	-0.929053	0.0703447	-0.80603	0.0871098	0.0685543	0.00976444	0.0887466	0.142919	0.0245229	0.226254	0.121784	0.0165426	0.151388
ENSMUSG00000029121	Crmp1	Dihydropyrimidinase-related protein 1	protein_coding	12933	0.969898	0.112692	0.927722	0.0376356	-0.541318	0.0512831	-0.619273	0.113486	-0.0181564	0.0714594	0.0172118	0.0101546	-0.0424395	0.00963731	0.0875798	-0.0751291	0.0125096	0.114012	0.0347316	0.00672277	0.0609144
ENSMUSG00000022048	Dpysl2	Dihydropyrimidinase-related protein 2	protein_coding	12934	1.95491	0.0404586	1.90126	0.0524813	0.855089	0.0499406	0.806421	0.027986	1.11447	0.0765631	1.02779	0.0383845	-0.0514345	0.00754615	0.0684318	-0.0483695	0.00704567	0.0638609	-0.0836062	0.012545	0.11434
ENSMUSG00000016481	Cr1l	Mus musculus complement component (3b/4b) receptor 1-like (Cr1l) transcript variant 2 mRNA.	protein_coding	12946	0.423398	0.0175046	0.463032	0.0897231	-0.604366	0.0515464	-0.545312	0.111404	-0.60948	0.0502228	-0.499207	0.062126	0.0368046	0.00692174	0.0627298	0.0559147	0.0101552	0.0923342	0.109502	0.0170108	0.155747
ENSMUSG00000020038	Cry1	Cryptochrome-1	protein_coding	12952	-0.297191	0.103243	-0.0973825	0.0585875	-0.879757	0.0639301	-0.863219	0.0884792	-1.32407	0.135301	-1.08821	0.0745063	0.191371	0.0348044	0.324535	0.0133806	0.00630201	0.0570778	0.228876	0.038504	0.360413
ENSMUSG00000068742	Cry2	Cryptochrome-2	protein_coding	12953	0.555079	0.0556959	0.580408	0.0138854	-0.978514	0.0784861	-0.921432	0.10616	-0.514257	0.11507	-0.589255	0.0694208	0.0258585	0.0050606	0.0457771	0.0544921	0.0102058	0.0927995	-0.0725743	0.012297	0.112051
ENSMUSG00000032060	Cryab	Alpha-crystallin B chain	protein_coding	12955	0.78414	0.102102	0.688783	0.0929856	0.608275	0.174673	0.573365	0.373748	-0.0976183	0.18263	0.0529752	0.169412	-0.0922815	0.012269	0.111793	-0.0270856	0.0230683	0.212517	0.13975	0.0199004	0.18274
ENSMUSG00000028199	Cryz	Quinone oxidoreductase	protein_coding	12972	-1	0	-1	0	-1.69935	0.10724	-1.73656	0.10551	-2	0	-2	0	0.0269523	0.0148163	0.135353	-0.0358345	0.00978633	0.0889475	-0.0357166	0.0169087	0.154796
ENSMUSG00000005683	Cs	Citrate synthase mitochondrial	protein_coding	12974	1.15659	0.0343252	1.04082	0.0904656	0.382583	0.0315376	0.294385	0.0881808	0.320529	0.0676515	0.285738	0.0771016	-0.113508	0.0176749	0.161937	-0.0852463	0.0128865	0.117492	-0.0329887	0.00687645	0.0623165
ENSMUSG00000014599	Csf1	Macrophage colony-stimulating factor 1 Processed macrophage colony-stimulating factor 1	protein_coding	12977	-0.651844	0.06199	-0.584331	0.116536	-2	0	-2	0	-1.27767	0.112077	-1.271	0.00631538	0.0645167	0.0114646	0.104378	-0.0705567	0.0101449	0.0922401	0.00431774	0.00798095	0.0724064
ENSMUSG00000024621	Csf1r	Macrophage colony-stimulating factor 1 receptor	protein_coding	12978	-1	0	-1	0	-1.90801	0.0987031	-1.74446	0.105642	-1.57653	0.15175	-1.60565	0.0850843	-0.0538328	0.0122732	0.111832	0.160295	0.0221696	0.20405	-0.0257923	0.0113556	0.103375
ENSMUSG00000032312	Csk	Tyrosine-protein kinase CSK	protein_coding	12988	0.0834225	0.06192	0.0846553	0.0939298	-1.67556	0.110437	-2	0	-1.56642	0.0939553	-1.73974	0.113288	0.0063774	0.00782296	0.0709618	-0.260927	0.0380116	0.355622	-0.163347	0.0217598	0.200195
ENSMUSG00000074698	Csnk2a1	Casein kinase II subunit alpha	protein_coding	12995	0.816812	0.0104518	0.82495	0.0261323	0.214665	0.0162726	0.264411	0.00714982	0.0239337	0.085933	0.10217	0.0159363	0.00785533	0.00261564	0.0236025	0.0487919	0.0113518	0.103339	0.0730301	0.0118212	0.107664
ENSMUSG00000046707	Csnk2a2	Casein kinase II subunit alpha'	protein_coding	13000	0.0912839	0.124256	0.151846	0.0836566	-1.27154	0.0852968	-1.28934	0.124967	-1.29759	0.0891995	-1.22573	0.0184882	0.0624787	0.0113939	0.103727	-0.0181739	0.00976701	0.0887701	0.0696818	0.0111635	0.101606
ENSMUSG00000024387	Csnk2b	Casein kinase II subunit beta	protein_coding	13001	0.8577	0.148271	0.912862	0.0494191	0.515386	0.0319809	0.4225	0.145158	0.177107	0.0364713	0.212646	0.0624577	0.0455241	0.0119717	0.109051	-0.089105	0.0149077	0.1362	0.0340988	0.00612159	0.0554336
ENSMUSG00000000826	Dnajc5	DnaJ homolog subfamily C member 5	protein_coding	13002	1.33227	0.0486955	1.23969	0.0119044	0.57896	0.0293086	0.561448	0.058134	0.57738	0.0550125	0.515679	0.0335504	-0.0913436	0.0208548	0.191691	-0.0187846	0.0048265	0.0436492	-0.0603654	0.00837042	0.0759696
ENSMUSG00000021614	Vcan	versican	protein_coding	13003	-0.756251	0.0560378	-0.663198	0.0852199	-1.90162	0.0120979	-2	0	-1.67075	0.0966949	-1.74745	0.0233578	0.0907949	0.0133169	0.121469	-0.0635652	0.00932007	0.0846697	-0.0725115	0.0113838	0.103634
ENSMUSG00000024974	Smc3	Structural maintenance of chromosomes protein 3	protein_coding	13006	0.169305	0.07571	0.17465	0.0518804	-0.677898	0.0726147	-0.618435	0.0264643	-0.771777	0.0883298	-0.553636	0.0893542	0.00357207	0.00592498	0.0536426	0.0578221	0.00916514	0.0832493	0.211794	0.0411052	0.385805
ENSMUSG00000026421	Csrp1	Cysteine and glycine-rich protein 1	protein_coding	13007	1.37694	0.0604795	1.18274	0.0532312	1.04449	0.0725357	0.989548	0.096598	0.773149	0.166963	0.569537	0.0997441	-0.188948	0.0500428	0.474111	-0.0517113	0.00924406	0.0839727	-0.194947	0.0284286	0.263344
ENSMUSG00000027447	Cst3	Cystatin-C	protein_coding	13010	2.40361	0.0922068	2.3005	0.128654	2.08174	0.0379349	2.05573	0.183798	1.96793	0.234242	1.84029	0.0947005	-0.0958757	0.0147187	0.134447	-0.0226416	0.0124587	0.113543	-0.120358	0.0194925	0.17892
ENSMUSG00000005054	Cstb	Cystatin-B	protein_coding	13014	0.152775	0.282244	0.172716	0.0736776	-0.181448	0.0232349	-0.266809	0.0541662	-0.464995	0.152087	-0.566363	0.0675925	0.0238341	0.0173049	0.158487	-0.0809233	0.0138976	0.126841	-0.099799	0.0140093	0.127875
ENSMUSG00000037373	Ctbp1	C-terminal-binding protein 1	protein_coding	13016	2.069	0.0804894	2.00496	0.0310621	1.08425	0.0279802	1.01063	0.0770991	1.33597	0.0200856	1.30677	0.0223238	-0.064061	0.0108313	0.0985492	-0.0689697	0.010569	0.0961368	-0.028913	0.00386509	0.0349208
ENSMUSG00000030970	Ctbp2	C-terminal-binding protein 2	protein_coding	13017	0.8156	0.116621	0.881725	0.0672389	0.140682	0.0462703	0.133287	0.0636091	-0.0145405	0.0586027	0.117642	0.107726	0.0590935	0.0103951	0.0945382	-0.0062979	0.00600325	0.0543556	0.126986	0.019483	0.178831
ENSMUSG00000005698	Ctcf	Mus musculus CCCTC-binding factor (Ctcf) transcript variant 2 mRNA.	protein_coding	13018	0.33998	0.0477922	0.329982	0.0433715	-0.808781	0.0316548	-0.71932	0.0976533	-0.655453	0.0476185	-0.582733	0.0353564	-0.0159955	0.00533068	0.0482332	0.09024	0.0135995	0.124083	0.0701637	0.010742	0.0977276
ENSMUSG00000005615	Pcyt1a	Choline-phosphate cytidylyltransferase A	protein_coding	13026	-0.42594	0.0373594	-0.40611	0.00877652	-1.13028	0.0161551	-1.05741	0.0316563	-1.17515	0.0839771	-1.14039	0.060159	0.0204583	0.00438814	0.0396674	0.0744813	0.0132118	0.120498	0.0348446	0.00734727	0.0666149
ENSMUSG00000021939	Ctsb	cathepsin B	protein_coding	13030	1.41621	0.0441252	1.38923	0.0347819	1.03456	0.0187302	1.06269	0.0214636	0.882842	0.0984059	0.839629	0.021639	-0.0272575	0.0047449	0.0429077	0.0286439	0.00412646	0.037292	-0.0403964	0.00847834	0.0769575
ENSMUSG00000007891	Ctsd	cathepsin D	protein_coding	13033	1.71086	0.0215368	1.74326	0.0651549	1.48018	0.0506174	1.52057	0.0916279	1.24995	0.143308	1.26828	0.0501229	0.0309515	0.00648703	0.0587644	0.0433581	0.00751884	0.0681822	0.0230827	0.0103301	0.0939412
ENSMUSG00000021477	Ctsl	cathepsin L	protein_coding	13039	0.682122	0.0854014	0.76314	0.033589	0.228439	0.0133178	0.358817	0.0421611	0.151132	0.121402	0.369289	0.0732134	0.0780808	0.012574	0.114607	0.130935	0.044629	0.420424	0.213383	0.0366809	0.342698
ENSMUSG00000038642	Ctss	cathepsin S	protein_coding	13040	-0.573536	0.178634	-0.770584	0.141093	-0.722422	0.144001	-0.843677	0.135144	-0.750273	0.139614	-0.839554	0.00907126	-0.184816	0.0255542	0.236019	-0.112656	0.0174454	0.159796	-0.0868329	0.013961	0.127428
ENSMUSG00000031078	Cttn	cortactin	protein_coding	13043	0.248765	0.0349296	0.23705	0.0236664	-0.724604	0.0247357	-0.63002	0.0144291	-0.685127	0.0357642	-0.695707	0.0209413	-0.0111551	0.00408274	0.0368953	0.0939827	0.029978	0.27814	-0.0151752	0.00460538	0.0416402
ENSMUSG00000029705	Cux1	cut-like homeobox 1	protein_coding	13047	1.00756	0.0450158	1.02452	0.0296099	-0.266499	0.0633897	-0.303835	0.00879623	-0.183107	0.118567	-0.197187	0.0363713	0.0193817	0.00417595	0.0377411	-0.035976	0.0069414	0.0629092	-0.0170616	0.00891881	0.0809916
ENSMUSG00000042589	Cux2	Homeobox protein cut-like 2	protein_coding	13048	-0.0893113	0.184904	-0.16645	0.0490019	-2	0	-2	0	-1.44787	0.0986252	-1.49058	0.0873161	-0.070186	0.0146587	0.133891	-0.0602046	0.0192267	0.176432	-0.0414313	0.00994872	0.0904382
ENSMUSG00000019590	Cyb561	Cytochrome b561	protein_coding	13056	-1	0	-1	0	-1.45675	0.0243965	-1.57113	0.39828	-1.38598	0.283852	-1.59865	0.213838	0.092812	0.0208893	0.192015	-0.103886	0.0286441	0.265399	-0.194165	0.0279298	0.25859
ENSMUSG00000063694	Cycs	Cytochrome c somatic	protein_coding	13063	0.929675	0.0605002	0.931474	0.0721052	0.686828	0.0455795	0.663015	0.0336454	0.349675	0.11827	0.325473	0.0296698	0.00378427	0.00627666	0.0568467	-0.0230213	0.00444837	0.0402142	-0.0266965	0.00879173	0.0798274
ENSMUSG00000021259	Cyp46a1	Cholesterol 24-hydroxylase	protein_coding	13116	-0.646912	0.209613	-0.829587	0.0580298	-2	0	-2	0	-1.51058	0.0629718	-1.75665	0.0936548	-0.171813	0.0260612	0.240827	-0.0282319	0.0213852	0.196673	-0.239551	0.0583508	0.557699
ENSMUSG00000001467	Cyp51	Lanosterol 14-alpha demethylase	protein_coding	13121	-0.293955	0.0623204	-0.402401	0.0639425	-0.980491	0.0759622	-1.1815	0.161893	-1.02651	0.208286	-1.1937	0.0878766	-0.106685	0.0153432	0.140241	-0.195814	0.0298901	0.277299	-0.164074	0.0220609	0.203027
ENSMUSG00000028519	Dab1	Disabled homolog 1	protein_coding	13131	0.179016	0.0158121	0.191806	0.0431441	-1.15751	0.04298	-1.07261	0.0770163	-0.77576	0.0952656	-0.687271	0.0217737	0.0149782	0.00483147	0.0436943	0.0874931	0.0120071	0.109377	0.0880185	0.0124942	0.113871
ENSMUSG00000022174	Dad1	Dolichyl-diphosphooligosaccharide--protein glycosyltransferase subunit DAD1	protein_coding	13135	0.356797	0.0421706	0.35817	0.0593523	-0.0297643	0.0208422	-0.0376368	0.128169	-0.283403	0.0466575	-0.31852	0.0476144	0.00404342	0.00540394	0.0488997	-0.00547314	0.00843616	0.0765714	-0.0353672	0.00654829	0.0593231
ENSMUSG00000039952	Dag1	Dystroglycan Alpha-dystroglycan Beta-dystroglycan	protein_coding	13138	0.319372	0.0898363	0.278192	0.0582259	-1.23881	0.0164661	-1.27239	0.0742714	-0.791072	0.0992566	-0.948441	0.130751	-0.037913	0.00748045	0.0678315	-0.0348725	0.00682091	0.0618098	-0.15632	0.0211894	0.194833
ENSMUSG00000042096	Dao	D-amino acid oxidase	protein_coding	13142	0.201536	0.0871834	-0.339799	0.0929708	-0.527833	0.0648941	-1.29361	0.2088	-0.68618	0.0684097	-2	0	-0.526952	0.317194	4.1809	-0.724127	0.365311	5.18018	-0.773586	0.230995	2.70344
ENSMUSG00000034974	Dapk3	Death-associated protein kinase 3	protein_coding	13144	-1	0	-1	0	-1.73649	0.0499404	-2	0	-2	0	-1.92317	0.0706288	0.015249	0.00743079	0.0673778	-0.0764592	0.0150219	0.137259	0.0470297	0.00881485	0.0800392
ENSMUSG00000002307	Daxx	Mus musculus Fas death domain-associated protein (Daxx) transcript variant 3 mRNA.	protein_coding	13163	-0.741457	0.0749448	-0.816615	0.126733	-1.55109	0.0298882	-1.424	0.0833946	-1.78999	0.13556	-1.74135	0.0737397	-0.0758692	0.0118778	0.108185	0.120289	0.0200274	0.18393	0.0473301	0.0109445	0.0995904
ENSMUSG00000026385	Dbi	diazepam binding inhibitor	protein_coding	13167	2.61674	0.0511983	2.52041	0.122386	1.90308	0.0390798	1.64756	0.0396183	1.74823	0.0293935	1.5114	0.121876	-0.0947477	0.0135663	0.123776	-0.25227	0.157458	1.68196	-0.230255	0.0559865	0.533762
ENSMUSG00000020476	Dbnl	Drebrin-like protein	protein_coding	13169	-0.396138	0.0677819	-0.43591	0.107705	-0.977243	0.0253109	-0.964038	0.0221311	-1.09066	0.172127	-1.06353	0.0170641	-0.0362905	0.00877896	0.0797104	0.0142474	0.00290449	0.0262165	0.0237657	0.0118389	0.107826
ENSMUSG00000059824	Dbp	D site-binding protein	protein_coding	13170	0.201487	0.151149	0.360829	0.0619993	-0.722596	0.0202225	-0.942657	0.0742398	-0.759155	0.09646	-0.839547	0.0712018	0.15084	0.0216632	0.199286	-0.215428	0.0759676	0.739919	-0.0815567	0.0108617	0.0988288
ENSMUSG00000027797	Dclk1	Mus musculus doublecortin-like kinase 1 (Dclk1) transcript variant 12 mRNA.	protein_coding	13175	1.53769	0.120188	1.4296	0.0358593	0.50842	0.0502862	0.522244	0.079916	0.48986	0.0764958	0.589545	0.0799486	-0.101921	0.0148692	0.135843	0.0134923	0.00623619	0.0564779	0.0959349	0.0129338	0.117929
ENSMUSG00000024132	Eci1	Enoyl-CoA delta isomerase 1 mitochondrial	protein_coding	13177	-1	0	-1	0	-0.925578	0.046752	-1.1213	0.0927984	-1.70531	0.06138	-1.81996	0.146236	0.114176	0.0172132	0.157632	-0.193184	0.0456018	0.430026	-0.112585	0.0155014	0.141709
ENSMUSG00000019929	Dcn	Decorin	protein_coding	13179	-0.701218	0.14941	-0.668923	0.200645	-0.788531	0.0394442	-0.89354	0.151335	-1.16129	0.310714	-1.05866	0.13158	0.0292425	0.014787	0.135081	-0.102615	0.0162988	0.14912	0.0970322	0.0218883	0.201403
ENSMUSG00000022898	Dscr3	Down syndrome critical region	protein_coding	13185	0.10281	0.0405487	0.195213	0.038209	-0.124081	0.0293629	-0.0999267	0.0739664	-0.311863	0.105365	-0.356035	0.0422435	0.0931686	0.0147409	0.134653	0.0260778	0.0055784	0.0504873	-0.0438479	0.00879667	0.0798726
ENSMUSG00000031865	Dctn1	Mus musculus dynactin 1 (Dctn1) transcript variant 4 mRNA.	protein_coding	13191	1.61332	0.0588608	1.54164	0.0463885	-0.113311	0.0437617	0.0594389	0.184784	0.54177	0.0650176	0.431383	0.0402738	-0.0691894	0.01065	0.096882	0.166639	0.02527	0.233326	-0.110756	0.0183117	0.167879
ENSMUSG00000024740	Ddb1	DNA damage-binding protein 1	protein_coding	13194	1.13323	0.0401136	1.12819	0.0275345	0.431168	0.0267718	0.498965	0.00680457	0.397386	0.0450178	0.411958	0.0347366	-0.00452665	0.00300011	0.0270822	0.0677159	0.0175511	0.160782	0.0117629	0.00409287	0.0369872
ENSMUSG00000022377	Asap1	Arf-GAP with SH3 domain ANK repeat and PH domain-containing protein 1	protein_coding	13196	-0.595334	0.174268	-0.475449	0.0973755	-2	0	-2	0	-1.5618	0.0824002	-1.4578	0.149735	0.109644	0.0178031	0.163132	0.201306	0.0277977	0.257333	0.0922672	0.0140833	0.12856
ENSMUSG00000025408	Ddit3	DNA damage-inducible transcript 3 protein	protein_coding	13198	-0.375943	0.144892	0.252586	0.0443721	-0.784892	0.162222	-0.0827798	0.146858	-1.0934	0.0913619	-0.282074	0.0417965	0.601324	0.376596	5.43686	0.656997	0.297597	3.81316	0.789328	0.760608	28.5952
ENSMUSG00000028757	Ddost	Dolichyl-diphosphooligosaccharide--protein glycosyltransferase 48 kDa subunit	protein_coding	13200	0.0903652	0.056573	0.117138	0.0410654	-0.2842	0.0535626	-0.215088	0.0337668	-0.539312	0.0307865	-0.499873	0.040529	0.0257607	0.00527586	0.0477345	0.0692011	0.00964578	0.0876576	0.0409371	0.00565464	0.0511812
ENSMUSG00000001666	Ddt	D-dopachrome decarboxylase	protein_coding	13202	0.629284	0.0198106	0.657219	0.0707961	0.247797	0.0939594	0.183621	0.0297137	-0.0297803	0.0553664	-0.0423979	0.0273821	0.0287593	0.00642647	0.0582123	-0.0576392	0.0100033	0.0909398	-0.0143628	0.00493033	0.0445928
ENSMUSG00000029169	Dhx15	Pre-mRNA-splicing factor ATP-dependent RNA helicase DHX15	protein_coding	13204	1.11845	0.0478423	1.11255	0.03628	0.26912	0.0520618	0.299532	0.029745	0.272038	0.101575	0.390355	0.0155885	-0.00785465	0.00396036	0.0357849	0.0301898	0.00489377	0.0442606	0.114035	0.017821	0.163299
ENSMUSG00000000787	Ddx3x	ATP-dependent RNA helicase DDX3X	protein_coding	13205	1.14917	0.0776984	1.16023	0.0378961	0.433801	0.0149753	0.436828	0.0185505	0.466217	0.0797183	0.667885	0.200435	0.00967835	0.00632655	0.0573015	0.00120629	0.00177949	0.0160439	0.184016	0.0260647	0.24086
ENSMUSG00000020719	Ddx5	Mus musculus DEAD (Asp-Glu-Ala-Asp) box polypeptide 5 (Ddx5) transcript variant 3 mRNA.	protein_coding	13207	2.8397	0.056623	2.83434	0.029125	1.6395	0.0121992	1.67742	0.13109	2.18422	0.080308	2.32566	0.0613712	-0.00493883	0.00425233	0.0384344	0.0364517	0.0106634	0.0970054	0.138188	0.0202985	0.186472
ENSMUSG00000032097	Ddx6	Mus musculus DEAD (Asp-Glu-Ala-Asp) box polypeptide 6 (Ddx6) transcript variant 4 mRNA.	protein_coding	13209	0.791444	0.0332842	0.786737	0.0336084	-0.976201	0.0394675	-0.888799	0.116024	-0.304172	0.0269159	-0.303998	0.0105702	-0.00484171	0.00352961	0.031879	0.0851778	0.0128922	0.117545	0.00119936	0.00203574	0.0183591
ENSMUSG00000042699	Dhx9	DExH-box helicase 9	protein_coding	13211	1.18558	0.0664522	1.18098	0.0291845	-0.494253	0.0142788	-0.360666	0.230136	0.262061	0.0826316	0.311522	0.0514159	-0.002354	0.00464194	0.0419723	0.121237	0.0232213	0.21396	0.0533616	0.00780744	0.0708199
ENSMUSG00000038633	Degs1	Sphingolipid delta(4)-desaturase DES1	protein_coding	13244	0.456473	0.0532099	0.409989	0.108958	0.0668928	0.0084995	0.0278268	0.0887286	-0.151279	0.105801	-0.0733654	0.0713965	-0.0428531	0.0089982	0.0817191	-0.0367845	0.00803855	0.0729332	0.0720126	0.0110984	0.101006
ENSMUSG00000028974	Dffa	DNA fragmentation factor subunit alpha	protein_coding	13347	-0.517232	0.0806653	-0.598992	0.0898736	-1.44975	0.0545026	-1.49716	0.13834	-1.5065	0.111594	-1.59929	0.0449861	-0.0743733	0.0124124	0.113116	-0.0431131	0.0107672	0.0979591	-0.0897944	0.0136069	0.124152
ENSMUSG00000037872	Ackr1	atypical chemokine receptor 1 (Duffy blood group)	protein_coding	13349	0.668122	0.102502	0.676198	0.0811136	-1.00385	0.166324	-1.08014	0.147519	-0.59343	0.179604	-0.586728	0.0985218	0.00745574	0.00829108	0.0752436	-0.0655089	0.0144024	0.131516	0.00913087	0.0124267	0.113248
ENSMUSG00000022555	Dgat1	Diacylglycerol O-acyltransferase 1	protein_coding	13350	0.104452	0.0647127	0.195386	0.0973918	-1.35358	0.0687558	-1.38854	0.0641551	-1.08837	0.159108	-1.02491	0.0343203	0.0933787	0.0148324	0.135501	-0.0325987	0.00804079	0.0729537	0.0594819	0.0117157	0.106692
ENSMUSG00000003531	Dgcr6	NA	protein_coding	13353	-0.0430961	0.099475	-0.018086	0.0870456	-0.759614	0.0594641	-0.809491	0.0676129	-1.03926	0.183982	-0.983088	0.0394787	0.0233523	0.00805299	0.0730653	-0.0533254	0.0076355	0.0692483	0.0524669	0.0135563	0.123683
ENSMUSG00000003166	Dgcr2	NA	protein_coding	13356	1.08836	0.0766709	1.05196	0.0724013	-0.198448	0.00357261	-0.306396	0.0912662	-0.294057	0.164682	-0.401083	0.0386346	-0.0370367	0.00758817	0.0688157	-0.105052	0.0192697	0.176835	-0.100248	0.0160423	0.146735
ENSMUSG00000003528	Slc25a1	Tricarboxylate transport protein mitochondrial	protein_coding	13358	-0.909499	0.0774277	-0.854337	0.183351	-1.63568	0.0656943	-1.60522	0.194702	-1.42369	0.152161	-1.72614	0.048693	0.0551059	0.0132626	0.120968	0.0238814	0.0133338	0.121626	-0.283188	0.0616349	0.591149
ENSMUSG00000024456	Diaph1	1	protein_coding	13367	-0.596193	0.0468264	-0.6252	0.111189	-2	0	-2	0	-1.63456	0.14469	-1.71536	0.104838	-0.0285957	0.00870298	0.0790145	0.00705339	0.00800234	0.0726021	-0.0726632	0.0126666	0.115462
ENSMUSG00000007682	Dio2	Type II iodothyronine deiodinase	protein_coding	13371	-1	0	-1	0	-1.16697	0.048572	-1.37084	0.0183028	-1.76897	0.11479	-1.59669	0.128412	-0.0463973	0.0109091	0.0992647	-0.201388	0.0992184	0.991323	0.155078	0.0223101	0.205372
ENSMUSG00000020664	Dld	Dihydrolipoyl dehydrogenase mitochondrial	protein_coding	13382	0.393429	0.0577156	0.352321	0.103064	-0.211913	0.0699035	-0.294754	0.0502493	-0.356416	0.127649	-0.168264	0.112135	-0.0391312	0.00844199	0.0766248	-0.076477	0.0118294	0.107739	0.181802	0.0266195	0.246127
ENSMUSG00000022770	Dlg1	Disks large homolog 1	protein_coding	13383	0.981232	0.0458613	1.01692	0.0833789	0.0894999	0.0490374	0.113441	0.0589215	0.150085	0.0459083	0.224294	0.0579238	0.0340842	0.00739148	0.0670187	0.0276716	0.00598452	0.0541849	0.0765208	0.0108801	0.0989982
ENSMUSG00000052373	Mpp3	membrane palmitoylated protein 3	protein_coding	13384	1.60165	0.135392	1.52514	0.0806214	0.434763	0.0400779	0.259224	0.161859	0.264952	0.135764	0.27968	0.045685	-0.0747541	0.0123807	0.112823	-0.171883	0.0259666	0.23993	0.0124227	0.0107554	0.0978506
ENSMUSG00000020886	Dlg4	Disks large homolog 4	protein_coding	13385	1.34269	0.111214	1.34572	0.0395493	-0.251986	0.0124572	-0.239933	0.0166495	0.098231	0.0713925	0.0868925	0.0464306	0.000351285	0.00835473	0.0758261	0.0116862	0.00262452	0.0236828	-0.0110853	0.00595113	0.0538808
ENSMUSG00000030410	Dmwd	Dystrophia myotonica WD repeat-containing protein	protein_coding	13401	0.0617688	0.0630828	0.0629164	0.0498581	-1.44747	0.056003	-1.26706	0.162824	-0.595781	0.0305665	-0.582679	0.0892031	-0.00113568	0.00522041	0.0472302	0.176612	0.0258193	0.238533	0.011836	0.00733327	0.066487
ENSMUSG00000045103	Dmd	Dystrophin	protein_coding	13405	0.213282	0.120557	0.186288	0.0966076	-1.21825	0.0360601	-1.16885	0.118654	-0.787721	0.0327104	-0.858798	0.0691017	-0.0242762	0.00919687	0.0835402	0.0497806	0.0104088	0.0946645	-0.0668475	0.00979198	0.0889993
ENSMUSG00000018581	Dnah11	dynein axonemal heavy chain 11	protein_coding	13411	-1	0	-0.785846	0.141354	-2	0	-2	0	-2	0	-1.60282	0.158319	0.0638064	0.0146551	0.133858	-0.0649173	0.0125901	0.114756	0.0840032	0.0203486	0.186942
ENSMUSG00000026740	Dnajc1	DnaJ homolog subfamily C member 1	protein_coding	13418	0.168553	0.12274	0.162907	0.103982	-1.15932	0.0447984	-1.07462	0.0860151	-1.0571	0.177376	-1.03564	0.12254	-0.00472904	0.0102018	0.0927622	0.084972	0.0130119	0.118651	0.0210826	0.0130386	0.118898
ENSMUSG00000018707	Dync1h1	Cytoplasmic dynein 1 heavy chain 1	protein_coding	13424	1.66677	0.0598285	1.62678	0.044408	-0.149907	0.0397272	0.0983404	0.226507	0.808683	0.0319863	0.7862	0.0179741	-0.0374204	0.0062936	0.0570011	0.232532	0.0389845	0.365094	-0.021625	0.0039325	0.0355323
ENSMUSG00000029757	Dync1i1	Cytoplasmic dynein 1 intermediate chain 1	protein_coding	13426	0.979074	0.0315326	0.941046	0.0150464	0.473124	0.0434157	0.432196	0.0609517	0.286768	0.0838232	0.32666	0.0143136	-0.0363986	0.00559552	0.050643	-0.0399368	0.00686415	0.0622043	0.0392808	0.00814556	0.0739121
ENSMUSG00000027012	Dync1i2	Mus musculus dynein cytoplasmic 1 intermediate chain 2 (Dync1i2) transcript variant 9 mRNA.	protein_coding	13427	0.55689	0.0874216	0.546375	0.074976	-0.107216	0.0273769	-0.124982	0.0454935	0.0565622	0.0930079	0.109292	0.00612573	-0.00797273	0.00684053	0.0619888	-0.0176619	0.00402633	0.0363834	0.0514743	0.00888543	0.0806858
ENSMUSG00000026825	Dnm1	Dynamin-1	protein_coding	13429	2.08889	0.114491	2.09983	0.0859815	0.518509	0.0190595	0.334478	0.192029	0.529982	0.135206	0.384766	0.0483671	0.0109129	0.00903683	0.0820732	-0.174427	0.0303698	0.28189	-0.138867	0.0211251	0.194229
ENSMUSG00000033335	Dnm2	Mus musculus dynamin 2 (Dnm2) transcript variant 5 mRNA.	protein_coding	13430	0.151924	0.0808073	0.137735	0.0685247	-1.62453	0.0397772	-1.52172	0.126533	-1.03965	0.0969483	-1.12029	0.0201885	-0.0108407	0.00709184	0.0642824	0.0979731	0.0144057	0.131546	-0.0813145	0.0115284	0.104966
ENSMUSG00000004099	Dnmt1	DNA (cytosine-5)-methyltransferase 1	protein_coding	13433	-0.0284823	0.0297116	0.0633476	0.0186176	-1.30598	0.0182282	-1.24397	0.0655546	-0.89076	0.047923	-0.867677	0.0605768	0.0876557	0.0223081	0.205354	0.0599805	0.00870788	0.0790594	0.0226728	0.00594568	0.0538312
ENSMUSG00000020661	Dnmt3a	DNA (cytosine-5)-methyltransferase 3A	protein_coding	13435	0.60231	0.0229036	0.589032	0.0150103	-1.44154	0.0399035	-1.35482	0.0211967	-0.911541	0.199482	-0.978251	0.128898	-0.0140408	0.00323805	0.0292371	0.0849698	0.0120039	0.109348	-0.0619647	0.0155375	0.142045
ENSMUSG00000026209	Dnpep	Aspartyl aminopeptidase	protein_coding	13437	-0.101688	0.0785256	-0.105893	0.0159876	-0.643238	0.0636604	-0.657905	0.149061	-0.84919	0.0602362	-0.797239	0.0714824	-0.00492613	0.0072824	0.0660224	-0.0157009	0.010977	0.0998893	0.0501489	0.00691803	0.062696
ENSMUSG00000029394	Cdk2ap1	Cyclin-dependent kinase 2-associated protein 1	protein_coding	13445	0.928093	0.0672777	0.912298	0.0599059	0.427466	0.0127392	0.40757	0.0378897	0.381819	0.0171192	0.368816	0.070448	-0.017933	0.00637673	0.0577589	-0.0202577	0.00371447	0.0335548	-0.0126992	0.00510555	0.0461857
ENSMUSG00000020848	Doc2b	Double C2-like domain-containing protein beta	protein_coding	13447	-0.318882	0.0670893	-0.288776	0.0358497	-2	0	-2	0	-2	0	-2	0	0.0274779	0.00609071	0.0551523	-0.0354322	0.00760608	0.0689794	-0.0582955	0.0212389	0.195298
ENSMUSG00000005873	Reep5	receptor accessory protein 5	protein_coding	13476	0.970495	0.0794663	0.924547	0.0464075	0.495112	0.0337201	0.343501	0.235681	0.309416	0.0953673	0.253954	0.0582087	-0.0468586	0.00730614	0.0662392	-0.141414	0.0234021	0.215666	-0.0508948	0.0093864	0.0852781
ENSMUSG00000078919	Dpm1	Dolichol-phosphate mannosyltransferase subunit 1	protein_coding	13480	-0.116651	0.136864	-0.0581853	0.101815	-0.574868	0.145908	-0.625015	0.0372569	-0.884512	0.237202	-0.772344	0.279096	0.0543008	0.0116456	0.106045	-0.0532747	0.0113897	0.103689	0.101169	0.021283	0.195712
ENSMUSG00000026810	Dpm2	Dolichol phosphate-mannose biosynthesis regulatory protein	protein_coding	13481	0.00434277	0.165155	-0.00761674	0.0607122	-0.804604	0.109686	-0.842863	0.0486819	-0.643466	0.0599696	-0.79483	0.0216424	-0.0122094	0.0117348	0.106867	-0.0390884	0.00895404	0.0813145	-0.152511	0.0325476	0.302783
ENSMUSG00000061576	Dpp6	Dipeptidyl aminopeptidase-like protein 6	protein_coding	13483	1.47161	0.0511893	1.46152	0.136528	0.155885	0.0554206	0.199019	0.0522007	0.489521	0.00351265	0.493332	0.0225509	-0.00544005	0.00949942	0.0863148	0.0427713	0.00671904	0.0608804	0.00384064	0.0024288	0.0219124
ENSMUSG00000029265	Dr1	Protein Dr1	protein_coding	13486	-0.670108	0.0699089	-0.602022	0.064058	-1.324	0.0472013	-1.33393	0.129465	-1.5207	0.0471027	-1.49116	0.0539862	0.0655992	0.010161	0.0923881	-0.00770426	0.00953906	0.0866784	0.0336095	0.0064503	0.0584296
ENSMUSG00000020457	Drg1	Developmentally-regulated GTP-binding protein 1	protein_coding	13494	0.646284	0.050707	0.715252	0.0895572	0.256539	0.0443353	0.154556	0.055364	-0.0433536	0.0375204	-0.0613418	0.0732342	0.0649954	0.0103778	0.0943798	-0.0997534	0.016329	0.1494	-0.0182344	0.00554301	0.0501651
ENSMUSG00000020537	Drg2	Developmentally-regulated GTP-binding protein 2	protein_coding	13495	0.445459	0.0605369	0.345693	0.0292779	-0.293861	0.0170337	-0.344887	0.0156618	-0.474188	0.0500042	-0.4776	0.0758703	-0.0942913	0.0161566	0.147797	-0.0492263	0.00929452	0.0844354	-0.0048494	0.00569699	0.0515667
ENSMUSG00000026131	Dst	Dystonin	protein_coding	13518	1.79983	0.0400291	1.82557	0.00446615	-0.0156458	0.0418637	0.162067	0.163592	0.883456	0.0610388	0.88077	0.0499552	0.0252005	0.003884	0.0350923	0.178468	0.0274599	0.254117	-0.00313474	0.00503027	0.0455013
ENSMUSG00000034320	Slc26a2	Sulfate transporter	protein_coding	13521	-0.83574	0.0931208	-1	0	-2	0	-2	0	-2	0	-2	0	-0.167482	0.0231018	0.212833	0.0343803	0.0121036	0.110267	-0.00555003	0.0140466	0.12822
ENSMUSG00000024302	Dtna	Dystrobrevin alpha	protein_coding	13527	0.807627	0.00524877	0.805556	0.077239	0.228219	0.0435083	0.195924	0.0197539	-0.0127948	0.0435402	-0.0211726	0.0430949	-0.00091503	0.00595441	0.0539107	-0.0336414	0.00464437	0.0419944	-0.00942594	0.00451789	0.0408456
ENSMUSG00000071454	Dtnb	Dystrobrevin beta	protein_coding	13528	0.752805	0.0504935	0.634927	0.0793005	0.0650493	0.0159755	0.0165423	0.0614112	-0.110714	0.0506563	-0.119779	0.0296498	-0.118251	0.019174	0.17594	-0.0506812	0.00682875	0.0618813	-0.0119119	0.00437799	0.0395751
ENSMUSG00000029071	Dvl1	Segment polarity DVL-1	protein_coding	13542	0.678545	0.0139499	0.692108	0.102761	-0.11435	0.0268086	-0.0574877	0.0984114	-0.469647	0.0314608	-0.454022	0.144787	0.0158427	0.00672139	0.0609019	0.0558709	0.00935286	0.0849705	0.0169552	0.00997076	0.0906406
ENSMUSG00000020888	Dvl2	Segment polarity DVL-2	protein_coding	13543	-0.494078	0.0649666	-0.701071	0.0764616	-2	0	-2	0	-2	0	-2	0	-0.206932	0.0406217	0.381075	0.0317014	0.00894561	0.0812372	0.0400279	0.0169886	0.15554
ENSMUSG00000003233	Dvl3	Segment polarity DVL-3	protein_coding	13544	-0.35519	0.024491	-0.325832	0.0299842	-2	0	-2	0	-2	0	-2	0	0.0283717	0.00385032	0.0347868	-0.170059	0.0338765	0.31558	-0.285974	0.0439124	0.413363
ENSMUSG00000022897	Dyrk1a	Mus musculus dual-specificity tyrosine-(Y)-phosphorylation regulated kinase 1a (Dyrk1a) transcript variant 3 mRNA.	protein_coding	13548	0.22813	0.0361359	0.271948	0.027523	-0.553302	0.0427014	-0.52583	0.120018	-0.58078	0.0733485	-0.540774	0.0138622	0.0379078	0.00545297	0.0493458	0.0217862	0.00925185	0.0840442	0.0372182	0.00712693	0.0646028
ENSMUSG00000002409	Dyrk1b	Dual specificity tyrosine-phosphorylation-regulated kinase 1B	protein_coding	13549	-0.779805	0.0613245	-0.790656	0.0624064	-2	0	-2	0	-2	0	-2	0	-0.0142119	0.00623336	0.0564521	-0.0514051	0.00951919	0.0864961	-0.0687398	0.0131772	0.120178
ENSMUSG00000027552	E2f5	Transcription factor E2F5	protein_coding	13559	-1	0	-1	0	-1.82813	0.0811773	-1.77864	0.0267748	-1.80989	0.0804216	-1.76587	0.130884	0.180936	0.0287261	0.266181	0.0467919	0.00757187	0.0686667	0.0426546	0.0101675	0.0924472
ENSMUSG00000027479	Mapre1	Microtubule-associated protein RP/EB family member 1	protein_coding	13589	-0.310405	0.093312	-0.203153	0.226263	-0.728407	0.0546885	-0.772176	0.0316035	-0.879052	0.105053	-0.927822	0.272707	0.109912	0.0192204	0.176374	-0.0428592	0.00765974	0.0694698	-0.0391601	0.0164407	0.15044
ENSMUSG00000057098	Ebf1	early B cell factor 1	protein_coding	13591	-0.382199	0.139229	-0.366067	0.148461	-1.33235	0.0518738	-1.419	0.0734167	-1.35193	0.180095	-1.2048	0.026071	0.0108774	0.0126276	0.115102	-0.0842378	0.0121192	0.110411	0.139351	0.0223255	0.205518
ENSMUSG00000031168	Ebp	3-beta-hydroxysteroid-Delta(8) Delta(7)-isomerase	protein_coding	13595	0.0916131	0.105688	0.0488675	0.149886	-0.297633	0.0505293	-0.335256	0.0965468	-0.748242	0.0136407	-0.800583	0.0433064	-0.03669	0.011607	0.10569	-0.0335741	0.0076336	0.0692309	-0.0497041	0.00762106	0.0691163
ENSMUSG00000029309	Sparcl1	SPARC-like protein 1	protein_coding	13602	3.18726	0.0619896	3.1979	0.0830795	2.86917	0.0541331	2.88585	0.120005	2.73974	0.182424	2.76388	0.0734466	0.0101057	0.00707691	0.0641461	0.0203894	0.00869821	0.0789708	0.0191564	0.0117681	0.107174
ENSMUSG00000045092	S1pr1	Sphingosine 1-phosphate receptor 1	protein_coding	13609	0.841704	0.00809512	0.945814	0.0764407	0.430625	0.0339463	0.624841	0.0302092	0.131878	0.0212134	0.321141	0.0444887	0.101473	0.0160921	0.147198	0.192426	0.104952	1.05532	0.18613	0.0876901	0.865069
ENSMUSG00000034488	Edil3	EGF-like repeat and discoidin I-like domain-containing protein 3	protein_coding	13612	-0.109492	0.172622	-0.143714	0.0886746	-0.789704	0.117558	-0.719183	0.170462	-0.612496	0.230016	-0.681812	0.117399	-0.0327679	0.0126801	0.115586	0.0647218	0.0135749	0.123856	-0.0546894	0.0153778	0.140561
ENSMUSG00000022122	Ednrb	Endothelin receptor type B	protein_coding	13618	0.425874	0.0594298	0.34	0.045535	-0.00394047	0.0506721	-0.150507	0.00690094	-0.268424	0.0802278	-0.36653	0.0514238	-0.0847836	0.0122836	0.111927	-0.14501	0.0528031	0.50172	-0.0929951	0.0140764	0.128496
ENSMUSG00000040669	Phc1	Mus musculus polyhomeotic 1 (Phc1) transcript variant 5 mRNA.	protein_coding	13619	-0.522513	0.110784	-0.36334	0.0587127	-1.71098	0.0569485	-1.67959	0.126005	-1.5173	0.0736366	-1.47759	0.138848	0.159499	0.0250286	0.23104	0.0294589	0.0104762	0.0952841	0.0462763	0.0107783	0.0980612
ENSMUSG00000030619	Eed	Polycomb protein EED	protein_coding	13626	0.518663	0.045932	0.45503	0.126146	-0.442048	0.0836627	-0.398893	0.0108393	-0.454068	0.126236	-0.325629	0.0531926	-0.0625099	0.0114279	0.10404	0.0417082	0.0068442	0.0620223	0.123845	0.0193925	0.177984
ENSMUSG00000037742	Eef1a1	Elongation factor 1-alpha 1	protein_coding	13627	3.42734	0.0288145	3.51153	0.0165616	3.13694	0.0190946	3.26453	0.0634742	2.93748	0.108915	3.06407	0.0407482	0.0832039	0.0236092	0.217621	0.125158	0.025581	0.236273	0.124217	0.0203362	0.186825
ENSMUSG00000016349	Eef1a2	Elongation factor 1-alpha 2	protein_coding	13628	2.4345	0.0193373	2.41984	0.0250395	1.20326	0.0520761	1.16069	0.0199654	1.37879	0.0448148	1.32324	0.0246649	-0.015461	0.00238988	0.0215605	-0.0428812	0.00699998	0.0634439	-0.0574546	0.00894994	0.0812769
ENSMUSG00000034994	Eef2	Elongation factor 2	protein_coding	13629	2.54667	0.0562852	2.52559	0.0955911	1.87147	0.0265904	1.83464	0.105339	1.7724	0.068202	1.82083	0.0434712	-0.0189082	0.00745744	0.0676212	-0.0370366	0.00799292	0.0725159	0.0454701	0.00756087	0.0685662
ENSMUSG00000035064	Eef2k	Eukaryotic elongation factor 2 kinase	protein_coding	13631	-0.261453	0.115718	-0.126476	0.070847	-1.67872	0.0932478	-1.75026	0.0806849	-2	0	-1.58058	0.0461788	0.132247	0.0177114	0.162276	-0.0691041	0.010955	0.0996867	0.114571	0.0255509	0.235987
ENSMUSG00000028039	Efna3	Ephrin-A3	protein_coding	13638	-1	0	-1	0	-1.69315	0.0242407	-1.63885	0.107181	-1.59435	0.307715	-1.79003	0.264433	-0.213302	0.0294692	0.273276	0.0529266	0.0102659	0.0933519	-0.167203	0.0261117	0.241306
ENSMUSG00000003934	Efnb3	Ephrin-B3	protein_coding	13643	-0.622009	0.18215	-0.773802	0.127567	-1.59939	0.198735	-1.42291	0.120321	-1.19508	0.208383	-1.39826	0.139635	-0.140098	0.0196119	0.180038	0.160459	0.0237156	0.218625	-0.191012	0.02587	0.239014
ENSMUSG00000020282	Rhbdf1	rhomboid 5 homolog 1	protein_coding	13650	-0.693757	0.149563	-0.562183	0.152592	-1.88461	0.152645	-1.8705	0.11092	-1.75896	0.277247	-1.68683	0.0619962	0.118459	0.0171378	0.15693	0.0126559	0.0118895	0.108293	0.062355	0.0180944	0.16585
ENSMUSG00000024772	Ehd1	EH domain-containing protein 1	protein_coding	13660	0.11905	0.162082	0.166238	0.0138726	-0.676259	0.0405877	-0.663406	0.172743	-0.925282	0.16465	-0.988555	0.108255	0.0415574	0.0110194	0.10028	0.0103033	0.0104667	0.0951963	-0.0612658	0.0142558	0.130158
ENSMUSG00000062762	Ei24	EI24 autophagy associated transmembrane protein	protein_coding	13663	0.50407	0.0531977	0.44518	0.0586915	-0.264201	0.0224774	-0.334092	0.108931	-0.644322	0.0473214	-0.609572	0.02411	-0.0575848	0.00728186	0.0660175	-0.0662298	0.0110369	0.10044	0.0363049	0.00511614	0.0462821
ENSMUSG00000021116	Eif2s1	Eukaryotic translation initiation factor 2 subunit 1	protein_coding	13665	-0.644507	0.0584126	-0.617038	0.0696339	-1.11357	0.0764438	-1.10713	0.0186441	-1.4197	0.0933474	-1.32199	0.0687727	0.0290149	0.00632121	0.0572528	0.00665643	0.00570105	0.0516036	0.0958201	0.0138371	0.126281
ENSMUSG00000031668	Eif2ak3	eukaryotic translation initiation factor 2 alpha kinase 3	protein_coding	13666	-0.373711	0.027946	-0.349537	0.0277044	-1.6291	0.0294626	-1.5225	0.140476	-1.35018	0.14724	-1.29202	0.0387427	0.0210855	0.00528331	0.0478023	0.0994976	0.0157414	0.143939	0.0622875	0.0116426	0.106018
ENSMUSG00000029145	Eif2b4	Translation initiation factor eIF-2B subunit delta	protein_coding	13667	-0.320318	0.248098	-0.324464	0.159915	-1.03315	0.0376077	-0.943695	0.059051	-1.19512	0.0889198	-1.1969	0.0497576	-0.00638104	0.0158555	0.144998	0.0854185	0.0118234	0.107684	0.0002621	0.00712688	0.0646023
ENSMUSG00000024991	Eif3a	Eukaryotic translation initiation factor 3 subunit A	protein_coding	13669	0.308731	0.0442574	0.359363	0.102775	-0.718205	0.0607459	-0.632455	0.0093399	-0.612087	0.122276	-0.351572	0.141222	0.048637	0.00954943	0.0867735	0.0829187	0.0156622	0.143202	0.244163	0.0397604	0.372661
ENSMUSG00000015023	Ddx19a	ATP-dependent RNA helicase DDX19A	protein_coding	13680	-0.648462	0.145655	-0.512508	0.105064	-1.40746	0.0983949	-1.39032	0.0629848	-1.55812	0.0536078	-1.3854	0.0692315	0.129525	0.0182397	0.167208	0.0219432	0.00831653	0.0754765	0.167813	0.0279858	0.259124
ENSMUSG00000059796	Eif4a1	Eukaryotic initiation factor 4A-I	protein_coding	13681	1.56546	0.0369292	1.50455	0.0498962	1.00933	0.0209736	1.01755	0.0621982	0.784187	0.0706594	0.81177	0.0302204	-0.0609747	0.00878929	0.079805	0.00895432	0.0051394	0.0464936	0.0273283	0.00599874	0.0543145
ENSMUSG00000022884	Eif4a2	Mus musculus eukaryotic translation initiation factor 4A2 (Eif4a2) transcript variant 5 mRNA.	protein_coding	13682	2.63541	0.0661532	2.58723	0.0231309	2.20911	0.0453862	2.15834	0.0652916	2.1749	0.105466	2.15953	0.0409698	-0.048752	0.0075074	0.0680777	-0.0490347	0.00736409	0.0667685	-0.0191642	0.00772733	0.0700876
ENSMUSG00000028156	Eif4e	Eukaryotic translation initiation factor 4E	protein_coding	13684	0.635106	0.142364	0.555849	0.199394	0.370552	0.0894446	0.416146	0.0439519	0.0721007	0.115913	0.157828	0.0564635	-0.0751969	0.0158277	0.144741	0.0460093	0.00867986	0.0788027	0.0870285	0.012763	0.116352
ENSMUSG00000031490	Eif4ebp1	eukaryotic translation initiation factor 4E binding protein 1	protein_coding	13685	-4.10036	0.686759	-1.23177	0.137596	-3.87908	0.361207	-1.53786	0.104643	-4.18579	0.23184	-1.91636	0.104751	2.54266	0.913328	94.8403	2.20234	0.932882	125.092	2.12779	0.959544	213.462
ENSMUSG00000020091	Eif4ebp2	eukaryotic translation initiation factor 4E binding protein 2	protein_coding	13688	-1.14739	0.0573924	-1.20522	0.0413541	-3.27472	0.137548	-3.10864	0.127934	-2.0211	0.0506969	-2.1737	0.12232	-0.0600425	0.00866497	0.0786663	0.155474	0.0228756	0.2107	-0.146193	0.022057	0.202991
ENSMUSG00000005610	Eif4g2	eukaryotic translation initiation factor 4 gamma 2 isoform 2	protein_coding	13690	2.10599	0.0658481	2.19611	0.0246444	1.4005	0.00600401	1.49117	0.0367973	1.34092	0.0828417	1.45797	0.0188304	0.0883047	0.0173233	0.158658	0.0915764	0.0260834	0.241038	0.114402	0.0213838	0.196659
ENSMUSG00000009406	Elk1	ETS domain-containing protein Elk-1	protein_coding	13712	0.0677009	0.0738811	0.0589127	0.0376432	-1.30923	0.0831073	-1.35677	0.188621	-1.05059	0.0268442	-1.06049	0.0472546	-0.00997459	0.00527875	0.0477608	-0.0409248	0.0139746	0.127554	-0.00926632	0.00399422	0.0360921
ENSMUSG00000026436	Elk4	ETS domain-containing protein Elk-4	protein_coding	13714	-0.65865	0.0774976	-0.636134	0.0489416	-2	0	-1.91594	0.106347	-1.5634	0.146001	-1.48231	0.0729751	0.026888	0.00714002	0.0647223	0.156142	0.0226104	0.208201	0.0795485	0.0134657	0.122845
ENSMUSG00000028029	Aimp1	aminoacyl tRNA synthetase complex interacting multifunctional protein 1	protein_coding	13722	0.226332	0.0808987	0.257071	0.0380999	-0.315869	0.0169524	-0.321002	0.0616038	-0.408398	0.10282	-0.509311	0.0114999	0.0291655	0.0067409	0.0610799	-0.00196738	0.00451583	0.0408269	-0.0994503	0.0158947	0.145363
ENSMUSG00000021728	Emb	Embigin	protein_coding	13723	-0.320316	0.0214325	-0.355723	0.169243	-0.610141	0.0735264	-0.749812	0.179677	-0.723609	0.152654	-0.796476	0.0903234	-0.0337587	0.0121701	0.110881	-0.128682	0.0189075	0.173447	-0.0670334	0.0133523	0.121797
ENSMUSG00000001964	Emd	Emerin	protein_coding	13726	-0.627023	0.0579547	-0.537755	0.0987787	-1.15454	0.0236713	-1.14512	0.0566689	-1.71221	0.120994	-1.48174	0.0488616	0.0847847	0.0117454	0.106965	0.0109151	0.00511724	0.046292	0.222283	0.0430294	0.404677
ENSMUSG00000024969	Mark2	microtubule affinity regulating kinase 2	protein_coding	13728	0.172653	0.124552	0.0753621	0.0104781	-1.78878	0.0367262	-1.77091	0.0603161	-1.16762	0.130952	-1.14579	0.0426765	-0.0982737	0.0135204	0.123352	0.0162422	0.00610898	0.0553188	0.0219543	0.00909207	0.0825794
ENSMUSG00000022505	Emp2	Epithelial membrane protein 2	protein_coding	13731	-1	0	-1	0	-1.75187	0.0460291	-1.78107	0.0441104	-2	0	-2	0	-0.0175623	0.00722477	0.0654961	-0.0289147	0.00555009	0.0502296	0.0750386	0.0124393	0.113364
ENSMUSG00000039095	En2	Homeobox protein engrailed-2	protein_coding	13799	0.111657	0.130743	0.0828861	0.0936713	-1.05301	0.0476526	-1.12742	0.137693	-1.10939	0.380915	-1.1992	0.0803213	-0.0282655	0.0107882	0.0981527	-0.069791	0.0124024	0.113024	-0.0793315	0.0254091	0.234644
ENSMUSG00000022995	Enah	ENAH actin regulator	protein_coding	13800	1.03352	0.201415	1.11471	0.037455	-0.698041	0.0232223	-0.803273	0.0424543	-0.407812	0.0405644	-0.57397	0.139331	0.0730465	0.0166418	0.152311	-0.102067	0.019076	0.175022	-0.160068	0.0230712	0.212544
ENSMUSG00000015337	Endog	Endonuclease G mitochondrial	protein_coding	13804	-1	0	-1	0	-1.17574	0.0821533	-1.24899	0.0847254	-1.49822	0.063448	-1.53503	0.0907426	-0.011528	0.0105021	0.0955219	-0.0692508	0.010701	0.0973504	-0.0379888	0.00906713	0.0823508
ENSMUSG00000063524	Eno1	Alpha-enolase	protein_coding	13806	2.30728	0.0637172	2.23638	0.133442	1.43796	0.0751492	1.5532	0.0863983	1.54736	0.118849	1.56367	0.0469559	-0.0634846	0.0133081	0.121388	0.111572	0.0163092	0.149216	0.0138714	0.00933613	0.084817
ENSMUSG00000004267	Eno2	Gamma-enolase	protein_coding	13807	3.0738	0.0275777	3.0306	0.0354631	2.2446	0.0112843	2.28353	0.0291403	2.15398	0.0473825	2.00489	0.0281064	-0.0417007	0.00613007	0.0555109	0.0386166	0.00592881	0.0536775	-0.146247	0.0437012	0.411284
ENSMUSG00000024140	Epas1	Endothelial PAS domain-containing protein 1	protein_coding	13819	-0.29456	0.224069	-0.279987	0.0538978	-2	0	-2	0	-1.70365	0.0382373	-1.80368	0.120363	0.0112905	0.0144844	0.132275	0.0124198	0.0101609	0.092387	-0.0974615	0.0140256	0.128026
ENSMUSG00000027624	Epb41l1	band 4.1-like protein 1 isoform d	protein_coding	13821	1.34514	0.100643	1.32035	0.0408674	0.261435	0.0288729	0.04403	0.216171	-0.226188	0.134129	-0.354926	0.0327116	-0.0242535	0.00790676	0.071728	-0.204008	0.0341814	0.31852	-0.126691	0.0193017	0.177135
ENSMUSG00000024044	Epb41l3	Band 4.1-like protein 3 Band 4.1-like protein 3 N-terminally processed	protein_coding	13823	0.741638	0.044057	0.668941	0.0486994	0.0421277	0.0620205	0.0659338	0.0508834	0.163935	0.11306	0.161274	0.0657751	-0.072311	0.00960261	0.0872615	0.0245073	0.00533667	0.0482877	-0.00401266	0.00858379	0.077923
ENSMUSG00000022099	Dmtn	Dematin	protein_coding	13829	-0.292686	0.138856	-0.370388	0.0598524	-1.32188	0.017301	-1.24612	0.144141	-0.870968	0.149392	-1.01639	0.117734	-0.074365	0.012337	0.11242	0.07313	0.013007	0.118605	-0.139929	0.0173738	0.159129
ENSMUSG00000026880	Stom	Erythrocyte band 7 integral membrane protein	protein_coding	13830	-1	0	-0.8304	0.0990787	-1.31727	0.107003	-1.18988	0.0910016	-1.4286	0.050545	-1.36794	0.110839	0.0695901	0.0116517	0.106102	0.119493	0.0178951	0.16399	0.0600629	0.0115777	0.10542
ENSMUSG00000024240	Epc1	Enhancer of polycomb homolog 1	protein_coding	13831	-0.0436534	0.0463623	-0.00261197	0.103518	-1.03036	0.101379	-0.940721	0.129672	-0.747709	0.162267	-0.652688	0.046159	0.0383061	0.00836256	0.0758978	0.0857477	0.0133762	0.122018	0.0919578	0.0164665	0.150679
ENSMUSG00000052504	Epha3	EPH receptor A3	protein_coding	13837	-0.950197	0.0319412	-1	0	-1.53453	0.0571845	-1.68901	0.126255	-1.83588	0.122643	-1.67106	0.0981236	-0.0337897	0.00721362	0.0653943	-0.151952	0.0228957	0.21089	0.156158	0.0243608	0.224721
ENSMUSG00000026235	Epha4	Ephrin type-A receptor 4	protein_coding	13838	-1	0	-1	0	-1.91685	0.101474	-1.65784	0.111888	-1.45336	0.0417204	-1.49719	0.03402	-0.0710659	0.0148014	0.135214	0.246604	0.0456278	0.430283	-0.0420285	0.00615084	0.0557002
ENSMUSG00000028289	Epha7	Ephrin type-A receptor 7	protein_coding	13841	-0.643792	0.145092	-0.754661	0.05251	-1.82555	0.136372	-2	0	-1.76941	0.0780421	-1.68638	0.112812	-0.101827	0.0149921	0.136982	-0.1769	0.0242338	0.223521	0.0781701	0.0123026	0.112103
ENSMUSG00000028661	Epha8	Ephrin type-A receptor 8	protein_coding	13842	-0.757603	0.0960598	-0.701624	0.0315837	-2	0	-2	0	-2	0	-2	0	0.0580878	0.00911448	0.0827849	-0.386325	0.0726925	0.705519	-0.237395	0.0374162	0.349835
ENSMUSG00000028664	Ephb2	Ephrin type-B receptor 2	protein_coding	13844	0.219425	0.119516	0.283642	0.0906195	-1.64394	0.042211	-1.42934	0.209475	-1.06913	0.0570002	-1.01718	0.153973	0.0582176	0.0109373	0.0995238	0.208969	0.0321642	0.299098	0.0510588	0.0111833	0.101788
ENSMUSG00000038776	Ephx1	Epoxide hydrolase 1	protein_coding	13849	-0.268754	0.0593646	-0.185994	0.0419003	-0.863611	0.0947747	-0.841988	0.240778	-1.0523	0.0678108	-0.760958	0.0769544	0.0822062	0.0143551	0.131077	0.0144287	0.0157949	0.144436	0.281455	0.0983174	0.981339
ENSMUSG00000055493	Epm2a	Laforin	protein_coding	13853	-0.817565	0.04031	-0.841173	0.0772169	-1.23261	0.0288339	-1.27251	0.10123	-1.52155	0.146449	-1.58164	0.0511892	-0.0240388	0.00663184	0.060085	-0.037948	0.00827648	0.0751099	-0.0581027	0.0123255	0.112314
ENSMUSG00000035203	Epn1	Epsin-1	protein_coding	13854	1.2176	0.049316	1.19308	0.0589314	-0.0190366	0.0343318	-0.0483485	0.0372882	0.473168	0.0485613	0.36099	0.0639863	-0.0271311	0.00566492	0.0512748	-0.0281855	0.00458042	0.0414135	-0.109167	0.0172989	0.158431
ENSMUSG00000001036	Epn2	Epsin-2	protein_coding	13855	1.50968	0.05479	1.53293	0.0777246	0.5032	0.0261234	0.637155	0.136765	0.633773	0.0680451	0.711266	0.103316	0.0229514	0.00673207	0.0609993	0.128192	0.0197827	0.181638	0.0832714	0.0102516	0.0932201
ENSMUSG00000028552	Eps15	Epidermal growth factor receptor substrate 15	protein_coding	13858	1.18577	0.039183	1.13523	0.0582959	0.507687	0.0269096	0.513013	0.0117006	0.41435	0.0512666	0.435738	0.0550148	-0.0483181	0.0076651	0.0695188	0.0038554	0.00241194	0.0217599	0.0207674	0.00533284	0.0482529
ENSMUSG00000006276	Eps15l1	Epidermal growth factor receptor substrate 15-like 1	protein_coding	13859	0.609116	0.0106602	0.601378	0.0181416	-0.731746	0.0133366	-0.774894	0.0275832	-0.619724	0.0980774	-0.626235	0.0213211	-0.00874222	0.00278652	0.0251487	-0.0419688	0.00612762	0.0554886	-0.00585476	0.00741312	0.0672164
ENSMUSG00000015766	Eps8	Epidermal growth factor receptor kinase substrate 8	protein_coding	13860	0.856187	0.0103698	1.0418	0.0983586	0.0137163	0.0249668	0.226335	0.0536511	-0.370872	0.0452438	-0.0350243	0.0638531	0.18035	0.0378535	0.354085	0.207702	0.0908603	0.899469	0.328567	0.176009	1.92245
ENSMUSG00000002393	Nr2f6	Nuclear receptor subfamily 2 group F member 6	protein_coding	13864	-0.661326	0.16004	-0.716239	0.147587	-0.979284	0.0924168	-0.948889	0.0382145	-1.04779	0.197156	-1.1401	0.0390105	-0.0537853	0.0151308	0.138269	0.030016	0.00768956	0.0697424	-0.0876575	0.0164949	0.150943
ENSMUSG00000069171	Nr2f1	nuclear receptor subfamily 2 group F member 1	protein_coding	13865	-0.274256	0.134485	-0.335587	0.0464328	-1.23943	0.201181	-1.02274	0.134854	-1.09518	0.111629	-1.14057	0.258646	-0.0563461	0.0109696	0.0998212	0.204507	0.0252248	0.232898	-0.0414755	0.0162052	0.148249
ENSMUSG00000062209	Erbb4	Receptor tyrosine-protein kinase erbB-4 ERBB4 intracellular domain	protein_coding	13869	-0.505552	0.0883381	-0.418633	0.202404	-2	0	-1.89175	0.0910213	-1.7476	0.0649927	-1.71148	0.110596	0.0810421	0.0163652	0.149737	0.20425	0.0371385	0.347139	0.0342981	0.00865257	0.0785528
ENSMUSG00000003549	Ercc1	DNA excision repair protein ERCC-1	protein_coding	13870	-0.589513	0.0979026	-0.556651	0.239981	-1.22893	0.135022	-1.20108	0.126915	-1.65958	0.06531	-1.5272	0.181645	0.0233656	0.0156098	0.142716	0.0287955	0.0109596	0.0997291	0.118844	0.0155408	0.142075
ENSMUSG00000030400	Ercc2	TFIIH basal transcription factor complex helicase XPD subunit	protein_coding	13871	-0.131046	0.0773594	-0.286781	0.0821599	-1.7536	0.0833701	-1.69164	0.136675	-1.50118	0.100554	-1.52772	0.127581	-0.150977	0.0208806	0.191933	0.0593847	0.0122166	0.111309	-0.0262053	0.0110702	0.100748
ENSMUSG00000024382	Ercc3	TFIIH basal transcription factor complex helicase XPB subunit	protein_coding	13872	-0.848861	0.0789839	-0.920255	0.0766159	-1.72726	0.0428125	-1.70685	0.0355256	-1.79758	0.0251608	-1.67823	0.154406	-0.0711029	0.011036	0.100432	0.0209062	0.00455236	0.0411586	0.116554	0.0179386	0.164396
ENSMUSG00000021131	Erh	Enhancer of rudimentary homolog	protein_coding	13877	-0.565653	0.0370331	-0.648341	0.115724	-1.22218	0.0587089	-1.37647	0.244189	-1.57244	0.102681	-1.49614	0.140825	-0.0777705	0.0124643	0.113595	-0.134852	0.0227594	0.209605	0.0745395	0.0141567	0.12924
ENSMUSG00000021996	Esd	S-formylglutathione hydrolase	protein_coding	13885	0.339066	0.0784614	0.342266	0.0602135	-0.0902745	0.0518216	-0.112006	0.0220926	-0.211258	0.102843	-0.330921	0.0339801	0.00611184	0.00786315	0.0713292	-0.0189408	0.00465276	0.0420706	-0.114531	0.0183886	0.168597
ENSMUSG00000020610	Amz2	archaelysin family metallopeptidase 2	protein_coding	13929	-0.389319	0.0763496	-0.264082	0.0432266	-0.868129	0.0854049	-0.871778	0.0796695	-1.15454	0.134767	-1.08596	0.00853124	0.121024	0.0193506	0.177592	-0.00430631	0.00745374	0.0675874	0.0645715	0.0113569	0.103387
ENSMUSG00000029920	Smarcad1	SWI/SNF-related matrix-associated actin-dependent regulator of chromatin subfamily a containing DEAD/H box 1	protein_coding	13990	-0.0276429	0.0355605	-0.0705923	0.126351	-1.32597	0.118735	-1.20605	0.0500867	-1.09399	0.111781	-0.969215	0.0399236	-0.0402023	0.0112338	0.102253	0.113083	0.0154135	0.140893	0.119344	0.0183829	0.168544
ENSMUSG00000022332	Khdrbs3	KH domain-containing RNA-binding signal transduction-associated protein 3	protein_coding	13992	-1	0	-1	0	-1.7415	0.084464	-1.70156	0.297201	-1.55447	0.258603	-1.53436	0.195343	-0.0361558	0.018843	0.172843	0.0362237	0.0197967	0.181769	0.0158063	0.0167976	0.153761
ENSMUSG00000078889	Gm14288	NA	protein_coding	13999	0.571847	0.134177	0.474481	0.0845242	-0.115431	0.0568049	-1.48667e-05	0.152074	-0.284622	0.0419565	-0.0730645	0.046042	-0.0835187	0.0122634	0.111741	0.0819437	0.011327	0.103111	0.216644	0.0420449	0.395013
ENSMUSG00000022191	Drosha	Ribonuclease 3	protein_coding	14000	0.109934	0.0058559	0.139541	0.0048605	-1.37536	0.0866519	-1.29628	0.0718927	-0.9174	0.0312075	-0.862882	0.0329618	0.0290705	0.00418403	0.0378145	0.0738461	0.011328	0.10312	0.0526014	0.00862239	0.0782764
ENSMUSG00000070493	Chchd2	Coiled-coil-helix-coiled-coil-helix domain-containing protein 2	protein_coding	14004	1.93032	0.0230415	1.90165	0.0568759	1.87866	0.0494229	1.85003	0.0590721	1.4196	0.0910524	1.41789	0.0175738	-0.0282136	0.00557104	0.0504202	-0.029956	0.00620549	0.0561981	8.07755e-05	0.00659859	0.0597818
ENSMUSG00000002107	Celf2	CUGBP Elav-like family member 2	protein_coding	14007	1.16447	0.0935811	1.16388	0.0614152	-0.81756	0.0829141	-0.782727	0.0375681	-0.155717	0.117696	-0.192922	0.0251279	-0.00180062	0.00750685	0.0680727	0.0351415	0.00719853	0.0652565	-0.0366206	0.00915994	0.0832016
ENSMUSG00000004151	Etv1	ETS translocation variant 1	protein_coding	14009	1.61868	0.0990035	1.60632	0.0526416	0.597529	0.0240411	0.489989	0.164448	0.61271	0.218514	0.719083	0.10891	-0.0165212	0.00721776	0.0654321	-0.101979	0.0182074	0.166906	0.099204	0.0164485	0.150512
ENSMUSG00000078771	Evi2a	Protein EVI2A	protein_coding	14017	-0.591783	0.0543613	-0.59852	0.133269	-0.913668	0.160723	-1.03028	0.244819	-1.08	0.165256	-1.13844	0.113334	-0.00421095	0.00974082	0.0885298	-0.0977287	0.0199823	0.183508	-0.0519983	0.0126256	0.115083
ENSMUSG00000011831	Evi5	ecotropic viral integration site 5	protein_coding	14020	0.39381	0.0654266	0.322181	0.0387678	-0.448166	0.0275522	-0.488805	0.0232667	-0.490148	0.134633	-0.5988	0.0221121	-0.0663759	0.0103341	0.0939784	-0.0405745	0.00596651	0.0540209	-0.0980418	0.0151911	0.138828
ENSMUSG00000021262	Evl	Ena/VASP-like protein	protein_coding	14026	-0.141443	0.0826901	-0.172166	0.0292567	-1.44518	0.142953	-1.39844	0.249358	-1.25635	0.123434	-1.36723	0.123448	-0.0325032	0.00673835	0.0610566	0.0461213	0.0178229	0.163317	-0.107112	0.0151983	0.138895
ENSMUSG00000009079	Ewsr1	RNA-binding protein EWS	protein_coding	14030	1.90425	0.0623911	1.8582	0.027933	0.363926	0.0263117	0.406785	0.0941208	1.08603	0.0426675	1.14206	0.0422012	-0.0470789	0.00763796	0.0692708	0.043288	0.00834389	0.0757269	0.0536641	0.00738708	0.0669785
ENSMUSG00000061731	Ext1	Exostosin-1	protein_coding	14042	-0.220694	0.150477	-0.208187	0.12317	-1.19034	0.092793	-1.34187	0.00971536	-1.28436	0.236579	-1.17918	0.0847667	0.0132859	0.0115623	0.105278	-0.147647	0.0267533	0.247398	0.0996523	0.0182012	0.166847
ENSMUSG00000027198	Ext2	Mus musculus exostoses (multiple) 2 (Ext2) transcript variant 1 mRNA.	protein_coding	14043	0.0417019	0.0659129	0.0869437	0.0781234	-1.53735	0.0271586	-1.40734	0.144956	-0.975105	0.12021	-0.90227	0.0439993	0.0426537	0.00773844	0.0701891	0.127714	0.0187403	0.171884	0.0715005	0.0114045	0.103825
ENSMUSG00000028886	Eya3	Eyes absent homolog 3	protein_coding	14050	-0.490689	0.0855394	-0.552515	0.0423142	-1.37462	0.0342372	-1.35391	0.0591004	-1.4504	0.0756929	-1.33238	0.0448091	-0.0624561	0.00923531	0.0838926	0.0198047	0.00550774	0.0498442	0.118551	0.0186789	0.17131
ENSMUSG00000006920	Ezh1	Histone-lysine N-methyltransferase EZH1	protein_coding	14055	0.534578	0.111235	0.656565	0.0248474	-0.470394	0.0471029	-0.397377	0.0729744	-0.257024	0.0204416	-0.237882	0.0560724	0.116197	0.0180602	0.165531	0.0709528	0.00998992	0.0908165	0.0166082	0.00523553	0.0473677
ENSMUSG00000029687	Ezh2	Histone-lysine N-methyltransferase EZH2	protein_coding	14056	0.355092	0.128609	0.382212	0.0522346	-0.0520617	0.0987917	-0.171536	0.149693	-0.340071	0.152792	-0.27206	0.0560743	0.0268613	0.00850566	0.0772077	-0.115227	0.0172056	0.157561	0.0623271	0.0128253	0.116927
ENSMUSG00000021474	Sfxn1	Sideroflexin-1	protein_coding	14057	-0.70609	0.0967358	-0.602337	0.0437448	-1.25604	0.0432679	-0.979333	0.0178652	-1.26137	0.083922	-1.15551	0.0242268	0.0992701	0.0152703	0.139564	0.273391	0.237225	2.79902	0.100519	0.0163682	0.149765
ENSMUSG00000028128	F3	coagulation factor III tissue factor	protein_coding	14066	-0.490468	0.104603	-0.473733	0.110271	-0.565523	0.103271	-0.866867	0.0985915	-1.17621	0.112094	-1.07359	0.0776937	0.0162906	0.00942869	0.0856659	-0.288628	0.0698417	0.675772	0.0995245	0.0142057	0.129694
ENSMUSG00000034171	Faah	Fatty-acid amide hydrolase 1	protein_coding	14073	0.0519437	0.0648502	-0.118072	0.111716	-1.6897	0.0110506	-1.72233	0.136514	-1.35822	0.0799629	-1.46281	0.0828597	-0.161733	0.0260105	0.240346	-0.0299681	0.0101266	0.0920717	-0.101459	0.0129649	0.118217
ENSMUSG00000028773	Fabp3	Fatty acid-binding protein heart	protein_coding	14077	0.441944	0.041368	0.378149	0.136871	0.0579801	0.0817632	-0.0447808	0.0412363	-0.123968	0.0499341	-0.212301	0.054356	-0.0577426	0.0120675	0.109935	-0.0982081	0.0150531	0.137549	-0.0857825	0.0144556	0.132009
ENSMUSG00000018796	Acsl1	Long-chain-fatty-acid--CoA ligase 1	protein_coding	14081	-0.324156	0.12891	-0.286831	0.0388265	-1.17778	0.08247	-1.20086	0.0988278	-0.977245	0.0518128	-1.00347	0.0123333	0.0407731	0.00989906	0.0899823	-0.0223176	0.00860579	0.0781245	-0.0265147	0.00514692	0.0465619
ENSMUSG00000022607	Ptk2	PTK2 protein tyrosine kinase 2	protein_coding	14083	-0.158739	0.0272256	-0.15028	0.0163307	-0.979465	0.0496279	-0.896459	0.0244098	-0.955007	0.0186366	-0.830298	0.0769413	0.00771797	0.00229982	0.0207461	0.0831911	0.0132243	0.120614	0.122979	0.0231206	0.21301
ENSMUSG00000010517	Faf1	FAS-associated factor 1	protein_coding	14084	-0.25752	0.0588651	-0.260864	0.0723838	-1.0101	0.0329397	-0.993175	0.053591	-1.03906	0.0591108	-1.01954	0.063372	-0.00421539	0.00597281	0.0540783	0.0158296	0.00469444	0.0424492	0.0174752	0.00574092	0.0519666
ENSMUSG00000030630	Fah	Fumarylacetoacetase	protein_coding	14085	-1	0	-1	0	-1.63529	0.0594573	-1.78193	0.150641	-1.47769	0.122704	-1.78161	0.172642	-0.225973	0.0385092	0.360464	-0.142816	0.0194826	0.178827	-0.282369	0.0488928	0.462656
ENSMUSG00000029581	Fscn1	Fascin	protein_coding	14086	-0.27714	0.20203	-0.349461	0.193784	-2	0	-1.77133	0.0958133	-1.39187	0.0723087	-1.61915	0.273752	-0.06129	0.0156891	0.143453	0.197043	0.0300772	0.279089	-0.219369	0.0321028	0.298508
ENSMUSG00000021461	Fancc	Mus musculus Fanconi anemia complementation group C (Fancc) transcript variant 4 mRNA.	protein_coding	14088	0.205609	0.237133	0.27645	0.085413	-0.870066	0.092882	-0.834037	0.0577764	-0.767659	0.20346	-0.707677	0.0881334	0.0627127	0.0162946	0.14908	0.0359192	0.00856902	0.0777877	0.0540188	0.0143692	0.131209
ENSMUSG00000025153	Fasn	Fatty acid synthase	protein_coding	14104	0.858132	0.0605935	0.79232	0.0368246	-1.17929	0.0660692	-1.1811	0.0244561	0.109835	0.0833355	-0.142236	0.0899519	-0.062262	0.00909041	0.0825642	-0.00123744	0.00537646	0.0486497	-0.246825	0.0588191	0.562455
ENSMUSG00000028676	Srsf10	serine/arginine-rich splicing factor 10	protein_coding	14105	0.581797	0.122726	0.588826	0.0939962	-0.410453	0.0389514	-0.276283	0.0484289	-0.121256	0.0758022	0.0646439	0.0169502	0.0128679	0.00930063	0.0844915	0.130887	0.0338178	0.315014	0.183266	0.0548185	0.52198
ENSMUSG00000070047	Fat1	FAT atypical cadherin 1	protein_coding	14107	1.35974	0.0892561	1.35242	0.0176466	-0.353722	0.0232048	-0.318601	0.183959	0.382074	0.112552	0.460765	0.0596418	-0.00905214	0.00667854	0.060511	0.034858	0.0125572	0.114452	0.073854	0.0117101	0.10664
ENSMUSG00000038274	Fau	NA	protein_coding	14109	1.82728	0.0534914	1.79877	0.134465	1.4395	0.0449767	1.47802	0.0310894	1.38965	0.0532009	1.39123	0.00977552	-0.0303135	0.00981359	0.0891976	0.0370209	0.00567913	0.0514041	0.00321928	0.00432055	0.0390537
ENSMUSG00000046865	Fbl	rRNA 2'-O-methyltransferase fibrillarin	protein_coding	14113	-0.489112	0.0467709	-0.602541	0.146871	-2	0	-2	0	-1.68432	0.112148	-1.85024	0.0895434	-0.106998	0.0164988	0.150981	-0.00453503	0.00851096	0.0772562	-0.158725	0.025139	0.232085
ENSMUSG00000042423	Fbrs	Probable fibrosin-1	protein_coding	14123	-0.199632	0.0707406	-0.348796	0.0189675	-2	0	-2	0	-2	0	-2	0	-0.147484	0.0207447	0.190657	-0.322534	0.054795	0.521744	0.0721176	0.0301346	0.279638
ENSMUSG00000003420	Fcgrt	Mus musculus Fc receptor IgG alpha chain transporter (Fcgrt) transcript variant 2 mRNA.	protein_coding	14132	-0.651303	0.0598426	-0.685059	0.145483	-1.17284	0.0351174	-1.19646	0.0162428	-1.3106	0.0470901	-1.34309	0.130719	-0.0325602	0.0105928	0.0963554	-0.0231867	0.0037428	0.0338118	-0.0291564	0.00971073	0.0882536
ENSMUSG00000021273	Fdft1	Squalene synthase	protein_coding	14137	-0.697868	0.0727565	-1	0	-1.36173	0.0614834	-1.5956	0.216589	-1.18199	0.189535	-1.52263	0.111993	-0.201444	0.033772	0.314572	-0.216167	0.0338411	0.315238	-0.323262	0.0587514	0.561767
ENSMUSG00000032051	Fdx1	ferredoxin 1	protein_coding	14148	-0.813616	0.131946	-0.7066	0.132991	-1.09139	0.0646345	-1.05563	0.0656528	-1.16014	0.161847	-0.96743	0.0626319	0.0993639	0.0152717	0.139577	0.036673	0.00775744	0.0703628	0.186649	0.0290313	0.269094
ENSMUSG00000018861	Fdxr	ferredoxin reductase	protein_coding	14149	-0.178927	0.100046	-0.166886	0.142064	-1.6455	0.0419551	-1.55244	0.0704695	-1.48933	0.106681	-1.43498	0.210384	0.0175662	0.0120212	0.109508	0.0891084	0.012283	0.111922	0.0509452	0.014956	0.136647
ENSMUSG00000024588	Fech	Mus musculus ferrochelatase (Fech) transcript variant 2 mRNA.	protein_coding	14151	-0.335154	0.0305425	-0.365118	0.0434536	-0.833451	0.03692	-0.905303	0.0740244	-0.951634	0.0946025	-0.930234	0.0332588	-0.0324316	0.00552745	0.0500236	-0.0707267	0.0100931	0.091764	0.0218262	0.00727499	0.0659547
ENSMUSG00000043683	Fem1a	A-A	protein_coding	14154	-0.594785	0.0740905	-0.586716	0.0241905	-1.68688	0.070584	-1.53473	0.138753	-1.48119	0.0442695	-1.46744	0.0305118	0.0136753	0.00576341	0.0521714	0.1463	0.0211938	0.194874	0.0155875	0.00402668	0.0363866
ENSMUSG00000032244	Fem1b	B	protein_coding	14155	0.346253	0.0604377	0.351709	0.0400364	-0.458185	0.00903361	-0.423549	0.0528113	-0.450594	0.0227436	-0.377222	0.0331306	0.00742486	0.0045966	0.0415604	0.0326286	0.00570867	0.051673	0.0747096	0.0146054	0.133397
ENSMUSG00000000127	Fer	Tyrosine-protein kinase Fer	protein_coding	14158	-0.501991	0.0681685	-0.608268	0.0873235	-1.46702	0.0799307	-1.36333	0.0746453	-1.28139	0.0457197	-1.25683	0.012518	-0.101122	0.016102	0.147289	0.101173	0.0130049	0.118587	0.024482	0.00418693	0.0378408
ENSMUSG00000036585	Fgf1	Fibroblast growth factor 1	protein_coding	14164	0.612	0.175452	0.662874	0.0942405	0.470715	0.0485828	0.480689	0.0829649	0.2683	0.117533	0.189981	0.0187868	0.0487536	0.0127991	0.116685	0.0120568	0.00661429	0.059925	-0.0759135	0.0126448	0.115261
ENSMUSG00000042826	Fgf11	Fibroblast growth factor 11	protein_coding	14166	-0.88108	0.108227	-1	0	-1.74257	0.0438886	-2	0	-2	0	-2	0	-0.112248	0.0139932	0.127726	-0.250304	0.0711316	0.689209	-0.0632918	0.0153187	0.140013
ENSMUSG00000022523	Fgf12	Fibroblast growth factor 12	protein_coding	14167	0.605395	0.0318098	0.524212	0.0529826	0.0473604	0.0759351	0.0108196	0.0729782	-0.0617066	0.1662	-0.108401	0.0468929	-0.0785066	0.0123584	0.112618	-0.0352701	0.00811817	0.0736615	-0.0418018	0.0121093	0.11032
ENSMUSG00000031137	Fgf13	Mus musculus fibroblast growth factor 13 (Fgf13) transcript variant 4 mRNA.	protein_coding	14168	-0.436321	0.225345	-0.438064	0.241661	-1.61591	0.137402	-1.58071	0.186977	-1.55908	0.217656	-2	0	0.00325145	0.0169868	0.155523	0.0389086	0.0140289	0.128057	-0.403456	0.0765043	0.745579
ENSMUSG00000025551	Fgf14	fibroblast growth factor 14	protein_coding	14169	1.0112	0.0678116	0.945139	0.0348025	-0.141271	0.0529155	-0.12278	0.13936	0.0198465	0.107765	0.0727124	0.0346315	-0.0635491	0.00941586	0.0855482	0.0169559	0.010093	0.0917633	0.0553817	0.00860854	0.0781496
ENSMUSG00000021974	Fgf9	Fibroblast growth factor 9	protein_coding	14180	-0.306468	0.175006	-0.28381	0.0484466	-1.13557	0.0533409	-1.14344	0.0856063	-1.2711	0.059326	-1.18716	0.0496196	0.0160632	0.011727	0.106795	-0.0112599	0.00651563	0.0590253	0.0812351	0.00992936	0.0902605
ENSMUSG00000031565	Fgfr1	Fibroblast growth factor receptor 1	protein_coding	14182	1.08694	0.0842513	1.13525	0.111681	-0.65264	0.0343142	-0.626045	0.0847262	-0.607772	0.224804	-0.723871	0.120984	0.0460485	0.0101779	0.0925433	0.0251073	0.00693295	0.0628322	-0.105429	0.0172443	0.157922
ENSMUSG00000030849	Fgfr2	fibroblast growth factor receptor 2 isoform 3	protein_coding	14183	0.680187	0.0670446	0.777006	0.0566596	-0.184148	0.0545451	0.0616003	0.0367827	0.135064	0.0884146	0.117296	0.047034	0.0946345	0.0138218	0.126139	0.242825	0.117147	1.19422	-0.0163422	0.00719827	0.0652541
ENSMUSG00000054252	Fgfr3	Mus musculus fibroblast growth factor receptor 3 (Fgfr3) transcript variant 6 mRNA.	protein_coding	14184	0.139586	0.0733692	0.124503	0.0393559	-1.07962	0.0457643	-0.866729	0.0739247	-0.537092	0.137561	-0.616192	0.0974595	-0.019241	0.00617952	0.0559615	0.208576	0.0592426	0.56676	-0.0763531	0.0127076	0.115841
ENSMUSG00000026526	Fh1	Fumarate hydratase mitochondrial	protein_coding	14194	0.713084	0.0366884	0.684876	0.0528115	0.334238	0.0452476	0.265064	0.0500363	0.0713582	0.0825983	0.0843538	0.0384134	-0.0277504	0.00540429	0.0489029	-0.0676256	0.00982531	0.0893052	0.0130407	0.00611191	0.0553455
ENSMUSG00000023092	Fhl1	Four and a half LIM domains protein 1	protein_coding	14199	0.527622	0.0301215	0.477843	0.0542435	-0.402564	0.0307668	-0.478768	0.0202488	-0.423823	0.0949272	-0.469012	0.102366	-0.0496815	0.00794937	0.0721177	-0.0755649	0.0146361	0.133682	-0.0448575	0.00944725	0.0858362
ENSMUSG00000029147	Ppm1g	Protein phosphatase 1G	protein_coding	14208	0.307893	0.0280393	0.246147	0.0856633	-0.641551	0.0253586	-0.721041	0.146034	-0.748054	0.0851791	-0.857962	0.0699448	-0.0577488	0.0112293	0.102212	-0.0775276	0.0131268	0.119713	-0.107467	0.0149287	0.136395
ENSMUSG00000075012	Fjx1	Four-jointed box protein 1	protein_coding	14221	-1	0	-1	0	-1.63714	0.0616013	-1.45493	0.0771267	-1.63956	0.0483295	-1.53302	0.0851868	0.00152145	0.00867079	0.0787196	0.180614	0.0343814	0.320451	0.105688	0.0144695	0.132137
ENSMUSG00000032966	Fkbp1a	Peptidyl-prolyl cis-trans isomerase FKBP1A	protein_coding	14225	1.19601	0.0252725	1.12395	0.0536996	-0.258863	0.0205222	-0.279316	0.0100963	0.188564	0.110402	0.176349	0.0249024	-0.0686017	0.0110078	0.100173	-0.0200743	0.00344163	0.0310816	-0.0100725	0.00822199	0.0746114
ENSMUSG00000020635	Fkbp1b	Peptidyl-prolyl cis-trans isomerase FKBP1B	protein_coding	14226	-1	0	-1	0	-1.94319	0.0236643	-2	0	-1.71897	0.261354	-2	0	-0.209421	0.0295718	0.274257	-0.221555	0.0353073	0.329396	-0.290197	0.0407173	0.38201
ENSMUSG00000056629	Fkbp2	Peptidyl-prolyl cis-trans isomerase FKBP2	protein_coding	14227	0.231097	0.112163	0.231943	0.165858	-0.493766	0.0776863	-0.461356	0.0474746	-0.400089	0.132745	-0.330679	0.0953591	0.000835304	0.0121436	0.110636	0.0324689	0.00743073	0.0673772	0.0626147	0.0127872	0.116575
ENSMUSG00000030357	Fkbp4	Peptidyl-prolyl cis-trans isomerase FKBP4 Peptidyl-prolyl cis-trans isomerase FKBP4 N-terminally processed	protein_coding	14228	1.19147	0.110803	1.1044	0.190481	0.812502	0.115964	0.808211	0.0450066	0.347847	0.0588719	0.469121	0.183612	-0.0811628	0.0146124	0.133462	-0.0043635	0.00822923	0.0746776	0.118016	0.0177673	0.162798
ENSMUSG00000019428	Fkbp8	Peptidyl-prolyl cis-trans isomerase FKBP8	protein_coding	14232	1.84023	0.0284803	1.74938	0.0529259	0.925968	0.0385723	1.0522	0.113554	1.0635	0.0843374	1.02358	0.0361481	-0.0882831	0.0144297	0.131769	0.125574	0.0190677	0.174945	-0.0382703	0.00769765	0.0698162
ENSMUSG00000034998	Foxn2	Mus musculus forkhead box N2 (Foxn2) transcript variant 3 mRNA.	protein_coding	14236	0.0927426	0.0650729	0.106938	0.0818238	-0.78985	0.0343031	-0.757964	0.104442	-1.13825	0.117625	-0.94467	0.0558636	0.0150122	0.00651634	0.0590317	0.031834	0.00833724	0.075666	0.188293	0.0354578	0.330851
ENSMUSG00000020593	Lpin1	Mus musculus lipin 1 (Lpin1) transcript variant 4 mRNA.	protein_coding	14245	-0.792844	0.0444321	-0.703748	0.0671149	-2	0	-2	0	-1.50714	0.00948267	-1.53123	0.0441097	0.0865604	0.0115826	0.105465	0.119739	0.0207611	0.190811	-0.0243547	0.00447344	0.0404419
ENSMUSG00000002812	Flii	isoform 2	protein_coding	14248	0.631348	0.0259191	0.613169	0.0558298	-0.535684	0.0547339	-0.49164	0.0635088	-0.235985	0.0209149	-0.275187	0.0378669	-0.0159901	0.00499347	0.0451668	0.0419508	0.00635021	0.0575171	-0.0375992	0.00560668	0.0507446
ENSMUSG00000059714	Flot1	Flotillin-1	protein_coding	14251	-0.00263743	0.10411	0.020653	0.0846296	-0.834021	0.0492553	-0.687993	0.11471	-0.770976	0.0053132	-0.767036	0.0451208	0.0160846	0.00825406	0.0749048	0.144688	0.0194969	0.178961	0.00282483	0.00362236	0.0327198
ENSMUSG00000029648	Flt1	fms related tyrosine kinase 1	protein_coding	14254	-0.665769	0.0281988	-0.604671	0.0948502	-2	0	-2	0	-1.74822	0.0674858	-1.75577	0.167862	0.0532226	0.00849916	0.0771481	0.0386666	0.00708958	0.0642618	-0.0107884	0.0112963	0.102828
ENSMUSG00000042817	Flt3	fms related tyrosine kinase 3	protein_coding	14255	-0.548418	0.0108232	-0.550242	0.0501032	-1.39421	0.066117	-1.36135	0.120516	-1.41525	0.0222977	-1.41013	0.0750655	-0.00154396	0.00413919	0.0374076	0.0301624	0.00987539	0.089765	0.00309602	0.00557939	0.0504962
ENSMUSG00000110206	Flt3l	Fms-related tyrosine kinase 3 ligand	protein_coding	14256	-1	0	-0.771804	0.148085	-2	0	-2	0	-2	0	-2	0	0.25367	0.0355445	0.33169	0.272286	0.0392047	0.36724	0.0545413	0.0222196	0.204521
ENSMUSG00000044042	Fmn1	Formin-1	protein_coding	14260	-0.803853	0.185689	-0.899126	0.0704062	-1.43256	0.0867548	-1.50452	0.0462371	-1.41535	0.0474701	-1.48165	0.0529558	-0.0853487	0.0168901	0.154623	-0.0692823	0.010023	0.09112	-0.0650166	0.00943845	0.0857555
ENSMUSG00000000838	Fmr1	fragile X mental retardation 1	protein_coding	14265	0.277807	0.0825197	0.299642	0.0701183	-1.0502	0.0246893	-1.07312	0.0626938	-0.937942	0.145466	-0.734667	0.0675521	0.0194441	0.00784256	0.071141	-0.0241615	0.00499259	0.0451588	0.195156	0.0289963	0.268759
ENSMUSG00000026193	Fn1	Fibronectin Anastellin	protein_coding	14268	-0.439057	0.164634	-0.665313	0.129379	-2	0	-2	0	-1.89941	0.0600071	-2	0	-0.213518	0.0307285	0.285324	-0.0771777	0.0117204	0.106735	0.0464936	0.0126536	0.115342
ENSMUSG00000075415	Fnbp1	Mus musculus formin binding protein 1 (Fnbp1) transcript variant 6 mRNA.	protein_coding	14269	1.38194	0.0475803	1.35006	0.0151895	-0.735154	0.0279379	-0.726918	0.136328	-0.25108	0.0779631	-0.207325	0.0437783	-0.0299795	0.00540654	0.0489234	0.00650236	0.0104714	0.0952397	0.044322	0.00800557	0.0726316
ENSMUSG00000026425	Srgap2	SLIT-ROBO Rho GTPase-activating protein 2	protein_coding	14270	1.68445	0.0302226	1.67096	0.0672775	-0.0115187	0.0261454	-0.0725589	0.0799569	0.276875	0.188579	0.389914	0.100249	-0.0152999	0.00480646	0.0434671	-0.0582061	0.00980297	0.0891001	0.101994	0.0171977	0.157487
ENSMUSG00000015994	Fnta	Protein farnesyltransferase/geranylgeranyltransferase type-1 subunit alpha	protein_coding	14272	1.09587	0.0364882	1.05985	0.0732621	0.629107	0.0442973	0.587236	0.0478671	0.414949	0.0460948	0.403289	0.0330814	-0.0382318	0.00781806	0.070917	-0.0409256	0.00619428	0.056096	-0.0109146	0.00385925	0.0348678
ENSMUSG00000021250	Fos	Proto-onco c-Fos	protein_coding	14281	-0.0814807	0.328989	-0.172806	0.0955317	-2	0	-2	0	-2	0	-2	0	-0.0821748	0.0219475	0.20196	0.73194	0.129052	1.33357	0.106328	0.0229467	0.211371
ENSMUSG00000062661	Ncs1	Neuronal calcium sensor 1	protein_coding	14299	0.504997	0.0817056	0.465057	0.082032	-0.528162	0.0427917	-0.498411	0.12831	-0.218301	0.192618	-0.354298	0.106504	-0.0396959	0.00851536	0.0772965	0.0304548	0.00895448	0.0813185	-0.122745	0.0186099	0.170665
ENSMUSG00000031590	Frg1	Protein FRG1	protein_coding	14300	-0.0962935	0.0240149	-0.126034	0.0938785	-1.08217	0.0545978	-1.12386	0.0361754	-1.22382	0.042553	-1.22951	0.0541435	-0.0281867	0.0077163	0.0699867	-0.0375701	0.0061547	0.0557353	-0.00169683	0.00603981	0.0546886
ENSMUSG00000024335	Brd2	Bromodomain-containing protein 2	protein_coding	14312	1.49344	0.06738	1.5404	0.0218156	0.339195	0.0228182	0.367877	0.057353	0.429726	0.0762857	0.43303	0.00194827	0.0481242	0.00709083	0.0642732	0.0277712	0.00517606	0.0468269	0.00546346	0.00600549	0.054376
ENSMUSG00000022816	Fstl1	Follistatin-related protein 1	protein_coding	14314	-1	0	-1	0	-1.49114	0.121537	-1.51959	0.304572	-1.39565	0.31506	-1.55395	0.214662	-0.176094	0.0277094	0.256492	-0.0235822	0.0200479	0.184122	-0.149067	0.0243568	0.224684
ENSMUSG00000024661	Fth1	Ferritin heavy chain Ferritin heavy chain N-terminally processed	protein_coding	14319	2.68615	0.161852	2.60962	0.116086	2.04268	0.096818	2.0118	0.267277	1.92568	0.00314285	1.77037	0.0862566	-0.0706727	0.0137664	0.125627	-0.0284251	0.0175911	0.161154	-0.155339	0.0334875	0.31183
ENSMUSG00000050708	Ftl1	NA	protein_coding	14325	2.05992	0.0330247	2.0378	0.0400149	1.65323	0.00785672	1.62715	0.105169	1.29294	0.0252377	1.31931	0.010946	-0.022427	0.0040669	0.0367516	-0.0266978	0.00856968	0.0777937	0.0266799	0.00350478	0.031654
ENSMUSG00000055373	Fut9	Alpha-(1 3)-fucosyltransferase 9	protein_coding	14348	0.788261	0.0658914	0.798888	0.0728961	-0.419508	0.0279695	-0.447976	0.113273	-0.156155	0.0367292	-0.0815071	0.0437329	0.0109571	0.00636684	0.0576687	-0.026778	0.00912006	0.0828361	0.0724405	0.0118181	0.107635
ENSMUSG00000089847	Timm10b	translocase of inner mitochondrial membrane 10B	protein_coding	14356	0.0489846	0.106837	0.118916	0.064223	-0.449804	0.0298795	-0.584365	0.117283	-0.503082	0.121871	-0.698057	0.0965154	0.0662884	0.0102823	0.0935018	-0.127427	0.0188965	0.173344	-0.189822	0.0279219	0.258515
ENSMUSG00000029603	Dtx1	E3 ubiquitin-protein ligase DTX1	protein_coding	14357	0.638724	0.0983949	0.718987	0.097107	-0.729555	0.0303416	-0.797818	0.253151	-0.350381	0.0791517	-0.443905	0.0899434	0.0779945	0.0115117	0.104812	-0.064977	0.0175375	0.160655	-0.0884776	0.0124612	0.113566
ENSMUSG00000027680	Fxr1	Fragile X mental retardation syndrome-related protein 1	protein_coding	14359	0.604461	0.0765927	0.579031	0.0978288	-0.102533	0.0860108	-0.0430523	0.0290227	-0.22554	0.0566692	-0.0309476	0.0578647	-0.0240578	0.00795489	0.0721681	0.0574741	0.00921788	0.0837327	0.191349	0.051112	0.484787
ENSMUSG00000019843	Fyn	Tyrosine-protein kinase Fyn	protein_coding	14360	0.417302	0.0826329	0.402447	0.0656814	-0.460751	0.0390062	-0.419137	0.06515	-0.400209	0.0870911	-0.325558	0.0852319	-0.0132374	0.00634988	0.0575141	0.0389961	0.00642294	0.0581801	0.0691744	0.00984377	0.0894747
ENSMUSG00000044674	Fzd1	Frizzled-1	protein_coding	14362	-0.407904	0.0559484	-0.418161	0.138211	-1.25059	0.0173653	-1.41278	0.0833324	-1.65609	0.0216343	-1.66216	0.0336486	-0.00872507	0.0100038	0.0909439	-0.159816	0.038098	0.356463	-0.00767214	0.00346639	0.031306
ENSMUSG00000007989	Fzd3	Frizzled-3	protein_coding	14365	-0.213988	0.0537482	-0.142704	0.0141817	-1.16921	0.0511835	-0.957192	0.0338592	-1.07498	0.053214	-0.970908	0.0381008	0.0713411	0.0102887	0.0935609	0.203937	0.0941402	0.935313	0.101502	0.0175077	0.160377
ENSMUSG00000041075	Fzd7	Frizzled-7	protein_coding	14369	-0.419281	0.0795615	-0.421646	0.10422	-1.8573	0.0566914	-1.79604	0.0971746	-1.72	0.126882	-1.55873	0.0685612	-0.00276867	0.00867809	0.0787865	0.0596859	0.00896554	0.0814199	0.156736	0.022111	0.203499
ENSMUSG00000009633	G0s2	G0/G1 switch protein 2	protein_coding	14373	-1	0	-0.799115	0.100546	-1.50762	0.0635067	-0.934919	0.146734	-1.73561	0.141414	-1.18363	0.0306621	0.308478	0.0672398	0.648782	0.549374	0.267237	3.28228	0.528823	0.300126	3.85945
ENSMUSG00000022471	Xrcc6	X-ray repair complementing defective repair in Chinese hamster cells 6	protein_coding	14375	-0.462583	0.0220764	-0.345306	0.0666543	-1.24956	0.152765	-1.1767	0.0605968	-1.3394	0.125137	-1.4026	0.0674654	0.111577	0.0181595	0.166458	0.0709356	0.0125147	0.11406	-0.0612899	0.0110981	0.101003
ENSMUSG00000071650	Ganab	Neutral alpha-glucosidase AB	protein_coding	14376	0.262342	0.0187806	0.221117	0.0795509	-0.890572	0.0676757	-0.7052	0.122643	-0.665472	0.0495963	-0.538147	0.0819142	-0.038007	0.00653344	0.0591876	0.181656	0.0289126	0.267961	0.119302	0.0200161	0.183824
ENSMUSG00000031400	G6pdx	Glucose-6-phosphate 1-dehydrogenase X	protein_coding	14381	-0.0679847	0.043765	-0.0566109	0.0369769	-0.571331	0.0682871	-0.596604	0.0515796	-0.742657	0.0786655	-0.65281	0.042668	0.0110949	0.00467053	0.042232	-0.0242996	0.00611711	0.0553929	0.0852019	0.0113567	0.103384
ENSMUSG00000032114	Slc37a4	glucose-6-phosphate exchanger SLC37A4 isoform a	protein_coding	14385	-0.693325	0.0965469	-0.69903	0.0888469	-1.40459	0.157407	-1.28977	0.0995805	-1.22592	0.0850485	-1.28902	0.0553641	-0.00512828	0.00933822	0.0848362	0.1098	0.0173164	0.158594	-0.0621435	0.0101438	0.0922295
ENSMUSG00000025579	Gaa	Lysosomal alpha-glucosidase	protein_coding	14387	0.768696	0.0154642	0.780042	0.123444	-0.722504	0.0854097	-0.570427	0.101639	0.358526	0.203316	0.183905	0.091245	0.0107168	0.00907506	0.0824236	0.149597	0.0202731	0.186234	-0.167163	0.0234886	0.216483
ENSMUSG00000031714	Gab1	GRB2-associated-binding protein 1	protein_coding	14388	-0.592786	0.074173	-0.531379	0.0978319	-2	0	-2	0	-1.33201	0.0276773	-1.23514	0.202022	0.0631342	0.0119432	0.108788	0.289817	0.0910076	0.901073	0.0954616	0.0167741	0.153543
ENSMUSG00000008976	Gabpa	GA-binding protein alpha chain	protein_coding	14390	-0.677733	0.0209551	-0.662109	0.0421217	-1.54383	0.0506437	-1.32878	0.0487551	-1.60137	0.0482079	-1.37316	0.11719	0.0126362	0.00548013	0.049593	0.210611	0.0790122	0.772116	0.221348	0.0457209	0.431203
ENSMUSG00000027361	Gabpb1	GA-binding protein subunit beta-1	protein_coding	14391	-0.608112	0.308752	-0.472139	0.0492154	-1.37955	0.0493712	-1.43504	0.0951345	-1.54444	0.0778203	-1.41414	0.0518181	0.129568	0.0236249	0.217769	-0.058407	0.00884036	0.0802729	0.126711	0.0195483	0.179443
ENSMUSG00000010803	Gabra1	Mus musculus gamma-aminobutyric acid (GABA) A receptor subunit alpha 1 (Gabra1) transcript variant 2 mRNA.	protein_coding	14394	2.13395	0.0691491	2.12034	0.0606533	1.85838	0.00761013	1.84131	0.0340291	1.60655	0.099777	1.63231	0.0671086	-0.0139697	0.00596638	0.0540197	-0.0179718	0.00286457	0.0258552	0.0214533	0.00787874	0.0714717
ENSMUSG00000000560	Gabra2	Gamma-aminobutyric acid receptor subunit alpha-2	protein_coding	14395	-0.490304	0.201828	-0.518692	0.0334521	-1.13871	0.0463363	-1.4493	0.134346	-1.62393	0.0681326	-1.80234	0.040282	-0.0231944	0.0132718	0.121052	-0.298823	0.0853163	0.839467	-0.174594	0.0419347	0.393932
ENSMUSG00000029211	Gabra4	Gamma-aminobutyric acid receptor subunit alpha-4	protein_coding	14397	-0.726684	0.0880899	-1	0	-1.4202	0.0341594	-1.55053	0.038497	-1.65263	0.0934452	-1.57363	0.119044	-0.196185	0.037564	0.351271	-0.129568	0.0383277	0.358697	0.0765104	0.0119558	0.108905
ENSMUSG00000020428	Gabra6	Gamma-aminobutyric acid receptor subunit alpha-6	protein_coding	14399	2.48721	0.101648	2.46603	0.0500771	2.13256	0.0461241	2.01398	0.0980502	1.65325	0.093937	1.78597	0.0921056	-0.0181535	0.00721472	0.0654043	-0.113033	0.0172	0.157509	0.125654	0.0192269	0.176434
ENSMUSG00000029212	Gabrb1	Gamma-aminobutyric acid receptor subunit beta-1	protein_coding	14400	-0.71582	0.0511312	-1	0	-1.60465	0.0999948	-1.751	0.105086	-1.44746	0.105607	-1.56208	0.184355	-0.232058	0.0377151	0.35274	-0.138713	0.0196766	0.180644	-0.11052	0.0170304	0.155929
ENSMUSG00000007653	Gabrb2	Gamma-aminobutyric acid receptor subunit beta-2	protein_coding	14401	1.75662	0.0894159	1.74473	0.0252891	0.844801	0.00954771	0.812554	0.059759	0.917349	0.052995	0.91818	0.048832	-0.0141738	0.007099	0.0643478	-0.0319515	0.00569864	0.0515817	0.00194185	0.00471935	0.0426756
ENSMUSG00000033676	Gabrb3	Gamma-aminobutyric acid receptor subunit beta-3	protein_coding	14402	0.350963	0.0799098	0.27948	0.10979	-0.554182	0.0585364	-0.670229	0.0114653	-0.683219	0.0390107	-0.741287	0.071868	-0.0636818	0.0107811	0.0980871	-0.114611	0.0267701	0.247558	-0.057405	0.00796471	0.0722579
ENSMUSG00000029054	Gabrd	Gamma-aminobutyric acid receptor subunit delta	protein_coding	14403	1.25731	0.158293	1.20078	0.0604387	0.553955	0.0301337	0.473368	0.147488	0.367898	0.200488	0.383398	0.116787	-0.0548179	0.011566	0.105312	-0.0773188	0.0145972	0.133321	0.0105396	0.0134521	0.12272
ENSMUSG00000001260	Gabrg1	Gamma-aminobutyric acid receptor subunit gamma-1	protein_coding	14405	-1	0	-1	0	-1.27116	0.0390052	-1.33705	0.143955	-1.13232	0.182539	-1.63692	0.145057	-0.0430318	0.0171854	0.157373	-0.0618764	0.012428	0.11326	-0.474033	0.132492	1.37454
ENSMUSG00000020436	Gabrg2	Gamma-aminobutyric acid receptor subunit gamma-2	protein_coding	14406	1.39574	0.040018	1.38614	0.027423	0.992855	0.0363086	0.991987	0.028122	0.740315	0.121875	0.777452	0.0136663	-0.0101657	0.00363853	0.0328664	-0.00240942	0.00330704	0.0298621	0.0354744	0.00995175	0.0904661
ENSMUSG00000070880	Gad1	glutamate decarboxylase 1	protein_coding	14415	1.90156	0.0261317	1.95189	0.0591901	1.1493	0.0375898	1.13575	0.0516339	1.15198	0.0373402	1.17418	0.0382347	0.0474309	0.00710181	0.0643734	-0.0128671	0.00456302	0.0412555	0.0224485	0.00421067	0.0380563
ENSMUSG00000026787	Gad2	glutamic acid decarboxylase 2	protein_coding	14417	0.0279291	0.0920736	0.0582052	0.0865341	-0.688376	0.0715709	-0.799062	0.081558	-0.635282	0.136903	-0.75525	0.0636911	0.0305463	0.00814939	0.0739471	-0.10668	0.0148667	0.135819	-0.113679	0.0167236	0.153072
ENSMUSG00000006731	B4galnt1	Beta-1 4 N-acetylgalactosaminyltransferase 1	protein_coding	14421	-0.1259	0.0153013	-0.245281	0.0363605	-1.52174	0.0932889	-1.66465	0.169318	-1.37008	0.139371	-1.56042	0.133222	-0.116404	0.0359723	0.335832	-0.1361	0.0205915	0.18922	-0.178122	0.0240226	0.221525
ENSMUSG00000000420	Galnt1	Polypeptide N-acetylgalactosaminyltransferase 1 Polypeptide N-acetylgalactosaminyltransferase 1 soluble form	protein_coding	14423	-0.036808	0.0694876	-0.127321	0.109944	-0.639984	0.0184392	-0.709406	0.0421457	-0.726857	0.0454074	-0.703814	0.0327273	-0.0888272	0.0134852	0.123026	-0.0690707	0.0124149	0.113138	0.0208462	0.00431392	0.0389935
ENSMUSG00000036073	Galt	galactose-1-phosphate uridylyltransferase isoform 2	protein_coding	14430	0.477056	0.115517	0.474666	0.0637375	-0.554873	0.0767637	-0.603592	0.0547017	-0.292702	0.045189	-0.434572	0.118886	-0.00372793	0.00887063	0.0805502	-0.0462695	0.0083062	0.075382	-0.138777	0.019835	0.182128
ENSMUSG00000047261	Gap43	Neuromodulin	protein_coding	14432	1.38989	0.105972	1.31276	0.0677518	0.458788	0.0411688	0.4564	0.137999	0.870124	0.124281	0.753308	0.0300031	-0.0760121	0.0110484	0.100547	-0.00276116	0.0097901	0.0889821	-0.115936	0.0177756	0.162876
ENSMUSG00000057666	Gapdh	Glyceraldehyde-3-phosphate dehydrogenase	protein_coding	14433	3.22291	0.0435011	3.13166	0.104221	2.82778	0.0334294	2.76628	0.0546043	2.75142	0.108626	2.70334	0.0258665	-0.0872178	0.0127596	0.11632	-0.0602174	0.00868765	0.0788741	-0.045929	0.00888719	0.0807019
ENSMUSG00000030498	Gas2	Mus musculus growth arrest specific 2 (Gas2) transcript variant 2 mRNA.	protein_coding	14453	-1	0	-1	0	-2	0	-1.55282	0.184482	-2	0	-2	0	0.0807483	0.0197021	0.180883	0.340245	0.0605656	0.580232	-0.210783	0.0340299	0.317058
ENSMUSG00000053332	Gas5	NA	processed_transcript	14455	1.05004	0.00814616	1.16244	0.0636959	0.0229267	0.0201521	0.270961	0.0703267	0.432179	0.042888	0.682549	0.0575761	0.110527	0.0195137	0.179119	0.243794	0.0934493	0.92774	0.244951	0.103435	1.03832
ENSMUSG00000031451	Gas6	Growth arrest-specific protein 6	protein_coding	14456	0.380437	0.0580894	0.349169	0.0667368	-0.370313	0.0631302	-0.342996	0.0452991	-0.268581	0.101969	-0.398166	0.0479149	-0.0322839	0.00701626	0.0635925	0.0264468	0.00583892	0.052859	-0.12391	0.0219904	0.202364
ENSMUSG00000033066	Gas7	growth arrest-specific protein 7 isoform d	protein_coding	14457	2.09224	0.142623	2.12167	0.077283	1.31889	0.0613159	1.15091	0.132364	0.971225	0.0718247	1.1228	0.0464784	0.0298443	0.0109654	0.0997825	-0.160593	0.0236173	0.217697	0.146996	0.0294157	0.272765
ENSMUSG00000028048	Gba	Glucosylceramidase	protein_coding	14466	0.0372134	0.0748925	0.0602202	0.0213295	-0.873455	0.0527985	-0.847089	0.0286932	-0.656447	0.0331113	-0.702174	0.0568675	0.0241016	0.00570669	0.051655	0.0267668	0.00514482	0.0465428	-0.0445535	0.00705949	0.0639872
ENSMUSG00000029432	Gbas	nipsnap homolog 2	protein_coding	14467	0.65644	0.103223	0.662262	0.0417386	0.13781	0.100052	-0.0437456	0.0214576	-0.00738808	0.0357156	0.0117156	0.0309988	-0.00184756	0.00776087	0.0703941	-0.180266	0.0352505	0.328846	0.0220858	0.00400842	0.036221
ENSMUSG00000003380	Rabac1	Prenylated Rab acceptor protein 1	protein_coding	14470	1.50503	0.0795661	1.44652	0.141826	1.23093	0.0420648	1.29679	0.0263165	1.04256	0.0290092	0.975838	0.0643172	-0.0581964	0.0113672	0.103481	0.063563	0.00954006	0.0866875	-0.0665728	0.0103471	0.0940978
ENSMUSG00000020124	Usp15	ubiquitin specific peptidase 15	protein_coding	14479	0.292699	0.0765629	0.286574	0.0433664	-0.411829	0.0426486	-0.385628	0.0623665	-0.359747	0.0326085	-0.300361	0.0246095	-0.00604935	0.00654749	0.0593157	0.0247006	0.0057696	0.0522278	0.0576865	0.00972709	0.0884037
ENSMUSG00000029840	Mtpn	Myotrophin	protein_coding	14489	0.556952	0.00599334	0.510948	0.0399011	0.225381	0.0550178	0.0199563	0.217381	-0.286218	0.0528121	-0.305587	0.0441351	-0.0470599	0.00706752	0.0640604	-0.193169	0.028259	0.261727	-0.0188164	0.00474413	0.0429007
ENSMUSG00000090247	Bloc1s1	Biosis of lysosome-related organelles complex 1 subunit 1	protein_coding	14533	1.09828	0.0679856	1.11192	0.0320584	0.498	0.0322517	0.470681	0.0189016	0.327245	0.0464398	0.382373	0.0707938	0.0128978	0.00531644	0.0481037	-0.0259415	0.00447569	0.0404623	0.0531019	0.00883442	0.0802185
ENSMUSG00000020918	Kat2a	K(lysine) acetyltransferase 2A	protein_coding	14534	-0.569328	0.00314945	-0.538029	0.0390822	-2	0	-1.93023	0.0604389	-1.71541	0.0897894	-1.70238	0.0295824	0.0290884	0.00522118	0.0472373	0.0865311	0.0131803	0.120207	0.0101072	0.00749071	0.0679252
ENSMUSG00000025777	Gdap1	Ganglioside-induced differentiation-associated protein 1	protein_coding	14545	0.611622	0.0261947	0.535959	0.0148707	-0.199316	0.0397854	-0.264247	0.0110991	-0.113967	0.102814	-0.0906513	0.0223017	-0.0750064	0.02015	0.18508	-0.0635596	0.0109969	0.100073	0.0258071	0.00755451	0.0685081
ENSMUSG00000027865	Gdap2	Ganglioside-induced differentiation-associated protein 2	protein_coding	14547	-0.250115	0.103698	-0.317138	0.0253344	-0.78635	0.0297503	-0.82753	0.0793218	-1.06416	0.0631812	-0.944716	0.133678	-0.0686084	0.00962455	0.0874628	-0.0382886	0.00741688	0.0672507	0.108381	0.0158792	0.145219
ENSMUSG00000029918	Mrps33	28S ribosomal protein S33 mitochondrial	protein_coding	14548	0.309791	0.0974837	0.453296	0.0756105	-0.0245467	0.0515985	-0.0239777	0.0469918	-0.256506	0.122246	-0.132034	0.0629063	0.133094	0.0199165	0.182891	-0.00171698	0.00508747	0.0460214	0.120895	0.0163754	0.149833
ENSMUSG00000023019	Gpd1	glycerol-3-phosphate dehydrogenase 1 (soluble)	protein_coding	14555	0.927537	0.131149	0.835494	0.0429707	0.116159	0.0765677	0.155065	0.195147	0.0898726	0.0794163	0.0798059	0.0713213	-0.0913597	0.0145997	0.133344	0.0334658	0.0135612	0.123729	-0.00796785	0.00684542	0.0620334
ENSMUSG00000087408	Cers1	Ceramide synthase 1	protein_coding	14559	-0.63123	0.0241975	-0.651435	0.0475937	-2	0	-2	0	-1.6049	0.263725	-1.79587	0.17001	-0.019286	0.00539188	0.04879	-0.121102	0.02226	0.204901	-0.179653	0.0259441	0.239717
ENSMUSG00000021943	Gdf10	Growth/differentiation factor 10	protein_coding	14560	-0.0207815	0.168724	-0.0772143	0.153955	-0.944573	0.146201	-1.03247	0.287836	-0.526382	0.178529	-0.558469	0.112879	-0.0539945	0.0131442	0.119873	-0.0801183	0.0205431	0.188766	-0.0231927	0.0138448	0.126352
ENSMUSG00000015291	Gdi1	Rab GDP dissociation inhibitor alpha	protein_coding	14567	1.8512	0.0241977	1.76729	0.0341737	1.397	0.0294105	1.27129	0.046944	1.06163	0.0474406	0.906675	0.0193988	-0.0824484	0.0156085	0.142704	-0.122075	0.0326585	0.30385	-0.156608	0.0503855	0.47753
ENSMUSG00000021218	Gdi2	Rab GDP dissociation inhibitor beta	protein_coding	14569	1.17969	0.022251	1.17358	0.0117655	0.818617	0.0202997	0.73026	0.0986113	-0.0438434	0.0404718	-0.0172098	0.109309	-0.00709081	0.001761	0.015877	-0.0826557	0.013231	0.120675	0.0313983	0.00857327	0.0778267
ENSMUSG00000026827	Gpd2	glycerol phosphate dehydrogenase 2 mitochondrial	protein_coding	14571	0.0301111	0.062686	0.0660089	0.0772407	-0.706048	0.0290687	-0.62959	0.0485088	-0.767009	0.0526128	-0.730861	0.0389485	0.0358475	0.007194	0.0652152	0.075127	0.0108641	0.0988507	0.0389674	0.0059599	0.0539607
ENSMUSG00000020932	Gfap	Glial fibrillary acidic protein	protein_coding	14580	0.577329	0.0589757	0.398397	0.0915533	-0.0483963	0.0447034	-0.0178136	0.0820646	-0.0610054	0.131983	-0.156552	0.085384	-0.17031	0.0283366	0.262467	0.0310867	0.00678761	0.061506	-0.0968961	0.0138882	0.126754
ENSMUSG00000029992	Gfpt1	Glutamine--fructose-6-phosphate aminotransferase	protein_coding	14583	-0.303982	0.0853451	-0.210382	0.0490794	-1.46679	0.0287634	-1.4349	0.00581434	-1.36776	0.0527374	-1.2987	0.111563	0.0926627	0.0140234	0.128006	0.0312159	0.00518153	0.0468766	0.0663803	0.0108214	0.0984578
ENSMUSG00000027316	Gfra4	GDNF family receptor alpha-4	protein_coding	14588	-1	0	-1	0	-1.56932	0.0909097	-1.72937	0.142704	-1.62366	0.113609	-1.77241	0.0544823	-0.175626	0.0255904	0.236362	-0.150368	0.0219228	0.201728	-0.148741	0.0207678	0.190875
ENSMUSG00000073987	Ggh	Gamma-glutamyl hydrolase	protein_coding	14590	-1	0	-1	0	-1.50634	0.0876163	-1.45606	0.0624107	-1.79296	0.108835	-1.76138	0.0661191	0.197467	0.031691	0.294553	0.0493427	0.00977032	0.0888005	0.0302195	0.00909142	0.0825735
ENSMUSG00000021302	Ggps1	Geranylgeranyl pyrophosphate synthase	protein_coding	14593	0.347339	0.0531516	0.34504	0.047869	-0.0138566	0.044546	0.0357332	0.0598588	-0.393207	0.137972	-0.359157	0.0249653	-0.00571953	0.00515865	0.0466686	0.0481861	0.00673207	0.0609993	0.0314626	0.0102506	0.0932109
ENSMUSG00000031431	Tsc22d3	TSC22 domain family protein 3	protein_coding	14605	0.716384	0.0996214	0.822036	0.0796341	1.04308	0.0420027	0.628647	0.116269	0.0636083	0.113862	0.0829658	0.03919	0.103392	0.013483	0.123006	-0.400727	0.173678	1.89164	0.0181128	0.00917807	0.0833678
ENSMUSG00000040055	Gjb6	gap junction protein beta 6	protein_coding	14623	-1	0	-1	0	-1.68207	0.271889	-2	0	-2	0	-2	0	0.100933	0.0291556	0.27028	-0.327186	0.0435213	0.409514	0.222294	0.0349555	0.325995
ENSMUSG00000038280	Ostm1	Osteopetrosis-associated transmembrane protein 1	protein_coding	14628	-0.432041	0.0341818	-0.494531	0.0416715	-0.869207	0.00530053	-0.828703	0.0349735	-0.944737	0.0903546	-0.903986	0.0558498	-0.059126	0.00917794	0.0833666	0.0388223	0.00613626	0.0555673	0.0422248	0.00817401	0.0741724
ENSMUSG00000032350	Gclc	Glutamate--cysteine ligase catalytic subunit	protein_coding	14629	-0.408414	0.0447557	-0.441102	0.117324	-1.07275	0.012078	-1.08484	0.0379952	-1.09712	0.0916189	-1.0006	0.0711816	-0.0326619	0.00873378	0.0792966	-0.0144442	0.0034092	0.0307878	0.0907941	0.0120588	0.109854
ENSMUSG00000028124	Gclm	Glutamate--cysteine ligase regulatory subunit	protein_coding	14630	0.345546	0.12009	0.483013	0.0920345	-0.452918	0.0283094	-0.457864	0.114862	-0.609597	0.0173064	-0.581377	0.0486812	0.129055	0.0174304	0.159657	-0.000510005	0.00883032	0.0801809	0.0273427	0.00587594	0.0531961
ENSMUSG00000026473	Glul	Glutamine synthetase	protein_coding	14645	2.60996	0.0865101	2.60983	0.0402083	2.27715	0.0275014	2.24558	0.107798	2.05206	0.211713	2.01237	0.0862538	-5.28509e-05	0.0065729	0.0595475	-0.0342754	0.00818032	0.0742301	-0.036161	0.0147188	0.134448
ENSMUSG00000024158	Hagh	hydroxyacyl glutathione hydrolase	protein_coding	14651	0.772324	0.137554	0.739674	0.010216	0.486893	0.0168697	0.395804	0.0367711	0.0873753	0.0484863	0.149365	0.0594539	-0.0309461	0.0102241	0.0929672	-0.0893176	0.0217233	0.199851	0.05897	0.00896381	0.081404
ENSMUSG00000028020	Glrb	Glycine receptor subunit beta	protein_coding	14658	1.84718	0.0137696	1.78237	0.0159156	1.45489	0.052997	1.44974	0.0148463	1.29095	0.15977	1.29181	0.0201851	-0.0652521	0.0180544	0.165478	-0.00435872	0.00411887	0.0372231	-0.00235076	0.011131	0.101306
ENSMUSG00000026103	Gls	Glutaminase kidney isoform mitochondrial	protein_coding	14660	2.32654	0.0504094	2.38759	0.0250981	1.12863	0.0154649	1.04428	0.114909	1.30477	0.0954698	1.32818	0.0423269	0.0617881	0.0095879	0.0871265	-0.0816222	0.0132082	0.120465	0.0223838	0.00684047	0.0619883
ENSMUSG00000021794	Glud1	Glutamate dehydrogenase 1 mitochondrial	protein_coding	14661	1.17854	0.0111382	1.1446	0.1146	0.732708	0.0820765	0.533223	0.233747	-0.13438	0.146498	-0.230727	0.0096589	-0.0297317	0.00855675	0.0776754	-0.183527	0.028057	0.259802	-0.0928749	0.0147383	0.134629
ENSMUSG00000028542	Slc6a9	Sodium- and chloride-dependent glycine transporter 1	protein_coding	14664	0.316073	0.0122729	0.493245	0.0766036	-1.3453	0.0648392	-1.15342	0.0268458	-0.651977	0.0450772	-0.712371	0.167934	0.176518	0.0425948	0.400409	0.190255	0.0557511	0.531385	-0.0536607	0.0137061	0.125069
ENSMUSG00000000594	Gm2a	Ganglioside GM2 activator	protein_coding	14667	-0.633633	0.0513452	-0.62199	0.0714607	-1.30039	0.037627	-1.24682	0.0239002	-1.46825	0.0844779	-1.33714	0.0805715	0.0108124	0.00611185	0.0553449	0.0541175	0.00852656	0.077399	0.128626	0.018412	0.168817
ENSMUSG00000024429	Gnl1	guanine nucleotide binding protein-like 1	protein_coding	14670	0.322084	0.0339714	0.23075	0.110738	-0.720853	0.044045	-0.760281	0.11697	-0.737432	0.0522073	-0.951113	0.141435	-0.0872918	0.0135992	0.124081	-0.0325184	0.00926062	0.0841246	-0.208389	0.0374506	0.35017
ENSMUSG00000034781	Gna11	guanine nucleotide binding protein alpha 11	protein_coding	14672	0.292248	0.0892403	0.382406	0.0385521	-0.616634	0.0293155	-0.527367	0.0779688	-0.620265	0.070599	-0.613814	0.0252826	0.0877058	0.0123202	0.112265	0.0891899	0.0136843	0.124868	0.00684867	0.00562433	0.0509053
ENSMUSG00000000149	Gna12	guanine nucleotide binding protein alpha 12	protein_coding	14673	0.462915	0.0584188	0.43933	0.0185523	-0.234703	0.0976236	-0.154382	0.147459	-0.539824	0.131598	-0.595073	0.0388923	-0.0225606	0.00461597	0.0417364	0.0757292	0.0133533	0.121806	-0.053756	0.0111273	0.101273
ENSMUSG00000020611	Gna13	guanine nucleotide binding protein alpha 13	protein_coding	14674	-0.252879	0.00384391	0.0199092	0.0815138	-0.87198	0.0257758	-0.667401	0.0201652	-1.04949	0.0913577	-0.814289	0.050245	0.265953	0.114969	1.16914	0.20453	0.188214	2.08666	0.230418	0.0582163	0.556334
ENSMUSG00000057614	Gnai1	guanine nucleotide binding protein (G protein) alpha inhibiting 1	protein_coding	14677	0.734798	0.0258553	0.678704	0.022648	0.44409	0.0255153	0.261491	0.094861	0.0475067	0.0597638	0.0694192	0.0560291	-0.0570916	0.00983457	0.0893902	-0.178706	0.0387313	0.362626	0.0200932	0.00526445	0.0476308
ENSMUSG00000032562	Gnai2	guanine nucleotide binding protein (G protein) alpha inhibiting 2	protein_coding	14678	1.36936	0.105345	1.29729	0.121552	0.592682	0.0355838	0.680572	0.0275238	0.808942	0.0554987	0.851916	0.0322544	-0.0664026	0.0122131	0.111277	0.0861108	0.0168477	0.154227	0.0430466	0.00673845	0.0610575
ENSMUSG00000000001	Gnai3	guanine nucleotide binding protein (G protein) alpha inhibiting 3	protein_coding	14679	-0.416494	0.114446	-0.337574	0.0651291	-0.773876	0.0090319	-0.742328	0.0286437	-1.03067	0.0190733	-0.845568	0.0393666	0.0729218	0.0113889	0.103681	0.0307532	0.00453938	0.0410407	0.181754	0.105412	1.0605
ENSMUSG00000024524	Gnal	guanine nucleotide binding protein alpha stimulating olfactory type	protein_coding	14680	0.0756671	0.109305	0.0584818	0.0536024	-0.628063	0.0561392	-0.659891	0.0464537	-0.817977	0.123554	-0.871058	0.0722379	-0.0170445	0.00897013	0.0814619	-0.0324571	0.00591336	0.0535368	-0.0537766	0.0105706	0.0961521
ENSMUSG00000031748	Gnao1	guanine nucleotide binding protein alpha O	protein_coding	14681	1.75608	0.0216128	1.71021	0.041715	-0.012773	0.0487568	-0.122227	0.0257435	0.377961	0.224796	0.295612	0.0352239	-0.0451083	0.00630428	0.0570984	-0.108322	0.0262034	0.242177	-0.0787336	0.0166988	0.152841
ENSMUSG00000024639	Gnaq	guanine nucleotide binding protein alpha q polypeptide	protein_coding	14682	0.368086	0.079968	0.405797	0.0418597	-0.657786	0.0249006	-0.694925	0.101527	-0.583926	0.0225659	-0.607282	0.0574076	0.0368009	0.00675669	0.0612239	-0.0340802	0.0080632	0.0731587	-0.0224818	0.00493354	0.044622
ENSMUSG00000027523	Gnas	GNAS (guanine nucleotide binding protein alpha stimulating) complex locus	protein_coding	14683	2.54517	0.0327076	2.53883	0.0555286	1.66406	0.0273829	1.55619	0.142834	1.62137	0.0856279	1.52953	0.0584119	-0.00652923	0.00434164	0.0392452	-0.103442	0.0164863	0.150864	-0.0937566	0.0119945	0.109261
ENSMUSG00000040009	Gnaz	guanine nucleotide binding protein alpha z subunit	protein_coding	14687	-0.801612	0.0974293	-0.82784	0.114453	-1.69188	0.0892515	-1.60022	0.149247	-1.42774	0.112304	-1.52162	0.0927972	-0.0238791	0.00978845	0.0889669	0.0878232	0.0133094	0.121401	-0.090262	0.0133207	0.121505
ENSMUSG00000029064	Gnb1	guanine nucleotide binding protein (G protein) beta 1	protein_coding	14688	1.7912	0.0123793	1.74655	0.0983845	0.764272	0.0605777	0.827906	0.0103416	0.881143	0.0883072	0.886073	0.0242611	-0.0471094	0.0091708	0.0833011	0.061252	0.00925462	0.0840697	0.00693889	0.00696792	0.0631513
ENSMUSG00000029713	Gnb2	guanine nucleotide binding protein (G protein) beta 2	protein_coding	14693	1.46556	0.015689	1.40375	0.035879	0.0144502	0.0478015	0.0245674	0.0386121	0.384029	0.0767354	0.337987	0.110206	-0.0616562	0.00963838	0.0875896	0.011793	0.0045297	0.0409528	-0.0463741	0.00949098	0.0862373
ENSMUSG00000020372	Rack1	Receptor of activated protein C kinase 1 Receptor of activated protein C kinase 1 N-terminally processed	protein_coding	14694	1.49391	0.0388573	1.50541	0.0324667	1.13732	0.0236635	1.20741	0.0316503	0.873164	0.0355939	0.95456	0.0270211	0.0125846	0.00382446	0.0345523	0.0698568	0.0133013	0.121326	0.081093	0.0164238	0.150282
ENSMUSG00000027669	Gnb4	guanine nucleotide binding protein (G protein) beta 4	protein_coding	14696	-0.0983378	0.0342733	-0.153754	0.0941969	-0.683838	0.0677841	-0.696612	0.0386566	-0.94074	0.101464	-1.00333	0.112153	-0.0549613	0.00940682	0.0854654	-0.0125589	0.00558187	0.0505188	-0.0632068	0.0100272	0.0911585
ENSMUSG00000032192	Gnb5	guanine nucleotide binding protein (G protein) beta 5	protein_coding	14697	1.08441	0.0901009	1.04722	0.0642124	0.443428	0.0120669	0.44496	0.117801	0.419835	0.0096277	0.459499	0.0664739	-0.0355398	0.00808246	0.0733348	0.00510985	0.00801158	0.0726866	0.0381806	0.00677411	0.0613828
ENSMUSG00000036402	Gng12	guanine nucleotide binding protein (G protein) gamma 12	protein_coding	14701	-0.667808	0.0521489	-0.533859	0.073347	-1.63914	0.045121	-1.38366	0.0756638	-1.60979	0.137281	-1.33379	0.0984852	0.135319	0.0221986	0.204323	0.249878	0.0816895	0.800607	0.2606	0.0491915	0.465629
ENSMUSG00000043004	Gng2	guanine nucleotide binding protein (G protein) gamma 2	protein_coding	14702	0.00109103	0.0870976	0.0382604	0.0969978	-0.228835	0.0735553	-0.36626	0.148237	-0.452773	0.112418	-0.695491	0.0605533	0.0340432	0.00891666	0.0809719	-0.130837	0.019471	0.178719	-0.239859	0.0498681	0.472369
ENSMUSG00000071658	Gng3	guanine nucleotide binding protein (G protein) gamma 3	protein_coding	14704	-0.0467446	0.0749415	-0.057851	0.174846	-0.647488	0.0377598	-0.80611	0.204604	-0.299691	0.107042	-0.340717	0.0347286	-0.0106181	0.0123895	0.112904	-0.151017	0.0237695	0.219135	-0.0391108	0.00905998	0.0822853
ENSMUSG00000071657	Bscl2	Seipin	protein_coding	14705	0.317993	0.093308	0.291287	0.0789201	-0.607402	0.0491738	-0.576267	0.0542628	-0.351179	0.0540637	-0.388638	0.0781907	-0.0272535	0.00785703	0.0712733	0.0322518	0.00532948	0.0482224	-0.0382745	0.00737658	0.0668826
ENSMUSG00000068523	Gng5	guanine nucleotide binding protein (G protein) gamma 5	protein_coding	14707	-0.309632	0.178572	0.327362	0.054994	-0.320065	0.0713411	0.03532	0.175615	-0.754733	0.184521	-0.24034	0.0730332	0.60312	0.287386	3.62956	0.339278	0.0763544	0.743997	0.484189	0.171334	1.86083
ENSMUSG00000048240	Gng7	guanine nucleotide binding protein (G protein) gamma 7	protein_coding	14708	-0.653733	0.298711	-1	0	-2	0	-2	0	-1.76175	0.152123	-1.84107	0.096818	-0.233207	0.0317638	0.295252	0.0182552	0.0112344	0.102258	-0.0758003	0.014164	0.129308
ENSMUSG00000031985	Gnpat	glyceronephosphate O-acyltransferase	protein_coding	14712	0.307957	0.100775	0.339078	0.00710607	-0.873031	0.0430222	-0.845197	0.0416471	-0.663406	0.0345345	-0.625909	0.0463101	0.0273776	0.00816515	0.0740913	0.0278707	0.00564167	0.0510631	0.0370926	0.00705028	0.0639031
ENSMUSG00000025190	Got1	glutamic-oxaloacetic transaminase 1 soluble	protein_coding	14718	1.6863	0.007136	1.60204	0.0556731	1.25416	0.0146667	1.19166	0.0843018	1.14453	0.137156	1.10203	0.106558	-0.0827594	0.015759	0.144102	-0.0580861	0.00945474	0.0859048	-0.044562	0.0103011	0.0936753
ENSMUSG00000031672	Got2	glutamatic-oxaloacetic transaminase 2 mitochondrial	protein_coding	14719	1.02901	0.0774008	0.942623	0.0924192	0.444761	0.0182984	0.398658	0.0805983	0.467729	0.127273	0.419076	0.0669238	-0.0829477	0.0114148	0.10392	-0.0424694	0.00807928	0.0733058	-0.0438215	0.0101193	0.0920045
ENSMUSG00000050761	Gp1bb	glycoprotein Ib beta polypeptide	protein_coding	14724	0.144942	0.116183	0.074568	0.0665346	-0.939863	0.0258035	-0.937921	0.0364189	-0.917817	0.0249871	-0.933247	0.0264034	-0.065423	0.0110288	0.100367	0.00152892	0.00345574	0.0312095	-0.0156862	0.00291995	0.0263565
ENSMUSG00000022561	Gpaa1	GPI anchor attachment protein 1	protein_coding	14731	0.457879	0.0758501	0.392229	0.0557076	-0.841738	0.174092	-0.886991	0.0596048	-0.522067	0.110531	-0.652956	0.131761	-0.0625514	0.0099919	0.0908347	-0.0410924	0.0122169	0.111312	-0.126468	0.0175479	0.160752
ENSMUSG00000024978	Gpam	glycerol-3-phosphate acyltransferase mitochondrial	protein_coding	14732	-0.195027	0.0467245	-0.238964	0.0291079	-0.903212	0.0246779	-0.925673	0.0467945	-0.946029	0.141749	-0.959805	0.0306306	-0.0444098	0.00681166	0.0617254	-0.0206183	0.00485133	0.0438748	-0.0167352	0.0103443	0.0940714
ENSMUSG00000034220	Gpc1	glypican 1	protein_coding	14733	0.0941085	0.0317424	0.14686	0.0176063	-1.18457	0.136438	-1.17057	0.10449	-0.692305	0.0364382	-0.780111	0.0518248	0.0522481	0.00677532	0.0613938	0.0138361	0.0107864	0.0981365	-0.083292	0.0145129	0.132539
ENSMUSG00000038668	Lpar1	Lysophosphatidic acid receptor 1	protein_coding	14745	-0.484084	0.0881819	-0.67956	0.16141	-0.731231	0.0946228	-0.902303	0.121059	-0.868821	0.202083	-1.02825	0.100208	-0.181678	0.0285796	0.264784	-0.158578	0.0222242	0.204564	-0.152913	0.0219263	0.20176
ENSMUSG00000036427	Gpi1	glucose phosphate isomerase 1	protein_coding	14751	1.90719	0.0279832	1.84913	0.0848476	0.911128	0.0542851	0.859352	0.0235311	1.084	0.0633895	1.01787	0.0680459	-0.0570494	0.00844327	0.0766365	-0.0517871	0.0075638	0.068593	-0.0651513	0.00929367	0.0844276
ENSMUSG00000025728	Pigq	Phosphatidylinositol N-acetylglucosaminyltransferase subunit Q	protein_coding	14755	0.346256	0.0455013	0.304487	0.110572	-0.782085	0.0426395	-0.704622	0.056016	-0.419115	0.097801	-0.489428	0.0741488	-0.0409371	0.00875989	0.0795357	0.0777119	0.0102068	0.0928085	-0.0678363	0.0100995	0.0918229
ENSMUSG00000021340	Gpld1	glycosylphosphatidylinositol specific phospholipase D1	protein_coding	14756	-0.315762	0.133217	-0.564698	0.137571	-0.990114	0.00585687	-1.27664	0.132559	-0.818118	0.0882654	-1.22096	0.0979743	-0.229096	0.0357758	0.333929	-0.275275	0.0758779	0.738972	-0.38954	0.145768	1.53578
ENSMUSG00000031342	Gpm6b	glycoprotein m6b	protein_coding	14758	2.66926	0.0263954	2.60939	0.0691952	2.1291	0.0330688	1.9344	0.0845537	1.71268	0.0507348	1.71336	0.0622201	-0.0598211	0.00991127	0.0900943	-0.190407	0.0453433	0.427473	-0.00103752	0.00577611	0.052287
ENSMUSG00000039904	Gpr37	Prosaposin receptor GPR37	protein_coding	14763	-0.507432	0.0715919	-0.654065	0.00968744	-1.48606	0.130237	-1.44636	0.19084	-1.12051	0.162534	-1.42988	0.146648	-0.14588	0.0306242	0.284325	0.0387661	0.014081	0.128539	-0.291419	0.0494542	0.468244
ENSMUSG00000026000	Lancl1	LanC-like protein 1	protein_coding	14768	0.936967	0.0412242	0.918296	0.0865222	0.511073	0.00609606	0.495115	0.0110572	0.378872	0.0774358	0.343445	0.0410119	-0.0231047	0.00667828	0.0605086	-0.0165441	0.00240938	0.0217368	-0.0326898	0.00674758	0.0611408
ENSMUSG00000003228	Grk5	G protein-coupled receptor kinase 5	protein_coding	14773	-0.851208	0.0279419	-0.796995	0.0581947	-2	0	-2	0	-1.91421	0.076379	-1.92129	0.0723069	0.0563702	0.00844874	0.0766866	-0.00175042	0.0071995	0.0652653	-0.00404099	0.00776646	0.0704452
ENSMUSG00000063856	Gpx1	Mus musculus glutathione peroxidase 1 (Gpx1) transcript variant 2 mRNA.	protein_coding	14775	0.313341	0.0069008	0.354063	0.124299	0.158729	0.0465706	0.136935	0.0750507	-0.12863	0.0703258	-0.156182	0.0628168	0.0422398	0.00882472	0.0801296	-0.0197032	0.00585179	0.0529761	-0.0259691	0.00675046	0.061167
ENSMUSG00000020176	Grb10	Growth factor receptor-bound protein 10	protein_coding	14783	-0.543776	0.126119	-0.412955	0.128756	-1.35371	0.104918	-1.03425	0.113044	-0.879038	0.140068	-0.990095	0.0812807	0.125543	0.0173588	0.158989	0.305845	0.0707313	0.685035	-0.109477	0.0152155	0.139056
ENSMUSG00000059923	Grb2	Growth factor receptor-bound protein 2	protein_coding	14784	0.629919	0.0555669	0.590582	0.0344509	-0.314735	0.0109544	-0.362205	0.0562296	-0.324038	0.0925017	-0.430537	0.0750396	-0.0272642	0.00639501	0.0579255	-0.0484298	0.00716318	0.0649338	-0.102519	0.0136643	0.124682
ENSMUSG00000038390	Gpr162	G protein-coupled receptor 162	protein_coding	14788	0.965242	0.00479071	0.939976	0.0250697	-0.0603615	0.0748518	-0.150767	0.144426	0.0694479	0.0514366	0.0203184	0.127419	-0.0258032	0.00445362	0.0402619	-0.0835922	0.0137233	0.125228	-0.0478116	0.0102979	0.0936454
ENSMUSG00000023191	P3h3	Prolyl 3-hydroxylase 3	protein_coding	14789	0.56269	0.0350902	0.638317	0.146975	-1.10471	0.0320465	-1.05411	0.185765	-0.966004	0.248158	-0.872502	0.162649	0.0699408	0.0124022	0.113021	0.0521717	0.0140361	0.128124	0.0856239	0.0192111	0.176287
ENSMUSG00000072772	Grcc10	gene rich cluster C10 gene	protein_coding	14790	1.20775	0.0184059	1.14513	0.0742893	0.942199	0.0627751	0.952928	0.0537098	0.697645	0.0585388	0.736214	0.0247609	-0.0581709	0.00895864	0.0813566	0.0138176	0.00555749	0.050297	0.0376209	0.00600274	0.0543509
ENSMUSG00000004268	Emg1	Ribosomal RNA small subunit methyltransferase NEP1	protein_coding	14791	0.760571	0.0644437	0.810557	0.0515936	-0.00590513	0.0822088	0.0174169	0.0898275	-0.185721	0.035826	-0.063406	0.0260822	0.0503123	0.00739141	0.0670181	0.0228096	0.00788258	0.0715069	0.122106	0.0329258	0.306421
ENSMUSG00000004270	Lpcat3	Lysophospholipid acyltransferase 5	protein_coding	14792	-0.639353	0.165885	-0.567781	0.120779	-1.86575	0.0765804	-2	0	-1.53107	0.0463696	-1.50487	0.155668	0.0707609	0.0145748	0.133113	-0.090775	0.0141228	0.128926	0.0235077	0.0106017	0.096438
ENSMUSG00000054452	Aes	Amino-terminal enhancer of split	protein_coding	14797	1.9816	0.0405354	1.92481	0.0458339	1.2243	0.0397298	1.22787	0.0470451	1.19178	0.0445487	1.10628	0.0289713	-0.0565089	0.00751527	0.0681496	0.00415299	0.00468014	0.0423193	-0.0838136	0.0154994	0.141691
ENSMUSG00000020524	Gria1	Glutamate receptor 1	protein_coding	14799	1.46347	0.0275247	1.24159	0.0523884	0.606728	0.0277527	0.348334	0.135033	0.52169	0.0581388	0.266737	0.0807424	-0.222351	0.099257	0.991751	-0.252748	0.0564096	0.538037	-0.249941	0.0716011	0.694109
ENSMUSG00000033981	Gria2	glutamate receptor 2 isoform 3	protein_coding	14800	2.04699	0.0796199	2.00007	0.0692464	0.704577	0.0428302	0.742058	0.0747276	1.00569	0.0471067	0.997862	0.0410677	-0.046611	0.00804855	0.0730247	0.0370769	0.00687645	0.0623165	-0.00805951	0.00444002	0.0401384
ENSMUSG00000025892	Gria4	glutamate receptor ionotropic AMPA4 (alpha 4)	protein_coding	14802	1.92286	0.0488466	1.86573	0.0502693	1.11557	0.0140846	0.963331	0.0849985	0.999514	0.0450958	0.971361	0.0591368	-0.0568083	0.00776535	0.0704351	-0.151803	0.0323813	0.301185	-0.0258466	0.00571417	0.0517231
ENSMUSG00000071424	Grid2	Glutamate receptor ionotropic delta-2	protein_coding	14804	1.64957	0.0206709	1.71288	0.0332372	0.204886	0.0177293	0.288388	0.203963	0.672256	0.149378	0.749657	0.0737095	0.0630363	0.0106004	0.0964259	0.072338	0.0172911	0.158358	0.0731263	0.0131038	0.1195
ENSMUSG00000022935	Grik1	Mus musculus glutamate receptor ionotropic kainate 1 (Grik1) transcript variant 3 mRNA.	protein_coding	14805	-1	0	-1	0	-1.78632	0.0115832	-1.83847	0.0630578	-1.85888	0.0104744	-1.69623	0.0405935	-0.0209257	0.00523407	0.0473545	-0.0509925	0.00775465	0.0703373	0.158486	0.0584173	0.558374
ENSMUSG00000001985	Grik3	Glutamate receptor ionotropic kainate 3	protein_coding	14807	-0.87619	0.045954	-0.830661	0.0426134	-2	0	-2	0	-2	0	-2	0	0.0440156	0.00674593	0.0611257	-0.0329638	0.00873659	0.0793223	-0.0720328	0.011088	0.100911
ENSMUSG00000003378	Grik5	Glutamate receptor ionotropic kainate 5	protein_coding	14809	0.0821769	0.165596	0.0269868	0.0863815	-2	0	-2	0	-2	0	-2	0	-0.0515044	0.0125884	0.11474	-0.0225451	0.014915	0.136268	-0.418643	0.0728929	0.707616
ENSMUSG00000026959	Grin1	Glutamate receptor ionotropic NMDA 1	protein_coding	14810	1.71048	0.0198565	1.68361	0.00730658	-0.162745	0.0634427	-0.115782	0.189863	0.51468	0.0956771	0.435797	0.0598642	-0.0269463	0.00326939	0.0295211	0.0394199	0.0146284	0.13361	-0.0789805	0.0114945	0.104654
ENSMUSG00000059003	Grin2a	Glutamate receptor ionotropic NMDA 2A	protein_coding	14811	0.67764	0.0636166	0.636515	0.0965812	-0.94702	0.0650943	-1.06365	0.120019	-0.616911	0.270862	-0.735144	0.0199161	-0.0426368	0.00800415	0.0726186	-0.1105	0.0151077	0.138055	-0.114978	0.0225494	0.207626
ENSMUSG00000020734	Grin2c	Glutamate receptor ionotropic NMDA 2C	protein_coding	14813	1.16545	0.152394	1.1069	0.0726788	-0.399003	0.0198718	-0.425334	0.16962	-0.47133	0.16684	-0.49272	0.127817	-0.0599057	0.0120889	0.110132	-0.0313183	0.0124493	0.113457	-0.016154	0.0122598	0.111708
ENSMUSG00000024431	Nr3c1	nuclear receptor subfamily 3 group C member 1	protein_coding	14815	0.787529	0.0442651	0.740334	0.0262986	-0.0659421	0.0444206	0.129347	0.0952072	0.0398783	0.0289638	0.129355	0.126339	-0.0473709	0.00746516	0.0676917	0.194676	0.042575	0.400214	0.0868703	0.0149311	0.136417
ENSMUSG00000019828	Grm1	Metabotropic glutamate receptor 1	protein_coding	14816	1.11848	0.0801599	1.10851	0.0263034	-0.215437	0.0567231	-0.090729	0.335288	0.275897	0.075008	0.348008	0.0860012	-0.0104661	0.00570769	0.0516641	0.109828	0.0258491	0.238815	0.0706534	0.0104684	0.0952122
ENSMUSG00000034708	Grn	granulin	protein_coding	14824	-0.211908	0.119353	-0.136623	0.0579575	-1.73316	0.0280118	-2	0	-2	0	-2	0	0.0723448	0.0119865	0.109187	-0.139324	0.021219	0.195111	0.000278518	0.0245547	0.226555
ENSMUSG00000027248	Pdia3	Protein disulfide-isomerase A3	protein_coding	14827	0.469815	0.165783	0.502649	0.0866033	0.0747853	0.132523	-0.0561245	0.0860395	-0.345196	0.0294487	-0.242775	0.118058	0.0286846	0.0119865	0.109187	-0.123356	0.0175548	0.160817	0.0990832	0.0146167	0.133501
ENSMUSG00000026864	Hspa5	heat shock protein 5	protein_coding	14828	1.64035	0.102812	1.69399	0.288235	1.84682	0.209192	1.70627	0.0945327	1.03654	0.0196388	1.22305	0.225318	0.0485267	0.0190401	0.174687	-0.125363	0.0206464	0.189735	0.17025	0.0276714	0.25613
ENSMUSG00000062203	Gspt1	G1 to S phase transition 1	protein_coding	14852	0.55938	0.0453518	0.600249	0.0541807	-0.401181	0.0374479	-0.330912	0.0231168	-0.163666	0.176675	-0.113095	0.147917	0.0427222	0.00601116	0.0544276	0.0696744	0.0117172	0.106706	0.0358203	0.0135823	0.123924
ENSMUSG00000071723	Gspt2	G1 to S phase transition 2	protein_coding	14853	-0.830889	0.0757945	-0.815844	0.0473107	-2	0	-2	0	-1.85732	0.0415113	-1.86664	0.104667	0.012271	0.00647653	0.0586688	-0.057001	0.00848335	0.0770034	-0.00675289	0.00791522	0.0718053
ENSMUSG00000027610	Gss	glutathione synthetase	protein_coding	14854	-0.858325	0.0935834	-0.87981	0.0286762	-1.44666	0.0305153	-1.54607	0.0422024	-1.64658	0.0744685	-1.64813	0.0420958	-0.0194441	0.00799348	0.072521	-0.0976335	0.0184247	0.168935	-0.00414458	0.0060926	0.0551695
ENSMUSG00000032348	Gsta4	Glutathione S-transferase A4	protein_coding	14860	-0.0443121	0.0681552	-0.0516035	0.0809786	-0.241381	0.0559281	-0.557304	0.212586	-0.439273	0.079915	-0.647596	0.192136	-0.0050649	0.00695046	0.0629919	-0.29487	0.058788	0.562139	-0.198936	0.0292751	0.271422
ENSMUSG00000058135	Gstm1	Glutathione S-transferase Mu 1	protein_coding	14862	0.838841	0.045019	0.507008	0.118378	0.577241	0.0725044	0.224341	0.228271	0.589292	0.0621277	0.29184	0.0577768	-0.320851	0.105818	1.06507	-0.328401	0.0669212	0.645487	-0.292008	0.115075	1.17035
ENSMUSG00000004032	Gstm5	Glutathione S-transferase Mu 5	protein_coding	14866	0.859872	0.0985272	0.660082	0.0351918	0.531333	0.0320168	0.404144	0.126204	0.356969	0.164449	0.174624	0.155008	-0.195349	0.0447021	0.421145	-0.119528	0.0193733	0.177805	-0.174291	0.0222016	0.204351
ENSMUSG00000060803	Gstp1	Glutathione S-transferase P 1	protein_coding	14870	1.5309	0.0168736	1.56074	0.0808759	1.09914	0.0118012	1.08187	0.208124	0.768872	0.0762399	0.790432	0.0307881	0.0302371	0.00655601	0.0593934	-0.0208907	0.0153085	0.139919	0.0203203	0.00593768	0.0537584
ENSMUSG00000001663	Gstt1	Glutathione S-transferase theta-1	protein_coding	14871	-0.735778	0.243553	-1	0	-1.00363	0.0867328	-1.33001	0.0472054	-1.31855	0.0790232	-1.43995	0.100965	-0.19507	0.0267848	0.247698	-0.317188	0.130229	1.34755	-0.116314	0.0173197	0.158625
ENSMUSG00000025068	Gsto1	Glutathione S-transferase omega-1	protein_coding	14873	-0.899287	0.0599765	-0.859388	0.0894455	-1.19048	0.0521681	-1.07406	0.160664	-1.40863	0.186915	-1.4287	0.095657	0.0344436	0.00770086	0.0698456	0.113491	0.0174916	0.160227	-0.0183582	0.0138541	0.126439
ENSMUSG00000021033	Gstz1	Maleylacetoacetate isomerase	protein_coding	14874	-0.538613	0.0129784	-0.553449	0.0669354	-1.02895	0.0681818	-1.00978	0.160514	-1.05458	0.0805243	-1.10338	0.117026	-0.016406	0.00492796	0.0445713	0.0179851	0.0115275	0.104958	-0.0488516	0.00929926	0.0844789
ENSMUSG00000006599	Gtf2h1	general transcription factor IIH subunit 1	protein_coding	14884	-0.159379	0.190599	-0.246497	0.115006	-0.719333	0.03521	-0.688863	0.0340542	-0.825307	0.0883514	-0.711871	0.0847516	-0.0804061	0.0149836	0.136904	0.0303678	0.00470385	0.0425347	0.112759	0.0155177	0.141861
ENSMUSG00000001524	Gtf2h4	general transcription factor II H polypeptide 4	protein_coding	14885	-1	0	-0.847175	0.0661573	-1.58387	0.0588817	-1.62728	0.060665	-1.61054	0.08899	-1.60384	0.0419698	0.0232852	0.00994753	0.0904273	-0.04653	0.00796989	0.0723053	0.00256579	0.00720551	0.0653203
ENSMUSG00000060261	Gtf2i	Mus musculusral transcription factor II I (Gtf2i) transcript variant 7 mRNA.	protein_coding	14886	1.24057	0.0165597	1.25326	0.0429917	-0.585884	0.0597852	-0.543378	0.0828223	-0.196888	0.0626819	-0.233891	0.073368	0.0115306	0.00360558	0.0325677	0.0430577	0.00818625	0.0742844	-0.037994	0.00701551	0.0635857
ENSMUSG00000031796	Cfap20	Cilia- and flagella-associated protein 20	protein_coding	14894	-0.164431	0.0369046	-0.190189	0.0525389	-0.728388	0.0473418	-0.751954	0.114682	-0.947991	0.00661427	-0.965453	0.0781833	-0.0254757	0.00755805	0.0685404	-0.0256927	0.00866527	0.0786691	-0.0194943	0.00731802	0.0663478
ENSMUSG00000026219	Trip12	thyroid hormone receptor interactor 12	protein_coding	14897	1.22016	0.0378568	1.23409	0.0542405	-0.0226971	0.0261267	0.0494566	0.0415424	0.160611	0.0663685	0.225167	0.038211	0.0124899	0.00466514	0.0421831	0.0710645	0.0114445	0.104193	0.0652744	0.00824606	0.0748316
ENSMUSG00000042535	Gtpbp1	GTP-binding protein 1	protein_coding	14904	-0.231876	0.0629517	-0.228933	0.0121654	-1.60433	0.0134971	-1.60138	0.2171	-1.0313	0.037308	-1.0486	0.0545201	0.000372228	0.00434879	0.03931	0.00764905	0.0141086	0.128795	-0.0173916	0.00458599	0.041464
ENSMUSG00000086429	Gt(ROSA)26Sor	gene trap ROSA 26 Philippe Soriano	antisense	14910	0.265356	0.145036	0.189241	0.178389	-0.30051	0.0742471	-0.447192	0.0347386	-0.562465	0.115952	-0.425335	0.0557414	-0.0720129	0.0160754	0.147042	-0.143434	0.027068	0.25039	0.132881	0.0199623	0.18332
ENSMUSG00000030264	Thumpd3	Mus musculus THUMP domain containing 3 (Thumpd3) transcript variant 2 mRNA.	protein_coding	14911	-0.486375	0.106396	-0.531188	0.0460674	-1.3375	0.0696612	-1.27812	0.0189121	-1.40794	0.11275	-1.36991	0.052608	-0.0504372	0.00931949	0.0846644	0.0565008	0.00702238	0.0636484	0.0401899	0.00870825	0.0790628
ENSMUSG00000020444	Guk1	guanylate kinase 1	protein_coding	14923	0.447794	0.153633	0.336075	0.0379091	0.10106	0.0448365	0.016629	0.131248	-0.0183589	0.160515	-0.135794	0.111406	-0.107925	0.0163869	0.149939	-0.082623	0.0132913	0.121233	-0.112311	0.0166547	0.152431
ENSMUSG00000045095	Magi1	Membrane-associated guanylate kinase WW and PDZ domain-containing protein 1	protein_coding	14924	-0.0317927	0.12832	-0.0452816	0.0268411	-1.54925	0.030795	-1.49455	0.0781423	-0.854785	0.0801062	-0.919878	0.0712834	-0.0096958	0.00897937	0.0815466	0.0549871	0.00860973	0.0781605	-0.0660066	0.00921801	0.083734
ENSMUSG00000025059	Gk	Mus musculus glycerol kinase (Gk) transcript variant 5 mRNA.	protein_coding	14933	-0.563535	0.0993096	-0.614577	0.0888437	-1.14653	0.0769558	-1.19696	0.0770506	-1.27091	0.0501064	-1.25659	0.0753604	-0.0408217	0.008787	0.0797841	-0.0500386	0.008378	0.0760391	0.0142974	0.00664732	0.0602262
ENSMUSG00000019188	H13	Minor histocompatibility antigen H13	protein_coding	14950	0.143025	0.0709677	0.115257	0.0634174	-1.09148	0.00950767	-1.00468	0.026064	-0.709727	0.0658154	-0.671665	0.0548085	-0.0275982	0.00746597	0.0676992	0.0863694	0.0186815	0.171334	0.04201	0.00688732	0.0624158
ENSMUSG00000052565	Hist1h1d	Histone H1.3	protein_coding	14957	0.11324	0.206284	0.0436531	0.00518759	0.0718606	0.139664	-0.129019	0.158422	-0.250931	0.0396275	-0.221519	0.0777083	-0.0686774	0.015785	0.144344	-0.187693	0.0248582	0.229427	0.0295398	0.00700305	0.063472
ENSMUSG00000096210	H1f0	Histone H1.0 Histone H1.0 N-terminally processed	protein_coding	14958	0.808045	0.130504	0.75301	0.0232473	0.217263	0.0425243	0.128922	0.0774095	-0.0515396	0.0491444	-0.0946836	0.0506671	-0.0514597	0.0104416	0.0949656	-0.0885596	0.0126806	0.115591	-0.042166	0.00568245	0.0514343
ENSMUSG00000073411	H2-D1	H-2 class I histocompatibility antigen D-B alpha chain	protein_coding	14964	0.500087	0.0524888	0.543436	0.0889948	0.400577	0.0183462	0.365343	0.0689363	-0.63328	0.045488	-0.615612	0.0499357	0.0421407	0.00842184	0.0764403	-0.0352657	0.00623356	0.0564539	0.0163959	0.00499061	0.0451408
ENSMUSG00000061232	H2-K1	histocompatibility 2 K1 K region	protein_coding	14972	-0.796006	0.0631001	-0.579374	0.0533466	-0.887808	0.0475335	-0.816841	0.111748	-1.0985	0.131586	-1.00453	0.110686	0.213237	0.0595497	0.569883	0.0701465	0.0108557	0.0987734	0.092656	0.0131971	0.120363
ENSMUSG00000024309	Pfdn6	Prefoldin subunit 6	protein_coding	14976	0.475455	0.0783954	0.537118	0.0576443	-0.0667278	0.0288372	-0.0720756	0.0910625	-0.318601	0.0670825	-0.313763	0.021573	0.0615969	0.00930105	0.0844954	-0.00435543	0.00666022	0.0603439	0.00685113	0.00572498	0.0518215
ENSMUSG00000024327	Slc39a7	solute carrier family 39 (zinc transporter) member 7	protein_coding	14977	0.527589	0.0797551	0.602793	0.0046093	-0.380132	0.0350326	-0.352819	0.0398217	-0.387844	0.117456	-0.453286	0.0675577	0.0697497	0.0107776	0.0980551	0.0269834	0.00443795	0.0401196	-0.0621075	0.0100723	0.0915728
ENSMUSG00000073422	H2-Ke6	H2-K region expressed gene 6	protein_coding	14979	-0.287365	0.0194369	-0.514266	0.0558694	-1.10252	0.0634024	-1.11415	0.148557	-1.1196	0.0572467	-1.25596	0.0403489	-0.221461	0.0649895	0.62556	-0.00992069	0.0112478	0.102382	-0.133269	0.0230381	0.212233
ENSMUSG00000056116	H2-T22	histocompatibility 2 T region locus 22	protein_coding	15039	-0.794332	0.0797705	-0.885044	0.0393634	-1.37065	0.1042	-1.41887	0.125259	-1.50815	0.162848	-1.4989	0.112742	-0.0871638	0.0127224	0.115977	-0.0447659	0.0109774	0.0998934	0.00438778	0.01131	0.102954
ENSMUSG00000067212	H2-T23	H-2 class I histocompatibility antigen D-37 alpha chain	protein_coding	15040	-1	0	-1	0	-1.65823	0.1077	-2	0	-2	0	-2	0	-0.121503	0.0191403	0.175624	-0.275769	0.0436265	0.410549	-0.147819	0.0215898	0.198596
ENSMUSG00000060743	H3f3a	Histone H3.3	protein_coding	15078	2.21609	0.0294144	2.13022	0.0229221	1.92282	0.0211301	1.78987	0.0413494	1.48497	0.0185457	1.45582	0.0424901	-0.0857111	0.0228711	0.210658	-0.133593	0.0410546	0.38531	-0.0315585	0.00523807	0.0473908
ENSMUSG00000016559	H3f3b	Histone H3.3	protein_coding	15081	1.9198	0.111552	1.91213	0.0192279	1.4195	0.0238713	1.34631	0.0901855	1.31279	0.079078	1.55261	0.213038	-0.0102699	0.00826105	0.0749688	-0.0684646	0.011023	0.100313	0.224788	0.0347102	0.323625
ENSMUSG00000027984	Hadh	Hydroxyacyl-coenzyme A dehydrogenase mitochondrial	protein_coding	15107	-0.832144	0.0427519	-0.836486	0.0872672	-1.45505	0.0548021	-1.32558	0.226972	-1.57017	0.215984	-1.42141	0.143931	-0.00211482	0.00653215	0.0591759	0.116904	0.020723	0.190454	0.141838	0.0189725	0.174055
ENSMUSG00000025260	Hsd17b10	hydroxysteroid 17-beta dehydrogenase 10	protein_coding	15108	-0.4746	0.125626	-0.523536	0.0732283	-0.746358	0.0163559	-0.81015	0.131715	-1.12422	0.146772	-0.976919	0.0541552	-0.0461171	0.00961916	0.0874133	-0.0607752	0.0117051	0.106594	0.137769	0.0191221	0.175454
ENSMUSG00000006930	Hap1	Huntingtin-associated protein 1	protein_coding	15114	0.6068	0.137707	0.625299	0.252236	-1.03278	0.0602337	-0.693954	0.0913346	0.16516	0.317388	-0.25476	0.316431	0.0225604	0.0163888	0.149957	0.331058	0.118211	1.20653	-0.366809	0.0511944	0.48561
ENSMUSG00000001380	Hars	Histidine--tRNA ligase cytoplasmic	protein_coding	15115	0.466012	0.0188559	0.484418	0.0624377	-0.0123223	0.0152588	-0.051847	0.0859407	-0.175116	0.107591	-0.210412	0.0431824	0.0187454	0.00476874	0.0431243	-0.0419532	0.00716431	0.0649441	-0.0345757	0.00913554	0.0829779
ENSMUSG00000069919	Hba-a1	hemoglobin alpha adult chain 1	protein_coding	15122	-1	0	-1	0	-0.702702	0.265827	-1.10138	0.0905247	-1.18638	0.201963	-1.42498	0.459575	-0.442318	0.0838324	0.82353	-0.370153	0.0700394	0.677829	-0.197829	0.0326516	0.303784
ENSMUSG00000052305	Hbb-bs	Mus musculus hemoglobin beta adult major chain (Hbb-b1) mRNA.	protein_coding	15129	0.415995	0.120655	0.0164607	0.28014	0.492083	0.179492	0.00263837	0.0981134	-0.0268281	0.20026	-0.351899	0.566899	-0.362781	0.0611492	0.586187	-0.464256	0.146968	1.55061	-0.269798	0.0444977	0.41913
ENSMUSG00000073940	Hbb-bt	NA	protein_coding	15129	-1	0	-1	0	-1.5209	0.204887	-2	0	-2	0	-2	0	-0.603966	0.107784	1.08724	-0.645471	0.195044	2.18074	0.0255267	0.0330625	0.307737
ENSMUSG00000031352	Hccs	holocytochrome c synthetase	protein_coding	15159	-0.725731	0.0871895	-0.740004	0.0793213	-1.20197	0.0257708	-1.115	0.0326617	-1.35075	0.138281	-1.14946	0.0225413	-0.0131164	0.00789633	0.0716326	0.085977	0.0168828	0.154554	0.193998	0.0372045	0.347779
ENSMUSG00000031386	Hcfc1	Host cell factor 1 HCF N-terminal chain 1 HCF N-terminal chain 2 HCF N-terminal chain 3 HCF N-terminal chain 4 HCF N-terminal chain 5 HCF N-terminal chain 6 HCF C-terminal chain 1 HCF C-terminal chain 2 HCF C-terminal chain 3 HCF C-terminal chain 4 HCF C-terminal chain 5 HCF C-terminal chain 6	protein_coding	15161	0.17163	0.0393069	0.145682	0.0487066	-1.72251	0.0433322	-1.61121	0.184195	-0.773477	0.0709105	-0.78131	0.0424841	-0.0275122	0.00499159	0.0451497	0.108085	0.018381	0.168526	-0.012107	0.00561319	0.0508039
ENSMUSG00000021730	Hcn1	Potassium/sodium hyperpolarization-activated cyclic nucleotide-gated channel 1	protein_coding	15165	-0.117379	0.0650553	-0.145075	0.0150282	-1.5663	0.0146807	-1.49198	0.113898	-1.03989	0.0186033	-0.977608	0.0286405	-0.0278352	0.00560263	0.0507078	0.0742044	0.0125345	0.114243	0.0604806	0.0130913	0.119384
ENSMUSG00000019777	Hdac2	histone deacetylase 2	protein_coding	15182	0.280951	0.0769608	0.284365	0.045506	-0.299581	0.0541084	-0.359546	0.0283346	-0.420819	0.124253	-0.321916	0.0583792	0.0021131	0.00664368	0.060193	-0.0591763	0.00922561	0.0838037	0.0972664	0.0150937	0.137925
ENSMUSG00000024454	Hdac3	histone deacetylase 3	protein_coding	15183	0.309565	0.0642817	0.369292	0.0482211	-0.620675	0.0650058	-0.646895	0.0657446	-0.494305	0.095153	-0.544773	0.0459641	0.054861	0.0089351	0.0811409	-0.0236138	0.00656375	0.059464	-0.0507679	0.0084437	0.0766405
ENSMUSG00000008855	Hdac5	histone deacetylase 5 isoform 4	protein_coding	15184	1.78464	0.134052	1.74352	0.0208426	0.516503	0.0856517	0.653492	0.0415448	0.840491	0.0929257	0.728367	0.0191027	-0.0406406	0.010283	0.0935088	0.132498	0.0226044	0.208144	-0.108155	0.0181595	0.166458
ENSMUSG00000031161	Hdac6	Histone deacetylase 6	protein_coding	15185	-0.204646	0.0452165	-0.139856	0.0268331	-1.79656	0.0778367	-1.76078	0.0393778	-1.30477	0.142153	-1.47579	0.0308582	0.0620703	0.00935869	0.0850239	0.0349878	0.00771752	0.0699979	-0.160477	0.0257643	0.238011
ENSMUSG00000004897	Hdgf	Hepatoma-derived growth factor	protein_coding	15191	1.02167	0.0419686	1.02941	0.0320853	0.0372224	0.00533414	0.00415397	0.0493477	0.0264025	0.0340594	0.0654237	0.0182604	0.00548119	0.00421625	0.0381069	-0.0308679	0.00525434	0.0475388	0.0379616	0.00555326	0.0502585
ENSMUSG00000002833	Hdgfrp2	Mus musculus HDGF like 2 (Hdgfl2) transcript variant 4 mRNA.	protein_coding	15193	-0.211778	0.058334	-0.195457	0.124503	-1.43785	0.0281625	-1.43968	0.0937482	-1.073	0.0119751	-1.00953	0.092922	0.017425	0.00929678	0.0844562	-0.00284577	0.00698309	0.0632898	0.0620927	0.00962149	0.0874346
ENSMUSG00000029104	Htt	huntingtin	protein_coding	15194	0.952387	0.00694012	1.00565	0.0545607	-1.15461	0.0756982	-1.08903	0.157618	-0.197187	0.121003	-0.269733	0.068602	0.0508473	0.00851947	0.077334	0.0576236	0.0129527	0.118104	-0.0679888	0.0116338	0.105937
ENSMUSG00000024486	Hbegf	Proheparin-binding EGF-like growth factor Heparin-binding EGF-like growth factor	protein_coding	15200	-0.858516	0.0365569	-0.734836	0.075289	-1.33241	0.0764232	-1.26109	0.0610119	-1.65766	0.108212	-1.36961	0.0416959	0.115266	0.0196523	0.180416	0.0687393	0.00980773	0.0891439	0.278937	0.084249	0.827999
ENSMUSG00000030451	Herc2	E3 ubiquitin-protein ligase HERC2	protein_coding	15204	0.890205	0.00644245	0.871085	0.0383515	-1.03296	0.0375326	-0.937623	0.0545515	-0.118766	0.063327	-0.157518	0.020031	-0.0179926	0.00362558	0.0327489	0.0923795	0.017293	0.158376	-0.0365163	0.005989	0.0542258
ENSMUSG00000028946	Hes3	hes family bHLH transcription factor 3	protein_coding	15207	-1	0	-0.769663	0.0673825	-1.58398	0.0633907	-1.6415	0.123307	-1.68044	0.136191	-1.62836	0.179311	0.131006	0.0217695	0.200286	-0.0521881	0.0102314	0.0930347	0.04911	0.0136208	0.12428
ENSMUSG00000025232	Hexa	Beta-hexosaminidase subunit alpha	protein_coding	15211	-0.471184	0.0520244	-0.4297	0.158918	-0.869892	0.049273	-0.731022	0.0794534	-1.02665	0.0167309	-1.00404	0.0560704	0.0433661	0.012291	0.111995	0.134865	0.0210849	0.193852	0.0223304	0.00526764	0.0476598
ENSMUSG00000021665	Hexb	Beta-hexosaminidase subunit beta	protein_coding	15212	-0.335066	0.160444	-0.334981	0.0219389	-0.505718	0.0873698	-0.413742	0.144927	-0.594678	0.153567	-0.530769	0.0641723	-0.00096567	0.0110451	0.100516	0.0855933	0.0145479	0.132864	0.0622688	0.0120391	0.109672
ENSMUSG00000040289	Hey1	hes related family bHLH transcription factor with YRPW motif 1	protein_coding	15213	0.0195584	0.0512926	0.0340291	0.107241	-0.487383	0.0774663	-0.393557	0.0452465	-0.604403	0.053085	-0.497594	0.0253132	0.0151139	0.00718827	0.0651628	0.0914074	0.0137496	0.125471	0.104355	0.0188999	0.173375
ENSMUSG00000006611	Hfe	Hereditary hemochromatosis protein homolog	protein_coding	15216	-1	0	-1	0	-1.75412	0.177658	-0.934931	0.0787676	-1.82093	0.0440943	-1.16015	0.0798634	0.740176	0.406744	6.17053	0.778917	0.482997	8.40802	0.646763	0.573685	12.1111
ENSMUSG00000025793	Hgs	NA	protein_coding	15239	-0.107842	0.116953	-0.0685832	0.0752522	-1.45742	0.0523844	-1.58103	0.198661	-1.08638	0.0290483	-1.05601	0.10145	0.0407458	0.0095916	0.0871604	-0.120305	0.021464	0.197414	0.0306661	0.00736066	0.0667372
ENSMUSG00000089911	Mfsd14a	Hippocampus abundant transcript 1 protein	protein_coding	15247	0.0135414	0.0301433	-0.0303621	0.0293989	-0.810946	0.0339653	-0.760313	0.0272073	-0.822147	0.0639933	-0.778219	0.0747047	-0.0467273	0.00630628	0.0571167	0.0499663	0.00798848	0.0724753	0.0437531	0.00795623	0.0721804
ENSMUSG00000021109	Hif1a	Hypoxia-inducible factor 1-alpha	protein_coding	15251	0.968914	0.0731595	0.995273	0.0245012	0.177923	0.0419165	0.105014	0.0265466	0.0829642	0.0698129	0.132022	0.0301059	0.0291069	0.00615796	0.055765	-0.0717196	0.012373	0.112752	0.0488753	0.00685043	0.0620792
ENSMUSG00000020267	Hint1	Histidine triad nucleotide-binding protein 1	protein_coding	15254	1.75222	0.0412897	1.8541	0.0827813	1.47193	0.0371885	1.59432	0.0846184	1.02514	0.126979	1.2275	0.0971962	0.102823	0.0140187	0.127962	0.119472	0.0202262	0.185794	0.195863	0.0294211	0.272817
ENSMUSG00000008730	Hipk1	Homeodomain-interacting protein kinase 1	protein_coding	15257	0.835679	0.0163755	0.872476	0.0368459	-0.68445	0.0621993	-0.659896	0.140607	-0.194746	0.103744	-0.133952	0.0154519	0.0355548	0.0052341	0.0473548	0.0263127	0.0103454	0.0940821	0.0569988	0.0105735	0.0961784
ENSMUSG00000061436	Hipk2	homeodomain interacting protein kinase 2	protein_coding	15258	0.625817	0.0522339	0.621339	0.0142371	-1.68555	0.103547	-1.84883	0.0461675	-0.819748	0.184564	-1.05994	0.132378	-0.00548823	0.00380353	0.0343625	-0.158387	0.0268155	0.247989	-0.231426	0.0309815	0.287748
ENSMUSG00000027177	Hipk3	Homeodomain-interacting protein kinase 3	protein_coding	15259	0.709673	0.0804932	0.67936	0.0380878	0.246005	0.0193121	0.155731	0.0512698	0.00763918	0.0430558	0.0210924	0.0729765	-0.0316576	0.00668882	0.0606048	-0.0906944	0.0168164	0.153936	0.0153788	0.00611656	0.0553879
ENSMUSG00000022702	Hira	Protein HIRA	protein_coding	15260	-0.0874596	0.00347577	0.0242777	0.0343736	-1.37608	0.106583	-1.41025	0.0678246	-1.29256	0.0394297	-1.3022	0.0878632	0.111361	0.0264621	0.244632	-0.0331983	0.00872395	0.0792065	-0.00691068	0.00700123	0.0634554
ENSMUSG00000064220	Hist2h2aa1	Histone H2A type 2-A	protein_coding	15267	-0.0198263	0.16661	-0.0790021	0.243875	0.704386	0.0134916	0.777623	0.0686945	-0.0745027	0.206115	0.0713522	0.0391874	-0.0398081	0.0163802	0.149877	0.0711685	0.0103689	0.0942974	0.136711	0.0202522	0.186038
ENSMUSG00000049932	H2afx	Histone H2AX	protein_coding	15270	-1	0	-1	0	-1.80261	0.038074	-1.79353	0.100821	-2	0	-2	0	-0.0408032	0.0120875	0.110119	0.0107842	0.00788825	0.0715587	-0.0121767	0.0136006	0.124093
ENSMUSG00000015501	Hivep2	Mus musculus human immunodeficiency virus type I enhancer binding protein 2 (Hivep2) transcript variant 2 mRNA.	protein_coding	15273	1.03787	0.0392961	1.02683	0.0511852	-0.516297	0.028498	-0.480564	0.180873	-0.057704	0.098478	-0.0380123	0.0641539	-0.0126389	0.00419585	0.0379217	0.0334674	0.0122958	0.112039	0.0237069	0.00819894	0.0744005
ENSMUSG00000037012	Hk1	Hexokinase-1	protein_coding	15275	1.08479	0.0845158	1.08173	0.0645319	-0.398671	0.0489637	-0.352818	0.147802	0.182625	0.0676158	0.212165	0.0447578	-0.00435946	0.00707727	0.0641495	0.0407069	0.0122332	0.111463	0.0318817	0.00556402	0.0503564
ENSMUSG00000026492	Tfb2m	transcription factor B2 mitochondrial	protein_coding	15278	-0.904482	0.0688393	-0.859444	0.117346	-1.49137	0.105416	-1.51354	0.0716607	-1.68132	0.0907094	-1.48368	0.0798129	0.0410446	0.0093282	0.0847444	-0.0218578	0.00897298	0.081488	0.18736	0.0307098	0.285145
ENSMUSG00000032126	Hmbs	Porphobilinogen deaminase	protein_coding	15288	-1	0	-1	0	-1.70439	0.0994048	-1.75356	0.0809821	-1.67213	0.103934	-1.57802	0.0590356	-0.0109388	0.0159194	0.145592	-0.0414481	0.00870306	0.0790152	0.0864834	0.0133013	0.121326
ENSMUSG00000066551	Hmgb1	High mobility group protein B1	protein_coding	15289	1.16477	0.0355626	1.15442	0.0178499	0.907696	0.0240954	0.81497	0.0147858	0.680124	0.0667164	0.746283	0.0335102	-0.0105529	0.00387533	0.0350137	-0.0950906	0.0289511	0.268329	0.0691067	0.00918939	0.0834715
ENSMUSG00000040681	Hmgn1	Non-histone chromosomal protein HMG-14	protein_coding	15312	0.433604	0.0615816	0.416653	0.133475	-0.447681	0.0811682	-0.411449	0.0897692	-0.514483	0.0881027	-0.458841	0.0479492	-0.0172989	0.00963439	0.087553	0.0322387	0.00839021	0.0761508	0.0553734	0.00843128	0.0765268
ENSMUSG00000003038	Hmgn2	Non-histone chromosomal protein HMG-17	protein_coding	15331	0.52129	0.0353257	0.515886	0.102449	-0.136109	0.0379965	-0.110242	0.0698615	-0.110735	0.0556221	-0.072256	0.0989302	-0.00298166	0.00750459	0.068052	0.0231493	0.00626243	0.0567171	0.0378095	0.00803741	0.0729228
ENSMUSG00000020232	Hmg20b	high mobility group 20B	protein_coding	15353	-1	0	-1	0	-2	0	-2	0	-1.88422	0.11746	-2	0	-0.0407019	0.0180153	0.165112	0.0222805	0.00758167	0.0687563	-0.0243821	0.0109016	0.099196
ENSMUSG00000028672	Hmgcl	Hydroxymethylglutaryl-CoA lyase mitochondrial	protein_coding	15356	0.39558	0.119472	0.395363	0.020194	-0.541991	0.0205004	-0.537079	0.0394368	-0.724311	0.0322847	-0.617147	0.0812572	-0.00293058	0.00853663	0.0774912	0.00585945	0.00375409	0.0339141	0.104441	0.0165243	0.151217
ENSMUSG00000021670	Hmgcr	3-hydroxy-3-methylglutaryl-coenzyme A reductase	protein_coding	15357	0.1074	0.15366	0.0080868	0.0435181	-0.991073	0.0181245	-0.901256	0.0415415	-0.836532	0.0779098	-0.820196	0.0417126	-0.0922637	0.0153202	0.140027	0.0894807	0.0175269	0.160556	0.014039	0.00641144	0.0580753
ENSMUSG00000046711	Hmga1	High mobility group protein HMG-I/HMG-Y	protein_coding	15361	0.0334542	0.040741	-0.0268181	0.0077912	-1.08611	0.0628197	-1.04846	0.0172206	-0.67564	0.0341963	-0.803779	0.129194	-0.0556265	0.00712222	0.0645598	0.0386676	0.00663282	0.060094	-0.124567	0.0192782	0.176914
ENSMUSG00000005413	Hmox1	Heme oxygenase 1	protein_coding	15368	-1	0	-0.650558	0.128276	-2	0	-0.78235	0.22574	-2	0	-1.03845	0.107888	2.01748	0.970699	298.156	2.32079	0.971337	304.997	2.30709	0.987457	708.527
ENSMUSG00000004070	Hmox2	Mus musculus heme oxygenase 2 (Hmox2) transcript variant 3 mRNA.	protein_coding	15369	0.26617	0.0538739	0.190666	0.102369	0.0113944	0.0238637	-0.13452	0.0815747	-0.279376	0.0722548	-0.279406	0.140517	-0.0738304	0.0115669	0.10532	-0.143646	0.0275629	0.255097	0.000748828	0.0100025	0.0909318
ENSMUSG00000020737	Hn1	Jupiter microtubule associated homolog 1 Jupiter microtubule associated homolog 1 N-terminally processed	protein_coding	15374	-0.234464	0.0839899	-0.317164	0.0941918	-0.797034	0.00574837	-0.728196	0.117762	-0.944063	0.0978119	-1.00473	0.0215336	-0.0792083	0.0112751	0.102633	0.0688152	0.0122362	0.11149	-0.063435	0.00955143	0.0867919
ENSMUSG00000060373	Hnrnpc	Heteroous nuclear ribonucleoproteins C1/C2	protein_coding	15381	0.68876	0.0516194	0.701626	0.0728183	0.163409	0.0771427	0.175418	0.0424999	-0.192109	0.0592564	0.0109408	0.0868856	0.0155713	0.0058504	0.0529635	0.011737	0.00583113	0.052788	0.19752	0.0442379	0.416569
ENSMUSG00000046434	Hnrnpa1	Heteroous nuclear ribonucleoprotein A1 Heteroous nuclear ribonucleoprotein A1 N-terminally processed	protein_coding	15382	0.693494	0.0586495	0.723875	0.0137139	-0.782941	0.0436206	-0.724886	0.113816	0.29381	0.019118	0.347295	0.0678991	0.0293048	0.00555162	0.0502435	0.0551136	0.0103839	0.0944359	0.0549624	0.00802474	0.0728069
ENSMUSG00000020358	Hnrnpab	Heteroous nuclear ribonucleoprotein A/B	protein_coding	15384	0.219852	0.0346664	0.186866	0.125917	-0.382122	0.0563484	-0.435987	0.11626	-0.720301	0.0343995	-0.590842	0.0478542	-0.0316648	0.00969547	0.0881135	-0.0556338	0.010208	0.0928197	0.126881	0.0286559	0.265511
ENSMUSG00000021546	Hnrnpk	Heteroous nuclear ribonucleoprotein K	protein_coding	15387	1.98889	0.0714634	2.02327	0.025859	1.58503	0.0278265	1.55571	0.0277014	1.48048	0.0962439	1.60331	0.0498254	0.0312793	0.00611127	0.0553396	-0.0297901	0.00417149	0.0377007	0.118132	0.0177793	0.16291
ENSMUSG00000015165	Hnrnpl	Heteroous nuclear ribonucleoprotein L	protein_coding	15388	1.73946	0.0117115	1.73365	0.0451633	0.419087	0.0608086	0.427713	0.100966	0.283007	0.160077	0.253453	0.0516723	-0.00280989	0.0037345	0.0337365	0.0019353	0.00794008	0.0720327	-0.029885	0.0116018	0.105642
ENSMUSG00000028759	Hp1bp3	Mus musculus heterochromatin protein 1 binding protein 3 (Hp1bp3) transcript variant 9 mRNA.	protein_coding	15441	1.134	0.0488133	1.17964	0.0240307	0.211621	0.0448748	0.211307	0.0658032	0.374932	0.066025	0.36788	0.030798	0.0450797	0.00625394	0.0566397	0.000667335	0.0054844	0.0496318	-0.00735896	0.00500443	0.0452664
ENSMUSG00000028785	Hpca	Neuron-specific calcium-binding protein hippocalcin	protein_coding	15444	0.278431	0.23496	0.135445	0.172458	-0.420301	0.0258896	-0.369606	0.157507	-0.407992	0.148256	-0.562306	0.0374963	-0.120002	0.0194167	0.178211	0.0453622	0.0124999	0.113923	-0.14897	0.0227599	0.20961
ENSMUSG00000025630	Hprt	Hypoxanthine-guanine phosphoribosyltransferase	protein_coding	15452	0.817605	0.10112	0.80331	0.111226	0.30807	0.0186993	0.223064	0.0661965	0.178992	0.152902	0.231012	0.141228	-0.0116615	0.00920056	0.083574	-0.0847452	0.0120956	0.110193	0.0476424	0.0122064	0.111215
ENSMUSG00000022096	Hr	Lysine-specific demethylase hairless	protein_coding	15460	0.189835	0.159412	0.210232	0.0579216	-1.24643	0.0522719	-1.43379	0.140679	-1.08617	0.0600192	-1.07192	0.107804	0.0226732	0.0115064	0.104763	-0.178017	0.0299607	0.277974	0.00917964	0.00756525	0.0686063
ENSMUSG00000025499	Hras	GTPase HRas GTPase HRas N-terminally processed	protein_coding	15461	0.240248	0.0765365	0.210581	0.0779133	-0.0357412	0.0547219	-0.097713	0.0274228	-0.611053	0.152981	-0.623937	0.0476598	-0.0272826	0.00795736	0.0721907	-0.0596055	0.00941683	0.0855571	-0.0114389	0.010493	0.0954385
ENSMUSG00000026159	Agfg1	Arf-GAP domain and FG repeat-containing protein 1	protein_coding	15463	0.389766	0.0276901	0.366251	0.0151263	-0.410796	0.0514779	-0.37563	0.0683931	-0.354112	0.0255115	-0.30335	0.0576859	-0.0234831	0.00331667	0.0299493	0.0346533	0.00669564	0.0606669	0.0506354	0.00696902	0.0631614
ENSMUSG00000029613	Eif2ak1	Eukaryotic translation initiation factor 2-alpha kinase 1	protein_coding	15467	-0.3432	0.0378829	-0.400236	0.0148155	-1.24468	0.0453964	-1.17125	0.0686323	-1.29093	0.0714401	-1.24557	0.0347411	-0.0567521	0.00856253	0.0777283	0.0729757	0.0105477	0.0959409	0.0473236	0.00693306	0.0628331
ENSMUSG00000020230	Prmt2	protein arginine N-methyltransferase 2	protein_coding	15468	-0.634398	0.0755158	-0.664704	0.183665	-1.13164	0.0248524	-1.04482	0.207012	-1.1292	0.0664948	-1.3832	0.0661231	-0.0277958	0.0122896	0.111983	0.0851813	0.0168571	0.154315	-0.247131	0.0682057	0.658784
ENSMUSG00000109324	Prmt1	protein arginine N-methyltransferase 1	protein_coding	15469	0.302978	0.0311635	0.225462	0.0555454	-0.891302	0.0678337	-0.886844	0.0668726	-0.816335	0.0296177	-0.837249	0.082726	-0.0714248	0.0101424	0.092217	0.00837137	0.00649501	0.0588372	-0.018176	0.00755092	0.0684753
ENSMUSG00000022323	Rida	2-iminobutanoate/2-iminopropanoate deaminase	protein_coding	15473	0.512546	0.0657587	0.637667	0.0851659	-0.0336615	0.106111	0.182357	0.0479062	-0.0725663	0.109702	0.164829	0.042273	0.119817	0.0171255	0.156815	0.207349	0.0406227	0.381085	0.232321	0.0554561	0.528408
ENSMUSG00000015656	Hspa8	Heat shock cognate 71 kDa protein	protein_coding	15481	3.57018	0.104915	3.52848	0.0892418	3.52866	0.104444	3.45763	0.0295734	3.10835	0.0608928	3.08554	0.0630504	-0.0405593	0.00922413	0.08379	-0.0676434	0.0105877	0.0963088	-0.0227092	0.00593744	0.0537561
ENSMUSG00000016194	Hsd11b1	hydroxysteroid 11-beta dehydrogenase 1	protein_coding	15483	0.343135	0.0649775	0.358501	0.00732228	0.202923	0.0639872	0.0405404	0.0361896	-0.194964	0.0349734	-0.324103	0.0650249	0.0104837	0.0047554	0.0430031	-0.157229	0.0393748	0.368899	-0.126824	0.0241571	0.222796
ENSMUSG00000024507	Hsd17b4	hydroxysteroid (17-beta) dehydrogenase 4	protein_coding	15488	0.115135	0.0444657	0.0056579	0.13156	-0.515075	0.0538718	-0.609917	0.085644	-0.874385	0.0978669	-0.824585	0.0812109	-0.10764	0.0149453	0.136548	-0.0925552	0.0129942	0.118488	0.0508552	0.00919343	0.0835086
ENSMUSG00000022556	Hsf1	heat shock factor 1	protein_coding	15499	-0.523146	0.0535149	-0.478793	0.0936639	-1.74024	0.0434219	-1.75707	0.0595861	-1.68459	0.205139	-1.79968	0.0323822	0.043242	0.00846074	0.0767965	-0.0165965	0.00588479	0.0532766	-0.112203	0.0177536	0.16267
ENSMUSG00000019878	Hsf2	Heat shock factor protein 2	protein_coding	15500	-0.85257	0.038906	-0.889954	0.0633324	-1.57576	0.0208054	-1.46702	0.0565898	-1.61941	0.0917929	-1.54519	0.0699559	-0.0358162	0.00667031	0.0604359	0.109225	0.0204534	0.187924	0.0733617	0.0103957	0.0945439
ENSMUSG00000028410	Dnaja1	DnaJ homolog subfamily A member 1	protein_coding	15502	0.692742	0.106331	0.648853	0.184659	0.431532	0.136697	0.411707	0.0751658	0.0656583	0.155286	0.176982	0.114089	-0.0424631	0.0137242	0.125237	-0.0227068	0.00940113	0.0854131	0.104766	0.0152969	0.139811
ENSMUSG00000029657	Hsph1	Mus musculus heat shock 105kDa/110kDa protein 1 (Hsph1) transcript variant 2 mRNA.	protein_coding	15505	0.404828	0.162814	0.376158	0.1681	-0.490212	0.254015	-0.603832	0.0818406	-0.621091	0.0894476	-0.676019	0.0306307	-0.0218653	0.012855	0.117202	-0.110978	0.0195341	0.17931	-0.0564631	0.00928022	0.0843044
ENSMUSG00000004951	Hspb1	Heat shock protein beta-1	protein_coding	15507	-1	0	-1	0	-0.92236	0.199721	-1.35311	0.504487	-2	0	-2	0	-0.0069382	0.0185633	0.17023	-0.359467	0.0556854	0.530722	0.0954923	0.0168324	0.154085
ENSMUSG00000025980	Hspd1	heat shock protein 1 (chaperonin)	protein_coding	15510	1.05749	0.0712372	0.995816	0.154185	0.774406	0.143507	0.675712	0.170649	0.361196	0.119456	0.470465	0.0939097	-0.058441	0.0123372	0.112422	-0.0986083	0.0154504	0.141236	0.105992	0.0146285	0.133611
ENSMUSG00000023944	Hsp90ab1	Heat shock protein HSP 90-beta	protein_coding	15516	3.61998	0.042442	3.5469	0.126127	3.42499	0.141537	3.24977	0.229906	2.868	0.0411812	2.96426	0.111746	-0.074915	0.0117203	0.106733	-0.161295	0.0216897	0.199535	0.0937812	0.0132648	0.120988
ENSMUSG00000021270	Hsp90aa1	Heat shock protein HSP 90-alpha	protein_coding	15519	3.26765	0.0625352	3.23305	0.139005	3.31743	0.149534	3.20509	0.0676343	2.85088	0.165638	2.89264	0.0699126	-0.0363247	0.0107944	0.0982099	-0.109149	0.015792	0.144408	0.0437096	0.0122199	0.11134
ENSMUSG00000020361	Hspa4	heat shock protein 4	protein_coding	15525	0.802967	0.0695144	0.831308	0.0156316	0.14659	0.0339858	0.106322	0.0694842	-0.422717	0.0780407	-0.373693	0.0712679	0.0306645	0.00573374	0.0519013	-0.0424687	0.00745324	0.0675828	0.049263	0.00874739	0.0794213
ENSMUSG00000024359	Hspa9	heat shock protein 9	protein_coding	15526	1.06772	0.0169295	1.1796	0.0615861	0.700338	0.0220577	0.857911	0.109703	0.379981	0.129279	0.671076	0.0662357	0.111117	0.0214444	0.197229	0.153605	0.0301304	0.279598	0.279835	0.069763	0.674954
ENSMUSG00000073676	Hspe1	heat shock protein 1 (chaperonin 10)	protein_coding	15528	0.584739	0.0558889	0.586663	0.148651	0.317826	0.11	0.238744	0.0508057	0.058992	0.0823597	0.142941	0.0499155	0.00651329	0.00961353	0.0873616	-0.0787227	0.0115164	0.104855	0.0828448	0.0118269	0.107716
ENSMUSG00000022261	Sdc2	Syndecan-2	protein_coding	15529	-0.532119	0.0375074	-0.489413	0.0862604	-1.01896	0.0406217	-0.98824	0.13014	-1.13962	0.135568	-1.1092	0.0266209	0.0412976	0.00767883	0.0696443	0.0242822	0.00869669	0.0789569	0.0253104	0.00948527	0.0861849
ENSMUSG00000054008	Ndst1	Bifunctional heparan sulfate N-deacetylase/N-sulfotransferase 1 Heparan sulfate N-deacetylase 1 Heparan sulfate N-sulfotransferase 1	protein_coding	15531	-0.300389	0.0721243	-0.299519	0.0141422	-1.61377	0.0501666	-1.45809	0.160909	-1.09456	0.025213	-1.05568	0.0310404	-0.000594973	0.00551168	0.0498801	0.14593	0.0207869	0.191053	0.0387576	0.00635178	0.0575315
ENSMUSG00000022721	Trmt2a	TRM2 tRNA methyltransferase 2A	protein_coding	15547	-0.051044	0.106198	-0.0443856	0.101623	-1.07094	0.0401424	-1.02096	0.0299594	-0.978089	0.158993	-0.907515	0.110877	0.00685683	0.00935416	0.0849823	0.0509127	0.00878618	0.0797766	0.0618778	0.0130298	0.118816
ENSMUSG00000040028	Elavl1	ELAV-like protein 1	protein_coding	15568	0.692529	0.0175997	0.728324	0.0460744	-0.652812	0.0464247	-0.612725	0.0516451	-0.354689	0.0672063	-0.365565	0.033061	0.0355607	0.00573859	0.0519454	0.0388069	0.00611495	0.0553732	-0.0107021	0.0047717	0.0431512
ENSMUSG00000008489	Elavl2	Mus musculus ELAV like RNA binding protein 1 (Elavl2) transcript variant 5 mRNA.	protein_coding	15569	-0.749742	0.170294	-0.613405	0.157401	-1.46038	0.155372	-1.35982	0.189142	-1.14987	0.33724	-1.22414	0.196934	0.135142	0.0179066	0.164098	0.0915753	0.0163033	0.149161	-0.0680332	0.0217784	0.200369
ENSMUSG00000003410	Elavl3	ELAV-like protein 3	protein_coding	15571	1.01169	0.0981366	1.0234	0.110276	-0.283604	0.0416951	-0.352248	0.0477877	0.0913994	0.077841	0.0298496	0.0238474	0.0126402	0.00864147	0.0784512	-0.0673068	0.00916735	0.0832695	-0.0573554	0.00953112	0.0866055
ENSMUSG00000028546	Elavl4	Mus musculus ELAV like RNA binding protein 4 (Elavl4) transcript variant 5 mRNA.	protein_coding	15572	0.190738	0.0776642	0.0844889	0.0273134	-0.114025	0.0635619	-0.110886	0.0401733	-0.166957	0.103074	-0.138678	0.0530985	-0.107508	0.0171872	0.157389	0.003587	0.00557364	0.0504439	0.0237803	0.00795741	0.0721912
ENSMUSG00000020413	Hus1	Checkpoint protein HUS1	protein_coding	15574	-1	0	-1	0	-2	0	-2	0	-2	0	-1.90672	0.0253819	0.0870261	0.0124442	0.113409	0.173149	0.0274062	0.253606	0.247503	0.0709824	0.687653
ENSMUSG00000010047	Hyal2	Hyaluronidase-2	protein_coding	15587	-1	0	-1	0	-2	0	-2	0	-1.87171	0.134408	-2	0	-0.0196058	0.0118194	0.107647	0.0644981	0.0138642	0.126532	-0.312625	0.0750449	0.730202
ENSMUSG00000062995	Ica1	Islet cell autoantigen 1	protein_coding	15893	-0.0800177	0.129333	-0.0205939	0.0204895	-0.857165	0.0528756	-0.92053	0.0785601	-0.777492	0.0998652	-0.771737	0.0502975	0.0583326	0.0108009	0.0982698	-0.0619927	0.00907677	0.0824392	0.00284333	0.00729715	0.0661571
ENSMUSG00000042745	Id1	inhibitor of DNA binding 1	protein_coding	15901	-1	0	-1	0	-1.52917	0.120788	-1.36284	0.348199	-1.90009	0.142615	-1.61543	0.113931	0.190638	0.0264627	0.244638	0.146113	0.0263682	0.243741	0.271651	0.0512596	0.486262
ENSMUSG00000020644	Id2	DNA-binding protein inhibitor ID-2	protein_coding	15902	1.08525	0.130597	1.09085	0.139187	0.863884	0.0288963	0.65443	0.051552	0.468986	0.0214942	0.57956	0.140513	0.00579252	0.0106999	0.0973409	-0.206236	0.0975802	0.973186	0.108384	0.0171739	0.157266
ENSMUSG00000007872	Id3	DNA-binding protein inhibitor ID-3	protein_coding	15903	-1	0	-1	0	-1.46968	0.140275	-1.40999	0.254394	-2	0	-2	0	0.132783	0.0241947	0.223151	0.0499351	0.016849	0.15424	-0.118182	0.021343	0.196276
ENSMUSG00000021379	Id4	DNA-binding protein inhibitor ID-4	protein_coding	15904	-0.356681	0.0665331	-0.308405	0.053166	-0.377587	0.037794	-0.338179	0.0522118	-0.579169	0.0707061	-0.448745	0.0859333	0.0472481	0.00820379	0.0744449	0.039379	0.0068826	0.0623727	0.125023	0.0191469	0.175686
ENSMUSG00000056999	Ide	insulin-degrading enzyme	protein_coding	15925	-0.111646	0.0372472	-0.0712732	0.067261	-1.03506	0.0606845	-0.920026	0.0931938	-0.875323	0.0571669	-0.870106	0.0414298	0.0384991	0.0073872	0.0669796	0.109938	0.0155622	0.142274	0.00425983	0.00466457	0.0421778
ENSMUSG00000025950	Idh1	Isocitrate dehydrogenase	protein_coding	15926	-0.729883	0.0651906	-0.749863	0.0489313	-1.14229	0.0626007	-1.20549	0.15882	-1.14238	0.195912	-1.35684	0.079625	-0.0179477	0.00707136	0.0640955	-0.0629066	0.0129767	0.118326	-0.199241	0.0317953	0.295555
ENSMUSG00000002010	Idh3g	isocitrate dehydrogenase 3 (NAD+) gamma	protein_coding	15929	1.68814	0.0984644	1.64716	0.0100213	1.01623	0.013201	1.01442	0.0809844	1.10619	0.07342	1.10215	0.016653	-0.0398292	0.00897316	0.0814897	-0.00227515	0.00636699	0.0576701	-0.00281771	0.00555032	0.0502317
ENSMUSG00000035847	Ids	Iduronate 2-sulfatase	protein_coding	15931	1.19228	0.126568	1.11077	0.076167	-0.340617	0.0488631	-0.303027	0.0408402	0.378559	0.0891054	0.331945	0.083927	-0.0784359	0.0126781	0.115569	0.0364634	0.00516108	0.0466907	-0.0436739	0.00921703	0.083725
ENSMUSG00000074896	Ifit3	Interferon-induced protein with tetratricopeptide repeats 3	protein_coding	15959	-1	0	-1	0	-1.61001	0.40256	-2	0	-1.78999	0.165293	-2	0	-0.129327	0.0179451	0.164457	-0.418368	0.0724429	0.702907	-0.2734	0.0452067	0.426124
ENSMUSG00000022967	Ifnar1	Interferon alpha/beta receptor 1	protein_coding	15975	-0.254818	0.0350594	-0.235107	0.0502653	-1.28932	0.0346337	-1.24666	0.0612586	-1.34886	0.040326	-1.35522	0.0506537	0.0208205	0.00476063	0.0430506	0.0403726	0.00650015	0.0588841	-0.00736543	0.00471206	0.0426093
ENSMUSG00000022971	Ifnar2	interferon (alpha and beta) receptor 2	protein_coding	15976	-1	0	-1	0	-1.42895	0.017072	-1.51669	0.0872734	-1.54539	0.184134	-1.62118	0.0310682	-0.200102	0.0303976	0.282155	-0.0843239	0.0126844	0.115626	-0.0744594	0.0146832	0.134118
ENSMUSG00000020009	Ifngr1	interferon gamma receptor 1	protein_coding	15979	-1	0	-1	0	-1.84699	0.116848	-1.87151	0.0539088	-1.85074	0.0296718	-1.76893	0.0297919	-0.0870492	0.0134043	0.122278	-0.0252382	0.00862315	0.0782834	0.0825295	0.0131277	0.119721
ENSMUSG00000001627	Ifrd1	Interferon-related developmental regulator 1	protein_coding	15982	0.706851	0.141141	0.991535	0.117955	0.308112	0.161191	0.590727	0.0445869	-0.095272	0.0415203	0.326462	0.0885435	0.268398	0.0450257	0.424337	0.27121	0.0567807	0.54179	0.413441	0.249578	2.99326
ENSMUSG00000005533	Igf1r	insulin like growth factor 1 receptor	protein_coding	16001	-0.0578422	0.134909	0.10754	0.0495958	-2	0	-2	0	-1.53558	0.152377	-1.46276	0.0665448	0.161388	0.0241558	0.222784	0.100621	0.0156749	0.143321	0.0659994	0.0134775	0.122955
ENSMUSG00000048583	Igf2	Insulin-like growth factor II Insulin-like growth factor II Preptin	protein_coding	16002	-0.52072	0.181017	-0.401672	0.137693	-1.2954	0.194513	-1.20799	0.103304	-1.34079	0.232023	-1.12786	0.0878748	0.1147	0.0162237	0.148421	0.0842453	0.0152585	0.139454	0.199353	0.0292719	0.271391
ENSMUSG00000023830	Igf2r	Cation-independent mannose-6-phosphate receptor	protein_coding	16004	-0.0603262	0.117854	-0.0577808	0.0369267	-1.60644	0.0173659	-1.47777	0.188662	-0.923018	0.0567985	-0.873584	0.0542689	-0.0036333	0.00857446	0.0778375	0.12558	0.0199188	0.182913	0.0470988	0.00714405	0.0647591
ENSMUSG00000039323	Igfbp2	Insulin-like growth factor-binding protein 2	protein_coding	16008	-0.701057	0.268608	-0.541427	0.377258	-0.529908	0.304041	-0.640771	0.470973	-0.841576	0.474824	-0.603617	0.165033	0.146078	0.0263745	0.2438	-0.091482	0.0272676	0.252288	0.204807	0.0355556	0.331797
ENSMUSG00000020427	Igfbp3	Insulin-like growth factor-binding protein 3	protein_coding	16009	-1	0	-1	0	-1.66195	0.125021	-2	0	-2	0	-2	0	-0.0212326	0.0178729	0.163783	-0.311247	0.0910945	0.90202	0.0059168	0.00690301	0.0625589
ENSMUSG00000026185	Igfbp5	Insulin-like growth factor-binding protein 5	protein_coding	16011	-0.358711	0.109512	-0.504406	0.115743	-1.61057	0.0126793	-1.77724	0.0822524	-1.26966	0.0499395	-1.3637	0.0899852	-0.136995	0.0188956	0.173335	-0.16347	0.0409233	0.384025	-0.0915524	0.0137872	0.12582
ENSMUSG00000023046	Igfbp6	Insulin-like growth factor-binding protein 6	protein_coding	16012	-1	0	-1	0	-1.52448	0.14771	-1.95165	0.0225345	-2	0	-2	0	-0.0726888	0.0189954	0.174268	-0.409018	0.158194	1.6913	0.0395623	0.00904248	0.082125
ENSMUSG00000070427	Il18bp	Interleukin-18-binding protein	protein_coding	16068	-0.487741	0.170271	-0.438079	0.0649096	-2	0	-2	0	-2	0	-2	0	0.0470924	0.0122849	0.11194	-0.150494	0.0259294	0.239577	-0.114483	0.0211329	0.194302
ENSMUSG00000031537	Ikbkb	inhibitor of kappaB kinase beta	protein_coding	16150	0.742461	0.0642763	0.709824	0.139315	-0.79307	0.137317	-0.786174	0.0435353	-0.561041	0.158363	-0.453794	0.0740351	-0.0304251	0.00988389	0.089843	0.00658832	0.00929457	0.0844359	0.0986217	0.015994	0.146286
ENSMUSG00000004221	Ikbkg	NF-kappa-B essential modulator	protein_coding	16151	-0.317059	0.0865896	-0.477484	0.0818952	-1.06469	0.0103529	-1.14367	0.0796759	-1.12352	0.0424848	-1.04196	0.0447853	-0.158996	0.0231142	0.21295	-0.0781125	0.0120586	0.109852	0.0791208	0.0110447	0.100512
ENSMUSG00000073889	Il11ra1	Interleukin-11 receptor subunit alpha-1	protein_coding	16157	0.431304	0.202347	0.350847	0.163842	-0.393412	0.0507919	-0.379858	0.00688038	-0.60969	0.0475576	-0.430057	0.115399	-0.0794948	0.0161737	0.147956	0.0154369	0.00525585	0.0475525	0.171714	0.0286963	0.265897
ENSMUSG00000001741	Il16	Pro-interleukin-16 Interleukin-16	protein_coding	16170	1.41486	0.122237	1.4342	0.0868543	-0.0249858	0.0435305	0.0483805	0.255174	0.244083	0.235979	0.382674	0.0951937	0.0230185	0.00884909	0.0803529	0.0673902	0.0175553	0.160821	0.127518	0.019719	0.181041
ENSMUSG00000039217	Il18	Interleukin-18	protein_coding	16173	-1	0	-1	0	-1.66209	0.04036	-1.71685	0.0594337	-1.8788	0.131442	-2	0	-0.132535	0.0196475	0.180371	-0.0537526	0.00806505	0.0731757	-0.170288	0.0234193	0.215828
ENSMUSG00000031392	Irak1	Interleukin-1 receptor-associated kinase 1	protein_coding	16179	0.778928	0.110105	0.867009	0.0811669	-0.395279	0.045469	-0.355118	0.113065	-0.259525	0.092042	-0.304199	0.0765176	0.0822741	0.0114878	0.104591	0.042391	0.00935796	0.0850172	-0.0413215	0.00863086	0.078354
ENSMUSG00000022514	Il1rap	Interleukin-1 receptor accessory protein	protein_coding	16180	-1	0	-1	0	-1.53079	0.0614418	-1.56482	0.146375	-1.54337	0.154934	-1.64424	0.0886208	-0.0422471	0.00987018	0.0897171	-0.032677	0.0105117	0.09561	-0.0970351	0.0139371	0.127207
ENSMUSG00000021756	Il6st	Interleukin-6 receptor subunit beta	protein_coding	16195	0.378719	0.0288526	0.379126	0.0815147	-0.595172	0.034331	-0.415423	0.0888179	-0.46045	0.112538	-0.366781	0.104558	0.00341692	0.00691774	0.0626934	0.173267	0.0403144	0.378072	0.0882216	0.0130676	0.119166
ENSMUSG00000032178	Ilf3	Interleukin enhancer-binding factor 3	protein_coding	16201	0.472955	0.176306	0.490451	0.1105	-0.839196	0.0102934	-0.657792	0.154977	-0.512441	0.119522	-0.450307	0.0353907	0.0206347	0.0126812	0.115597	0.174713	0.0287654	0.266556	0.0581093	0.0109906	0.100014
ENSMUSG00000030890	Ilk	Integrin-linked protein kinase	protein_coding	16202	0.408892	0.0637143	0.374509	0.0648616	-0.255166	0.0289448	-0.211674	0.0386504	-0.204255	0.0374212	-0.17565	0.0538208	-0.034079	0.00689254	0.0624634	0.0424985	0.00622864	0.0564091	0.0265554	0.00472563	0.0427326
ENSMUSG00000030029	Lrig1	Leucine-rich repeats and immunoglobulin-like domains protein 1	protein_coding	16206	1.38848	0.0578939	1.42221	0.0258059	0.569962	0.0311112	0.76105	0.0213115	0.684986	0.0274945	0.735954	0.0465762	0.0318287	0.00612003	0.0554194	0.188242	0.12172	1.2473	0.0519433	0.00722587	0.0655062
ENSMUSG00000024423	Impact	Mus musculus impact RWD domain protein (Impact) transcript variant 2 mRNA.	protein_coding	16210	0.852034	0.074894	0.857383	0.121174	0.397656	0.0562909	0.50104	0.140283	0.607056	0.21627	0.468169	0.115269	0.00940922	0.00934825	0.0849282	0.0970091	0.0144948	0.132372	-0.129845	0.0199025	0.18276
ENSMUSG00000001440	Kpnb1	Importin subunit beta-1	protein_coding	16211	0.888036	0.0133635	0.945465	0.0204366	0.0289697	0.030815	0.186312	0.151595	0.214479	0.0771272	0.262042	0.0208508	0.0576827	0.0100402	0.0912783	0.152196	0.0230086	0.211954	0.046194	0.00756007	0.0685589
ENSMUSG00000032968	Inha	Inhibin alpha chain	protein_coding	16322	-0.713866	0.134515	-0.814656	0.0358505	-2	0	-2	0	-2	0	-2	0	-0.0973576	0.0140466	0.128221	-0.0234036	0.00808596	0.0733669	-0.128105	0.0204934	0.1883
ENSMUSG00000038241	Cep250	Centrosome-associated protein CEP250	protein_coding	16328	-0.427075	0.146221	-0.512287	0.0213661	-2	0	-2	0	-2	0	-2	0	-0.0834742	0.013921	0.127058	-0.180488	0.0340493	0.317246	-0.069253	0.0148541	0.135703
ENSMUSG00000026102	Inpp1	Inositol polyphosphate 1-phosphatase	protein_coding	16329	0.335388	0.0603914	0.379062	0.0837213	-0.518595	0.0542185	-0.538337	0.0514189	-0.694954	0.0676112	-0.616065	0.0196916	0.04261	0.00799613	0.0725452	-0.0191764	0.00533547	0.0482768	0.0820636	0.0117687	0.10718
ENSMUSG00000028894	Inpp5b	Type II inositol 1 4 5-trisphosphate 5-phosphatase	protein_coding	16330	-0.0136581	0.0794237	0.0804533	0.0452964	-1.17532	0.0306351	-1.1035	0.0427718	-1.12614	0.168272	-1.0236	0.0804294	0.0882602	0.011805	0.107515	0.0713272	0.00938048	0.0852237	0.10063	0.0153852	0.14063
ENSMUSG00000032737	Inppl1	Phosphatidylinositol 3 4 5-trisphosphate 5-phosphatase 2	protein_coding	16332	-0.655505	0.108196	-0.527866	0.0721124	-2	0	-2	0	-2	0	-2	0	0.122487	0.0185278	0.169898	0.248268	0.0730752	0.709526	0.111933	0.0168899	0.154621
ENSMUSG00000005534	Insr	Insulin receptor Insulin receptor subunit alpha Insulin receptor subunit beta	protein_coding	16337	0.0978476	0.0719103	0.183525	0.0490338	-1.6791	0.0841942	-1.65338	0.126763	-1.14046	0.230443	-1.19835	0.14467	0.0810981	0.011709	0.10663	0.0228066	0.00940893	0.0854846	-0.0556904	0.0163132	0.149254
ENSMUSG00000022336	Eif3e	Eukaryotic translation initiation factor 3 subunit E	protein_coding	16341	0.46916	0.0623254	0.447039	0.063532	0.219163	0.0149846	0.17503	0.0439521	-0.132663	0.116823	-0.0226467	0.0121466	-0.022301	0.00592236	0.0536188	-0.045572	0.00665081	0.0602581	0.103286	0.0159317	0.145706
ENSMUSG00000100826	Snhg14	small nucleolar RNA host gene 14	processed_transcript	16353	3.36042	0.0662455	3.40903	0.0270309	1.61131	0.0817435	1.77392	0.305111	2.50515	0.0649681	2.46273	0.013739	0.048817	0.00698385	0.0632967	0.147902	0.0255138	0.235636	-0.0419231	0.00676472	0.0612971
ENSMUSG00000031627	Irf2	interferon regulatory factor 2	protein_coding	16363	-0.742897	0.094149	-0.751645	0.0306561	-2	0	-2	0	-1.65824	0.0501914	-1.80362	0.0196574	-0.00802432	0.00820134	0.0744224	0.0578172	0.0138626	0.126518	-0.139893	0.0203372	0.186835
ENSMUSG00000055980	Irs1	insulin receptor substrate 1	protein_coding	16367	-1	0	-1	0	-2	0	-2	0	-1.9232	0.0675974	-1.91214	0.0598671	-0.0519836	0.00753505	0.0683303	0.108307	0.0221112	0.203501	0.00924303	0.00650251	0.0589056
ENSMUSG00000002325	Irf9	Interferon regulatory factor 9	protein_coding	16391	-1	0	-0.801187	0.0587673	-2	0	-2	0	-2	0	-2	0	0.00127844	0.012999	0.118532	-0.15224	0.0267866	0.247714	-0.025609	0.00963836	0.0875894
ENSMUSG00000027598	Itch	E3 ubiquitin-protein ligase Itchy	protein_coding	16396	0.49911	0.0308761	0.570809	0.0494044	-0.309955	0.0558696	-0.311372	0.0800361	-0.373856	0.0464147	-0.35985	0.0628102	0.0707789	0.00997997	0.0907252	-0.0033798	0.00628152	0.0568911	0.012396	0.00569768	0.051573
ENSMUSG00000001507	Itga3	Integrin alpha-3 Integrin alpha-3 heavy chain Integrin alpha-3 light chain	protein_coding	16400	-0.0899318	0.0984447	-0.0475968	0.0263271	-1.78347	0.0998588	-1.74098	0.0761023	-1.13221	0.0624025	-1.24056	0.0727328	0.0391684	0.00755276	0.0684922	0.0413892	0.00892152	0.0810164	-0.107121	0.015546	0.142124
ENSMUSG00000027111	Itga6	Integrin alpha-6 Integrin alpha-6 heavy chain Integrin alpha-6 light chain	protein_coding	16403	-1	0	-0.763928	0.0980676	-2	0	-1.64542	0.0165651	-2	0	-1.47337	0.0394907	0.374118	0.194646	2.1752	0.763147	0.758042	28.1965	0.550008	0.55756	11.3418
ENSMUSG00000025348	Itga7	Mus musculus integrin alpha 7 (Itga7) transcript variant 2 mRNA.	protein_coding	16404	-0.0452573	0.13957	-0.0859279	0.0513033	-1.30802	0.0725908	-1.29072	0.134496	-1.16605	0.205688	-1.22241	0.0487946	-0.0429038	0.010521	0.0956954	0.0163113	0.0100768	0.0916147	-0.0500916	0.014962	0.136703
ENSMUSG00000027087	Itgav	Integrin alpha-V Integrin alpha-V heavy chain Integrin alpha-V light chain	protein_coding	16410	-0.440226	0.106797	-0.452103	0.0184296	-1.71778	0.0786669	-1.69839	0.0943875	-1.32908	0.0801005	-1.22729	0.040184	-0.0153455	0.00764431	0.0693287	0.0193142	0.00823601	0.0747397	0.104557	0.0155209	0.14189
ENSMUSG00000025809	Itgb1	Integrin beta-1	protein_coding	16412	-0.38744	0.0601805	-0.297371	0.0249366	-1.05047	0.0399236	-0.954039	0.0761424	-1.00965	0.139546	-0.817037	0.0187162	0.0909128	0.0146935	0.134214	0.0949344	0.0149322	0.136427	0.185593	0.0331141	0.308234
ENSMUSG00000062352	Itgb1bp1	Integrin beta-1-binding protein 1	protein_coding	16413	0.482177	0.107785	0.578342	0.024159	-0.176634	0.032487	-0.277096	0.00344927	-0.480838	0.105589	-0.466727	0.0671883	0.0966109	0.0129533	0.11811	-0.0988749	0.0214558	0.197336	0.00851206	0.00820018	0.0744118
ENSMUSG00000027613	Eif6	Eukaryotic translation initiation factor 6	protein_coding	16418	0.128259	0.0423926	0.148423	0.0238785	-0.323643	0.0256177	-0.346168	0.0789259	-0.475896	0.0168935	-0.560535	0.049866	0.0211042	0.00501787	0.0453886	-0.0197735	0.00651491	0.0590187	-0.0822295	0.0124709	0.113656
ENSMUSG00000022817	Itgb5	integrin subunit beta 5	protein_coding	16419	0.00874129	0.115909	0.0557886	0.0633455	-0.578691	0.0533106	-0.609085	0.0814346	-0.676037	0.053271	-0.676099	0.0635725	0.0428735	0.00975332	0.0886444	-0.0292062	0.00676683	0.0613164	-0.00146092	0.00551072	0.0498713
ENSMUSG00000055447	Cd47	Leukocyte surface antigen CD47	protein_coding	16423	0.840248	0.0536652	0.858237	0.139561	-0.477528	0.0501881	-0.513632	0.116018	-0.576941	0.164006	-0.512787	0.164712	0.0161464	0.0101651	0.0924256	-0.0376456	0.00927591	0.0842648	0.0613264	0.0139651	0.127466
ENSMUSG00000006522	Itih3	Inter-alpha-trypsin inhibitor heavy chain H3	protein_coding	16426	0.103621	0.114256	-0.318666	0.271105	-0.227062	0.0650374	-0.858183	0.173545	-0.0397599	0.0967794	-0.68678	0.115654	-0.388832	0.0752072	0.73191	-0.605005	0.31059	4.05464	-0.617551	0.360714	5.0782
ENSMUSG00000032116	Stt3a	STT3 subunit of the oligosaccharyltransferase complex homolog A (S. cerevisiae)	protein_coding	16430	-0.272774	0.0738159	-0.111223	0.0459638	-0.794125	0.0338572	-0.877856	0.0449483	-0.811797	0.141659	-0.989431	0.0711845	0.159675	0.0325081	0.302404	-0.0804747	0.0124762	0.113705	-0.155103	0.0212568	0.195466
ENSMUSG00000031239	Itm2a	Integral membrane protein 2A	protein_coding	16431	-0.416376	0.0832639	-0.391752	0.178826	-1.08892	0.110227	-0.893793	0.137895	-0.976226	0.203112	-0.779276	0.0371521	0.0211374	0.0128308	0.116978	0.182931	0.0257283	0.23767	0.190244	0.0286418	0.265377
ENSMUSG00000022108	Itm2b	Integral membrane protein 2B BRI2 membrane form BRI2 intracellular domain BRI2C soluble form Bri23 peptide	protein_coding	16432	2.88765	0.112584	2.87774	0.0366783	2.54665	0.0132564	2.36745	0.103749	2.27757	0.0321451	2.31782	0.0392292	-0.0107039	0.00858106	0.077898	-0.174439	0.0356769	0.332972	0.0397996	0.00601115	0.0544276
ENSMUSG00000074797	Itpa	inosine triphosphatase (nucleoside triphosphate pyrophosphatase)	protein_coding	16434	0.0996432	0.0621878	-0.0406372	0.0937838	-0.422613	0.0111768	-0.415417	0.026819	-0.672758	0.0236574	-0.773575	0.100478	-0.13277	0.0205924	0.189228	0.0081932	0.002873	0.0259315	-0.0975596	0.0151612	0.138552
ENSMUSG00000030102	Itpr1	Inositol 1 4 5-trisphosphate receptor type 1	protein_coding	16438	3.62231	0.0850972	3.68277	0.0351547	2.49195	0.0265017	2.55849	0.211726	2.69259	0.101975	2.76241	0.11197	0.0604246	0.00964797	0.0876776	0.0686187	0.015946	0.14584	0.0644252	0.0113545	0.103364
ENSMUSG00000022957	Itsn1	Intersectin-1	protein_coding	16443	0.877453	0.0386277	0.829632	0.038685	-0.886041	0.0564158	-1.03019	0.12336	-0.435415	0.113666	-0.613732	0.0540446	-0.0477603	0.00676418	0.0612922	-0.137031	0.0203273	0.186742	-0.172934	0.0276185	0.255627
ENSMUSG00000028530	Jak1	Janus kinase 1	protein_coding	16451	0.422424	0.0340568	0.419333	0.0431838	-0.464174	0.0219518	-0.437864	0.0220981	-0.4801	0.0595388	-0.475301	0.0590308	-0.0023583	0.00360969	0.0326049	0.0248864	0.00335912	0.030334	0.00561962	0.00536198	0.048518
ENSMUSG00000034958	Atcay	Caytaxin	protein_coding	16467	0.581585	0.0433392	0.549247	0.084106	-0.302025	0.0495379	-0.219279	0.065566	-0.197927	0.138092	-0.234545	0.0325157	-0.0301261	0.0069135	0.0626547	0.0809052	0.0112642	0.102533	-0.0369254	0.010819	0.0984364
ENSMUSG00000038518	Jarid2	Protein Jumonji	protein_coding	16468	-0.187647	0.0595473	-0.189678	0.0520757	-1.78935	0.0591922	-1.80345	0.160178	-1.36874	0.171456	-1.31546	0.0575469	-0.00330635	0.00589253	0.0533471	-0.0160465	0.0120438	0.109716	0.0449338	0.0131917	0.120312
ENSMUSG00000052684	Jun	jun proto-oncogene	protein_coding	16476	-0.614721	0.0127185	-0.494148	0.0662165	-1.81665	0.0382811	-1.8321	0.107351	-1.82546	0.0179951	-1.77032	0.0958091	0.121148	0.0245056	0.226091	-0.0173156	0.00830149	0.0753389	0.0552972	0.00928896	0.0843845
ENSMUSG00000071076	Jund	Transcription factor jun-D	protein_coding	16478	-0.0750779	0.0929623	-0.0707171	0.0152562	-0.484049	0.0185317	-0.453201	0.0630471	-0.158782	0.117895	-0.290864	0.106559	0.00340381	0.0071335	0.0646628	0.0284761	0.00625422	0.0566423	-0.128492	0.017201	0.157519
ENSMUSG00000001552	Jup	Junction plakoglobin	protein_coding	16480	1.08863	0.0838731	1.09494	0.100732	-0.563547	0.0828552	-0.800015	0.181996	-0.676546	0.309117	-0.783558	0.18702	0.00433952	0.0081242	0.0737167	-0.220185	0.035394	0.330234	-0.0945966	0.0210427	0.193455
ENSMUSG00000038077	Kcna6	Potassium voltage-gated channel subfamily A member 6	protein_coding	16494	0.395878	0.040827	0.356874	0.0968378	-1.05042	0.0576614	-0.902695	0.166683	-0.556325	0.129679	-0.600985	0.105378	-0.0382159	0.00855159	0.0776281	0.138408	0.0200628	0.184262	-0.0422598	0.01083	0.0985369
ENSMUSG00000027827	Kcnab1	Voltage-gated potassium channel subunit beta-1	protein_coding	16497	0.682716	0.0867141	0.59626	0.0706334	0.156461	0.037485	0.0530715	0.0436926	-0.205162	0.0314261	-0.137233	0.159295	-0.0788395	0.0124719	0.113665	-0.10458	0.0219981	0.202436	0.0674827	0.0131954	0.120347
ENSMUSG00000028931	Kcnab2	Voltage-gated potassium channel subunit beta-2	protein_coding	16498	0.647668	0.149054	0.625481	0.099139	-0.532908	0.111363	-0.45338	0.0503572	-0.0338217	0.14835	-0.140246	0.035813	-0.017831	0.0112268	0.102188	0.075857	0.0113225	0.103069	-0.0974052	0.0146362	0.133683
ENSMUSG00000018470	Kcnab3	potassium voltage-gated channel subfamily A regulatory beta subunit 3	protein_coding	16499	-0.114638	0.202024	-0.250242	0.0779773	-0.955847	0.0786655	-1.00977	0.384017	-0.863923	0.13818	-0.911555	0.183226	-0.125678	0.0211204	0.194185	-0.043434	0.0254727	0.235246	-0.0471774	0.0140983	0.128699
ENSMUSG00000050556	Kcnb1	Potassium voltage-gated channel subfamily B member 1	protein_coding	16500	-0.624591	0.37478	-0.815765	0.141221	-2	0	-2	0	-1.52281	0.138526	-1.5911	0.107161	-0.167727	0.0282658	0.261792	0.285197	0.0632671	0.607861	-0.0619252	0.0123721	0.112744
ENSMUSG00000058975	Kcnc1	Potassium voltage-gated channel subfamily C member 1	protein_coding	16502	0.870288	0.122592	0.854207	0.0197951	-1.1286	0.0285711	-1.36466	0.137974	-0.952882	0.232147	-1.30265	0.0485024	-0.0180675	0.00796223	0.0722353	-0.223536	0.0451108	0.425178	-0.331797	0.0689127	0.666118
ENSMUSG00000062785	Kcnc3	potassium voltage-gated channel subfamily C member 3 isoform 2	protein_coding	16504	1.42241	0.127756	1.48567	0.199882	-0.947136	0.0966844	-1.26593	0.224259	-1.11798	0.275792	-1.44455	0.0521686	0.0625577	0.0140879	0.128603	-0.298049	0.0491223	0.464939	-0.299757	0.0536975	0.510701
ENSMUSG00000060882	Kcnd2	Potassium voltage-gated channel subfamily D member 2	protein_coding	16508	1.53175	0.0633077	1.46453	0.0703063	0.386057	0.026024	0.480676	0.14221	0.578059	0.0482729	0.618048	0.0505251	-0.0650935	0.00893922	0.0811786	0.0896931	0.0155667	0.142316	0.0396245	0.00558607	0.050557
ENSMUSG00000058248	Kcnh1	potassium voltage-gated channel subfamily H member 1	protein_coding	16510	-0.276795	0.123338	-0.356243	0.100762	-1.68834	0.0452302	-1.70511	0.116187	-1.3376	0.118842	-1.28132	0.0812624	-0.0786068	0.0122767	0.111864	-0.0164261	0.00854238	0.0775438	0.0552845	0.00997679	0.0906959
ENSMUSG00000038319	Kcnh2	potassium voltage-gated channel subfamily H member 2	protein_coding	16511	-0.566113	0.090026	-0.573471	0.0978759	-2	0	-2	0	-1.27497	0.0485476	-1.62479	0.310897	-0.00455561	0.00957469	0.0870053	-0.0102838	0.0126735	0.115526	-0.32588	0.0543762	0.517527
ENSMUSG00000044708	Kcnj10	ATP-sensitive inward rectifier potassium channel 10	protein_coding	16513	0.260748	0.18461	0.232926	0.0660949	-1.41525	0.10358	-1.40237	0.195391	-0.968376	0.200677	-1.08703	0.183208	-0.0315525	0.0132675	0.121013	0.0142257	0.0137611	0.125578	-0.109888	0.0176013	0.16125
ENSMUSG00000096146	Kcnj11	ATP-sensitive inward rectifier potassium channel 11	protein_coding	16514	-0.195196	0.1197	-0.247217	0.204645	-1.73659	0.238673	-1.63435	0.14701	-1.43022	0.260143	-1.53875	0.118242	-0.0623835	0.0173252	0.158676	0.112185	0.0215807	0.19851	-0.0943703	0.0195307	0.179278
ENSMUSG00000026824	Kcnj3	G protein-activated inward rectifier potassium channel 1	protein_coding	16519	0.493427	0.0986525	0.472868	0.0752458	-0.584607	0.0567401	-0.602529	0.0804746	-0.345402	0.0248537	-0.311426	0.0995495	-0.0239377	0.00818363	0.0742604	-0.0154304	0.00647948	0.0586956	0.0327308	0.00813604	0.073825
ENSMUSG00000043301	Kcnj6	G protein-activated inward rectifier potassium channel 2 isoform Girk2B	protein_coding	16522	0.191057	0.00108597	0.174038	0.0824421	-0.892929	0.0509605	-0.932392	0.0806688	-0.964829	0.160142	-0.960089	0.0940934	-0.0144204	0.00593824	0.0537634	-0.0398303	0.00673217	0.0610001	0.00736605	0.0121466	0.110664
ENSMUSG00000038026	Kcnj9	potassium inwardly-rectifying channel subfamily J member 9	protein_coding	16524	0.947005	0.0939762	0.93756	0.0616832	-0.487238	0.0589944	-0.522028	0.091396	-0.291765	0.187703	-0.34873	0.0351299	-0.0093634	0.00694847	0.0629738	-0.032358	0.00825	0.0748677	-0.0560272	0.0143405	0.130942
ENSMUSG00000033998	Kcnk1	Potassium channel subfamily K member 1	protein_coding	16525	1.25445	0.10672	1.23474	0.0734646	1.05767	0.0169166	0.951443	0.0631997	0.490206	0.0215726	0.540386	0.0607918	-0.0156437	0.00862248	0.0782773	-0.106041	0.0205411	0.188747	0.048593	0.00739785	0.0670769
ENSMUSG00000049265	Kcnk3	Potassium channel subfamily K member 3	protein_coding	16527	-0.0355968	0.0203638	-0.0471459	0.0580752	-1.26609	0.0256041	-1.33027	0.109986	-1.44331	0.144714	-1.46835	0.0671082	-0.0145306	0.00476337	0.0430755	-0.0626221	0.0122393	0.111519	-0.0289369	0.0101995	0.0927411
ENSMUSG00000063142	Kcnma1	potassium large conductance calcium-activated channel subfamily M alpha member 1	protein_coding	16531	0.843617	0.076826	0.781288	0.057545	-0.434279	0.0342303	-0.383748	0.0933594	-0.24969	0.0535849	-0.284276	0.0905645	-0.0621528	0.0085388	0.0775111	0.0479634	0.00908312	0.0824974	-0.0341094	0.00843497	0.0765606
ENSMUSG00000016346	Kcnq2	potassium voltage-gated channel subfamily KQT member 2 isoform 13	protein_coding	16536	1.48444	0.0436318	1.41502	0.0128992	-0.492556	0.046826	-0.67935	0.115519	0.121144	0.154373	-0.113427	0.110747	-0.0690043	0.0115776	0.105419	-0.180866	0.0325165	0.302484	-0.223878	0.0351003	0.327394
ENSMUSG00000007670	Khsrp	KH-type splicing regulatory protein	protein_coding	16549	-0.00848633	0.0352628	-0.0335877	0.0314466	-2	0	-2	0	-1.27819	0.196414	-1.27298	0.0492532	-0.0258914	0.00394227	0.0356208	0.0131331	0.00958332	0.0870844	0.00139924	0.0131366	0.119804
ENSMUSG00000021375	Kif13a	kinesin family member 13A	protein_coding	16553	-0.455673	0.0330672	-0.431253	0.0389334	-2	0	-2	0	-1.57101	0.0963027	-1.55291	0.0304497	0.0232777	0.00420263	0.0379833	0.0317402	0.00609918	0.0552295	0.0201349	0.00768756	0.0697241
ENSMUSG00000060012	Kif13b	kinesin family member 13B	protein_coding	16554	-0.286369	0.0477797	-0.287263	0.0411333	-1.63802	0.0480542	-1.51203	0.0181547	-1.14501	0.0234811	-1.17839	0.0341444	-0.000547613	0.00458389	0.041445	0.123281	0.0377515	0.353094	-0.031217	0.00465656	0.0421051
ENSMUSG00000038844	Kif16b	Kinesin-like protein KIF16B	protein_coding	16558	-0.907546	0.0219723	-0.924992	0.0590903	-2	0	-2	0	-1.55091	0.0409254	-1.71259	0.0976496	-0.0190144	0.00520564	0.0470959	0.0373327	0.00868078	0.0788112	-0.15856	0.0269214	0.248996
ENSMUSG00000014602	Kif1a	kinesin family member 1A	protein_coding	16560	2.1477	0.0730435	2.0967	0.0178008	0.660962	0.0352219	0.759833	0.219454	1.3524	0.0491593	1.20941	0.0257951	-0.0525046	0.00815611	0.0740086	0.0935346	0.0177281	0.162433	-0.142228	0.0397649	0.372704
ENSMUSG00000063077	Kif1b	Kinesin-like protein KIF1B	protein_coding	16561	2.41561	0.0474881	2.42293	0.0204819	1.24536	0.0390748	1.32667	0.129291	1.40968	0.0156041	1.41377	0.0205974	0.00542135	0.00355125	0.0320752	0.0785031	0.0128845	0.117474	0.0047289	0.0019255	0.0173629
ENSMUSG00000020821	Kif1c	Kinesin-like protein KIF1C	protein_coding	16562	-0.213828	0.0484478	-0.174538	0.0545433	-1.10091	0.0673654	-1.08746	0.200716	-1.63368	0.0767347	-1.65915	0.0337185	0.0379807	0.00667192	0.0604506	0.0107556	0.0141675	0.12934	-0.0237519	0.0061093	0.0553217
ENSMUSG00000021693	Kif2a	Kinesin-like protein KIF2A	protein_coding	16563	0.242185	0.0790939	0.265864	0.0784542	-1.32332	0.0562788	-1.37223	0.0432356	-0.881789	0.0468648	-0.921542	0.0388367	0.0250295	0.00730932	0.0662683	-0.0431487	0.00624508	0.0565589	-0.0433712	0.00718283	0.0651132
ENSMUSG00000022629	Kif21a	Kinesin-like protein KIF21A	protein_coding	16564	0.381022	0.0379439	0.387896	0.105619	-0.537383	0.0372992	-0.446586	0.131897	-0.127818	0.0820069	-0.116017	0.0609866	0.00588384	0.00705412	0.0639381	0.0862808	0.0147751	0.134971	0.0123451	0.00675502	0.0612086
ENSMUSG00000041642	Kif21b	kinesin family member 21B	protein_coding	16565	-1	0	-0.733077	0.0546048	-2	0	-2	0	-2	0	-2	0	0.217174	0.0544506	0.518276	0.405508	0.182315	2.00668	0.13325	0.020212	0.185661
ENSMUSG00000018395	Kif3a	Kinesin-like protein KIF3A	protein_coding	16568	0.486135	0.0290524	0.459084	0.0575963	-0.301098	0.0304309	-0.286334	0.0722056	-0.305025	0.147059	-0.260784	0.049885	-0.0295338	0.00557026	0.0504132	0.0146882	0.00581339	0.0526265	0.0427946	0.0112369	0.102281
ENSMUSG00000027475	Kif3b	Kinesin-like protein KIF3B Kinesin-like protein KIF3B N-terminally processed	protein_coding	16569	-0.586313	0.0440047	-0.638926	0.0671742	-1.47007	0.0181793	-1.42916	0.0199219	-1.37892	0.101188	-1.31887	0.0162072	-0.0506855	0.00763795	0.0692706	0.0410468	0.00564709	0.0511125	0.05854	0.0102118	0.0928547
ENSMUSG00000020668	Kif3c	Kinesin-like protein KIF3C	protein_coding	16570	0.604088	0.0296225	0.531355	0.0472177	-0.281103	0.0431153	-0.291778	0.0850422	-0.134419	0.0315218	-0.156849	0.0512496	-0.068876	0.0118633	0.108051	-0.00952051	0.00615483	0.0557365	-0.0203387	0.00453337	0.0409862
ENSMUSG00000074657	Kif5a	Kinesin heavy chain isoform 5A	protein_coding	16572	1.96393	0.0770816	1.80704	0.0832111	1.18438	0.00915123	1.22567	0.104095	1.37366	0.196561	1.19644	0.0706688	-0.15285	0.023477	0.216373	0.0381064	0.00926924	0.0842036	-0.165444	0.0242451	0.223627
ENSMUSG00000006740	Kif5b	Kinesin-1 heavy chain	protein_coding	16573	1.27948	0.0401336	1.30568	0.0529116	0.745426	0.0786377	0.691315	0.1028	0.617559	0.149587	0.602985	0.0359895	0.0285025	0.00544997	0.0493185	-0.0550676	0.00981442	0.0892053	-0.0166839	0.0106065	0.0964821
ENSMUSG00000026764	Kif5c	Kinesin heavy chain isoform 5C	protein_coding	16574	2.18503	0.0687731	2.16033	0.0219844	1.27838	0.039367	1.22068	0.0458154	1.40281	0.0182881	1.39075	0.0650245	-0.0227727	0.00563571	0.0510088	-0.0573671	0.00697851	0.063248	-0.0114014	0.00493991	0.0446799
ENSMUSG00000026585	Kifap3	Kinesin-associated protein 3	protein_coding	16579	0.845886	0.0538834	0.822347	0.0269732	0.189991	0.028179	0.186438	0.0695962	0.0227622	0.117368	0.0557891	0.075144	-0.0214025	0.00465873	0.0421248	-0.00603314	0.00502869	0.0454869	0.0312879	0.0093149	0.0846224
ENSMUSG00000004187	Kifc2	Mus musculus kinesin family member C2 (Kifc2) transcript variant 5 mRNA.	protein_coding	16581	0.667092	0.0496916	0.598814	0.0134137	-0.671632	0.0434283	-0.640524	0.0623681	-0.359606	0.135433	-0.528731	0.118315	-0.0682462	0.0122872	0.111961	0.0334619	0.00590544	0.0534647	-0.16149	0.020623	0.189515
ENSMUSG00000031788	Kifc3	Kinesin-like protein KIFC3	protein_coding	16582	-0.13664	0.164056	0.0578067	0.0248612	-1.02222	0.10614	-0.698307	0.0601802	-0.799713	0.171968	-0.71325	0.0781731	0.184601	0.0305672	0.283779	0.309368	0.093955	0.933281	0.0778889	0.0146773	0.134063
ENSMUSG00000037262	Kin	DNA/RNA-binding protein KIN17	protein_coding	16588	-1	0	-1	0	-1.59689	0.0470463	-1.63821	0.0598729	-1.87241	0.108007	-1.86416	0.0348876	-0.0075627	0.0134754	0.122935	-0.0413686	0.00755148	0.0684804	0.00440778	0.00773533	0.0701607
ENSMUSG00000005672	Kit	Mast/stem cell growth factor receptor Kit	protein_coding	16590	0.662122	0.0847182	0.670009	0.0483548	-0.62509	0.0473989	-0.67722	0.109275	-0.256747	0.0977732	-0.211302	0.0599315	0.00491532	0.00600824	0.054401	-0.0528798	0.0101108	0.0919265	0.0448933	0.00838738	0.0761249
ENSMUSG00000027533	Fabp5	Fatty acid-binding protein epidermal	protein_coding	16592	0.272542	0.0897768	0.27461	0.144688	-0.231405	0.0406175	-0.276045	0.188429	-0.219318	0.274207	-0.476477	0.168306	0.00226535	0.00999709	0.0908824	-0.0415166	0.0133229	0.121525	-0.233172	0.0309175	0.287135
ENSMUSG00000021288	Klc1	kinesin light chain 1 isoform 1G	protein_coding	16593	1.98093	0.0229098	1.94342	0.0551828	1.19854	0.016229	1.19551	0.0857763	1.28311	0.0724903	1.22069	0.0221459	-0.0401071	0.0059487	0.0538587	-0.00274806	0.00610353	0.0552691	-0.0642738	0.0107846	0.0981196
ENSMUSG00000024862	Klc2	kinesin light chain 2	protein_coding	16594	1.44423	0.089145	1.35154	0.0686971	0.18133	0.0169727	0.291385	0.209366	0.527238	0.0419955	0.42358	0.0527752	-0.0867358	0.0134375	0.122584	0.106827	0.0199252	0.182973	-0.103518	0.0181697	0.166554
ENSMUSG00000029178	Klf3	Krueppel-like factor 3	protein_coding	16599	-1	0	-0.917249	0.06144	-2	0	-2	0	-2	0	-1.86635	0.0931812	0.221548	0.0502397	0.476075	0.446021	0.184495	2.03611	0.278633	0.0574894	0.548964
ENSMUSG00000033863	Klf9	Kruppel like factor 9	protein_coding	16601	0.534272	0.064902	0.624246	0.0828142	0.0740468	0.0421353	-0.0592059	0.0932557	-0.192717	0.086508	-0.12899	0.0330264	0.085274	0.0115352	0.105028	-0.129921	0.0211406	0.194374	0.0605074	0.00998057	0.0907307
ENSMUSG00000022905	Kpna1	Importin subunit alpha-5	protein_coding	16646	0.405972	0.0256913	0.387008	0.0672697	-0.176683	0.0204003	-0.197871	0.0234154	-0.229475	0.109328	-0.189162	0.0209985	-0.0234714	0.00511643	0.0462846	-0.0220489	0.00329004	0.0297081	0.0398903	0.0090722	0.0823974
ENSMUSG00000018362	Kpna2	Importin subunit alpha-1	protein_coding	16647	-0.537709	0.174621	-0.540467	0.0798892	-0.947532	0.0412237	-0.944487	0.0355726	-1.32864	0.0976898	-1.32944	0.0479187	-0.00494908	0.0118466	0.107898	0.00359092	0.00416962	0.0376837	2.39366e-05	0.00725824	0.0658018
ENSMUSG00000021929	Kpna3	Importin subunit alpha-4	protein_coding	16648	-0.203581	0.0636597	-0.158242	0.0171218	-1.0391	0.0569546	-0.99784	0.0253968	-1.05224	0.031673	-0.945175	0.0138839	0.0439337	0.00766115	0.0694827	0.0411558	0.00644927	0.0584202	0.105524	0.0403861	0.378772
ENSMUSG00000027782	Kpna4	karyopherin (importin) alpha 4	protein_coding	16649	0.0965222	0.0078458	0.0636916	0.0337017	-0.367725	0.0325486	-0.436467	0.0334779	-0.583963	0.0770873	-0.58079	0.0385261	-0.0313951	0.00489787	0.0442978	-0.0696847	0.0114028	0.103809	0.00181087	0.00619131	0.0560689
ENSMUSG00000003731	Kpna6	Importin subunit alpha-7	protein_coding	16650	0.493018	0.0514487	0.524965	0.0575657	-0.407015	0.0254902	-0.372203	0.0427699	-0.465428	0.113395	-0.485552	0.0665297	0.0306596	0.00660435	0.0598343	0.0350351	0.00561427	0.0508137	-0.0245446	0.00869711	0.0789607
ENSMUSG00000030265	Kras	GTPase KRas GTPase KRas N-terminally processed	protein_coding	16653	0.66081	0.0366228	0.695196	0.0562619	-0.250881	0.0473954	-0.322261	0.12492	-0.604291	0.017082	-0.558942	0.0605587	0.0350429	0.00605494	0.0548264	-0.0690832	0.0113974	0.103759	0.0486096	0.0067429	0.0610981
ENSMUSG00000028634	Hivep3	Transcription factor HIVEP3	protein_coding	16656	0.0376237	0.0894632	0.0542834	0.0401166	-1.49768	0.0357266	-1.53674	0.0160646	-1.2654	0.180574	-1.35403	0.050785	0.0129696	0.00699834	0.063429	-0.0415561	0.00563132	0.0509689	-0.0894193	0.0149731	0.136807
ENSMUSG00000018334	Ksr1	Mus musculus kinase suppressor of ras 1 (Ksr1) transcript variant 2 mRNA.	protein_coding	16706	-0.595424	0.0659244	-0.60619	0.0587497	-2	0	-2	0	-2	0	-2	0	-0.00673171	0.00646231	0.0585391	0.116264	0.0159977	0.14632	-0.198001	0.0361026	0.337094
ENSMUSG00000021843	Ktn1	kinectin 1	protein_coding	16709	0.830134	0.0407488	0.880729	0.0513452	-0.0443721	0.0274333	-0.00676718	0.0244005	-0.0500646	0.0617515	0.0661683	0.0364006	0.0493415	0.00735972	0.0667286	0.0371098	0.00521521	0.0471829	0.114326	0.0213258	0.196114
ENSMUSG00000031391	L1cam	L1 cell adhesion molecule	protein_coding	16728	0.978068	0.0756041	1.02565	0.146582	-0.890324	0.0539382	-0.82424	0.164403	-0.335811	0.219152	-0.471086	0.1546	0.047233	0.0114342	0.104098	0.065236	0.0128021	0.116713	-0.123263	0.0199123	0.182852
ENSMUSG00000037138	Aff3	AF4/FMR2 family member 3	protein_coding	16764	0.0907857	0.0988771	0.139733	0.0698797	-0.954632	0.148727	-0.958142	0.281985	-1.03655	0.390661	-1.08146	0.229122	0.0405698	0.00942508	0.0856329	-0.00434104	0.0180518	0.165453	-0.0378554	0.0229935	0.211812
ENSMUSG00000028832	Stmn1	stathmin 1	protein_coding	16765	1.68643	0.098212	1.60568	0.105832	1.28666	0.0641051	1.36726	0.114424	1.04208	0.125041	1.09914	0.132015	-0.0795097	0.01191	0.108482	0.0788551	0.0119189	0.108564	0.0533817	0.0111556	0.101533
ENSMUSG00000019899	Lama2	Laminin subunit alpha-2	protein_coding	16773	-0.799747	0.0355172	-1	0	-2	0	-2	0	-1.74708	0.0813194	-1.91975	0.0606701	-0.294455	0.151058	1.60143	-0.0268023	0.00905369	0.0822277	-0.1661	0.0324316	0.301668
ENSMUSG00000002900	Lamb1	Laminin subunit beta-1	protein_coding	16777	-0.757363	0.0483343	-0.791376	0.113513	-2	0	-2	0	-1.8152	0.125457	-1.73709	0.0858165	-0.0335438	0.00838956	0.0761449	-0.021136	0.00429413	0.0388139	0.0746389	0.0127076	0.11584
ENSMUSG00000052911	Lamb2	Laminin subunit beta-2	protein_coding	16779	-0.50541	0.0775198	-0.572541	0.137711	-2	0	-2	0	-1.32924	0.0785325	-1.38908	0.100806	-0.0626195	0.0121542	0.110733	0.252626	0.0693045	0.670187	-0.0555859	0.0105762	0.0962034
ENSMUSG00000031447	Lamp1	Lysosome-associated membrane glycoprotein 1	protein_coding	16783	1.65398	0.0410112	1.64668	0.0619292	1.26863	0.0429669	1.30889	0.0610548	0.95415	0.0883696	0.962256	0.0465485	-0.00576629	0.00448314	0.04053	0.0367844	0.00672361	0.0609221	0.00890395	0.0069983	0.0634286
ENSMUSG00000016534	Lamp2	Lysosome-associated membrane glycoprotein 2	protein_coding	16784	0.479527	0.0174167	0.536032	0.0350195	-0.00392689	0.010589	0.0022156	0.0781435	-0.0373888	0.124902	0.0769848	0.0417813	0.0559394	0.00966807	0.087862	0.00627114	0.00591663	0.0535666	0.108578	0.016737	0.153197
ENSMUSG00000032518	Rpsa	40S ribosomal protein SA	protein_coding	16785	1.91405	0.0274627	1.95582	0.0369599	1.6272	0.0181464	1.70503	0.0701186	1.42565	0.101949	1.48199	0.0349261	0.0409341	0.0058358	0.0528305	0.0782223	0.0109268	0.0994279	0.0545814	0.00907319	0.0824064
ENSMUSG00000004383	Large1	LARGE xylosyl- and glucuronyltransferase 1 Xylosyltransferase LARGE Beta-1 3-glucuronyltransferase LARGE	protein_coding	16795	0.750515	0.0769268	0.72337	0.0245223	-0.320748	0.0212811	-0.372899	0.0542817	-0.220125	0.0520005	-0.258913	0.0589734	-0.0260439	0.00599337	0.0542656	-0.0517055	0.00803533	0.0729038	-0.0414189	0.00621968	0.0563275
ENSMUSG00000038366	Lasp1	LIM and SH3 domain protein 1	protein_coding	16796	0.564307	0.0773184	0.572538	0.021567	-0.663012	0.0460419	-0.622726	0.0900245	-0.514861	0.0376707	-0.530281	0.0127443	0.0056515	0.00554023	0.0501399	0.0400093	0.00778617	0.0706254	-0.0157442	0.00364647	0.0329384
ENSMUSG00000040021	Lats1	Serine/threonine-protein kinase LATS1	protein_coding	16798	-0.397448	0.0422637	-0.331552	0.0815206	-1.61529	0.0368935	-1.56282	0.0470497	-1.5461	0.0107478	-1.3984	0.045146	0.061191	0.00915573	0.083163	0.0511727	0.00723814	0.0656182	0.147363	0.0580281	0.554425
ENSMUSG00000028059	Arhgef2	Rho guanine nucleotide exchange factor 2	protein_coding	16800	0.952063	0.0621467	1.04697	0.0543193	-0.981692	0.0433292	-0.746876	0.129446	-0.489262	0.103976	-0.330055	0.0792765	0.093426	0.0151611	0.138551	0.227733	0.0471821	0.445666	0.157051	0.0226818	0.208874
ENSMUSG00000040940	Arhgef1	Rho guanine nucleotide exchange factor 1	protein_coding	16801	-0.0158319	0.124637	0.153998	0.0408956	-2	0	-2	0	-2	0	-2	0	0.164249	0.0250131	0.230894	-0.175654	0.0268795	0.248598	-0.216501	0.029882	0.277222
ENSMUSG00000035237	Lcat	Phosphatidylcholine-sterol acyltransferase	protein_coding	16816	0.318268	0.0272824	0.0553555	0.0287704	-0.0832107	0.0840526	-0.293516	0.0709425	-0.715369	0.0619496	-0.900788	0.0408402	-0.261108	0.184207	2.03221	-0.202675	0.0420466	0.395029	-0.182598	0.0490987	0.464705
ENSMUSG00000025223	Ldb1	LIM domain-binding protein 1	protein_coding	16825	0.839127	0.0918665	0.827633	0.0718177	-0.480145	0.049476	-0.377465	0.101178	-0.138169	0.085964	-0.131586	0.0371849	-0.0117372	0.00743776	0.0674414	0.101559	0.013537	0.123505	0.00473422	0.00629731	0.057035
ENSMUSG00000063229	Ldha	L-lactate dehydrogenase A chain	protein_coding	16828	1.11648	0.0502052	1.00535	0.0553725	0.583334	0.0686941	0.581313	0.0403033	0.290424	0.0609172	0.272129	0.0178713	-0.10956	0.0176621	0.161817	0.000159497	0.00536325	0.0485295	-0.0172839	0.00579453	0.0524547
ENSMUSG00000030246	Ldhb	L-lactate dehydrogenase B chain	protein_coding	16832	2.37576	0.0462502	2.34427	0.142674	1.93076	0.0205304	1.85772	0.151736	1.63724	0.118859	1.68777	0.101423	-0.0291986	0.0111813	0.10177	-0.0672084	0.0127862	0.116566	0.0542395	0.0104234	0.0947985
ENSMUSG00000018661	Cog1	Conserved oligomeric Golgi complex subunit 1	protein_coding	16834	0.228018	0.0415907	0.0901617	0.0379451	-1.3821	0.122949	-1.40887	0.0885852	-0.813351	0.0534009	-0.882356	0.129679	-0.137528	0.034859	0.325063	-0.0256965	0.0109544	0.0996818	-0.0641463	0.0121374	0.110579
ENSMUSG00000032193	Ldlr	Low-density lipoprotein receptor	protein_coding	16835	-0.815868	0.176429	-1	0	-2	0	-2	0	-1.6938	0.169878	-2	0	-0.161329	0.0263304	0.243382	-0.186545	0.0281874	0.261045	-0.398828	0.107107	1.0796
ENSMUSG00000029570	Lfng	Beta-1 3-N-acetylglucosaminyltransferase lunatic fringe	protein_coding	16848	-0.802875	0.112632	-1	0	-1.17004	0.0374449	-1.46872	0.0188771	-1.31866	0.134361	-1.61809	0.014317	-0.18536	0.0258933	0.239234	-0.292049	0.179276	1.96593	-0.284038	0.0706199	0.683874
ENSMUSG00000068220	Lgals1	Galectin-1	protein_coding	16852	-1	0	-1	0	-1.17592	0.043138	-1.48644	0.258539	-1.36622	0.15851	-1.49217	0.107954	-0.135333	0.0221656	0.204013	-0.290988	0.0499487	0.473173	-0.122593	0.0186683	0.171211
ENSMUSG00000026427	Eif2d	Eukaryotic translation initiation factor 2D	protein_coding	16865	-0.290683	0.083608	-0.232386	0.0253386	-1.42633	0.0756809	-1.39388	0.0317402	-1.25958	0.033708	-1.21431	0.0142363	0.0566799	0.00816577	0.074097	0.0300779	0.00636382	0.0576412	0.0455916	0.00674388	0.061107
ENSMUSG00000018698	Lhx1	LIM/homeobox protein Lhx1	protein_coding	16869	-0.0634692	0.0447903	0.0374754	0.109921	-1.66851	0.078203	-1.53795	0.177883	-1.22034	0.125647	-1.09562	0.164722	0.0995339	0.0133711	0.121971	0.123813	0.0173922	0.159301	0.110877	0.0180498	0.165434
ENSMUSG00000054263	Lifr	Mus musculus leukemia inhibitory factor receptor (Lifr) transcript variant 3 mRNA.	protein_coding	16880	-0.645569	0.0489964	-0.560593	0.0319607	-1.36094	0.0196136	-1.29599	0.123256	-1.19579	0.141395	-1.25538	0.104113	0.0830368	0.0138454	0.126358	0.0642804	0.0113093	0.102948	-0.0590037	0.0124644	0.113596
ENSMUSG00000020697	Lig3	ligase III DNA ATP-dependent	protein_coding	16882	-0.444451	0.0525422	-0.369975	0.0903328	-1.66558	0.0783032	-1.56453	0.0240524	-1.35186	0.162511	-1.38685	0.113152	0.0740188	0.0109241	0.0994024	0.100988	0.0164945	0.15094	-0.0338482	0.0120482	0.109756
ENSMUSG00000029674	Limk1	LIM domain kinase 1	protein_coding	16885	-0.632602	0.18302	-0.665295	0.0664713	-2	0	-1.71502	0.209203	-1.41672	0.319683	-1.53501	0.217594	-0.0298162	0.0125372	0.114268	0.154035	0.0208232	0.191394	-0.0936204	0.0210642	0.193657
ENSMUSG00000020451	Limk2	LIM domain kinase 2	protein_coding	16886	1.15286	0.0548548	1.17553	0.0710355	-0.0039448	0.0519602	0.0316286	0.0296436	0.207786	0.0727378	0.0855945	0.0330743	0.0255882	0.00681888	0.0617913	0.0346038	0.00555516	0.0502758	-0.118931	0.0196913	0.180782
ENSMUSG00000024781	Lipa	Lysosomal acid lipase/cholesteryl ester hydrolase	protein_coding	16889	-1	0	-1	0	-1.42168	0.0411615	-1.49834	0.225147	-2	0	-1.79892	0.0306113	-0.107491	0.0179911	0.164886	-0.0698207	0.0170592	0.156198	-0.014715	0.0210854	0.193856
ENSMUSG00000020536	Llgl1	Lethal(2) giant larvae protein homolog 1	protein_coding	16897	0.108782	0.0778528	0.0819297	0.0227203	-1.35845	0.0543019	-1.22788	0.0506829	-0.946634	0.138182	-1.03717	0.0644765	-0.0275569	0.00668512	0.060571	0.127609	0.0253491	0.234075	-0.0863318	0.0128878	0.117504
ENSMUSG00000044533	Rps2	ribosomal protein S2	protein_coding	16898	1.54343	0.0439486	1.59156	0.0552969	1.23915	0.0161726	1.31856	0.133684	1.07899	0.0397193	1.12484	0.0350529	0.0477983	0.00615522	0.0557401	0.0761027	0.0139895	0.127691	0.044677	0.00624598	0.0565672
ENSMUSG00000028063	Lmna	Prelamin-A/C Lamin-A/C	protein_coding	16905	-0.284778	0.00946323	-0.309048	0.0965856	-1.15451	0.0540661	-1.12577	0.0314706	-1.23129	0.135623	-1.33767	0.0941559	-0.0218291	0.00756491	0.0686032	0.0298232	0.00543543	0.0491862	-0.103676	0.0153751	0.140536
ENSMUSG00000062075	Lmnb2	Lamin-B2	protein_coding	16907	-0.308063	0.0195654	-0.349709	0.0470362	-1.63566	0.0647556	-1.47892	0.266411	-1.52343	0.160775	-1.44744	0.13798	-0.0402747	0.00631042	0.0571545	0.145627	0.0240912	0.222173	0.0721419	0.0134788	0.122967
ENSMUSG00000032698	Lmo2	Rhombotin-2	protein_coding	16909	-1	0	-1	0	-1.65543	0.112844	-1.66052	0.127561	-1.70208	0.0186052	-1.78392	0.0780656	0.0741681	0.0134371	0.122581	-0.00278885	0.00974839	0.0885992	-0.0809528	0.0107785	0.0980636
ENSMUSG00000028266	Lmo4	LIM domain transcription factor LMO4	protein_coding	16911	-0.551086	0.183272	-0.494456	0.0683468	-1.54519	0.0859208	-1.09586	0.174242	-1.23478	0.0675254	-1.03953	0.107452	0.0512679	0.0135051	0.12321	0.424671	0.12228	1.25383	0.188111	0.0321831	0.29928
ENSMUSG00000026664	Phyh	phytanoyl-CoA hydroxylase	protein_coding	16922	0.612271	0.0707296	0.621049	0.0363766	0.184462	0.0584144	0.191155	0.124935	0.0297389	0.168218	0.106382	0.0378528	0.00718017	0.00634606	0.0574793	0.00620957	0.00845473	0.0767414	0.0766948	0.0142199	0.129825
ENSMUSG00000042594	Sh2b3	SH2B adapter protein 3	protein_coding	16923	-0.750239	0.0749226	-0.768562	0.0787123	-2	0	-2	0	-1.76303	0.098491	-1.91285	0.0754737	-0.0211512	0.00715913	0.0648968	-0.137123	0.0214757	0.197523	-0.14671	0.020611	0.189403
ENSMUSG00000029228	Lnx1	ligand of numb-protein X 1	protein_coding	16924	-1	0	-1	0	-2	0	-2	0	-1.73164	0.0668663	-1.82469	0.100505	-0.0858841	0.0149971	0.137029	-0.0286926	0.00954943	0.0867735	-0.0869734	0.0122442	0.111564
ENSMUSG00000035011	Zbtb7a	zinc finger and BTB domain containing 7a	protein_coding	16969	0.118904	0.093526	0.0231115	0.0928736	-1.57234	0.0975152	-2	0	-1.32616	0.430646	-1.77825	0.157248	-0.0937249	0.0131054	0.119515	-0.221458	0.0314107	0.291864	-0.406279	0.0609584	0.58424
ENSMUSG00000040249	Lrp1	LDL receptor related protein 1	protein_coding	16971	2.61447	0.0315076	2.54369	0.0323062	0.253104	0.0444729	0.0976698	0.0380362	1.36577	0.165455	1.17234	0.0872669	-0.0693598	0.011852	0.107948	-0.15406	0.0470202	0.444062	-0.188579	0.0271859	0.251511
ENSMUSG00000030201	Lrp6	LDL receptor related protein 6	protein_coding	16974	0.438694	0.0556247	0.397343	0.112176	-0.754625	0.0359274	-0.764331	0.120487	-0.37148	0.0142739	-0.330321	0.10796	-0.0368426	0.0086099	0.078162	-0.00963281	0.0078675	0.071369	0.0418718	0.00887097	0.0805533
ENSMUSG00000028613	Lrp8	Low-density lipoprotein receptor-related protein 8	protein_coding	16975	-0.0076225	0.0937647	0.0130235	0.0754698	-1.18603	0.119635	-1.24626	0.0535316	-1.31781	0.127501	-1.36254	0.0843912	0.0195775	0.00744659	0.0675221	-0.0572396	0.0103382	0.0940156	-0.0413316	0.0108179	0.0984261
ENSMUSG00000029103	Lrpap1	low density lipoprotein receptor-related protein associated protein 1	protein_coding	16976	0.882741	0.0730335	0.86744	0.0793859	0.428315	0.0105692	0.390936	0.0607393	0.223385	0.0594625	0.267091	0.0452571	-0.0169419	0.00691515	0.0626697	-0.0355375	0.00644663	0.0583962	0.0446721	0.00706495	0.0640369
ENSMUSG00000026305	Lrrfip1	leucine rich repeat (in FLII) interacting protein 1	protein_coding	16978	-0.1646	0.00869312	-0.241757	0.0961211	-0.997862	0.0522232	-1.02593	0.0698787	-1.06572	0.0629161	-1.06065	0.0611817	-0.0746241	0.011759	0.10709	-0.0284021	0.00609272	0.0551706	0.00811499	0.00561346	0.0508063
ENSMUSG00000036295	Lrrn3	Leucine-rich repeat neuronal protein 3	protein_coding	16981	-1	0	-1	0	-1.54088	0.092971	-1.49398	0.0825437	-1.73575	0.0752101	-1.76878	0.0650297	0.00675608	0.0055679	0.0503917	0.0432982	0.00902659	0.0819793	-0.0318611	0.00763747	0.0692663
ENSMUSG00000033105	Lss	lanosterol synthase	protein_coding	16987	-0.667252	0.0604889	-0.652849	0.0823908	-2	0	-2	0	-1.73536	0.0503979	-1.77135	0.112494	0.00872142	0.00863707	0.0784109	-0.1055	0.012805	0.11674	-0.0306107	0.00903276	0.0820359
ENSMUSG00000015889	Lta4h	Leukotriene A-4 hydrolase	protein_coding	16993	0.158192	0.0936777	0.0918448	0.0343377	-0.763589	0.0101582	-0.844284	0.124126	-0.758144	0.0270406	-0.695252	0.0339738	-0.0624778	0.0115363	0.105038	-0.0792248	0.0131495	0.119923	0.062154	0.00876333	0.0795672
ENSMUSG00000002020	Ltbp2	latent transforming growth factor beta binding protein 2	protein_coding	16997	-0.501213	0.24915	-0.414457	0.23029	-2	0	-2	0	-1.66236	0.299615	-1.75585	0.0803163	0.0751342	0.0182222	0.167044	-0.149797	0.0233069	0.214768	-0.0992808	0.0212371	0.195281
ENSMUSG00000024940	Ltbp3	latent transforming growth factor beta binding protein 3	protein_coding	16998	-0.416995	0.07374	-0.405236	0.0434067	-2	0	-2	0	-2	0	-2	0	0.00638001	0.00601146	0.0544303	-0.106549	0.0159955	0.1463	-0.185796	0.0327353	0.304589
ENSMUSG00000030339	Ltbr	Tumor necrosis factor receptor superfamily member 3	protein_coding	17000	-1	0	-1	0	-2	0	-2	0	-2	0	-1.86833	0.196197	0.229514	0.0337443	0.314305	0.164801	0.0257409	0.237789	0.363716	0.076039	0.740671
ENSMUSG00000028393	Alad	Delta-aminolevulinic acid dehydratase	protein_coding	17025	-0.15809	0.206924	-0.135497	0.0874142	-0.748479	0.15476	-0.967385	0.0616515	-0.843773	0.0803466	-0.970245	0.145862	0.019819	0.0137247	0.125241	-0.210713	0.0361661	0.337708	-0.117967	0.0184763	0.169416
ENSMUSG00000047557	Lxn	Latexin	protein_coding	17035	0.467779	0.0895909	0.468954	0.0671788	0.147132	0.0416135	0.0184285	0.0491356	-0.231434	0.0250299	-0.252875	0.0341919	-0.00284752	0.00781384	0.0708784	-0.126995	0.0271102	0.250791	-0.0203876	0.00397082	0.0358799
ENSMUSG00000079018	Ly6c1	Lymphocyte antigen 6C1	protein_coding	17067	0.201999	0.083388	0.0775508	0.101819	0.125809	0.0721435	-0.06532	0.123809	-0.56974	0.143282	-0.443216	0.126085	-0.116548	0.0172881	0.15833	-0.180614	0.0275464	0.25494	0.121209	0.0172411	0.157892
ENSMUSG00000022587	Ly6e	lymphocyte antigen 6 family member E	protein_coding	17069	0.803981	0.0500184	0.798951	0.0280375	0.279656	0.0539236	0.156125	0.16714	0.176525	0.080436	0.208432	0.0636613	-0.00587295	0.00516076	0.0466878	-0.11831	0.0181108	0.166004	0.0277659	0.00728231	0.0660215
ENSMUSG00000032180	Tmed1	transmembrane p24 trafficking protein 1	protein_coding	17083	-1	0	-1	0	-1.60392	0.108876	-1.61045	0.0726095	-1.70261	0.0571151	-1.68801	0.0296603	0.0150848	0.0115809	0.105449	-0.00587926	0.00845902	0.0767806	0.0165478	0.00569696	0.0515664
ENSMUSG00000042228	Lyn	LYN proto-oncogene Src family tyrosine kinase	protein_coding	17096	-0.646772	0.00823566	-0.619582	0.050565	-1.46001	0.101371	-1.39063	0.120023	-1.63855	0.14387	-1.43785	0.0553838	0.0234858	0.0052148	0.0471792	0.0673282	0.0114791	0.104512	0.189828	0.0328822	0.306002
ENSMUSG00000019726	Lyst	lysosomal trafficking regulator	protein_coding	17101	0.0520543	0.0719922	0.077524	0.0707838	-1.26842	0.0557222	-1.3253	0.169926	-0.906245	0.0747903	-0.827341	0.0410438	0.0268238	0.00669676	0.0606772	-0.0558222	0.0124813	0.113751	0.0774004	0.0105509	0.0959705
ENSMUSG00000069516	Lyz2	lysozyme 2	protein_coding	17105	-1	0	-1	0	-1.57511	0.0371365	-1.75653	0.0367535	-2	0	-1.83338	0.171525	-0.0793438	0.0141706	0.129369	-0.176918	0.0576868	0.550965	0.24404	0.0424056	0.398551
ENSMUSG00000027800	Tm4sf1	Mus musculus transmembrane 4 superfamily member 1 (Tm4sf1) transcript variant 2 mRNA.	protein_coding	17112	-1	0	-1	0	-1.4395	0.160357	-1.59106	0.25825	-1.81113	0.159988	-1.62783	0.151768	0.270812	0.0456152	0.430158	-0.131437	0.0214233	0.197031	0.174647	0.0240488	0.221773
ENSMUSG00000007458	M6pr	Cation-dependent mannose-6-phosphate receptor	protein_coding	17113	0.540166	0.0604762	0.644697	0.0248248	0.309446	0.00818499	0.362507	0.0451649	0.0594767	0.0984271	0.121549	0.0446609	0.100461	0.0161829	0.148042	0.0531761	0.00923504	0.0838901	0.0584074	0.0100303	0.091187
ENSMUSG00000056947	Mab21l1	Putative nucleotidyltransferase MAB21L1	protein_coding	17116	-0.0216426	0.0825107	-0.0161569	0.0643772	-0.700001	0.030074	-0.651536	0.098182	-0.746327	0.0670537	-0.637708	0.063947	0.00536317	0.00678602	0.0614914	0.0503279	0.00905689	0.082257	0.10778	0.016131	0.147559
ENSMUSG00000069662	Marcks	Myristoylated alanine-rich C-kinase substrate	protein_coding	17118	0.370479	0.0544885	0.326954	0.0612674	-0.983642	0.0112937	-1.01939	0.0295121	-0.608407	0.0307555	-0.657007	0.0405129	-0.0471598	0.00657664	0.0595816	-0.035729	0.00563928	0.0510414	-0.0493433	0.00701903	0.0636178
ENSMUSG00000001156	Mxd1	MAX dimerization protein 1	protein_coding	17119	-0.476307	0.0814638	-0.443606	0.124338	-1.68109	0.066546	-1.72404	0.0569769	-1.66687	0.143907	-1.90211	0.0130861	0.0245945	0.0101845	0.0926038	-0.0397226	0.00822829	0.074669	-0.226936	0.0433694	0.40802
ENSMUSG00000029554	Mad1l1	Mus musculus MAD1 mitotic arrest deficient 1-like 1 (Mad1l1) transcript variant 2 mRNA.	protein_coding	17120	-0.566271	0.049035	-0.701016	0.0513211	-1.91937	0.0357845	-1.85859	0.0963291	-1.53756	0.0247383	-1.6562	0.0816876	-0.133613	0.0274261	0.253795	0.0592041	0.0102507	0.0932121	-0.114615	0.0205963	0.189265
ENSMUSG00000037235	Mxd4	MAX dimerization protein 4	protein_coding	17122	0.472099	0.0490836	0.501649	0.0481182	0.105248	0.0657624	-0.143641	0.0500837	-0.491148	0.0998214	-0.519084	0.0146664	0.0281401	0.00661969	0.0599742	-0.243241	0.0906482	0.89716	-0.0269209	0.00818625	0.0742844
ENSMUSG00000031681	Smad1	SMAD family member 1	protein_coding	17125	-0.103121	0.0462701	-0.0707903	0.0465033	-1.04378	0.0349209	-0.998503	0.069229	-1.25446	0.0919351	-1.20344	0.0284136	0.0317198	0.00526182	0.0476068	0.0440649	0.00778694	0.0706325	0.0512649	0.0088518	0.0803777
ENSMUSG00000024563	Smad2	Mothers against decapentaplegic homolog 2	protein_coding	17126	-0.568869	0.118582	-0.406632	0.109075	-1.10665	0.0161103	-0.975477	0.0441423	-1.11401	0.0558429	-1.05493	0.043614	0.152197	0.0215687	0.198398	0.131411	0.0382127	0.357578	0.0577832	0.0074962	0.0679753
ENSMUSG00000032402	Smad3	Mothers against decapentaplegic homolog 3	protein_coding	17127	-0.00837783	0.0686371	0.132871	0.0647582	-1.42198	0.0295535	-1.44258	0.19052	-1.0101	0.220535	-0.982837	0.10169	0.133283	0.0192697	0.176835	-0.0199324	0.0134198	0.122421	0.0247008	0.0138403	0.126311
ENSMUSG00000024515	Smad4	Mothers against decapentaplegic homolog 4	protein_coding	17128	0.485281	0.0653102	0.607419	0.0297451	-0.310965	0.0252314	-0.316408	0.0545229	-0.430715	0.0991508	-0.395313	0.0563101	0.118341	0.0234679	0.216287	-0.00602616	0.00413599	0.0373785	0.0355355	0.00772556	0.0700714
ENSMUSG00000021540	Smad5	Mothers against decapentaplegic homolog 5	protein_coding	17129	-0.221763	0.0113911	-0.133674	0.00353555	-1.18895	0.0118513	-0.938349	0.0691956	-0.925619	0.0444109	-0.799389	0.0267714	0.0867344	0.0361079	0.337144	0.246018	0.115407	1.17417	0.12423	0.0323889	0.301257
ENSMUSG00000055435	Maf	Transcription factor Maf	protein_coding	17132	-0.111329	0.0263235	-0.146496	0.123128	-1.52476	0.070485	-1.59652	0.0454758	-1.31821	0.0457893	-1.39863	0.0874083	-0.035536	0.00951212	0.0864312	-0.0675849	0.0103586	0.0942035	-0.0756527	0.0117063	0.106605
ENSMUSG00000051510	Mafg	Transcription factor MafG	protein_coding	17134	-0.0359592	0.214534	-0.0568931	0.14132	-1.57359	0.114046	-1.44737	0.0970768	-1.69664	0.198378	-1.52107	0.129559	-0.01693	0.0139746	0.127554	0.117542	0.0168575	0.154319	0.162668	0.0220718	0.203129
ENSMUSG00000036634	Mag	Mus musculus myelin-associated glycoprotein (Mag) transcript variant 5 mRNA.	protein_coding	17136	1.42856	0.0972446	1.29003	0.0898922	0.328081	0.139664	0.49146	0.0665305	0.919387	0.25173	0.698525	0.0870104	-0.131126	0.0181201	0.16609	0.155634	0.0216972	0.199606	-0.198684	0.0304382	0.282544
ENSMUSG00000028609	Magoh	Protein mago nashi homolog	protein_coding	17149	-0.384931	0.210617	-0.373878	0.139676	-0.947084	0.113378	-1.0276	0.0351706	-1.10726	0.0811706	-1.0059	0.154397	0.0103999	0.0141524	0.1292	-0.0813857	0.0116715	0.106284	0.102299	0.0160882	0.147162
ENSMUSG00000023572	Ccndbp1	Cyclin-D1-binding protein 1	protein_coding	17151	0.956273	0.153061	0.924273	0.0643245	0.204155	0.0154351	0.18812	0.0486616	0.112523	0.0404207	0.121761	0.0134627	-0.0323347	0.0111346	0.101339	-0.014494	0.00459765	0.04157	0.00935335	0.00336959	0.0304288
ENSMUSG00000027375	Mal	Myelin and lymphocyte protein	protein_coding	17153	0.948742	0.207233	0.554739	0.137088	0.43042	0.129003	0.162605	0.223002	0.186369	0.22303	-0.144639	0.16898	-0.363233	0.0690555	0.667601	-0.251045	0.0362571	0.33859	-0.30356	0.0472079	0.445922
ENSMUSG00000008763	Man1a2	Mannosyl-oligosaccharide 1 2-alpha-mannosidase IB	protein_coding	17156	0.795045	0.0706295	0.779283	0.023869	0.20176	0.02197	0.216636	0.031154	0.0655144	0.114515	0.19644	0.0304765	-0.0147385	0.00512803	0.0463901	0.0136206	0.00328015	0.0296185	0.129861	0.0201187	0.184786
ENSMUSG00000005142	Man2b1	Lysosomal alpha-mannosidase	protein_coding	17159	-0.7045	0.145468	-0.783431	0.0533276	-1.85022	0.0801761	-1.88674	0.0420718	-1.55815	0.101084	-1.59099	0.0522657	-0.0769598	0.0128885	0.117511	-0.0342498	0.00643616	0.0583007	-0.0342022	0.00839426	0.0761879
ENSMUSG00000029119	Man2b2	Epididymis-specific alpha-mannosidase	protein_coding	17160	-1	0	-1	0	-2	0	-2	0	-1.80226	0.0242174	-1.76247	0.0752362	0.00503528	0.00905846	0.0822714	0.242004	0.0662186	0.638231	0.0364361	0.00647308	0.0586373
ENSMUSG00000025037	Maoa	monoamine oxidase A	protein_coding	17161	-0.883217	0.0481883	-0.855552	0.0498521	-1.39956	0.0479531	-1.51094	0.0765932	-1.36244	0.133655	-1.4027	0.070017	0.0310262	0.00629964	0.0570562	-0.107419	0.0168561	0.154306	-0.0395266	0.0101741	0.0925083
ENSMUSG00000016528	Mapkapk2	MAP kinase-activated protein kinase 2	protein_coding	17164	-0.244918	0.0752848	-0.239306	0.131144	-0.869492	0.0668019	-0.829915	0.109221	-0.773006	0.0661422	-0.737743	0.0678616	0.00379035	0.00918517	0.0834328	0.0334952	0.00874403	0.0793905	0.0293259	0.00682143	0.0618146
ENSMUSG00000029454	Mapkapk5	MAP kinase-activated protein kinase 5	protein_coding	17165	0.611012	0.074341	0.536108	0.0796694	-0.260814	0.0862687	-0.157972	0.0740384	-0.323003	0.174318	-0.188089	0.0693445	-0.0781143	0.011398	0.103764	0.0998176	0.0133787	0.122041	0.130183	0.0179717	0.164706
ENSMUSG00000020289	Nprl3	GATOR complex protein NPRL3	protein_coding	17168	-0.0111351	0.0382362	-0.0538456	0.0769632	-1.64204	0.0493306	-1.7236	0.219506	-0.964726	0.169339	-1.03565	0.111546	-0.0449033	0.00830544	0.0753749	-0.0746179	0.0164652	0.150668	-0.0628471	0.0144804	0.132238
ENSMUSG00000007411	Mark3	MAP/microtubule affinity-regulating kinase 3	protein_coding	17169	0.245621	0.0377791	0.236929	0.0057358	-0.306798	0.0366595	-0.286153	0.0549356	-0.53204	0.024852	-0.501924	0.0675835	-0.00925076	0.00286739	0.0258807	0.019952	0.00560351	0.0507158	0.0292372	0.00571143	0.0516982
ENSMUSG00000004933	Matk	megakaryocyte-associated tyrosine kinase	protein_coding	17179	0.133203	0.0958638	0.0472482	0.107726	-1.25194	0.102808	-1.28648	0.202923	-0.917181	0.199989	-1.16307	0.116532	-0.0815184	0.0115926	0.105557	-0.0348527	0.0132505	0.120856	-0.233646	0.0349519	0.32596
ENSMUSG00000037236	Matr3	matrin 3	protein_coding	17184	2.31256	0.0550031	2.27804	0.0285616	1.87118	0.0187382	1.83966	0.0191227	1.6363	0.0616192	1.71443	0.0292587	-0.0345345	0.00567809	0.0513946	-0.0320535	0.00500041	0.0452298	0.0777042	0.0115814	0.105454
ENSMUSG00000059436	Max	Max protein	protein_coding	17187	0.498646	0.132837	0.522293	0.0224532	-0.257542	0.0377243	-0.257889	0.0378455	-0.485128	0.0310043	-0.455001	0.0328325	0.0235745	0.00984924	0.089525	-0.0012424	0.00385712	0.0348485	0.0286204	0.00426265	0.0385281
ENSMUSG00000030678	Maz	MYC associated zinc finger protein	protein_coding	17188	1.39619	0.0354703	1.45299	0.0117583	0.147369	0.113172	0.069949	0.11107	0.0373447	0.162095	-0.155125	0.136713	0.0569337	0.00939994	0.0854022	-0.069156	0.0121284	0.110496	-0.18733	0.025433	0.23487
ENSMUSG00000024561	Mbd1	Mus musculus methyl-CpG binding domain protein 1 (Mbd1) transcript variant 4 mRNA.	protein_coding	17190	-0.747263	0.0381285	-0.84069	0.0465954	-1.75168	0.0119692	-1.71045	0.0107199	-1.54121	0.0540764	-1.54566	0.0666831	-0.0899128	0.0150049	0.137102	0.0406058	0.00504313	0.0456182	-0.00159914	0.00554769	0.0502078
ENSMUSG00000024513	Mbd2	Methyl-CpG-binding domain protein 2	protein_coding	17191	-0.314049	0.0815032	-0.240119	0.0377329	-1.07936	0.0661641	-0.864037	0.186748	-0.93869	0.0627634	-0.771917	0.0156706	0.0777661	0.0123135	0.112203	0.20204	0.0315897	0.293581	0.161173	0.0341847	0.318552
ENSMUSG00000035478	Mbd3	Methyl-CpG-binding domain protein 3	protein_coding	17192	0.360709	0.0544042	0.38112	0.124932	-0.99686	0.0860446	-1.03675	0.153847	-1.24451	0.044333	-1.2129	0.0164811	0.0208248	0.00944832	0.085846	-0.0376595	0.0108146	0.0983958	0.0302468	0.00704795	0.0638818
ENSMUSG00000030322	Mbd4	methyl-CpG binding domain 4 DNA glycosylase	protein_coding	17193	-0.69846	0.0955145	-0.822355	0.053202	-1.6273	0.0826623	-1.64184	0.124233	-1.84491	0.115663	-1.74082	0.0518568	-0.125852	0.0179673	0.164664	-0.0106924	0.00968798	0.0880448	0.102285	0.0137961	0.125902
ENSMUSG00000041607	Mbp	Myelin basic protein	protein_coding	17196	3.20709	0.0961533	3.03646	0.125099	2.4423	0.150373	2.47145	0.203745	2.44917	0.258809	2.34967	0.203834	-0.162688	0.0222134	0.204463	0.0292763	0.014381	0.131317	-0.0917874	0.0189998	0.17431
ENSMUSG00000031442	Mcf2l	MCF.2 cell line derived transforming sequence like	protein_coding	17207	1.57941	0.0610137	1.53866	0.0620961	0.295375	0.0198823	0.165042	0.064565	0.320058	0.216056	0.285522	0.0426488	-0.0415531	0.0070472	0.0638749	-0.130005	0.0283539	0.262631	-0.0343319	0.0146763	0.134054
ENSMUSG00000038612	Mcl1	Induced myeloid leukemia cell differentiation	protein_coding	17210	0.146894	0.0137775	0.155244	0.0480818	-0.461373	0.0164965	-0.38564	0.0288744	-0.642965	0.0976693	-0.503764	0.0640175	0.00677015	0.00359216	0.032446	0.0760158	0.0174442	0.159785	0.136714	0.0200459	0.184104
ENSMUSG00000029730	Mcm7	minichromosome maintenance complex component 7	protein_coding	17220	-0.746744	0.0967118	-0.626051	0.0478996	-1.56012	0.119645	-1.31945	0.0544954	-1.53425	0.14924	-1.32132	0.175898	0.112274	0.0134017	0.122254	0.230195	0.052375	0.497428	0.203014	0.0269579	0.249342
ENSMUSG00000014355	Anapc1	Anaphase-promoting complex subunit 1	protein_coding	17222	1.35427	0.0627228	1.36075	0.0137627	-0.0900046	0.0924683	-0.0731656	0.0620418	0.423372	0.0572402	0.461366	0.0678177	0.00425408	0.00467613	0.0422829	0.0133313	0.0079248	0.0718929	0.0352135	0.00668658	0.0605843
ENSMUSG00000022517	Mgrn1	Mus musculus mahogunin ring finger 1 (Mgrn1) transcript variant 3 mRNA.	protein_coding	17237	0.780164	0.0264496	0.786305	0.0409599	-0.300461	0.0417813	-0.304639	0.0604631	0.14256	0.0432061	0.0817657	0.0393043	0.00622063	0.00360678	0.0325786	-0.00625331	0.00490084	0.0443248	-0.0569076	0.00866026	0.0786232
ENSMUSG00000027239	Mdk	Midkine	protein_coding	17242	-0.201281	0.20296	-0.0755448	0.0855138	-0.793404	0.00996015	-0.59859	0.0671244	-1.23203	0.0479801	-1.08281	0.0307446	0.119384	0.0189907	0.174225	0.192606	0.0630253	0.605382	0.14632	0.0377111	0.3527
ENSMUSG00000020184	Mdm2	E3 ubiquitin-protein ligase Mdm2	protein_coding	17246	0.139837	0.0602679	0.177358	0.0920023	-1.00933	0.0603212	-1.10675	0.177073	-1.19707	0.0705026	-1.19548	0.118741	0.0376294	0.00848643	0.0770316	-0.0906937	0.0148488	0.135654	0.0026253	0.00956546	0.0869206
ENSMUSG00000054387	Mdm4	transformed mouse 3T3 cell double minute 4	protein_coding	17248	1.54298	0.00665442	1.58466	0.0324304	-0.526633	0.0181678	-0.44681	0.130242	0.140267	0.0820404	0.196284	0.0175886	0.0411337	0.00651867	0.0590529	0.0734697	0.0121647	0.110831	0.0565277	0.00967043	0.0878838
ENSMUSG00000023088	Abcc1	ATP-binding cassette sub-family C (CFTR/MRP) member 1	protein_coding	17250	-0.617082	0.04977	-0.542402	0.0193859	-2	0	-2	0	-1.62649	0.110507	-1.60001	0.067384	0.0669266	0.0102374	0.0930898	-0.0195297	0.00839649	0.0762083	0.0228833	0.00854334	0.0775526
ENSMUSG00000066441	Rdh11	Retinol dehydrogenase 11	protein_coding	17252	-0.284005	0.0636818	-0.284691	0.0783217	-0.633964	0.0579287	-0.730784	0.104786	-0.991605	0.0109495	-1.00532	0.0220993	-0.00313755	0.00659786	0.0597751	-0.0922253	0.013018	0.118707	-0.0148528	0.0040935	0.036993
ENSMUSG00000010095	Slc3a2	solute carrier family 3 (activators of dibasic and neutral amino acid transport) member 2	protein_coding	17254	0.599643	0.0280262	1.13958	0.0394298	-0.0851779	0.0417176	0.71544	0.0320715	-0.218155	0.0504	0.507889	0.0112355	0.532226	0.666275	17.9683	0.794117	0.882644	67.6897	0.720646	0.832937	44.8718
ENSMUSG00000002768	Mea1	Male-enhanced antigen 1	protein_coding	17256	0.183501	0.109146	0.0589395	0.166294	-0.128251	0.086957	-0.11938	0.102936	-0.34878	0.109948	-0.42568	0.0252478	-0.118235	0.0159576	0.145947	0.0124367	0.0083028	0.0753508	-0.0741692	0.0120615	0.109879
ENSMUSG00000031393	Mecp2	Methyl-CpG-binding protein 2	protein_coding	17257	0.556708	0.0187152	0.547898	0.0337185	-0.634504	0.0567043	-0.583231	0.0877387	-0.425529	0.0323834	-0.419941	0.0346555	-0.00933372	0.00318792	0.0287831	0.0466246	0.00891447	0.0809519	0.00465457	0.00361203	0.0326262
ENSMUSG00000030557	Mef2a	Mus musculus myocyte enhancer factor 2A (Mef2a) transcript variant 7 mRNA.	protein_coding	17258	1.3425	0.110421	1.30251	0.0530561	-0.0277946	0.0563818	-0.0485448	0.044466	0.180332	0.0212147	0.385552	0.133261	-0.0400884	0.00951677	0.0864739	-0.0204036	0.00587049	0.0531464	0.199436	0.0395357	0.370468
ENSMUSG00000005583	Mef2c	Mus musculus myocyte enhancer factor 2C (Mef2c) transcript variant 14 mRNA.	protein_coding	17260	-0.290776	0.32565	-0.586626	0.135083	-1.31968	0.0636651	-1.34956	0.0250867	-1.31636	0.158804	-1.18513	0.0904606	-0.27908	0.0386056	0.361403	-0.0304265	0.00644851	0.0584133	0.127269	0.0168832	0.154558
ENSMUSG00000001419	Mef2d	Myocyte-specific enhancer factor 2D	protein_coding	17261	0.704439	0.060151	0.674936	0.0129485	-1.32586	0.0387433	-1.39981	0.0480442	-0.620865	0.158899	-0.680423	0.0973943	-0.0311755	0.00520406	0.0470815	-0.0729107	0.0111514	0.101495	-0.0531019	0.0132901	0.121222
ENSMUSG00000021268	Meg3	NA	lincRNA	17263	3.19226	0.0217318	3.13141	0.0701459	0.661374	0.0662397	0.747369	0.070671	1.9178	0.156174	1.72285	0.134677	-0.0579661	0.00945178	0.0858777	0.089253	0.0119068	0.108453	-0.186431	0.0272102	0.251742
ENSMUSG00000020160	Meis1	Homeobox protein Meis1	protein_coding	17268	0.613922	0.0838529	0.618697	0.036461	-0.525296	0.00868162	-0.525043	0.144445	-0.395487	0.0958166	-0.357284	0.0698366	0.00295267	0.00614504	0.0556473	0.000784954	0.0106236	0.0966386	0.0359437	0.00783258	0.0710497
ENSMUSG00000025241	Fyco1	FYVE and coiled-coil domain-containing protein 1	protein_coding	17281	-0.0057118	0.105858	0.0199785	0.103432	-1.91173	0.0433723	-1.84248	0.0992929	-1.17101	0.118376	-1.30455	0.113865	0.0225697	0.00952376	0.086538	0.0679731	0.0105556	0.0960141	-0.127277	0.0181861	0.166707
ENSMUSG00000024947	Men1	Menin	protein_coding	17283	-0.287343	0.0100278	-0.354443	0.0355697	-1.56822	0.0413065	-1.58513	0.10435	-1.10336	0.0594366	-1.19354	0.0278771	-0.0648369	0.0112518	0.102418	-0.0137299	0.00769554	0.069797	-0.0901823	0.0133624	0.121891
ENSMUSG00000051855	Mest	Mesoderm-specific transcript protein	protein_coding	17294	-0.5943	0.0914578	-0.686646	0.0618828	-2	0	-2	0	-1.63838	0.0168731	-1.79602	0.172179	-0.0989037	0.0137767	0.125723	-0.141248	0.019909	0.182821	-0.145051	0.0231934	0.213697
ENSMUSG00000030605	Mfge8	milk fat globule-EGF factor 8 protein	protein_coding	17304	0.119916	0.0632389	-0.0535968	0.0575523	-0.698715	0.0589935	-0.724822	0.163694	-0.836927	0.0646651	-0.960758	0.125483	-0.1698	0.0346203	0.322757	-0.0253259	0.0118543	0.107969	-0.119686	0.0161751	0.147969
ENSMUSG00000042428	Mgat3	mannosyl (beta-1 4-)-glycoprotein beta-1 4-N-acetylglucosaminyltransferase	protein_coding	17309	0.869878	0.0547	0.863824	0.0800203	-0.331475	0.0251184	-0.433086	0.106383	-0.460961	0.147834	-0.513382	0.0325409	-0.00621205	0.00629478	0.0570119	-0.0999881	0.015294	0.139784	-0.0528574	0.0116387	0.105982
ENSMUSG00000019966	Kitl	Kit ligand Soluble KIT ligand	protein_coding	17311	0.289447	0.035171	0.267187	0.0865454	0.126685	0.0637723	0.00768753	0.0425041	-0.403048	0.0554706	-0.321907	0.123433	-0.018688	0.00649172	0.0588072	-0.120899	0.0205261	0.188606	0.0728743	0.0120812	0.11006
ENSMUSG00000030218	Mgp	matrix Gla protein	protein_coding	17313	-0.0993121	0.211554	-0.296321	0.293336	-0.402426	0.0759271	-0.735748	0.21496	-0.933116	0.11037	-0.904445	0.0504117	-0.175637	0.0249023	0.229845	-0.313422	0.0592812	0.567152	0.0250337	0.00900718	0.0818014
ENSMUSG00000033307	Mif	macrophage migration inhibitory factor (glycosylation-inhibiting factor)	protein_coding	17319	1.53719	0.0933177	1.45966	0.209497	1.09065	0.0613136	1.07856	0.0591833	1.03171	0.115328	1.08571	0.023814	-0.0699401	0.0153584	0.140382	-0.0108819	0.00593721	0.0537541	0.0497825	0.0092576	0.0840969
ENSMUSG00000024896	Minpp1	Multiple inositol polyphosphate phosphatase 1	protein_coding	17330	-0.595876	0.0766049	-0.604743	0.0655845	-1.13647	0.0260058	-1.20461	0.0593241	-1.18097	0.0718903	-1.29423	0.0590655	-0.00877325	0.00697409	0.0632077	-0.067215	0.00955978	0.0868684	-0.109684	0.0168782	0.154512
ENSMUSG00000028708	Mknk1	MAP kinase-interacting serine/threonine kinase 1	protein_coding	17346	-0.56676	0.061046	-0.470655	0.0805118	-1.89074	0.071781	-1.66099	0.0785375	-1.28367	0.0863823	-1.25936	0.105866	0.0974677	0.0123725	0.112747	0.224175	0.045449	0.428517	0.0243252	0.0092988	0.0844747
ENSMUSG00000020190	Mknk2	MAP kinase-interacting serine/threonine-protein kinase 2	protein_coding	17347	-0.0912755	0.0670133	-0.212059	0.0653377	-1.11349	0.0326535	-1.14253	0.0800288	-1.28571	0.0848507	-1.37406	0.136279	-0.116189	0.020373	0.18717	-0.0287878	0.00691385	0.0626579	-0.0746004	0.0130907	0.119379
ENSMUSG00000032498	Mlh1	DNA mismatch repair protein Mlh1	protein_coding	17350	-1	0	-1	0	-2	0	-2	0	-1.42087	0.0843346	-1.50061	0.0534741	0.107817	0.0186581	0.171116	0.0351765	0.0133709	0.121969	-0.0752655	0.0116916	0.106469
ENSMUSG00000026743	Mllt10	myeloid/lymphoid or mixed-lineage leukemia; translocated to 10	protein_coding	17354	0.145173	0.0515265	0.143029	0.0945022	-0.76466	0.0693654	-0.805545	0.202008	-0.813186	0.0999117	-0.881232	0.0924107	0.00129947	0.00892833	0.0810788	-0.039229	0.0139613	0.127431	-0.0653146	0.0108005	0.0982654
ENSMUSG00000029313	Aff1	AF4/FMR2 family member 1	protein_coding	17355	-0.64616	0.0636129	-0.749596	0.0973461	-2	0	-2	0	-1.78613	0.0947258	-1.67554	0.0202406	-0.0990827	0.0131371	0.119808	-0.134864	0.0238433	0.219831	0.111615	0.0185331	0.169948
ENSMUSG00000068036	Afdn	Afadin	protein_coding	17356	1.17932	0.0545174	1.19814	0.0133591	-0.492643	0.0228965	-0.421467	0.186457	0.0901063	0.132116	0.108185	0.0318012	0.0192469	0.00428594	0.0387395	0.0657759	0.0145945	0.133296	0.0160349	0.00942292	0.085613
ENSMUSG00000047945	Marcksl1	MARCKS-related protein	protein_coding	17357	-1	0	-1	0	-2	0	-2	0	-1.89899	0.134295	-2	0	-0.273781	0.047439	0.448213	-0.207435	0.0286184	0.265154	-0.382919	0.0964314	0.960505
ENSMUSG00000028226	Mmp16	Matrix metalloproteinase-16	protein_coding	17389	-0.638077	0.106081	-0.719676	0.0587463	-2	0	-1.94372	0.0688715	-1.76429	0.124809	-1.75259	0.0518635	-0.0748186	0.0111276	0.101276	0.0526598	0.00857965	0.0778851	0.00642463	0.00909204	0.0825792
ENSMUSG00000027612	Mmp24	Matrix metalloproteinase-24 Processed matrix metalloproteinase-24	protein_coding	17391	1.20857	0.105258	1.22832	0.0912011	0.0394761	0.0322612	-0.0551771	0.12336	0.0457365	0.168642	0.0971414	0.0638663	0.020365	0.00863753	0.0784151	-0.0925264	0.0135031	0.123192	0.0462891	0.0124746	0.113689
ENSMUSG00000021103	Mnat1	CDK-activating kinase assembly factor MAT1	protein_coding	17420	-1	0	-1	0	-1.66558	0.118332	-1.72842	0.00978002	-1.64514	0.0458631	-1.65674	0.0598238	0.107299	0.015391	0.140684	-0.0604571	0.0107266	0.0975862	-0.0132962	0.0060242	0.0545464
ENSMUSG00000056493	Foxk1	Forkhead box protein K1	protein_coding	17425	-0.915154	0.0562386	-0.934992	0.0383751	-2	0	-2	0	-2	0	-2	0	-0.0201993	0.00519163	0.0469685	-0.0631152	0.0105079	0.0955751	-0.0901107	0.0179788	0.164772
ENSMUSG00000032517	Mobp	Myelin-associated oligodendrocyte basic protein	protein_coding	17433	2.15091	0.22286	2.03167	0.0396071	1.74801	0.158373	1.80395	0.259491	1.6397	0.252824	1.47537	0.160662	-0.117012	0.0195613	0.179564	0.0569058	0.0171047	0.156621	-0.149403	0.022003	0.202482
ENSMUSG00000015536	Mocs2	molybdenum cofactor synthesis 2	protein_coding	17434	0.421762	0.0251914	0.413757	0.0188377	-0.131555	0.0212367	-0.0578553	0.136337	-0.219626	0.101434	-0.147959	0.0439238	-0.00972258	0.00369824	0.0334077	0.0704384	0.0121847	0.111015	0.0685181	0.0103113	0.0937686
ENSMUSG00000032418	Me1	NADP-dependent malic enzyme	protein_coding	17436	-0.103164	0.0485169	0.111239	0.0344236	-1.03917	0.0522476	-1.03459	0.169074	-1.22398	0.0517972	-1.16507	0.0521579	0.21198	0.0855303	0.84177	0.00260805	0.0124468	0.113433	0.0586874	0.00940302	0.0854305
ENSMUSG00000076439	Mog	myelin oligodendrocyte glycoprotein	protein_coding	17441	0.127886	0.155306	-0.176009	0.131305	-0.660781	0.164532	-0.826194	0.325801	-0.775452	0.201502	-1.14051	0.133689	-0.286581	0.0493232	0.46694	-0.149205	0.0243918	0.225014	-0.34506	0.059435	0.568717
ENSMUSG00000019179	Mdh2	Malate dehydrogenase mitochondrial	protein_coding	17448	1.35627	0.0949092	1.37548	0.0163051	0.461524	0.0420165	0.348401	0.155864	0.418186	0.0396584	0.496224	0.1296	0.0170483	0.00754299	0.0684028	-0.106273	0.0179497	0.1645	0.0744533	0.0132177	0.120553
ENSMUSG00000020321	Mdh1	Malate dehydrogenase cytoplasmic	protein_coding	17449	2.41155	0.0350376	2.40431	0.0723148	2.26084	0.0377154	2.16277	0.0610461	1.98903	0.117866	1.93119	0.0564532	-0.00637474	0.00536645	0.0485587	-0.0972513	0.0167777	0.153576	-0.0571096	0.0095667	0.086932
ENSMUSG00000039067	Psmd7	proteasome (prosome macropain) 26S subunit non-ATPase 7	protein_coding	17463	-0.21021	0.0452851	-0.205423	0.0717078	-0.852662	0.0289522	-0.836596	0.101227	-0.975305	0.142136	-0.790509	0.175632	0.00736321	0.00647941	0.058695	0.0179647	0.00744784	0.0675335	0.173831	0.0237252	0.218716
ENSMUSG00000022661	Cd200	CD200 antigen	protein_coding	17470	-0.0403205	0.0152538	0.0104879	0.107438	-0.634917	0.0628601	-0.665076	0.171089	-0.520266	0.225996	-0.627696	0.187846	0.0551915	0.0102402	0.0931157	-0.027715	0.0122298	0.111431	-0.0958523	0.0187707	0.172168
ENSMUSG00000028402	Mpdz	multiple PDZ domain protein	protein_coding	17475	0.133862	0.00947578	0.0803414	0.126075	-1.41175	0.109123	-1.26898	0.0642888	-0.607212	0.0890546	-0.598445	0.0442357	-0.0501584	0.0112033	0.101973	0.141706	0.0193529	0.177614	0.00609216	0.00679758	0.061597
ENSMUSG00000031402	Mpp1	membrane protein palmitoylated	protein_coding	17524	-0.1359	0.100953	-0.147853	0.0348557	-0.731402	0.0226624	-0.779382	0.0880577	-0.889288	0.123139	-0.830932	0.0170367	-0.0143994	0.00784487	0.0711621	-0.0459996	0.00785651	0.0712685	0.0531938	0.010868	0.0988865
ENSMUSG00000107283	Mpv17	Protein Mpv17	protein_coding	17527	0.338286	0.129864	0.403621	0.066493	0.372527	0.0493491	0.216721	0.0989682	-0.675025	0.271641	-0.628165	0.0903499	0.0620578	0.0109082	0.0992569	-0.152852	0.0246257	0.227227	0.0428162	0.0182926	0.167701
ENSMUSG00000032470	Mras	muscle and microspikes RAS	protein_coding	17532	0.37901	0.0303443	0.412759	0.0132925	-0.374149	0.0282383	-0.183104	0.0451962	-0.200442	0.0712801	-0.129521	0.0332963	0.0352924	0.00493943	0.0446755	0.191258	0.0884656	0.873462	0.0671131	0.0106284	0.0966828
ENSMUSG00000027210	Meis2	Homeobox protein Meis2	protein_coding	17536	-1	0	-1	0	-2	0	-2	0	-1.37775	0.404483	-2	0	-0.0153679	0.0529227	0.50292	0.349939	0.0491086	0.464803	-0.363151	0.047925	0.453037
ENSMUSG00000041420	Meis3	Homeobox protein Meis3	protein_coding	17537	-0.273592	0.0769554	-0.308049	0.0880934	-1.31949	0.0451266	-1.28119	0.106507	-1.31582	0.117506	-1.45436	0.145431	-0.0345607	0.00828496	0.0751876	0.0406832	0.00870604	0.0790425	-0.129069	0.0193118	0.177229
ENSMUSG00000039910	Cited2	Cbp/p300-interacting transactivator 2	protein_coding	17684	-0.0514404	0.0425059	-0.0759749	0.0737261	-1.01491	0.0441931	-1.02489	0.0338103	-1.23961	0.173589	-1.30692	0.111105	-0.0218806	0.00609088	0.0551538	-0.00940016	0.00398234	0.0359843	-0.0626212	0.0143688	0.131205
ENSMUSG00000024151	Msh2	DNA mismatch repair protein Msh2	protein_coding	17685	-0.530341	0.124284	-0.545984	0.0518071	-1.49522	0.029052	-1.58044	0.0328185	-1.65075	0.072647	-1.71784	0.156705	-0.0133207	0.0084861	0.0770285	-0.0856015	0.0150808	0.137805	-0.0570312	0.0130929	0.1194
ENSMUSG00000014850	Msh3	mutS homolog 3	protein_coding	17686	-0.0761398	0.0784573	-0.0386952	0.0942089	-1.42045	0.0273098	-1.40282	0.0455197	-0.989644	0.130285	-1.03188	0.0285804	0.0305804	0.00892787	0.0810747	0.0167452	0.00475902	0.0430359	-0.0388516	0.009962	0.0905602
ENSMUSG00000005370	Msh6	DNA mismatch repair protein Msh6	protein_coding	17688	-0.767618	0.141649	-0.747655	0.0452282	-1.6758	0.044876	-1.53675	0.0184892	-1.54285	0.0267266	-1.48232	0.0737402	0.019209	0.00974398	0.0885587	0.135798	0.0462997	0.436927	0.0613232	0.00821048	0.074506
ENSMUSG00000054256	Msi1	RNA-binding 1	protein_coding	17690	-1	0	-0.797541	0.0946206	-2	0	-2	0	-2	0	-2	0	0.309237	0.0585507	0.559729	-0.124532	0.0234119	0.215758	-0.0520864	0.0137728	0.125686
ENSMUSG00000031358	Msl3	Male-specific lethal 3 homolog	protein_coding	17692	-0.565539	0.0612505	-0.513997	0.0529096	-1.00134	0.0447694	-0.989038	0.0658402	-1.22102	0.0617887	-1.24688	0.0896515	0.0481466	0.00790111	0.0716763	0.0104644	0.00553346	0.0500782	-0.0275458	0.00749519	0.0679662
ENSMUSG00000031207	Msn	Moesin	protein_coding	17698	-0.719563	0.0522853	-0.704801	0.0266662	-1.50996	0.0525081	-1.39748	0.0234402	-1.4114	0.024079	-1.21354	0.0820589	0.0107201	0.00425464	0.0384554	0.112121	0.0249632	0.230421	0.191222	0.0487693	0.461427
ENSMUSG00000064357	mt-Atp6	mitochondrially encoded ATP synthase 6	protein_coding	17705	4.01667	0.0379811	4.00275	0.0523644	4.12353	0.0821325	3.88274	0.126962	3.67181	0.203275	3.73773	0.153176	-0.0155012	0.00466748	0.0422043	-0.23285	0.0395511	0.370618	0.0635087	0.0153371	0.140184
ENSMUSG00000064356	mt-Atp8	mitochondrially encoded ATP synthase 8	protein_coding	17706	4.09879	0.105488	4.10744	0.0302781	4.30675	0.0774213	4.10136	0.125813	4.1849	0.177616	4.18966	0.127503	0.00626486	0.0073904	0.0670088	-0.195848	0.032365	0.301028	0.00460067	0.0124024	0.113024
ENSMUSG00000064351	mt-Co1	mitochondrially encoded cytochrome c oxidase I	protein_coding	17708	5.73623	0.0432885	5.68654	0.0841346	5.60254	0.0480859	5.51318	0.051984	5.33938	0.180878	5.29686	0.0469677	-0.0476505	0.00816531	0.0740928	-0.0881628	0.0134511	0.122711	-0.039312	0.0134015	0.122252
ENSMUSG00000064354	mt-Co2	mitochondrially encoded cytochrome c oxidase II	protein_coding	17709	4.58393	0.0299056	4.52785	0.0611783	4.2346	0.0610387	4.07846	0.0591457	4.39799	0.169681	4.36633	0.0764962	-0.0551616	0.00846849	0.0768673	-0.154728	0.0306029	0.284121	-0.0295802	0.0115923	0.105554
ENSMUSG00000064358	mt-Co3	mitochondrially encoded cytochrome c oxidase III	protein_coding	17710	5.13043	0.0839741	5.15957	0.0183454	5.05056	0.0637856	4.79376	0.12053	4.70422	0.192352	4.72027	0.0646094	0.0276755	0.00779294	0.0706873	-0.247868	0.0520356	0.494027	0.0189773	0.0133237	0.121533
ENSMUSG00000064370	mt-Cytb	mitochondrially encoded cytochrome b	protein_coding	17711	4.02101	0.0757862	3.94706	0.225867	3.69364	0.148251	3.54144	0.118461	3.69531	0.222115	3.68412	0.107344	-0.0634127	0.0173914	0.159293	-0.146881	0.0184974	0.169614	-0.006146	0.0150008	0.137063
ENSMUSG00000029198	Grpel1	GrpE protein homolog 1 mitochondrial	protein_coding	17713	-0.794484	0.119566	-0.759352	0.0473551	-1.23558	0.0247292	-1.20873	0.0284628	-1.36954	0.0273761	-1.36512	0.0542718	0.0368176	0.00860385	0.0781067	0.026541	0.0043734	0.0395335	0.00438611	0.00459801	0.0415733
ENSMUSG00000024580	Grpel2	GrpE protein homolog 2 mitochondrial	protein_coding	17714	-0.585692	0.0321759	-0.639433	0.109231	-1.49527	0.115777	-1.37705	0.087407	-1.53951	0.0279112	-1.41406	0.0262787	-0.0515569	0.0093258	0.0847223	0.112088	0.0169413	0.155099	0.125088	0.0387216	0.362533
ENSMUSG00000064341	mt-Nd1	NADH-ubiquinone oxidoreductase chain 1	protein_coding	17716	4.04479	0.0584871	4.02136	0.0923848	3.91433	0.0825002	3.72027	0.0852987	3.83655	0.199141	3.81179	0.112836	-0.0249967	0.00707987	0.0641732	-0.188245	0.0330126	0.307257	-0.023939	0.013434	0.122552
ENSMUSG00000064345	mt-Nd2	mitochondrially encoded NADH dehydrogenase 2	protein_coding	17717	2.92681	0.0853111	2.87539	0.0910816	2.88267	0.0959801	2.75515	0.0870109	2.52378	0.211734	2.53895	0.149476	-0.0474426	0.00856756	0.0777744	-0.123565	0.0162164	0.148354	0.0112044	0.0140982	0.128699
ENSMUSG00000064360	mt-Nd3	NADH-ubiquinone oxidoreductase chain 3	protein_coding	17718	3.83984	0.132831	3.81825	0.0688319	3.7387	0.0470661	3.56541	0.0806163	3.29067	0.159036	3.34562	0.0826395	-0.0221911	0.0103885	0.0944778	-0.167056	0.0360475	0.336559	0.0532176	0.0123635	0.112664
ENSMUSG00000064363	mt-Nd4	NADH-ubiquinone oxidoreductase chain 4	protein_coding	17719	3.1969	0.0793874	3.17569	0.118678	3.10787	0.0277212	2.96665	0.0633881	2.64441	0.164242	2.65225	0.108536	-0.0213425	0.00902984	0.0820091	-0.141801	0.0300287	0.278625	0.0101369	0.0123005	0.112084
ENSMUSG00000065947	mt-Nd4l	NADH-ubiquinone oxidoreductase chain 4L	protein_coding	17720	2.07767	0.191878	2.02617	0.287932	2.35609	0.0145619	2.26912	0.0530944	1.53352	0.216278	1.56919	0.230833	-0.0475785	0.0202884	0.186377	-0.0887726	0.0140278	0.128046	0.0300645	0.017538	0.160659
ENSMUSG00000064367	mt-Nd5	mitochondrially encoded NADH dehydrogenase 5	protein_coding	17721	2.53101	0.0798349	2.55902	0.088664	2.32268	0.0616279	2.2607	0.0590913	1.90295	0.153129	1.93622	0.0991785	0.0270899	0.00782632	0.0709925	-0.0615203	0.00845549	0.0767483	0.0347634	0.0112996	0.102859
ENSMUSG00000064368	mt-Nd6	NADH-ubiquinone oxidoreductase chain 6	protein_coding	17722	0.545639	0.0760495	0.568161	0.349943	-0.0179251	0.044437	0.0247118	0.0607634	-0.232605	0.155137	0.00429023	0.143324	0.016853	0.0221921	0.204262	0.0406166	0.00690518	0.0625787	0.224557	0.0317543	0.295161
ENSMUSG00000031765	Mt1	Metallothionein-1	protein_coding	17748	2.45688	0.0339363	2.29148	0.0948074	2.39074	0.110265	1.88661	0.0983015	1.68555	0.0607812	1.53653	0.0524183	-0.16132	0.0314791	0.29252	-0.490907	0.211311	2.41134	-0.145779	0.0323744	0.301118
ENSMUSG00000045996	Polr2k	polymerase (RNA) II (DNA directed) polypeptide K	protein_coding	17749	0.14997	0.152073	0.0529341	0.0624146	-0.374362	0.130674	-0.5998	0.023306	-0.727416	0.258459	-0.530221	0.0486571	-0.0987234	0.0148279	0.13546	-0.214029	0.0412549	0.387271	0.181458	0.029307	0.271727
ENSMUSG00000031762	Mt2	Metallothionein-2	protein_coding	17750	1.43436	0.0431605	1.5255	0.137125	1.93914	0.196609	1.44664	0.11158	0.800444	0.141541	1.09447	0.053553	0.0858036	0.0148105	0.135298	-0.467677	0.130886	1.35538	0.284683	0.073013	0.708874
ENSMUSG00000031760	Mt3	Metallothionein-3	protein_coding	17751	1.94087	0.0851711	1.87271	0.0471262	1.50799	0.0212702	1.50919	0.101251	0.972209	0.136481	0.891025	0.0706744	-0.0656198	0.00973786	0.0885025	-0.00124476	0.0071619	0.0649221	-0.0780714	0.0128765	0.1174
ENSMUSG00000027254	Map1a	Microtubule-associated protein 1A MAP1A heavy chain MAP1 light chain LC2	protein_coding	17754	1.75805	0.0618242	1.66333	0.0664103	-0.85532	0.056371	-0.911549	0.0703231	0.638788	0.132525	0.350766	0.228274	-0.0941407	0.012751	0.116241	-0.0588408	0.00885419	0.0803996	-0.266052	0.0407034	0.381874
ENSMUSG00000052727	Map1b	microtubule-associated protein 1B	protein_coding	17755	1.65692	0.0632317	1.57513	0.121328	0.144289	0.0632765	0.288728	0.162764	1.01854	0.130358	0.965623	0.101662	-0.0772383	0.0119238	0.10861	0.135732	0.0199367	0.18308	-0.0522043	0.0108536	0.0987542
ENSMUSG00000015222	Map2	Microtubule-associated protein 2	protein_coding	17756	2.44802	0.0850998	2.38706	0.0560006	1.36875	0.0609491	1.43232	0.0799146	1.63922	0.121627	1.60722	0.0449955	-0.0624169	0.00917304	0.0833216	0.0626963	0.0091712	0.0833048	-0.0339369	0.00851499	0.077293
ENSMUSG00000032479	Map4	Microtubule-associated protein 4	protein_coding	17758	2.21707	0.0264314	2.21494	0.0106654	1.40049	0.0291847	1.42496	0.0689235	1.45007	0.018341	1.43003	0.0370256	-0.00236365	0.00198345	0.0178865	0.0218235	0.00624856	0.0565907	-0.0219599	0.00353695	0.0319455
ENSMUSG00000055407	Map6	Microtubule-associated protein 6	protein_coding	17760	-0.062415	0.0528534	-0.112541	0.114668	-1.52526	0.0767772	-1.62334	0.146714	-1.2849	0.0856743	-1.34881	0.0512398	-0.0455201	0.00950388	0.0863556	-0.0945366	0.0140996	0.128712	-0.0618854	0.00921471	0.0837037
ENSMUSG00000019996	Map7	microtubule associated protein 7	protein_coding	17761	0.583586	0.0824265	0.567443	0.0944912	-1.08071	0.101308	-1.09568	0.0400234	-0.488557	0.0120582	-0.607444	0.0469518	-0.0185114	0.00814094	0.0738699	-0.0151855	0.00693682	0.0628675	-0.117646	0.0262159	0.242295
ENSMUSG00000018411	Mapt	Microtubule-associated protein tau	protein_coding	17762	1.74444	0.0270517	1.68776	0.0519155	0.173582	0.0367061	0.147468	0.0315518	0.383066	0.10226	0.33969	0.0187996	-0.0576074	0.00810576	0.073548	-0.0279656	0.00520434	0.0470841	-0.0436167	0.00962602	0.0874762
ENSMUSG00000031200	Mtcp1	Protein p13 MTCP-1	protein_coding	17763	-0.498472	0.0726848	-0.514335	0.056681	-2	0	-2	0	-1.71689	0.0978251	-1.69183	0.173634	-0.0168835	0.00711069	0.0644546	0.133936	0.0205456	0.188789	0.0257957	0.0123597	0.112629
ENSMUSG00000028890	Mtf1	Metal regulatory transcription factor 1	protein_coding	17764	-0.713772	0.194388	-0.761982	0.100162	-2	0	-2	0	-1.80173	0.0401517	-2	0	-0.0377139	0.0133923	0.122167	-0.070126	0.0109471	0.0996142	-0.0778005	0.0133677	0.121939
ENSMUSG00000029267	Mtf2	Metal-response element-binding transcription factor 2	protein_coding	17765	0.426624	0.0659904	0.431402	0.151179	-0.870488	0.0408	-0.885687	0.0303741	-0.371299	0.113601	-0.386886	0.034105	0.00415397	0.0107851	0.0981244	-0.0155515	0.00433932	0.039224	-0.0171577	0.00858554	0.077939
ENSMUSG00000005667	Mthfd2	Bifunctional methylenetetrahydrofolate dehydrogenase/cyclohydrolase mitochondrial NAD-dependent methylenetetrahydrofolate dehydrogenase Methenyltetrahydrofolate cyclohydrolase	protein_coding	17768	-1	0	-1	0	-2	0	-1.46856	0.0472348	-2	0	-1.70222	0.0990546	0.718614	0.412411	6.31683	0.749026	0.752275	27.3305	0.748183	0.431995	6.84493
ENSMUSG00000029009	Mthfr	Methylenetetrahydrofolate reductase	protein_coding	17769	-0.372185	0.0664493	-0.347008	0.120042	-1.69477	0.12991	-1.57701	0.194194	-1.38806	0.129282	-1.45395	0.143139	0.0231671	0.0084483	0.0766826	0.108882	0.0177077	0.162242	-0.0597381	0.0134211	0.122433
ENSMUSG00000031337	Mtm1	X-linked myotubular myopathy gene 1	protein_coding	17772	-0.597325	0.103231	-0.416104	0.189516	-2	0	-1.89987	0.0869731	-1.695	0.0645882	-1.5096	0.0525476	0.168621	0.0230958	0.212776	0.221803	0.0442894	0.417076	0.182693	0.0420601	0.395162
ENSMUSG00000020585	Laptm4a	lysosomal-associated protein transmembrane 4A	protein_coding	17775	0.715796	0.107336	0.695426	0.113971	0.479798	0.00712506	0.358186	0.119115	0.499245	0.0606081	0.523235	0.0436412	-0.0160627	0.00919499	0.0835229	-0.118412	0.0203027	0.186511	0.0227956	0.00524405	0.0474453
ENSMUSG00000003810	Mast2	microtubule associated serine/threonine kinase 2	protein_coding	17776	0.29789	0.0370687	0.288779	0.0265167	-1.73581	0.0863187	-1.5194	0.176527	-0.746583	0.0701059	-0.776754	0.0633581	-0.0104097	0.00408639	0.0369284	0.206297	0.0290905	0.269659	-0.030387	0.00825	0.0748677
ENSMUSG00000064068	Mtx1	metaxin 1	protein_coding	17827	0.0771141	0.030869	0.054465	0.0675815	-0.390919	0.0765114	-0.465198	0.0426346	-0.362711	0.00742127	-0.51442	0.0567896	-0.0243045	0.00816155	0.0740584	-0.0767286	0.0122905	0.111991	-0.148561	0.0270566	0.250281
ENSMUSG00000038982	Bloc1s5	Biosis of lysosome-related organelles complex 1 subunit 5	protein_coding	17828	-0.868845	0.0879853	-0.848462	0.0974152	-1.32239	0.10512	-1.26385	0.0842925	-1.49943	0.0072949	-1.45245	0.0843678	0.0229257	0.00898477	0.0815961	0.0567798	0.0109503	0.099644	0.0470564	0.00821218	0.0745216
ENSMUSG00000051355	Commd1	COMM domain-containing protein 1	protein_coding	17846	-0.247047	0.188524	-0.386788	0.183217	-0.477215	0.0263707	-0.517468	0.0188803	-0.830467	0.25215	-0.927967	0.106341	-0.132495	0.0204222	0.187632	-0.0393772	0.00647761	0.0586786	-0.0927303	0.0179763	0.164749
ENSMUSG00000056342	Usp34	ubiquitin specific peptidase 34	protein_coding	17847	0.863372	0.072929	0.887231	0.0555754	-0.74917	0.0175526	-0.62353	0.160804	0.0290916	0.0421867	0.00803147	0.0363044	0.0260529	0.00650595	0.058937	0.122378	0.0191879	0.17607	-0.0219408	0.00431665	0.0390183
ENSMUSG00000023921	Mut	Methylmalonyl-CoA mutase mitochondrial	protein_coding	17850	-0.696881	0.0571052	-0.671946	0.0704085	-0.948002	0.0195039	-0.956432	0.0749468	-1.26265	0.148535	-1.10741	0.0731859	0.0256261	0.00684539	0.0620331	-0.00813149	0.0056594	0.0512245	0.14709	0.0230733	0.212564
ENSMUSG00000041939	Mvk	Mevalonate kinase	protein_coding	17855	-1	0	-1	0	-1.91151	0.0742447	-1.88473	0.0506248	-1.80335	0.139422	-2	0	0.0249933	0.0090685	0.0823634	0.026525	0.00704558	0.0638601	-0.142694	0.0209102	0.192211
ENSMUSG00000025025	Mxi1	Max-interacting protein 1	protein_coding	17859	-0.532829	0.112679	-0.501126	0.107946	-1.25441	0.0207643	-1.19569	0.0604307	-1.42747	0.0789819	-1.32346	0.0398485	0.0310724	0.00988003	0.0898076	0.058203	0.00890177	0.0808355	0.104959	0.0153522	0.140324
ENSMUSG00000002100	Mybpc3	myosin binding protein C cardiac	protein_coding	17868	-0.56226	0.281831	-0.601543	0.0878798	-1.37738	0.0319798	-1.59737	0.127639	-1.72298	0.0495829	-1.65998	0.146649	-0.0370159	0.0175717	0.160974	-0.209925	0.0409637	0.384421	0.0615622	0.0118789	0.108196
ENSMUSG00000040435	Ppp1r15a	protein phosphatase 1 regulatory (inhibitor) subunit 15A	protein_coding	17872	-1	0	-0.901919	0.059907	-1.91526	0.0531392	-2	0	-2	0	-1.94759	0.0278684	0.113444	0.0162366	0.148541	0.117985	0.0219927	0.202385	0.240393	0.09242	0.916481
ENSMUSG00000015312	Gadd45b	Growth arrest and DNA damage-inducible protein GADD45 beta	protein_coding	17873	-1	0	-1	0	-1.87385	0.0703473	-1.77882	0.0316347	-2	0	-2	0	-0.188358	0.0286218	0.265187	0.0934549	0.0124854	0.113789	-0.0407484	0.00967604	0.0879352
ENSMUSG00000027201	Myef2	Myelin expression factor 2	protein_coding	17876	0.660315	0.0430767	0.67187	0.0257679	-0.282485	0.0166409	-0.251953	0.103282	0.142517	0.0347236	0.253867	0.0973588	0.0101593	0.00369047	0.0333373	0.0288471	0.00860561	0.0781228	0.109115	0.0158347	0.144805
ENSMUSG00000022443	Myh9	myosin heavy polypeptide 9 non-muscle	protein_coding	17886	0.717212	0.0149119	0.677627	0.0338996	-1.26036	0.0554012	-1.17645	0.194486	-0.564623	0.0827992	-0.516725	0.0314072	-0.0395266	0.00580496	0.0525497	0.080245	0.016577	0.151708	0.0479372	0.00801468	0.0727149
ENSMUSG00000090841	Myl6	myosin light polypeptide 6 alkali smooth muscle and non-muscle	protein_coding	17904	2.12082	0.0208313	1.99041	0.0919943	1.65241	0.0369082	1.59317	0.0473876	1.3933	0.0649009	1.36306	0.0141616	-0.127791	0.0224966	0.207129	-0.0576404	0.00794149	0.0720455	-0.0288967	0.005622	0.0508841
ENSMUSG00000022272	Myo10	Mus musculus myosin X (Myo10) transcript variant 3 mRNA.	protein_coding	17909	-0.229177	0.117278	-0.241332	0.0992861	-2	0	-2	0	-1.3875	0.0250456	-1.40936	0.0235917	-0.0147199	0.0106202	0.0966079	-0.0335383	0.0143176	0.13073	-0.0214592	0.00481359	0.0435318
ENSMUSG00000018417	Myo1b	myosin IB	protein_coding	17912	-1	0	-1	0	-2	0	-2	0	-1.82938	0.0584532	-2	0	0.0024647	0.0154482	0.141215	-0.0478517	0.0151537	0.138482	-0.11815	0.0178952	0.163992
ENSMUSG00000017774	Myo1c	Unconventional myosin-Ic	protein_coding	17913	-0.813326	0.110836	-0.757911	0.0865265	-2	0	-2	0	-1.7668	0.113565	-1.78565	0.0260236	0.0502655	0.0112967	0.102832	0.0735309	0.0114791	0.104512	-0.0188578	0.00821862	0.0745806
ENSMUSG00000034593	Myo5a	Unconventional myosin-Va	protein_coding	17918	1.32498	0.0759169	1.34564	0.0264592	-0.15727	0.0331022	-0.124938	0.147183	0.332488	0.0232325	0.304132	0.0428469	0.0203548	0.00572548	0.051826	0.031669	0.010985	0.0999629	-0.0311446	0.00472193	0.042699
ENSMUSG00000033577	Myo6	myosin VI	protein_coding	17920	0.451435	0.0580095	0.524908	0.0321755	-0.62496	0.0150832	-0.47393	0.0712245	-0.342628	0.107564	-0.280412	0.068721	0.0692026	0.0100564	0.0914272	0.150162	0.0346624	0.323164	0.0571869	0.00970744	0.0882234
ENSMUSG00000004677	Myo9b	myosin IXB	protein_coding	17925	-0.393337	0.00544639	-0.40395	0.0260113	-2	0	-2	0	-1.49181	0.278395	-1.60746	0.0653258	-0.0117787	0.0028809	0.026003	-0.0107018	0.00748362	0.0678604	-0.106906	0.0209126	0.192233
ENSMUSG00000019907	Ppp1r12a	protein phosphatase 1 regulatory (inhibitor) subunit 12A	protein_coding	17931	-0.0988521	0.0291379	-0.14679	0.0247853	-0.989863	0.00553453	-1.02499	0.0392622	-1.25746	0.0765108	-1.25135	0.0572788	-0.0502738	0.00865257	0.0785528	-0.0344643	0.00526913	0.0476734	0.0088313	0.00588936	0.0533182
ENSMUSG00000010505	Myt1	Myelin transcription factor 1	protein_coding	17932	0.37231	0.1065	0.412341	0.0747208	-1.13463	0.0293097	-1.07837	0.0281406	-0.848049	0.188575	-0.887497	0.0989868	0.0400696	0.00880618	0.0799598	0.0583709	0.0075889	0.0688223	-0.0365574	0.0128873	0.1175
ENSMUSG00000061911	Myt1l	Myelin transcription factor 1-like protein	protein_coding	17933	-0.138632	0.0693426	-0.16724	0.0287222	-1.78891	0.0584719	-1.76308	0.0642515	-0.941628	0.0543795	-0.970681	0.0461358	-0.0238072	0.00634926	0.0575085	0.0278379	0.00605066	0.0547874	-0.0296013	0.00524133	0.0474205
ENSMUSG00000002881	Nab1	NGFI-A-binding protein 1	protein_coding	17936	0.572305	0.0702465	0.484825	0.050975	-0.103779	0.0209112	-0.148215	0.0472	-0.412606	0.129271	-0.307101	0.0565968	-0.0842782	0.0123755	0.112775	-0.0435081	0.00625686	0.0566663	0.0985869	0.0139141	0.126994
ENSMUSG00000025402	Nab2	NGFI-A-binding protein 2	protein_coding	17937	-0.130689	0.0706589	-0.240869	0.0458029	-0.899241	0.0562713	-0.838193	0.0524178	-1.30539	0.130634	-1.35722	0.0854098	-0.106711	0.0188862	0.173248	0.0597812	0.00857654	0.0778566	-0.0488441	0.0113876	0.103669
ENSMUSG00000061315	Naca	Nascent polypeptide-associated complex subunit alpha muscle-specific form	protein_coding	17938	1.55587	0.0674828	1.59705	0.0295101	0.788278	0.0357933	0.793565	0.108807	0.787839	0.0786657	0.80702	0.0454285	0.038755	0.00677296	0.0613723	0.00294973	0.00770896	0.0699197	0.0171251	0.00654136	0.0592598
ENSMUSG00000022453	Naga	Alpha-N-acetylgalactosaminidase	protein_coding	17939	-0.846364	0.055052	-0.842212	0.084747	-1.65745	0.02719	-1.50216	0.0290873	-1.60854	0.0372552	-1.5625	0.0636438	0.00360147	0.00721167	0.0653765	0.153828	0.0559666	0.533561	0.0457106	0.00763926	0.0692826
ENSMUSG00000082229	Nap1l2	Nucleosome assembly protein 1-like 2	protein_coding	17954	0.199057	0.0909361	0.128862	0.114784	-0.177332	0.0438907	-0.295121	0.0916589	-0.192051	0.130494	-0.188628	0.0743502	-0.0652529	0.0113063	0.10292	-0.114093	0.0174671	0.159998	0.000625074	0.00969793	0.0881361
ENSMUSG00000059119	Nap1l4	nucleosome assembly protein 1-like 4	protein_coding	17955	0.966224	0.0287668	0.945941	0.032189	0.49601	0.0377645	0.461677	0.0603836	0.261183	0.0298649	0.205653	0.00474479	-0.0190833	0.00418127	0.0377894	-0.0339893	0.00618028	0.0559684	-0.0504842	0.00799352	0.0725214
ENSMUSG00000027438	Napb	Beta-soluble NSF attachment protein	protein_coding	17957	1.09469	0.165255	1.09368	0.0759547	0.857542	0.031527	0.636342	0.0396057	0.392871	0.116824	0.330111	0.0721453	-0.00381337	0.0110889	0.100919	-0.217568	0.130574	1.35166	-0.0552293	0.0111677	0.101645
ENSMUSG00000041120	Nbl1	Neuroblastoma suppressor of tumorigenicity 1	protein_coding	17965	-0.0943585	0.0837182	-0.0489187	0.223752	-0.476889	0.0505376	-0.66855	0.0586687	-1.02233	0.0280951	-0.93435	0.0810361	0.0474586	0.0159705	0.146067	-0.189541	0.053962	0.51336	0.0863536	0.0137211	0.125207
ENSMUSG00000017119	Nbr1	neighbor of Brca1 gene 1	protein_coding	17966	1.26603	0.024445	1.2965	0.0182613	0.694733	0.0220891	0.741136	0.030469	0.511568	0.0649898	0.583343	0.0514543	0.0296187	0.0042249	0.0381854	0.0477101	0.00718528	0.0651355	0.0692546	0.00940076	0.0854097
ENSMUSG00000039542	Ncam1	neural cell adhesion molecule 1 isoform 3	protein_coding	17967	1.51232	0.0485147	1.52883	0.0159706	-0.267305	0.0215792	-0.190024	0.147012	0.394916	0.0507856	0.390629	0.0118268	0.0185974	0.004391	0.0396933	0.0682497	0.0132129	0.120508	-0.00514382	0.00357314	0.0322736
ENSMUSG00000022762	Ncam2	Neural cell adhesion molecule 2	protein_coding	17968	-0.362434	0.150236	-0.489968	0.0249777	-1.37528	0.093379	-1.30339	0.123186	-1.24411	0.239201	-1.40122	0.151308	-0.120771	0.0185726	0.170316	0.071167	0.0116796	0.106359	-0.136179	0.0212405	0.195313
ENSMUSG00000032475	Nck1	Cytoplasmic protein NCK1	protein_coding	17973	0.143111	0.2408	0.20508	0.0757192	-0.237055	0.0507981	-0.311387	0.035538	-0.270542	0.0115472	-0.199832	0.16956	0.061635	0.0162204	0.14839	-0.0728804	0.0108551	0.0987684	0.070721	0.0143907	0.131407
ENSMUSG00000066877	Nck2	Cytoplasmic protein NCK2	protein_coding	17974	-0.703993	0.0329537	-0.685582	0.0694624	-1.73493	0.0306955	-2	0	-1.57202	0.095862	-1.59933	0.139695	0.0186738	0.00593828	0.0537638	-0.0801823	0.0144848	0.132279	-0.0293359	0.0103556	0.094176
ENSMUSG00000026234	Ncl	Nucleolin	protein_coding	17975	1.00987	0.0813274	1.11127	0.0339416	0.0336017	0.0886919	0.0023142	0.0597168	0.118023	0.0333028	0.174117	0.0606716	0.0973737	0.0153165	0.139993	-0.0299493	0.00835262	0.0758067	0.0550398	0.0074085	0.0671742
ENSMUSG00000020647	Ncoa1	Nuclear receptor coactivator 1	protein_coding	17977	0.0674863	0.0189957	0.0696826	0.0444864	-1.35335	0.035543	-1.2506	0.0350602	-1.1818	0.0524607	-1.1063	0.0476813	0.00361563	0.00356964	0.0322418	0.0995583	0.0239605	0.220939	0.075203	0.0111923	0.101871
ENSMUSG00000005886	Ncoa2	Nuclear receptor coactivator 2	protein_coding	17978	0.563269	0.0299443	0.608694	0.0866623	-0.562032	0.0544789	-0.56162	0.0822652	-0.303708	0.189048	-0.334269	0.0772659	0.04071	0.00634075	0.0574309	0.00171625	0.0077496	0.0702911	-0.0308524	0.0124287	0.113266
ENSMUSG00000027678	Ncoa3	nuclear receptor coactivator 3	protein_coding	17979	-0.616305	0.109718	-0.634933	0.102653	-2	0	-2	0	-1.58284	0.0707174	-1.68842	0.13535	-0.0224141	0.0107168	0.0974962	0.0826367	0.011198	0.101924	-0.102379	0.0147642	0.134869
ENSMUSG00000033585	Ndn	Necdin	protein_coding	17984	0.114357	0.0485116	0.139571	0.0389969	-0.096825	0.0237703	-0.0600855	0.0969476	-0.627098	0.379421	-0.622128	0.0841713	0.0225235	0.00513702	0.0464719	0.0367015	0.00761728	0.0690817	0.00112833	0.0248831	0.229662
ENSMUSG00000005125	Ndrg1	Protein NDRG1	protein_coding	17988	0.181152	0.0783269	0.20689	0.00145981	-0.257819	0.0432941	-0.248136	0.0763793	-0.359957	0.208013	-0.401699	0.126968	0.0235526	0.00628913	0.0569604	0.0112149	0.00616024	0.0557858	-0.0399133	0.0136941	0.124958
ENSMUSG00000014294	Ndufa2	NADH dehydrogenase	protein_coding	17991	1.32718	0.0271594	1.36255	0.0499781	0.639588	0.0544402	0.603323	0.0433112	0.538582	0.0895556	0.488368	0.0921068	0.0358433	0.00569368	0.0515365	-0.0366042	0.00630748	0.0571276	-0.0465402	0.00917639	0.0833524
ENSMUSG00000029632	Ndufa4	Cytochrome c oxidase subunit NDUFA4	protein_coding	17992	2.60743	0.0693147	2.62502	0.0115507	2.21494	0.0127338	2.09662	0.0433112	2.03432	0.0584885	1.95232	0.0362969	0.0159415	0.00604628	0.0547475	-0.116039	0.035667	0.332876	-0.0822554	0.0118657	0.108074
ENSMUSG00000021764	Ndufs4	NADH:ubiquinone oxidoreductase subunit S4	protein_coding	17993	0.800779	0.0640663	0.754754	0.0172874	0.401648	0.0668492	0.30508	0.0324186	0.126272	0.125472	0.143307	0.0648491	-0.0481822	0.00779737	0.0707278	-0.0961059	0.0139847	0.127647	0.0186144	0.00934618	0.0849092
ENSMUSG00000037916	Ndufv1	NADH dehydrogenase	protein_coding	17995	1.51405	0.086263	1.46035	0.0505857	0.845269	0.0205203	0.851186	0.0528863	0.819859	0.0587046	0.771654	0.038476	-0.0527074	0.00780676	0.0708136	0.00649024	0.00433901	0.0392213	-0.0474639	0.0073307	0.0664636
ENSMUSG00000026950	Neb	nebulin	protein_coding	17996	-0.807873	0.116186	-0.733635	0.152841	-2	0	-2	0	-1.63454	0.179968	-1.48112	0.196214	0.0668485	0.013247	0.120824	0.0924201	0.0183411	0.168154	0.145224	0.0203571	0.187021
ENSMUSG00000032216	Nedd4	neural precursor cell expressed developmentally down-regulated 4	protein_coding	17999	1.764	0.013672	1.76911	0.0221076	0.834288	0.0299579	0.749692	0.0759128	0.885759	0.0386034	0.889489	0.0609671	0.00380805	0.00250866	0.0226347	-0.0842325	0.0120827	0.110074	0.00410953	0.00439969	0.0397722
ENSMUSG00000026276	2018-09-02	septin 2	protein_coding	18000	0.612503	0.0108517	0.597492	0.0307148	-0.00161617	0.033749	0.0080581	0.0284027	-0.217001	0.105024	-0.143501	0.0536064	-0.0131254	0.00420513	0.038006	0.00920687	0.00349297	0.0315469	0.073265	0.0120111	0.109414
ENSMUSG00000010376	Nedd8	NEDD8	protein_coding	18002	1.31842	0.0829228	1.33657	0.0334875	0.800998	0.0144147	0.695852	0.0538661	0.738535	0.0390184	0.661147	0.0240304	0.0133127	0.00610573	0.0552891	-0.104468	0.0234769	0.216371	-0.0746434	0.0146737	0.13403
ENSMUSG00000031644	Nek1	NIMA (never in mitosis gene a)-related expressed kinase 1	protein_coding	18004	-0.375212	0.0474772	-0.392833	0.015206	-1.7136	0.0649901	-2	0	-1.32134	0.0277494	-1.32599	0.0591979	-0.0169669	0.00446223	0.0403401	-0.127725	0.0191373	0.175596	-0.00292445	0.00473977	0.0428611
ENSMUSG00000032340	Neo1	neogenin	protein_coding	18007	0.788578	0.0426286	0.751411	0.0250781	-0.270743	0.0290862	-0.190441	0.0377364	0.0245974	0.096813	0.0443793	0.0555065	-0.0369712	0.00539535	0.0488216	0.0813181	0.0134449	0.122653	0.0172295	0.0074085	0.0671742
ENSMUSG00000007038	Neu1	neuraminidase 1	protein_coding	18010	-0.183713	0.0289227	-0.147612	0.0526304	-0.910626	0.0268206	-0.88355	0.0407349	-0.981133	0.0144565	-1.08505	0.0256871	0.0342007	0.00540146	0.0488771	0.0278091	0.00446852	0.0403972	-0.104349	0.0290916	0.269669
ENSMUSG00000006435	Neurl1a	E3 ubiquitin-protein ligase NEURL1	protein_coding	18011	0.586574	0.0360183	0.55604	0.0546699	-0.986154	0.010118	-1.28538	0.145586	-0.94191	0.218335	-1.11382	0.157866	-0.0323207	0.00534687	0.0483805	-0.287941	0.0776001	0.757157	-0.155476	0.0231279	0.213079
ENSMUSG00000038255	Neurod2	neurogenic differentiation 2	protein_coding	18013	-0.248493	0.0355216	-0.259178	0.0395988	-1.59742	0.0440103	-2	0	-2	0	-1.87541	0.0637457	-0.00514294	0.00358626	0.0323925	-0.239663	0.0425257	0.39973	-0.0954301	0.0316394	0.294058
ENSMUSG00000020716	Nf1	Neurofibromin	protein_coding	18015	0.708166	0.0723479	0.737436	0.0365443	-0.947591	0.0580274	-1.0214	0.019758	-0.335466	0.0473967	-0.380616	0.031694	0.0302202	0.00653066	0.0591623	-0.0731695	0.0113439	0.103266	-0.0437159	0.00715485	0.0648577
ENSMUSG00000009073	Nf2	Merlin	protein_coding	18016	0.0557754	0.0562741	0.0470165	0.0641828	-0.937168	0.0534587	-0.798433	0.041089	-1.0272	0.0087958	-0.880325	0.0156859	-0.00808735	0.00567026	0.0513234	0.136419	0.030254	0.280781	0.146519	0.067843	0.655026
ENSMUSG00000027544	Nfatc2	nuclear factor of activated T cells cytoplasmic calcineurin dependent 2	protein_coding	18019	-0.851108	0.0482066	-0.901077	0.06318	-2	0	-2	0	-2	0	-2	0	-0.0471022	0.00746232	0.0676659	-0.0480754	0.0200576	0.184213	-0.000855282	0.0160498	0.146805
ENSMUSG00000031902	Nfatc3	nuclear factor of activated T cells cytoplasmic calcineurin dependent 3	protein_coding	18021	-0.770454	0.0102818	-0.67766	0.0525471	-1.77826	0.0241085	-1.78812	0.114537	-1.76616	0.0724112	-1.73599	0.0369267	0.0909049	0.0146885	0.134167	-0.00966837	0.0081804	0.0742308	0.0286471	0.00593596	0.0537427
ENSMUSG00000038615	Nfe2l1	Nuclear factor erythroid 2-related factor 1	protein_coding	18023	1.11056	0.0226887	1.34847	0.0381936	-0.0837702	0.042724	0.518552	0.108768	0.228069	0.147824	0.525213	0.0300232	0.2362	0.155637	1.65893	0.581825	0.433153	6.87731	0.281767	0.0673751	0.650182
ENSMUSG00000015839	Nfe2l2	Nuclear factor erythroid 2-related factor 2	protein_coding	18024	-1	0	-1	0	-1.6807	0.0738506	-1.63807	0.111627	-1.91601	0.0450681	-1.64492	0.0371731	0.119813	0.0170771	0.156364	0.0429714	0.0100249	0.0911374	0.267381	0.131332	1.36069
ENSMUSG00000028565	Nfia	Nuclear factor 1 A-type	protein_coding	18027	0.599414	0.00799207	0.549734	0.0914867	-1.053	0.0623874	-0.863443	0.0387765	-0.680163	0.215216	-0.502452	0.0478566	-0.0511844	0.00909899	0.0826428	0.186463	0.045831	0.432292	0.166311	0.0238891	0.220264
ENSMUSG00000008575	Nfib	nuclear factor I/B	protein_coding	18028	1.40647	0.0459463	1.4444	0.0804198	-0.350639	0.0316401	-0.330081	0.135522	0.114815	0.157668	0.188113	0.0795166	0.0370671	0.00734558	0.0665995	0.0162811	0.00913083	0.0829347	0.0708867	0.0125194	0.114103
ENSMUSG00000055053	Nfic	Nuclear factor 1 C-type	protein_coding	18029	0.440403	0.13083	0.47692	0.133333	-1.95528	0.0274955	-2	0	-1.66546	0.350621	-1.86395	0.173018	0.0263278	0.0114484	0.104228	-0.229219	0.0397204	0.372271	-0.178459	0.0285993	0.264971
ENSMUSG00000001911	Nfix	Nuclear factor 1 X-type	protein_coding	18032	1.28577	0.0689511	1.28694	0.0362259	-0.380266	0.0510434	-0.499857	0.0704774	-0.362786	0.278837	-0.48405	0.0750037	0.000693765	0.00590841	0.0534917	-0.119006	0.0194678	0.178689	-0.116102	0.0225638	0.207762
ENSMUSG00000028163	Nfkb1	Nuclear factor NF-kappa-B p105 subunit Nuclear factor NF-kappa-B p50 subunit	protein_coding	18033	-0.225584	0.0178069	-0.231436	0.0376888	-1.51608	0.0654048	-1.53638	0.0621201	-1.39642	0.102764	-1.38221	0.0752877	-0.0047542	0.00427946	0.0386807	-0.0210701	0.0062366	0.0564817	0.0128668	0.00811601	0.0736418
ENSMUSG00000021025	Nfkbia	NF-kappa-B inhibitor alpha	protein_coding	18035	-1	0	-1	0	-0.823457	0.180362	-1.31557	0.144083	-2	0	-1.87945	0.03379	0.077163	0.0113681	0.103489	-0.46263	0.116941	1.19184	0.0490439	0.00916252	0.0832252
ENSMUSG00000030595	Nfkbib	NF-kappa-B inhibitor beta	protein_coding	18036	-1	0	-1	0	-1.81529	0.0806221	-1.74991	0.0351356	-1.66065	0.0659325	-1.65788	0.03508	-0.0530055	0.00899193	0.0816616	0.0617179	0.00943801	0.0857514	0.00307768	0.00570561	0.0516451
ENSMUSG00000022055	Nefl	Neurofilament light polypeptide	protein_coding	18039	1.03146	0.196659	0.884777	0.202563	0.841713	0.237694	0.854032	0.213344	0.851794	0.360636	0.695421	0.195473	-0.133809	0.0203006	0.186491	0.00760245	0.0175	0.160306	-0.138036	0.0251707	0.232386
ENSMUSG00000022054	Nefm	neurofilament medium	protein_coding	18040	0.185746	0.232759	0.0404343	0.208527	-1.48808	0.172472	-1.34979	0.228832	-0.438842	0.315127	-0.587046	0.237231	-0.138129	0.0211485	0.194448	0.129437	0.0204364	0.187765	-0.137014	0.0227186	0.209221
ENSMUSG00000027618	Nfs1	Cysteine desulfurase mitochondrial	protein_coding	18041	0.123787	0.06958	0.137331	0.063429	-0.450209	0.0100597	-0.49045	0.0463285	-0.721143	0.0820069	-0.711959	0.0635736	0.0157317	0.00643048	0.0582489	-0.0414804	0.00667834	0.0605092	0.0107571	0.00672119	0.0609
ENSMUSG00000023994	Nfya	Mus musculus nuclear transcription factor-Y alpha (Nfya) transcript variant 3 mRNA.	protein_coding	18044	-0.317006	0.0225567	-0.374078	0.0663726	-2	0	-1.6697	0.143782	-2	0	-1.71551	0.207719	-0.0541909	0.0082797	0.0751395	0.214938	0.0306139	0.284226	0.0662767	0.0203171	0.186646
ENSMUSG00000020248	Nfyb	Nuclear transcription factor Y subunit beta	protein_coding	18045	-0.523167	0.124499	-0.57573	0.0627042	-1.23154	0.0222933	-1.25001	0.0510231	-1.19855	0.0599123	-1.15699	0.110967	-0.0470315	0.0110389	0.100459	-0.0219591	0.00513073	0.0464147	0.0346805	0.00951992	0.0865028
ENSMUSG00000032897	Nfyc	Mus musculus nuclear transcription factor-Y gamma (Nfyc) transcript variant 4 mRNA.	protein_coding	18046	0.259856	0.220177	0.214053	0.0681504	-0.444859	0.0377683	-0.508682	0.071787	-0.584226	0.0841008	-0.519933	0.115597	-0.0386691	0.0168146	0.15392	-0.064521	0.00903737	0.0820781	0.0630302	0.0108787	0.0989853
ENSMUSG00000037966	Ninj1	ninjurin 1	protein_coding	18081	-1	0	-1	0	-1.52728	0.0548597	-1.44919	0.0833202	-1.52438	0.106147	-1.65842	0.128728	0.124782	0.0221286	0.203665	0.0797251	0.0111001	0.101022	-0.129673	0.0174396	0.159743
ENSMUSG00000034285	Nipsnap1	1	protein_coding	18082	0.0667255	0.0645071	0.0605386	0.064718	-0.503529	0.041153	-0.596511	0.0738079	-0.657164	0.141423	-0.635279	0.0247006	-0.00700698	0.00594374	0.0538135	-0.0900275	0.0138103	0.126033	0.0223513	0.0114074	0.103851
ENSMUSG00000032525	Nktr	NK-tumor recognition protein Putative peptidyl-prolyl cis-trans isomerase	protein_coding	18087	1.45111	0.0807016	1.41903	0.0217135	-0.640156	0.142251	-0.641847	0.213818	0.149553	0.201945	0.230978	0.0499787	-0.0335804	0.0074236	0.0673121	-0.00509121	0.0145696	0.133065	0.079421	0.0158234	0.1447
ENSMUSG00000017376	Nlk	Serine/threonine-protein kinase NLK	protein_coding	18099	0.226006	0.0911118	0.125083	0.0408821	-0.808449	0.0155406	-0.819166	0.0415693	-0.577873	0.106133	-0.560287	0.109606	-0.0954832	0.0141587	0.129258	-0.00983912	0.0040612	0.0366998	0.0215132	0.00981843	0.0892421
ENSMUSG00000022706	Mrpl40	39S ribosomal protein L40 mitochondrial	protein_coding	18100	-0.381944	0.075043	-0.508965	0.146913	-0.689778	0.0589268	-0.794383	0.0664784	-1.12894	0.0714768	-1.11041	0.106907	-0.118204	0.0169425	0.155111	-0.103882	0.0160844	0.147126	0.0148819	0.00809729	0.0734705
ENSMUSG00000037601	Nme1	Nucleoside diphosphate kinase A	protein_coding	18102	0.139488	0.0521225	0.132371	0.133066	-0.478642	0.0817955	-0.611087	0.0383362	-0.66665	0.157218	-0.730073	0.0813694	-0.00175223	0.0086674	0.0786887	-0.12934	0.0201665	0.185234	-0.0578796	0.0120818	0.110066
ENSMUSG00000003849	Nqo1	NAD(P)H dehydrogenase	protein_coding	18104	-1	0	-1	0	-1.93224	0.029209	-1.86763	0.0827359	-2	0	-2	0	0.172515	0.0238838	0.220214	0.0637213	0.0107323	0.0976387	0.131505	0.0179318	0.164333
ENSMUSG00000020936	Nmt1	Glycylpeptide N-tetradecanoyltransferase 1	protein_coding	18107	0.129366	0.0235494	0.156043	0.0770428	-0.298622	0.108454	-0.231878	0.0540191	-0.482077	0.0490056	-0.457697	0.075204	0.0220095	0.0057979	0.0524854	0.0644124	0.0101017	0.0918428	0.0252018	0.00680321	0.0616483
ENSMUSG00000026643	Nmt2	Glycylpeptide N-tetradecanoyltransferase 2	protein_coding	18108	0.394925	0.0568057	0.398294	0.043239	-0.302108	0.0238954	-0.407138	0.0676751	-0.454448	0.0831766	-0.419273	0.0491831	0.00469075	0.00509805	0.0461176	-0.104602	0.0165632	0.15158	0.0364348	0.00701215	0.063555
ENSMUSG00000067786	Nnat	Neuronatin	protein_coding	18111	0.484298	0.134986	0.329065	0.275869	-0.02126	0.0868399	0.039096	0.389032	0.415292	0.379855	-0.0143288	0.153377	-0.146137	0.0217523	0.200124	0.0578826	0.0251022	0.231737	-0.378728	0.061004	0.584706
ENSMUSG00000061032	Rrp1	Ribosomal RNA processing A	protein_coding	18114	1.38855	0.089843	1.34833	0.123409	0.91455	0.0258635	0.909662	0.0368205	0.70934	0.0510165	0.709675	0.0323968	-0.0403113	0.0101233	0.0920412	-0.00570104	0.00337852	0.0305098	-0.000632229	0.00384207	0.034712
ENSMUSG00000025453	Nnt	NA	protein_coding	18115	-1	0	-0.673838	0.0912264	-1.6354	0.051581	-1.3962	0.0914989	-1.47883	0.0869391	-1.45701	0.0896706	0.295722	0.0532919	0.506626	0.229274	0.0553005	0.526839	0.0197318	0.00812552	0.0737287
ENSMUSG00000031819	Emc8	ER membrane protein complex subunit 8	protein_coding	18117	-0.165219	0.0332324	-0.17654	0.105528	-1.15745	0.0199344	-1.14608	0.040322	-1.07434	0.123531	-1.19528	0.066155	-0.0120058	0.00833525	0.0756478	0.0193904	0.00496509	0.0449088	-0.108071	0.0154832	0.141541
ENSMUSG00000007338	Mrpl49	39S ribosomal protein L49 mitochondrial	protein_coding	18120	0.111299	0.062879	0.0526428	0.011461	-0.30515	0.00594854	-0.327384	0.0486907	-0.688332	0.118565	-0.61231	0.0179464	-0.056794	0.00784674	0.0711792	-0.0225803	0.00423081	0.038239	0.0738383	0.0124144	0.113134
ENSMUSG00000026923	Notch1	Neurogenic locus notch homolog protein 1 Notch 1 extracellular truncation Notch 1 intracellular domain	protein_coding	18128	-0.83972	0.154331	-0.87774	0.0174643	-2	0	-2	0	-1.8984	0.169305	-2	0	-0.0350854	0.01202	0.109496	0.304594	0.0930026	0.922851	-0.00989361	0.0109927	0.100034
ENSMUSG00000035161	Ints6	Integrator complex subunit 6	protein_coding	18130	-1	0	-1	0	-2	0	-2	0	-1.94715	0.037928	-2	0	-0.0124284	0.00645955	0.0585139	0.0428446	0.00756087	0.0685662	-0.0341733	0.00565693	0.0512021
ENSMUSG00000030016	Zfp638	zinc finger protein 638	protein_coding	18139	1.34622	0.0566119	1.37205	0.0834047	0.50677	0.0323883	0.576047	0.0593081	0.485601	0.0771887	0.513987	0.0731446	0.0279332	0.00713365	0.0646641	0.0646097	0.0094987	0.0863082	0.027175	0.00684364	0.0620172
ENSMUSG00000016619	Nup50	Nuclear pore complex protein Nup50	protein_coding	18141	-0.763998	0.127368	-0.770169	0.0297935	-1.75514	0.088799	-1.68201	0.0670736	-1.58505	0.034348	-1.52161	0.0393404	-0.00809395	0.00856626	0.0777625	0.0730545	0.0107622	0.0979135	0.061889	0.0097602	0.0887076
ENSMUSG00000024413	Npc1	Niemann-Pick C1 protein	protein_coding	18145	-0.206609	0.0570374	-0.123552	0.0383682	-1.38445	0.097811	-1.29649	0.0780263	-0.960666	0.089398	-0.942235	0.0426146	0.0794317	0.012437	0.113342	0.0860406	0.0130744	0.119228	0.0141276	0.00691535	0.0626715
ENSMUSG00000015094	Npdc1	Neural proliferation differentiation and control protein 1	protein_coding	18146	1.193	0.0430262	1.19507	0.0174566	-0.144734	0.0583372	-0.185015	0.0229456	-0.319219	0.213573	-0.37857	0.0171038	0.0024934	0.00462623	0.0418296	-0.0418656	0.00632344	0.0572731	-0.0500239	0.0155132	0.141818
ENSMUSG00000057113	Npm1	nucleophosmin 1	protein_coding	18148	1.74805	0.0785842	1.78491	0.076247	1.34299	0.00740342	1.35172	0.0213491	1.20003	0.143356	1.30939	0.0279114	0.0369767	0.00771011	0.0699302	0.00970833	0.00197529	0.0178128	0.105941	0.0174792	0.160111
ENSMUSG00000027931	Npr1	natriuretic peptide receptor 1	protein_coding	18160	-0.807984	0.147328	-1	0	-2	0	-2	0	-1.66411	0.175635	-1.60661	0.0741185	-0.0419932	0.0140154	0.127932	0.092731	0.0148956	0.136087	0.0490429	0.0137155	0.125156
ENSMUSG00000022240	Ctnnd2	catenin delta-2 isoform 2	protein_coding	18163	0.05769	0.0520316	0.0833275	0.0216559	-2	0	-1.89477	0.0481782	-1.0115	0.128204	-1.00979	0.0401427	0.0240345	0.00481619	0.0435555	0.0761942	0.0104214	0.0947802	9.16907e-05	0.00873157	0.0792763
ENSMUSG00000025582	Nptx1	neuronal pentraxin 1	protein_coding	18164	1.68097	0.106921	1.64244	0.0413616	0.401308	0.0194039	0.139007	0.166718	0.481553	0.205827	0.493867	0.0796495	-0.0362435	0.00852606	0.0773944	-0.250567	0.0535203	0.508921	0.0168929	0.0131585	0.120005
ENSMUSG00000023030	Slc11a2	solute carrier family 11 (proton-coupled divalent metal ion transporters) member 2	protein_coding	18174	-0.192272	0.0115486	-0.315087	0.1384	-1.45921	0.1267	-1.37387	0.0844163	-1.13163	0.247468	-1.33939	0.0865146	-0.124578	0.0195157	0.179137	0.0816651	0.0138341	0.126254	-0.194872	0.0272183	0.251819
ENSMUSG00000027852	Nras	neuroblastoma ras oncogene	protein_coding	18176	-0.581549	0.122904	-0.63024	0.0531844	-1.44879	0.0616105	-1.45663	0.0701821	-1.76484	0.0478735	-1.63743	0.106158	-0.0488829	0.0110695	0.100741	-0.0107141	0.00594218	0.0537993	0.121027	0.0183717	0.16844
ENSMUSG00000058440	Nrf1	nuclear respiratory factor 1	protein_coding	18181	-0.289748	0.0608613	-0.254041	0.0514532	-1.2329	0.0252814	-1.13891	0.103948	-1.25688	0.0448615	-1.26444	0.00902507	0.0311141	0.00733545	0.0665069	0.0990186	0.0153357	0.140171	-0.00733905	0.00487602	0.0440992
ENSMUSG00000041014	Nrg3	Pro-neuregulin-3 membrane-bound isoform Neuregulin-3	protein_coding	18183	-1	0	-0.899708	0.0616878	-2	0	-2	0	-2	0	-2	0	-0.043404	0.0131821	0.120224	0.103748	0.015208	0.138986	-0.24217	0.0740807	0.72007
ENSMUSG00000024109	Nrxn1	Neurexin-1	protein_coding	18189	2.31446	0.0562565	2.33782	0.0737675	0.764281	0.0236477	0.753068	0.094911	1.01072	0.109737	1.02193	0.0106928	0.0165014	0.00668268	0.0605487	-0.0100063	0.00664488	0.060204	0.00952958	0.00884047	0.0802739
ENSMUSG00000033768	Nrxn2	neurexin II	protein_coding	18190	1.18748	0.0631156	1.14745	0.0403783	-0.903112	0.0933379	-1.11633	0.0901319	-0.566324	0.355845	-0.696633	0.171142	-0.0357665	0.00648455	0.0587418	-0.203572	0.037515	0.350795	-0.119913	0.0243741	0.224847
ENSMUSG00000066392	Nrxn3	Neurexin-3	protein_coding	18191	1.06151	0.0460035	1.04643	0.044685	-0.574795	0.0541563	-0.536056	0.069749	-0.1962	0.145863	-0.165702	0.050191	-0.0178799	0.00488995	0.0442258	0.0396396	0.00648051	0.058705	0.0253527	0.0106931	0.0972784
ENSMUSG00000021488	Nsd1	nuclear receptor-binding SET-domain protein 1	protein_coding	18193	0.729824	0.019702	0.717877	0.0312584	-0.555977	0.0128004	-0.50389	0.116626	-0.257938	0.0676382	-0.195247	0.0360077	-0.0126852	0.00266542	0.0240529	0.0506937	0.0110469	0.100532	0.0624459	0.00959832	0.087222
ENSMUSG00000034187	Nsf	Vesicle-fusing ATPase	protein_coding	18195	2.77966	0.0686355	2.68342	0.081693	2.01733	0.0142841	2.0235	0.0491832	2.20522	0.140805	2.132	0.0444248	-0.0952092	0.012743	0.116167	0.00842238	0.00371216	0.0335339	-0.0684484	0.0119399	0.108757
ENSMUSG00000029126	Nsg1	Neuronal vesicle trafficking-associated protein 1	protein_coding	18196	2.51757	0.0918651	2.48341	0.0447826	2.04353	0.00798627	1.977	0.0371517	1.7194	0.0259686	1.63349	0.0592156	-0.0346985	0.00820304	0.074438	-0.0655674	0.0128102	0.116788	-0.0839596	0.0133225	0.121521
ENSMUSG00000020297	Nsg2	neuron specific gene family member 2	protein_coding	18197	0.48875	0.393476	0.399263	0.250853	-0.415658	0.0107123	-0.164615	0.299235	0.0390577	0.309695	-0.187901	0.27629	-0.0768616	0.0242005	0.223206	0.227051	0.0374442	0.350107	-0.201878	0.0270923	0.25062
ENSMUSG00000028245	Nsmaf	neutral sphingomyelinase (N-SMase) activation associated factor	protein_coding	18201	1.38515	0.0159051	1.43058	0.0897527	0.249276	0.00658208	0.223412	0.215653	0.381587	0.0306996	0.423057	0.0977871	0.0427168	0.00786679	0.0713625	-0.025451	0.0154679	0.141398	0.0405446	0.00802537	0.0728127
ENSMUSG00000022681	Ntan1	Mus musculus N-terminal Asn amidase (Ntan1) transcript variant 3 mRNA.	protein_coding	18203	0.468928	0.0430518	0.396408	0.0386499	-0.058305	0.0417212	-0.120018	0.0385459	-0.339725	0.131317	-0.364407	0.0699307	-0.0704056	0.00952553	0.0865542	-0.0624431	0.00913463	0.0829696	-0.0229869	0.0100876	0.0917133
ENSMUSG00000020902	Ntn1	Netrin-1	protein_coding	18208	-0.393932	0.0633484	-0.406734	0.0554461	-2	0	-2	0	-1.53536	0.0813341	-1.53004	0.0906436	-0.0131174	0.00572211	0.0517954	-0.0411484	0.0138083	0.126015	0.00372744	0.00800208	0.0725997
ENSMUSG00000036473	Tbc1d24	Netrin-3	protein_coding	18209	0.0243494	0.0964832	-0.0101536	0.0572487	-1.38352	0.0608273	-1.32675	0.142358	-0.990587	0.0334123	-1.11825	0.0716305	-0.0245889	0.00825557	0.0749186	0.0560952	0.0112158	0.102087	-0.128359	0.0204088	0.187506
ENSMUSG00000055254	Ntrk2	BDNF/NT-3 growth factors receptor	protein_coding	18212	0.996129	0.0922078	0.948463	0.03054	-0.0402571	0.0136267	-0.13282	0.0883383	0.122435	0.0621485	-0.0542791	0.0236888	-0.0468181	0.00875088	0.0794532	-0.0908634	0.0141363	0.129051	-0.174063	0.0511605	0.485271
ENSMUSG00000059146	Ntrk3	NT-3 growth factor receptor	protein_coding	18213	1.98403	0.105986	2.05243	0.120846	0.516476	0.132612	0.44513	0.206945	0.798407	0.201373	0.861323	0.0295895	0.0655004	0.0114923	0.104633	-0.0691464	0.0144163	0.131644	0.0617425	0.0149104	0.136224
ENSMUSG00000020591	Ntsr2	Neurotensin receptor type 2	protein_coding	18217	-0.147206	0.0392692	-0.803485	0.160507	-0.553505	0.0924134	-1.42688	0.313626	-0.937786	0.0497429	-1.75297	0.122504	-0.624169	0.369454	5.27335	-0.798286	0.339495	4.62594	-0.791272	0.622873	14.8646
ENSMUSG00000037887	Dusp8	Dual specificity protein phosphatase 8	protein_coding	18218	0.678197	0.0378295	0.727213	0.0286923	-0.814785	0.0309331	-0.787206	0.0262212	-0.428329	0.169558	-0.542308	0.0846516	0.0497241	0.00694088	0.0629046	0.0280144	0.00483065	0.0436869	-0.112361	0.016751	0.153328
ENSMUSG00000030824	Nucb1	Nucleobindin-1	protein_coding	18220	0.458407	0.142428	0.341588	0.0711337	-1.06212	0.0811344	-1.08827	0.064262	-1.19853	0.0656377	-1.23542	0.060151	-0.109859	0.0171229	0.156791	-0.0247902	0.00739783	0.0670767	-0.0351576	0.00713953	0.0647178
ENSMUSG00000028851	Nudc	Nuclear migration protein nudC	protein_coding	18221	0.877136	0.129196	0.790553	0.167085	0.387808	0.0826592	0.19554	0.372589	-0.114633	0.0972576	-0.173921	0.0846503	-0.0825088	0.0133087	0.121394	-0.176851	0.0309011	0.286978	-0.0563733	0.00959454	0.0871874
ENSMUSG00000021224	Numb	NUMB endocytic adaptor protein	protein_coding	18222	0.36319	0.029375	0.286157	0.0434423	-0.918733	0.0342557	-0.942474	0.0585631	-0.709774	0.0732359	-0.654484	0.10546	-0.0799995	0.0121452	0.110651	-0.0255917	0.00554494	0.0501827	0.0536713	0.00936934	0.0851216
ENSMUSG00000063160	Numbl	Numb-like protein	protein_coding	18223	-0.523638	0.0514396	-0.493807	0.0942676	-2	0	-2	0	-1.3792	0.231912	-1.45509	0.13351	0.0408805	0.00966378	0.0878227	0.152988	0.0217683	0.200274	-0.0694688	0.0168733	0.154466
ENSMUSG00000020844	Nxn	Nucleoredoxin	protein_coding	18230	-0.391971	0.0688451	-0.418468	0.0917785	-1.3885	0.0301695	-1.38795	0.0639317	-1.47962	0.133656	-1.35227	0.104963	-0.0291595	0.00813969	0.0738584	0.00155113	0.00521203	0.0471541	0.116599	0.0176834	0.162015
ENSMUSG00000046178	Nxph1	Neurexophilin-1	protein_coding	18231	-1	0	-1	0	-2	0	-2	0	-1.63161	0.151979	-2	0	-0.0181337	0.00908389	0.0825045	0.0940938	0.0139909	0.127704	-0.20402	0.0275886	0.255342
ENSMUSG00000030934	Oat	ornithine aminotransferase	protein_coding	18242	0.707536	0.0867943	0.726713	0.0497527	0.473122	0.0227233	0.437566	0.00967382	0.105661	0.089235	0.148631	0.0679053	0.0168995	0.00658807	0.0596858	-0.0348572	0.00614033	0.0556044	0.0463068	0.00792678	0.0719111
ENSMUSG00000035242	Oaz1	Mus musculus ornithine decarboxylase antizyme 1 (Oaz1) transcript variant 1 mRNA.	protein_coding	18245	2.18696	0.0527155	2.19137	0.0623105	1.93894	0.0161507	1.80422	0.237975	1.29033	0.0142864	1.24583	0.0277366	0.00349001	0.00523114	0.0473279	-0.129337	0.0211575	0.194534	-0.0438408	0.0067966	0.061588
ENSMUSG00000040652	Oaz2	Mus musculus ornithine decarboxylase antizyme 2 (Oaz2) transcript variant 1 mRNA.	protein_coding	18247	1.1179	0.0676651	1.08392	0.0209012	0.656238	0.0347939	0.659851	0.0704993	0.527927	0.0775495	0.484922	0.0539287	-0.032701	0.00612057	0.0554244	0.00756743	0.00540864	0.0489425	-0.0431324	0.00725085	0.0657343
ENSMUSG00000021638	Ocln	occludin	protein_coding	18260	-0.36212	0.071192	-0.326373	0.0300742	-0.798804	0.0238258	-0.937071	0.0195963	-1.089	0.0613003	-1.16656	0.0559396	0.030481	0.00678873	0.0615162	-0.136468	0.0672107	0.648481	-0.079063	0.0118732	0.108143
ENSMUSG00000011179	Odc1	ornithine decarboxylase structural 1	protein_coding	18263	-0.0498689	0.0723652	0.100902	0.0921389	-0.286861	0.0315892	-0.0270365	0.124986	-0.803015	0.146113	-0.465888	0.0989243	0.149205	0.0242048	0.223247	0.252325	0.0622485	0.597425	0.315493	0.069485	0.672064
ENSMUSG00000026790	Odf2	Mus musculus outer dense fiber of sperm tails 2 (Odf2) transcript variant 6 mRNA.	protein_coding	18286	1.64533	0.0799161	1.58234	0.020717	-0.37438	0.0583424	-0.433988	0.0456562	0.254954	0.177756	0.223233	0.118538	-0.0615545	0.0100894	0.0917302	-0.0559121	0.0083332	0.075629	-0.0295974	0.0134276	0.122493
ENSMUSG00000020456	Ogdh	2-oxoglutarate dehydrogenase mitochondrial	protein_coding	18293	1.19526	0.0440827	1.24013	0.0372377	0.0391525	0.0115736	0.0252664	0.0822352	0.212252	0.0230258	0.282655	0.0904801	0.0452456	0.0065549	0.0593833	-0.0157965	0.00693842	0.0628821	0.0671603	0.0103174	0.0938246
ENSMUSG00000021390	Ogn	osteoglycin	protein_coding	18295	-1	0	-1	0	-1.88507	0.0902229	-2	0	-2	0	-2	0	0.00818512	0.018399	0.168694	-0.203573	0.0309064	0.287028	0.216875	0.0316622	0.294278
ENSMUSG00000049612	Omg	oligodendrocyte myelin glycoprotein	protein_coding	18377	0.0395924	0.0456105	-0.122132	0.0860591	-0.236627	0.070022	-0.365655	0.10687	-0.347704	0.215728	-0.518092	0.0799462	-0.155739	0.028736	0.266276	-0.123584	0.0179303	0.164319	-0.169232	0.024624	0.227211
ENSMUSG00000027584	Oprl1	opioid receptor-like 1	protein_coding	18389	-1	0	-1	0	-1.77822	0.0419054	-1.57814	0.383862	-1.20391	0.307822	-1.51962	0.32529	-0.00562915	0.0171832	0.157352	0.177912	0.0317219	0.29485	-0.265566	0.037216	0.347891
ENSMUSG00000036078	Sigmar1	Sigma non-opioid intracellular receptor 1	protein_coding	18391	-0.74629	0.0804241	-0.78216	0.0108796	-1.78458	0.125139	-1.75314	0.0980064	-2	0	-1.84138	0.0693642	-0.0371338	0.00859709	0.0780448	0.0321247	0.00997363	0.090667	0.261306	0.0781861	0.763359
ENSMUSG00000026037	Orc2	Origin recognition complex subunit 2	protein_coding	18393	-0.436138	0.0800249	-0.330597	0.0472385	-1.00762	0.0800708	-0.953519	0.0227394	-1.29384	0.153625	-1.16581	0.0226035	0.100709	0.0141086	0.128795	0.0517238	0.00872567	0.0792223	0.12478	0.0172538	0.15801
ENSMUSG00000015837	Sqstm1	Sequestosome-1	protein_coding	18412	2.46437	0.0454248	2.47607	0.0436407	1.6754	0.0252567	1.87268	0.183683	1.95854	0.10546	1.93025	0.00542517	0.014761	0.00430785	0.0389384	0.188634	0.0317731	0.295342	-0.0305491	0.00847035	0.0768844
ENSMUSG00000025757	Hspa4l	Heat shock 70 kDa protein 4L	protein_coding	18415	1.2885	0.046872	1.22738	0.0279326	0.767349	0.121432	0.636589	0.0585836	0.359751	0.0189032	0.323912	0.0411416	-0.0605816	0.00914126	0.0830303	-0.127638	0.0175412	0.160689	-0.0334744	0.00490487	0.0443614
ENSMUSG00000037625	Cldn11	Claudin-11	protein_coding	18417	0.470901	0.119216	0.156627	0.170685	-0.221573	0.121036	-0.485542	0.21175	-0.230698	0.137013	-0.599984	0.108645	-0.300106	0.0535419	0.509137	-0.248436	0.0352969	0.329295	-0.345462	0.0851737	0.837934
ENSMUSG00000021848	Otx2	orthodenticle homeobox 2	protein_coding	18424	-1	0	-1	0	-1.59701	0.384714	-2	0	-2	0	-2	0	0.0608309	0.0211252	0.19423	-0.381623	0.0641332	0.616753	-0.201988	0.0270863	0.250564
ENSMUSG00000040463	Mybbp1a	Myb-binding protein 1A	protein_coding	18432	-0.177815	0.153451	-0.261527	0.0877549	-1.69497	0.0273788	-1.52908	0.0760574	-1.33882	0.125772	-1.17754	0.0234357	-0.0707391	0.014106	0.12877	0.160565	0.035551	0.331753	0.160429	0.0287587	0.266493
ENSMUSG00000029470	P2rx4	purinergic receptor P2X 4	protein_coding	18438	-0.564149	0.185599	-0.612127	0.0707538	-1.28246	0.123875	-1.44637	0.138541	-1.51484	0.063709	-1.63935	0.112197	-0.0465384	0.013178	0.120186	-0.155879	0.01991	0.18283	-0.121268	0.0184475	0.169148
ENSMUSG00000025130	P4hb	prolyl 4-hydroxylase beta polypeptide	protein_coding	18453	0.206785	0.047264	0.205455	0.0799025	-0.307604	0.0405141	-0.22843	0.0318584	-0.227938	0.0789019	-0.203019	0.0399751	-0.00278467	0.00644257	0.0583591	0.0784737	0.0141781	0.129438	0.0230959	0.00627746	0.056854
ENSMUSG00000005804	Bloc1s6	Biosis of lysosome-related organelles complex 1 subunit 6	protein_coding	18457	-1	0	-1	0	-1.63457	0.0957672	-1.60535	0.0375836	-1.91717	0.0601325	-2	0	0.0856608	0.0156917	0.143477	0.0268758	0.00767527	0.0696117	-0.0133484	0.00888953	0.0807234
ENSMUSG00000022283	Pabpc1	Polyadenylate-binding protein 1	protein_coding	18458	1.08652	0.0811781	1.19558	0.0200738	-0.861543	0.052237	-0.789241	0.0964301	-0.220167	0.136673	-0.165501	0.0844539	0.110746	0.0198336	0.182114	0.0705938	0.0113594	0.10341	0.0516825	0.0111376	0.101367
ENSMUSG00000020745	Pafah1b1	platelet-activating factor acetylhydrolase isoform 1b subunit 1	protein_coding	18472	2.06638	0.0511983	2.04283	0.0580397	1.40511	0.0590907	1.34391	0.0469148	1.23155	0.0995288	1.2817	0.0847316	-0.0224551	0.00526603	0.0476452	-0.0598193	0.00798431	0.0724371	0.045861	0.00899163	0.0816589
ENSMUSG00000003131	Pafah1b2	Platelet-activating factor acetylhydrolase IB subunit beta	protein_coding	18475	1.41846	0.0460409	1.43516	0.0258434	0.971041	0.0306702	0.920069	0.0480762	0.990886	0.0962258	0.94909	0.0400247	0.0163759	0.00415111	0.0375158	-0.0509578	0.00758821	0.0688161	-0.0411686	0.00899526	0.0816922
ENSMUSG00000005447	Pafah1b3	Platelet-activating factor acetylhydrolase IB subunit gamma	protein_coding	18476	-1	0	-1	0	-1.57116	0.0407708	-1.49561	0.0678244	-1.41727	0.140581	-1.41779	0.0132527	0.11641	0.017821	0.163299	0.0765135	0.010002	0.0909277	-0.00393777	0.00949695	0.0862921
ENSMUSG00000028691	Prdx1	Peroxiredoxin-1	protein_coding	18477	0.99082	0.0477154	0.942822	0.0473275	0.748382	0.063122	0.557013	0.0510027	0.567282	0.140312	0.422078	0.0495896	-0.045489	0.00755842	0.0685438	-0.18762	0.0472911	0.446747	-0.144157	0.0199688	0.183381
ENSMUSG00000030774	Pak1	Mus musculus p21 protein (Cdc42/Rac)-activated kinase 1 (Pak1) transcript variant 3 mRNA.	protein_coding	18479	1.87699	0.0375307	1.79834	0.0448717	1.4887	0.0428756	1.46818	0.0141642	1.19771	0.0461298	1.19576	0.0261629	-0.0779073	0.011355	0.103369	-0.0201478	0.00383402	0.034639	-0.00346852	0.00349494	0.0315648
ENSMUSG00000031284	Pak3	Serine/threonine-protein kinase PAK 3	protein_coding	18481	-1	0	-1	0	-1.37225	0.0659328	-1.14745	0.281008	-1.00252	0.415157	-1.21511	0.139201	0.0179686	0.0191185	0.17542	0.200223	0.0324384	0.301733	-0.189035	0.0311689	0.289545
ENSMUSG00000035863	Palm	Paralemmin-1	protein_coding	18483	0.0078187	0.12951	-0.0430222	0.096588	-1.37933	0.0319631	-1.50253	0.205627	-2	0	-2	0	-0.0465254	0.0114461	0.104207	-0.114456	0.0194028	0.17808	-0.0374868	0.0126706	0.115499
ENSMUSG00000026335	Pam	peptidylglycine alpha-amidating monooxygenase	protein_coding	18484	0.0643605	0.28255	-0.0353199	0.140791	-0.743562	0.131925	-0.596715	0.211838	-0.416645	0.272127	-0.571771	0.125824	-0.0961149	0.0189255	0.173616	0.138157	0.0214006	0.196817	-0.134721	0.0230504	0.212349
ENSMUSG00000027168	Pax6	Paired box protein Pax-6	protein_coding	18508	0.791405	0.0384706	0.854782	0.0369051	-0.0913271	0.0300135	-0.139786	0.0583486	-0.319142	0.183955	-0.22685	0.0921392	0.0582901	0.00887489	0.0805892	-0.0465301	0.00770949	0.0699245	0.0862016	0.0151337	0.138296
ENSMUSG00000052534	Pbx1	Pre-B-cell leukemia transcription factor 1	protein_coding	18514	0.460497	0.103274	0.493445	0.0226605	-1.07501	0.00145933	-0.87448	0.148709	-0.630695	0.120821	-0.47776	0.0259954	0.0315946	0.00857623	0.0778538	0.196514	0.036069	0.336768	0.14716	0.0237885	0.219313
ENSMUSG00000034673	Pbx2	pre B cell leukemia homeobox 2	protein_coding	18515	-0.366156	0.0871354	-0.510748	0.148766	-1.26943	0.0131864	-1.19668	0.0681088	-1.06274	0.0362014	-1.24312	0.117844	-0.141278	0.0191221	0.175454	0.0718061	0.0101808	0.0925695	-0.173035	0.0266926	0.246821
ENSMUSG00000038718	Pbx3	Pre-B-cell leukemia transcription factor 3	protein_coding	18516	-0.528811	0.0318494	-0.461225	0.0933665	-1.22297	0.0622374	-1.08598	0.0973411	-1.02987	0.166643	-1.00667	0.0621858	0.071388	0.0112527	0.102427	0.130459	0.0186039	0.170609	0.0226071	0.0108403	0.0986322
ENSMUSG00000031221	Igbp1	Immunoglobulin-binding protein 1	protein_coding	18518	-0.326893	0.0524487	-0.2594	0.0493009	-0.65782	0.0690686	-0.667124	0.0295484	-0.791249	0.105326	-0.811869	0.0300672	0.0686139	0.00926617	0.0841756	-0.0092596	0.00512647	0.046376	-0.0172061	0.00848016	0.0769742
ENSMUSG00000000708	Kat2b	Histone acetyltransferase KAT2B	protein_coding	18519	0.411125	0.0299121	0.390386	0.0550669	-0.109247	0.0267672	-0.145151	0.057732	-0.293724	0.0752655	-0.233224	0.0945342	-0.0250686	0.00504689	0.0456524	-0.0320086	0.0054306	0.0491423	0.0592547	0.0105438	0.0959053
ENSMUSG00000056851	Pcbp2	Poly(rC)-binding protein 2	protein_coding	18521	0.706673	0.0283051	0.774018	0.0800199	-1.25778	0.0709974	-1.23789	0.0937466	-0.866836	0.0439174	-0.867161	0.062526	0.0648292	0.0106889	0.0972397	0.0208202	0.00771071	0.0699357	-0.00222746	0.00488991	0.0442255
ENSMUSG00000049100	Pcdh10	protocadherin 10	protein_coding	18526	-1	0	-1	0	-2	0	-2	0	-1.73997	0.25945	-2	0	0.0238587	0.0174216	0.159574	0.156187	0.0243294	0.224424	-0.217547	0.029495	0.273523
ENSMUSG00000031592	Pcm1	pericentriolar material 1	protein_coding	18536	0.559007	0.0294193	0.54021	0.0193465	-0.312602	0.0306444	-0.331853	0.0269528	-0.212047	0.0564522	-0.151721	0.0243967	-0.0210875	0.00327808	0.0295997	-0.0191075	0.00365237	0.0329918	0.061849	0.00876399	0.0795733
ENSMUSG00000019795	Pcmt1	protein-L-isoaspartate (D-aspartate) O-methyltransferase 1	protein_coding	18537	0.650882	0.0746227	0.534928	0.0397309	0.267927	0.0181762	0.198439	0.0861532	0.145076	0.103823	0.139291	0.0351628	-0.11301	0.0190181	0.174481	-0.0672794	0.0107341	0.0976548	-0.00721764	0.00787105	0.0714014
ENSMUSG00000027342	Pcna	proliferating cell nuclear antigen	protein_coding	18538	0.117911	0.0575628	0.200913	0.0451725	-0.266026	0.0246955	-0.207611	0.0291821	-0.560223	0.0651285	-0.40791	0.0562125	0.0816048	0.0119645	0.108985	0.0568443	0.00930675	0.0845477	0.149125	0.0263154	0.243239
ENSMUSG00000001151	Pcnt	pericentrin	protein_coding	18541	-0.69344	0.0759126	-0.623942	0.069163	-2	0	-2	0	-1.80758	0.0846199	-1.80164	0.0237443	0.069551	0.0102242	0.0929683	0.0577397	0.0134964	0.123129	0.00597065	0.00605394	0.0548174
ENSMUSG00000029718	Pcolce	Procollagen C-endopeptidase enhancer 1	protein_coding	18542	-1	0	-1	0	-1.46372	0.0973988	-2	0	-2	0	-2	0	0.0900178	0.0238398	0.219798	-0.304293	0.0506277	0.479948	0.0491119	0.0156594	0.143176
ENSMUSG00000004630	Pcp2	Purkinje cell protein 2	protein_coding	18545	2.91822	0.191667	2.877	0.0470535	2.58589	0.00557857	2.41835	0.140379	2.0735	0.126976	2.16358	0.120745	-0.0399494	0.0129971	0.118514	-0.160371	0.0280038	0.259296	0.0871767	0.0135256	0.123399
ENSMUSG00000090223	Pcp4	Calmodulin regulator protein PCP4	protein_coding	18546	3.04977	0.11135	3.03486	0.0839356	2.68377	0.0129304	2.57309	0.0405021	2.31923	0.0349685	2.3958	0.100542	-0.00766202	0.00854967	0.0776105	-0.109079	0.0359132	0.335259	0.0712768	0.0113703	0.10351
ENSMUSG00000021587	Pcsk1	Neuroendocrine convertase 1	protein_coding	18548	-1	0	-1	0	-1.38972	0.104503	-1.42477	0.146585	-1.5528	0.122133	-1.65137	0.0449327	0.0157749	0.0127194	0.11595	-0.0303829	0.011701	0.106555	-0.0949911	0.0144983	0.132404
ENSMUSG00000027419	Pcsk2	proprotein convertase subtilisin/kexin type 2	protein_coding	18549	0.571575	0.075594	0.451441	0.0455849	-0.382362	0.0321749	-0.341019	0.102829	-0.227859	0.11993	-0.309351	0.0850087	-0.120734	0.0189519	0.173862	0.0392247	0.00872861	0.0792492	-0.0770867	0.0126165	0.114999
ENSMUSG00000030530	Furin	Furin	protein_coding	18550	-0.451372	0.115337	-0.382205	0.0414084	-1.56588	0.290546	-1.75332	0.154592	-2	0	-2	0	0.0676908	0.012725	0.116001	-0.158793	0.0253936	0.234497	0.154825	0.0227171	0.209206
ENSMUSG00000030513	Pcsk6	proprotein convertase subtilisin/kexin type 6	protein_coding	18553	0.248152	0.0305983	0.198356	0.0365435	-1.17926	0.0345776	-1.18924	0.146917	-0.660901	0.0907661	-0.719225	0.0717597	-0.0487686	0.00735887	0.0667208	-6.73245e-05	0.0104597	0.0951327	-0.053103	0.00889055	0.0807327
ENSMUSG00000035382	Pcsk7	Proprotein convertase subtilisin/kexin type 7	protein_coding	18554	-0.429452	0.0445216	-0.371042	0.0879154	-1.67817	0.0439361	-1.63954	0.0696296	-1.60184	0.0830183	-1.61742	0.120321	0.0582922	0.00973093	0.088439	0.0379124	0.007171	0.0650051	-0.0138657	0.00808768	0.0733826
ENSMUSG00000031065	Cdk16	Cyclin-dependent kinase 16	protein_coding	18555	1.53381	0.0696286	1.50226	0.0254865	0.555292	0.0418011	0.478741	0.0710539	0.564317	0.0215835	0.515343	0.0760073	-0.0293614	0.00625403	0.0566405	-0.0766475	0.0108444	0.0986693	-0.0463386	0.00790822	0.0717413
ENSMUSG00000024892	Pcx	pyruvate carboxylase	protein_coding	18563	0.114295	0.0300697	0.133689	0.0135553	-1.36902	0.023707	-1.26252	0.0931586	-0.807343	0.0673188	-0.820913	0.013316	0.0193951	0.00312053	0.0281726	0.107497	0.0155592	0.142246	-0.011572	0.00502353	0.04544
ENSMUSG00000014771	Pdcd2	programmed cell death 2	protein_coding	18567	-0.650642	0.169823	-0.753957	0.0524172	-1.25077	0.155507	-1.26068	0.0527548	-1.39056	0.105531	-1.3341	0.214633	-0.107792	0.0150794	0.137793	-0.0138266	0.0107573	0.0978685	0.0526693	0.0156176	0.142788
ENSMUSG00000024975	Pdcd4	Programmed cell death protein 4	protein_coding	18569	-0.458049	0.0107067	-0.469953	0.107682	-1.28426	0.0681924	-1.2912	0.106442	-1.31566	0.118134	-1.25128	0.0353986	-0.0115315	0.00798058	0.0724031	-0.00824041	0.0076101	0.0690161	0.0590963	0.0108499	0.0987199
ENSMUSG00000021576	Pdcd6	Programmed cell death protein 6	protein_coding	18570	-0.127779	0.0350111	-0.168109	0.0335536	-0.374198	0.016236	-0.346315	0.0512732	-0.677438	0.103191	-0.614528	0.0539912	-0.0392805	0.00546906	0.0494922	0.0260511	0.00538428	0.0487208	0.061242	0.0096579	0.0877687
ENSMUSG00000032504	Pdcd6ip	Programmed cell death 6-interacting protein	protein_coding	18571	0.0994309	0.0293112	0.0881319	0.12309	-1.45348	0.102688	-1.47217	0.170804	-0.95334	0.0809847	-1.0383	0.073282	-0.00737056	0.00879847	0.0798892	-0.0194646	0.0120847	0.110093	-0.079616	0.0126385	0.115203
ENSMUSG00000022489	Pde1b	Calcium/calmodulin-dependent 3' 5'-cyclic nucleotide phosphodiesterase 1B	protein_coding	18574	-0.697769	0.254274	-0.78812	0.111396	-1.63935	0.11313	-1.51968	0.245017	-1.13093	0.304263	-1.36171	0.149117	-0.0853122	0.0186868	0.171384	0.102359	0.0195741	0.179684	-0.209797	0.0298754	0.277159
ENSMUSG00000004347	Pde1c	phosphodiesterase 1C	protein_coding	18575	0.7244	0.042631	0.764914	0.0801231	-0.462293	0.0357165	-0.403755	0.147279	-0.439161	0.165072	-0.253379	0.0820556	0.0378753	0.0075988	0.0689128	0.0559437	0.0124884	0.113817	0.179227	0.023982	0.221141
ENSMUSG00000030671	Pde3b	phosphodiesterase 3B	protein_coding	18576	-0.280039	0.0461845	-0.251054	0.14153	-1.27695	0.122984	-1.19552	0.147074	-1.12241	0.0904329	-1.02518	0.177073	0.0260183	0.0100476	0.0913462	0.0760435	0.0128777	0.117412	0.096385	0.0152379	0.139263
ENSMUSG00000032177	Pde4a	phosphodiesterase 4A cAMP specific	protein_coding	18577	-0.455357	0.149181	-0.497207	0.0316502	-2	0	-2	0	-1.75622	0.102037	-1.82751	0.139135	-0.0384685	0.0106377	0.0967683	0.113157	0.0159267	0.14566	-0.0696771	0.0120778	0.110029
ENSMUSG00000028525	Pde4b	phosphodiesterase 4B cAMP specific	protein_coding	18578	1.15708	0.0673347	1.09632	0.0904086	-0.0434012	0.0367666	0.0006556	0.0915762	0.0748361	0.0700831	0.122002	0.0630617	-0.049009	0.0100294	0.0911789	0.0459347	0.00779207	0.0706794	0.0455878	0.00795824	0.0721987
ENSMUSG00000026239	Pde6d	Retinal rod rhodopsin-sensitive cGMP 3' 5'-cyclic phosphodiesterase subunit delta	protein_coding	18582	-0.716246	0.108455	-0.664222	0.128162	-0.794443	0.0722743	-0.840587	0.0937652	-1.19973	0.0691138	-1.27915	0.0561143	0.0433645	0.0113232	0.103076	-0.0456152	0.00916387	0.0832376	-0.0784664	0.011253	0.10243
ENSMUSG00000069094	Pde7a	High affinity cAMP-specific 3' 5'-cyclic phosphodiesterase 7A	protein_coding	18583	-0.140237	0.0609675	-0.139331	0.0751527	-1.42022	0.0363841	-1.33442	0.0951197	-1.07953	0.106828	-1.08588	0.104568	7.60042e-05	0.00650029	0.0588854	0.0819628	0.0123194	0.112257	-0.00866957	0.00841571	0.0763842
ENSMUSG00000041119	Pde9a	High affinity cGMP-specific 3' 5'-cyclic phosphodiesterase 9A	protein_coding	18585	0.186027	0.13838	0.13776	0.121864	-0.432587	0.0351432	-0.53025	0.11283	-0.699622	0.0813127	-0.60651	0.0954705	-0.0436898	0.0118077	0.107539	-0.0972382	0.015791	0.144399	0.0892078	0.0124332	0.113307
ENSMUSG00000025856	Pdgfa	platelet derived growth factor subunit A	protein_coding	18590	-0.822255	0.0289839	-1	0	-1.51997	0.0946753	-1.52515	0.14763	-1.5141	0.117089	-1.67436	0.0431085	-0.0796276	0.0127543	0.116271	-0.00618201	0.0111305	0.101302	-0.156563	0.0281869	0.26104
ENSMUSG00000031299	Pdha1	pyruvate dehydrogenase E1 alpha 1	protein_coding	18597	0.956332	0.0605051	0.933471	0.029627	0.486825	0.0183925	0.458239	0.0700075	0.275815	0.159962	0.301773	0.0444837	-0.0243621	0.00541946	0.0490409	-0.02888	0.00612657	0.055479	0.0210765	0.0117706	0.107198
ENSMUSG00000038967	Pdk2	[Pyruvate dehydrogenase (acetyl-transferring)] kinase isozyme 2 mitochondrial	protein_coding	18604	0.950215	0.0846542	1.02504	0.0720462	-0.403826	0.0165896	-0.665524	0.102538	0.367286	0.0985793	0.327325	0.041094	0.0706634	0.0101605	0.0923829	-0.253371	0.0738863	0.718029	-0.0417461	0.00836318	0.0759034
ENSMUSG00000022425	Enpp2	Ectonucleotide pyrophosphatase/phosphodiesterase family member 2	protein_coding	18606	0.90928	0.35273	1.08624	0.703524	1.8946	0.473846	1.05954	0.994249	1.36204	0.625214	1.28938	0.274516	0.12893	0.0369371	0.345184	-0.607915	0.0886499	0.875458	-0.0625472	0.0352138	0.328492
[truncated: 8,555 more rows]
