# Supplementary material for: eIF2B activator prevents neurological defects caused by a chronic integrated stress response
Source: eLife. 2019 Jan 9;8:e42940. doi: 10.7554/eLife.42940 (PMC6326728; doi:10.7554/eLife.42940)
Supplement: Figure 4—source data 2. [file elife-42940-fig4-data2.xlsx]

## Sheet: mmdiff.collapsed.gene.mouse.vwm
Gene ID	Symbol	Description	Biotype	Entrez ID	ln TPM								Comparisons
					WT + placebo		WT + 2BAct		R191H + placebo		R191H + 2BAct		R191H + placebo vs. WT + placebo			R191H + 2BAct vs. WT + placebo			R191H + 2BAct vs. WT + 2BAct
					Mean	SD	Mean	SD	Mean	SD	Mean	SD	Effect size	Posterior probability	Bayes Factor	Effect size	Posterior probability	Bayes Factor	Effect size	Posterior probability	Bayes Factor
ENSMUSG00000025375	Aatk	apoptosis associated tyrosine kinase	protein_coding	11302	1.57046	0.156008	1.6392	0.109693	1.17156	0.34894	1.42567	0.17517	-0.0656277	0.0100812	0.0916547	-0.00396787	0.00450637	0.0407409	0.0529755	0.008649	0.0785201
ENSMUSG00000015243	Abca1	ATP-binding cassette sub-family A (ABC1) member 1	protein_coding	11303	0.177654	0.211449	0.275874	0.109046	-0.0505826	0.478316	-0.00752616	0.188953	0.104555	0.0124468	0.113433	-0.0449552	0.0104558	0.0950965	-0.0142936	0.00893176	0.0811103
ENSMUSG00000026944	Abca2	ATP-binding cassette sub-family A (ABC1) member 2	protein_coding	11305	1.76576	0.178413	1.92931	0.0438825	1.43359	0.357769	1.63937	0.184691	-0.0031232	0.00738838	0.0669904	0.0110979	0.00440839	0.0398512	-0.0209654	0.0063459	0.0574779
ENSMUSG00000031333	Abcb7	ATP-binding cassette sub-family B (MDR/TAP) member 7	protein_coding	11306	-0.325923	0.168043	-0.211664	0.175937	-1.2	0	-0.420045	0.15051	0.0194472	0.00738583	0.0669671	0.0425188	0.00744085	0.0674697	0.060602	0.00932735	0.0847365
ENSMUSG00000024030	Abcg1	ATP binding cassette subfamily G member 1	protein_coding	11307	0.595572	0.146241	0.667179	0.0721125	0.331738	0.447533	0.443912	0.159576	0.0681168	0.0118828	0.108232	-0.0122715	0.00486849	0.0440308	0.0428699	0.00859015	0.0779812
ENSMUSG00000058835	Abi1	abl-interactor 1	protein_coding	11308	0.65427	0.128919	0.679789	0.1637	0.295878	0.507746	0.450017	0.206233	-0.0227669	0.00804977	0.0730359	-0.0648119	0.00937246	0.0851502	0.0377732	0.00693837	0.0628816
ENSMUSG00000026842	Abl1	c-abl oncogene 1 non-receptor tyrosine kinase	protein_coding	11350	0.00529793	0.131142	0.155768	0.142567	-0.27534	0.400425	-0.138499	0.150739	0.0525885	0.0071786	0.0650746	-0.00440727	0.00660539	0.0598438	-0.0208236	0.00722094	0.0654612
ENSMUSG00000026596	Abl2	v-abl Abelson murine leukemia viral oncogene 2 (arg Abelson-related gene)	protein_coding	11352	-0.198148	0.129422	-0.0353017	0.0533455	-0.547853	0.435302	-0.338748	0.214655	-0.014282	0.00329498	0.0297529	-0.00172831	0.00410268	0.0370762	-0.0315721	0.00653872	0.0592358
ENSMUSG00000026003	Acadl	acyl-Coenzyme A dehydrogenase long-chain	protein_coding	11363	-0.0751659	0.171569	0.0411509	0.190022	-0.522724	0.35606	-0.247976	0.182514	-0.107961	0.0146407	0.133724	-0.0350535	0.00589363	0.0533572	-0.0158493	0.00760419	0.0689621
ENSMUSG00000062908	Acadm	acyl-Coenzyme A dehydrogenase medium chain	protein_coding	11364	-0.0678909	0.123862	0.115742	0.10116	-0.306176	0.494843	-0.159698	0.199049	0.0995177	0.0150901	0.137892	0.0426585	0.0113845	0.103641	-0.0099821	0.0104994	0.0954975
ENSMUSG00000018574	Acadvl	acyl-Coenzyme A dehydrogenase very long chain	protein_coding	11370	0.799813	0.196911	0.923291	0.0721351	0.438168	0.36203	0.700966	0.202714	-0.0298409	0.00596492	0.0540064	0.0419033	0.0073992	0.0670892	0.0445451	0.00827242	0.0750728
ENSMUSG00000027822	Slc33a1	solute carrier family 33 (acetyl-CoA transporter) member 1	protein_coding	11416	-0.338517	0.0855966	-0.184555	0.186181	-0.697647	0.431849	-0.505286	0.0571834	-0.0251873	0.00606857	0.0549506	-0.0292565	0.0093302	0.0847627	-0.0508748	0.0103549	0.0941695
ENSMUSG00000020704	Asic2	Acid-sensing ion channel 2	protein_coding	11418	-0.45741	0.196956	-0.347565	0.144029	-1.2	0	-0.590149	0.203787	-0.0232522	0.00586508	0.0530972	0.00857823	0.0071458	0.0647751	0.0289715	0.00952826	0.0865793
ENSMUSG00000023017	Asic1	Acid-sensing ion channel 1	protein_coding	11419	-0.0413059	0.179844	0.0722765	0.0640242	-0.400181	0.405792	-0.237314	0.183881	-0.0246176	0.00580692	0.0525675	-0.0534013	0.00817999	0.0742271	-0.0358985	0.0105158	0.0956479
ENSMUSG00000023328	Ache	acetylcholinesterase	protein_coding	11423	0.2719	0.12628	0.439877	0.233907	-0.0639316	0.323338	0.134061	0.230773	-0.00228096	0.00583987	0.0528676	0.00515234	0.0106483	0.0968661	-0.0377525	0.0150517	0.137535
ENSMUSG00000028649	Macf1	microtubule-actin crosslinking factor 1	protein_coding	11426	2.22122	0.15361	2.33911	0.148048	1.86383	0.422823	2.05558	0.166683	-0.0247215	0.00424469	0.0383651	-0.0267517	0.00395043	0.0356949	-0.0154646	0.00367379	0.033186
ENSMUSG00000028405	Aco1	aconitase 1	protein_coding	11428	-0.568345	0.126166	-0.369784	0.131412	-1.2	0	-0.704068	0.264301	0.0667187	0.00949608	0.0862841	0.00163867	0.0101706	0.0924762	-0.068945	0.0131151	0.119605
ENSMUSG00000022477	Aco2	aconitase 2 mitochondrial	protein_coding	11429	2.12511	0.140994	2.23101	0.128549	1.69974	0.365542	1.9269	0.166914	-0.0927515	0.0141492	0.12917	-0.0590367	0.0104626	0.095159	-0.0334424	0.00648551	0.0587506
ENSMUSG00000020777	Acox1	Peroxisomal acyl-coenzyme A oxidase 1	protein_coding	11430	0.873922	0.134143	1.06555	0.14704	0.511181	0.419403	0.770249	0.131793	-0.031283	0.00520481	0.0470884	0.0352082	0.00540394	0.0488998	-0.0255697	0.00508567	0.046005
ENSMUSG00000044573	Acp1	acid phosphatase 1 soluble	protein_coding	11431	-0.355632	0.159767	-0.208901	0.149824	-1.2	0	-0.46333	0.149352	-0.0189941	0.0074514	0.067566	0.0316143	0.00716881	0.0649852	0.014297	0.00550185	0.0497906
ENSMUSG00000002103	Acp2	Mus musculus acid phosphatase 2 lysosomal (Acp2) transcript variant 1 mRNA.	protein_coding	11432	-0.159538	0.140233	-0.0439789	0.0958081	-0.439086	0.411532	-0.268494	0.171571	0.0492852	0.00697889	0.0632514	0.0296012	0.00436513	0.0394584	0.0469313	0.00603357	0.0546317
ENSMUSG00000027950	Chrnb2	cholinergic receptor nicotinic beta polypeptide 2 (neuronal)	protein_coding	11444	0.0690853	0.138814	0.170437	0.0874912	-0.273758	0.400859	-0.141909	0.198159	-0.00906907	0.00401345	0.0362666	-0.0699578	0.009651	0.0877054	-0.0440082	0.00744601	0.0675168
ENSMUSG00000029580	Actb	Actin cytoplasmic 1 Actin cytoplasmic 1 N-terminally processed	protein_coding	11461	3.26095	0.163709	3.39139	0.124381	2.90823	0.339475	3.13352	0.181745	-0.0192045	0.00563615	0.0510129	0.0116135	0.00312061	0.0281734	0.0105363	0.00369009	0.0333339
ENSMUSG00000062825	Actg1	Actin cytoplasmic 2 Actin cytoplasmic 2 N-terminally processed	protein_coding	11465	2.61094	0.093109	2.80348	0.169157	2.26363	0.385789	2.5213	0.187064	-0.0150399	0.00411337	0.0371732	0.0481931	0.00772006	0.0700211	-0.011599	0.00646651	0.0585774
ENSMUSG00000026836	Acvr1	Mus musculus activin A receptor type 1 (Acvr1) transcript variant 5 mRNA.	protein_coding	11477	-0.581543	0.0849588	-0.415117	0.0689812	-0.809451	0.333148	-0.708513	0.16892	0.0930174	0.0123282	0.112339	0.010316	0.00676139	0.0612667	-0.0211331	0.00606985	0.0549623
ENSMUSG00000000532	Acvr1b	Activin receptor type-1B	protein_coding	11479	0.0573352	0.199188	0.161632	0.153794	-0.317264	0.432363	-0.129937	0.249473	-0.0391242	0.00702766	0.0636966	-0.042767	0.00858858	0.0779668	-0.0220402	0.00705422	0.0639391
ENSMUSG00000052155	Acvr2a	Activin receptor type-2A	protein_coding	11480	-0.743333	0.144079	-0.595312	0.149997	-1.2	0	-0.892666	0.197533	-0.0681024	0.0105594	0.0960488	-0.00650798	0.00515305	0.0466176	-0.0244877	0.00541865	0.0490335
ENSMUSG00000061393	Acvr2b	Activin receptor type-2B	protein_coding	11481	-1.2	0	-0.955218	0.0756348	-1.2	0	-1.2	0	0.226379	0.0333822	0.310815	-0.0701756	0.0179763	0.164749	-0.213369	0.0318563	0.296141
ENSMUSG00000020774	Aspa	aspartoacylase	protein_coding	11484	-0.459639	0.135818	-0.422792	0.202737	-1.2	0	-0.520856	0.263877	-0.0353066	0.0105997	0.0964193	0.0785417	0.015077	0.13777	0.162248	0.0217992	0.200565
ENSMUSG00000054693	Adam10	Disintegrin and metalloproteinase domain-containing protein 10	protein_coding	11487	0.541201	0.190052	0.706268	0.0749158	0.225541	0.40366	0.406712	0.153692	0.0190722	0.00560061	0.0506894	0.00290655	0.0040905	0.0369657	-0.0319937	0.00470681	0.0425616
ENSMUSG00000020926	Adam11	Disintegrin and metalloproteinase domain-containing protein 11	protein_coding	11488	1.53286	0.180057	1.71457	0.054712	1.21444	0.308733	1.35622	0.195473	0.0184814	0.00701957	0.0636227	-0.0366878	0.00652879	0.0591453	-0.0836059	0.0123358	0.112409
ENSMUSG00000028041	Adam15	Disintegrin and metalloproteinase domain-containing protein 15	protein_coding	11490	0.310869	0.0811975	0.350253	0.0995164	0.0530223	0.428701	0.154281	0.187058	0.0682014	0.0120428	0.109706	-0.0290469	0.00858855	0.0779666	0.0621102	0.00787424	0.0714306
ENSMUSG00000052593	Adam17	Disintegrin and metalloproteinase domain-containing protein 17	protein_coding	11491	-0.800314	0.16975	-0.656788	0.128997	-1.2	0	-0.943202	0.237073	-0.0419604	0.0104365	0.0949189	-0.00668835	0.00778251	0.070592	-0.0170982	0.00682857	0.0618796
ENSMUSG00000040537	Adam22	Disintegrin and metalloproteinase domain-containing protein 22	protein_coding	11496	1.71985	0.149745	1.81761	0.100429	1.37378	0.425206	1.58106	0.199077	-0.0112359	0.00517458	0.0468135	0.00197776	0.00354255	0.0319963	0.0326557	0.00443573	0.0400994
ENSMUSG00000072972	Adam4	a disintegrin and metallopeptidase domain 4	protein_coding	11498	-0.828881	0.130152	-0.674385	0.125572	-1.2	0	-1.2	0	-0.0163691	0.00545914	0.049402	-0.101809	0.017242	0.157901	-0.125469	0.0175013	0.160318
ENSMUSG00000031555	Adam9	Disintegrin and metalloproteinase domain-containing protein 9	protein_coding	11502	-0.384195	0.0844344	-0.268494	0.129968	-0.727672	0.409814	-0.586041	0.139184	-0.0129128	0.00561769	0.0508448	-0.0621866	0.0103047	0.0937079	-0.0459799	0.00827115	0.0750612
ENSMUSG00000022893	Adamts1	A disintegrin and metalloproteinase with thrombospondin motifs 1	protein_coding	11504	-1.2	0	-0.866914	0.189109	-1.2	0	-1.09776	0.0868416	0.299761	0.0607507	0.58212	0.0900979	0.0143136	0.130693	0.0348245	0.0114289	0.104049
ENSMUSG00000022994	Adcy6	adenylate cyclase 6	protein_coding	11512	-0.900346	0.178845	-0.789718	0.0569844	-1.2	0	-1.2	0	0.0219319	0.00625941	0.0566895	-0.0168436	0.00620923	0.0562322	0.00240504	0.00579731	0.05248
ENSMUSG00000022376	Adcy8	Adenylate cyclase type 8	protein_coding	11514	-0.632609	0.0999178	-0.473289	0.0914439	-1.2	0	-0.77795	0.160289	-0.017903	0.00889068	0.0807339	-0.00599438	0.00433505	0.0391854	-0.035113	0.00521244	0.0471578
ENSMUSG00000029778	Adcyap1r1	adenylate cyclase activating polypeptide 1 receptor 1	protein_coding	11517	0.380144	0.109559	0.410353	0.230229	-0.162152	0.338734	0.17982	0.198191	-0.202493	0.0358279	0.334433	-0.0573654	0.0105404	0.0958745	0.0407991	0.0113511	0.103333
ENSMUSG00000029106	Add1	Mus musculus adducin 1 (alpha) (Add1) transcript variant 5 mRNA.	protein_coding	11518	1.67374	0.172787	1.74135	0.101349	1.2757	0.434637	1.50275	0.176307	-0.064027	0.0100227	0.0911174	-0.030838	0.00493525	0.0446376	0.0280203	0.00449662	0.0406524
ENSMUSG00000030000	Add2	Beta-adducin	protein_coding	11519	0.657168	0.11998	0.732813	0.213019	0.240994	0.44196	0.489431	0.163943	-0.0809327	0.0126607	0.115407	-0.0297363	0.00486209	0.0439726	0.0232393	0.00887888	0.0806258
ENSMUSG00000028494	Plin2	Perilipin-2	protein_coding	11520	-1.2	0	-0.830091	0.137816	-1.2	0	-1.2	0	0.0351906	0.0092435	0.0839677	0.008523	0.00995171	0.0904657	-0.135402	0.0181892	0.166736
ENSMUSG00000028138	Adh5	Alcohol dehydrogenase class-3	protein_coding	11532	0.271735	0.100549	0.330512	0.15543	-0.0147678	0.430244	0.134675	0.146288	0.0453362	0.00667148	0.0604466	0.00242636	0.00483703	0.0437449	0.0724174	0.0117292	0.106816
ENSMUSG00000039197	Adk	Adenosine kinase	protein_coding	11534	0.295492	0.104204	0.410757	0.144011	-0.0934808	0.497012	0.106485	0.0980794	-0.0514841	0.00939462	0.0853534	-0.0477489	0.00822501	0.074639	-0.030179	0.00739056	0.0670103
ENSMUSG00000051149	Adnp	Activity-dependent neuroprotector homeobox protein	protein_coding	11538	-0.468323	0.202668	-0.26067	0.107164	-1.2	0	-0.655833	0.207423	-0.00399272	0.00738698	0.0669776	-0.0450878	0.00901173	0.0818431	-0.125075	0.0280118	0.259372
ENSMUSG00000042429	Adora1	adenosine A1 receptor	protein_coding	11539	1.07032	0.159731	1.13715	0.0701253	0.733861	0.423494	0.86129	0.185341	-0.00436216	0.00599272	0.0542597	-0.0717538	0.0116493	0.10608	-0.00681763	0.00381199	0.0344392
ENSMUSG00000002844	Adprh	[Protein ADP-ribosylarginine] hydrolase	protein_coding	11544	0.388237	0.0653481	0.502357	0.112142	0.0547121	0.444894	0.260825	0.206351	-0.000568113	0.00855724	0.0776799	0.0115044	0.00567925	0.0514052	0.0262376	0.0046743	0.0422663
ENSMUSG00000026496	Parp1	poly (ADP-ribose) polymerase family member 1	protein_coding	11545	0.429785	0.146856	0.522106	0.0525508	0.0703149	0.394719	0.232163	0.117354	-0.0250108	0.00529592	0.047917	-0.0556184	0.00715327	0.0648433	-0.0182679	0.00914975	0.0831082
ENSMUSG00000036023	Parp2	Poly	protein_coding	11546	-0.99498	0.2546	-0.897878	0.161824	-1.2	0	-1.06734	0.186396	0.0729921	0.0123842	0.112856	0.0609615	0.00974648	0.0885817	0.0942514	0.0136213	0.124284
ENSMUSG00000022407	Adsl	adenylosuccinate lyase	protein_coding	11564	-0.307049	0.201813	-0.169636	0.129728	-0.605311	0.432055	-0.463629	0.0864568	0.0347769	0.00779268	0.0706849	-0.0160856	0.00775027	0.0702973	-0.0229706	0.0103161	0.093813
ENSMUSG00000015961	Adss	adenylosuccinate synthetase non muscle	protein_coding	11566	0.0047843	0.170695	0.174073	0.179339	-0.230416	0.471475	0.0656021	0.23962	0.0968849	0.0135051	0.12321	0.182859	0.0318796	0.296365	0.155112	0.0215652	0.198365
ENSMUSG00000030232	Aebp2	Zinc finger protein AEBP2	protein_coding	11569	0.416096	0.0976339	0.508847	0.181237	0.0639695	0.29755	0.275365	0.234228	-0.0190264	0.0113296	0.103135	-0.00247127	0.00711748	0.0645165	0.0348967	0.0114259	0.104021
ENSMUSG00000041936	Agrn	Agrin Agrin N-terminal 110 kDa subunit Agrin C-terminal 110 kDa subunit Agrin C-terminal 90 kDa fragment Agrin C-terminal 22 kDa fragment	protein_coding	11603	0.260732	0.0461633	0.355923	0.174176	-0.0789322	0.391277	0.109681	0.213071	-0.00593607	0.00686705	0.0622308	-0.0119803	0.00689822	0.0625153	0.0200252	0.00594014	0.0537807
ENSMUSG00000031980	Agt	angiotensinogen	protein_coding	11606	0.263054	0.118299	0.460669	0.0938209	-0.602411	0.393963	0.186741	0.141368	-0.501508	0.155908	1.66235	0.0620939	0.0085837	0.0779221	-0.0046495	0.00518201	0.046881
ENSMUSG00000024847	Aip	AH receptor-interacting protein	protein_coding	11632	0.257276	0.134981	0.453803	0.069615	-0.0657604	0.238797	0.145621	0.23824	0.0099905	0.0113139	0.102991	0.0290304	0.00721631	0.0654189	-0.0397889	0.00860979	0.0781611
ENSMUSG00000026817	Ak1	Adenylate kinase isoenzyme 1	protein_coding	11636	0.642645	0.187022	0.723269	0.145979	0.237226	0.355718	0.468491	0.166033	-0.071852	0.0106591	0.0969654	-0.0334131	0.00715844	0.0648905	0.0141432	0.00577928	0.0523159
ENSMUSG00000028792	Ak2	Adenylate kinase 2 mitochondrial	protein_coding	11637	-0.377838	0.0506795	-0.288658	0.123149	-0.694585	0.356093	-0.612589	0.230922	0.0170424	0.00792204	0.0718677	-0.0931691	0.0120443	0.10972	-0.049237	0.0108001	0.0982618
ENSMUSG00000028527	Ak4	Adenylate kinase 4 mitochondrial	protein_coding	11639	0.584808	0.14072	0.634798	0.096101	0.247293	0.360208	0.353892	0.160467	-0.00579632	0.00406382	0.0367236	-0.0913053	0.0173905	0.159285	-0.00817097	0.00812415	0.0737163
ENSMUSG00000018428	Akap1	A-kinase anchor protein 1 mitochondrial	protein_coding	11640	-0.38715	0.221519	-0.212376	0.103534	-0.685923	0.357925	-0.520005	0.133182	0.036585	0.00842555	0.0764743	0.00868473	0.00633511	0.0573795	-0.0382053	0.00612779	0.0554902
ENSMUSG00000038729	Akap2	A-kinase anchor protein 2	protein_coding	11641	-1.00716	0.116674	-1.2	0	-1.2	0	-1.2	0	0.00936004	0.0124146	0.113136	-0.0253866	0.0124539	0.113499	0.146899	0.0185441	0.17005
ENSMUSG00000001729	Akt1	Mus musculus thymoma viral proto-onco 1 (Akt1) transcript variant 3 mRNA.	protein_coding	11651	1.11722	0.12307	1.21081	0.148411	0.787131	0.338887	0.99341	0.157948	0.00358153	0.00804215	0.0729662	0.016776	0.00367649	0.0332105	0.0470042	0.0082499	0.0748667
ENSMUSG00000004056	Akt2	Mus musculus thymoma viral proto-onco 2 (Akt2) transcript variant 4 mRNA.	protein_coding	11652	0.827209	0.214172	0.97354	0.100787	0.694832	0.415242	0.791596	0.236671	0.198154	0.0365305	0.34124	0.101184	0.0138044	0.125979	0.0817788	0.0121566	0.110756
ENSMUSG00000032786	Alas1	5-aminolevulinate synthase nonspecific mitochondrial	protein_coding	11655	0.790491	0.164203	0.840585	0.209682	0.322925	0.45401	0.632262	0.143788	-0.134007	0.0219258	0.201756	-0.0163673	0.00539415	0.0488107	0.0569598	0.0117797	0.107281
ENSMUSG00000022636	Alcam	CD166 antigen	protein_coding	11658	0.313456	0.12198	0.571228	0.173516	0.0604617	0.470478	0.302563	0.226953	0.0751119	0.0151031	0.138012	0.112166	0.0186075	0.170642	0.00121675	0.0090857	0.0825211
ENSMUSG00000053279	Aldh1a1	Retinal dehydrogenase 1	protein_coding	11668	1.15955	0.135393	1.25374	0.157822	0.793403	0.421464	1.04408	0.207976	-0.0330255	0.00452894	0.0409459	0.0243058	0.00427372	0.0386286	0.0567029	0.00841789	0.0764042
ENSMUSG00000029455	Aldh2	Aldehyde dehydrogenase mitochondrial	protein_coding	11669	0.405487	0.120238	0.553303	0.0501405	0.23271	0.346696	0.429178	0.263259	0.152325	0.0212857	0.195737	0.155866	0.0220592	0.203011	0.143772	0.0192117	0.176292
ENSMUSG00000010025	Aldh3a2	Fatty aldehyde dehydrogenase	protein_coding	11671	0.253221	0.108691	0.450134	0.12104	0.0202714	0.508549	0.143205	0.146809	0.0944063	0.0148366	0.13554	0.0283249	0.0047857	0.0432784	-0.0385533	0.00625262	0.0566277
ENSMUSG00000030695	Aldoa	Fructose-bisphosphate aldolase A	protein_coding	11674	3.22745	0.135909	3.32504	0.135495	2.87322	0.390601	3.09817	0.196615	-0.0202579	0.0037321	0.0337147	0.0088087	0.00258234	0.0233012	0.0413392	0.00606847	0.0549497
ENSMUSG00000017390	Aldoc	Fructose-bisphosphate aldolase C	protein_coding	11676	3.4565	0.174027	3.56589	0.111313	3.00085	0.409017	3.34948	0.162143	-0.122178	0.0267252	0.247131	0.0333541	0.00604199	0.0547085	0.0496761	0.00762885	0.0691875
ENSMUSG00000001642	Akr1b3	Aldose reductase	protein_coding	11677	-0.276984	0.131336	-0.19689	0.0987046	-0.717091	0.351718	-0.369193	0.205208	-0.104427	0.0168932	0.154651	0.0445944	0.00889395	0.0807639	0.0953759	0.014559	0.132966
ENSMUSG00000040888	Gfer	growth factor augmenter of liver regeneration	protein_coding	11692	-1.2	0	-0.945118	0.0617732	-1.2	0	-1.2	0	0.0318807	0.0133482	0.121759	-0.0402902	0.00852683	0.0774014	-0.106474	0.0155157	0.141843
ENSMUSG00000075232	Amd1	S-adenosylmethionine decarboxylase proenzyme 1 S-adenosylmethionine decarboxylase 1 alpha chain S-adenosylmethionine decarboxylase 1 beta chain	protein_coding	11702	1.40929	0.10673	1.51845	0.113705	0.999074	0.442475	1.29581	0.197407	-0.0748633	0.0113903	0.103694	0.0247816	0.00469522	0.0424563	0.0432131	0.00646189	0.0585352
ENSMUSG00000005686	Ampd3	AMP deaminase 3	protein_coding	11717	-1.04128	0.203536	-0.804796	0.0524276	-1.2	0	-1.2	0	0.0458922	0.00862234	0.0782759	0.00608408	0.0092781	0.0842849	-0.1014	0.0150948	0.137936
ENSMUSG00000074264	Amy1	Alpha-amylase 1	protein_coding	11722	-0.165228	0.116803	-0.0711265	0.128364	-0.48293	0.563811	-0.317562	0.175035	0.0201312	0.0129545	0.11812	-0.0120158	0.00869695	0.0789593	0.0237892	0.0079999	0.0725797
ENSMUSG00000022265	Ank	Progressive ankylosis protein	protein_coding	11732	0.715993	0.123103	0.840323	0.094938	0.408364	0.338239	0.614706	0.200564	0.0230959	0.00603264	0.0546233	0.0384592	0.00638441	0.0578289	0.0434592	0.00709951	0.0643525
ENSMUSG00000031543	Ank1	Ankyrin-1	protein_coding	11733	1.74999	0.234824	1.8003	0.0545888	1.42931	0.349365	1.57493	0.185894	0.00942358	0.00841474	0.0763753	-0.0322416	0.00799858	0.0725677	0.0451267	0.00633225	0.0573534
ENSMUSG00000069601	Ank3	Ankyrin-3	protein_coding	11735	2.53742	0.152126	2.65891	0.102499	2.19185	0.385989	2.39235	0.213911	-0.0139094	0.0025663	0.0231561	-0.00469885	0.00329953	0.029794	0.00193538	0.00305228	0.0275546
ENSMUSG00000020790	Ankfy1	Rabankyrin-5	protein_coding	11736	-0.0651737	0.129408	0.0864131	0.157014	-0.306813	0.453292	-0.196925	0.125814	0.0907766	0.013492	0.123089	0.00919906	0.00457712	0.0413835	-0.0159679	0.00554477	0.0501812
ENSMUSG00000032249	Anp32a	Acidic leucine-rich nuclear phosphoprotein 32 family member A	protein_coding	11737	1.52087	0.156344	1.65766	0.143877	1.16781	0.424278	1.3957	0.16339	-0.0170929	0.00402205	0.0363446	0.0137623	0.00410054	0.0370568	0.00822968	0.00442011	0.0399576
ENSMUSG00000031633	Slc25a4	solute carrier family 25 (mitochondrial carrier adenine nucleotide translocator) member 4	protein_coding	11739	2.32164	0.124813	2.39681	0.163603	1.96278	0.433412	2.20524	0.165692	-0.0258062	0.00489475	0.0442694	0.0211578	0.00404909	0.0365899	0.0776504	0.0112724	0.102608
ENSMUSG00000016319	Slc25a5	solute carrier family 25 (mitochondrial carrier adenine nucleotide translocator) member 5	protein_coding	11740	2.04382	0.125035	2.14296	0.125097	1.6157	0.422148	1.95659	0.214018	-0.0927651	0.0303137	0.281352	0.0502298	0.00786795	0.0713731	0.0815127	0.0125304	0.114204
ENSMUSG00000027712	Anxa5	Annexin A5	protein_coding	11747	0.272276	0.109403	0.445614	0.201167	-0.0597247	0.385301	0.224721	0.118719	0.00177528	0.00863948	0.078433	0.0823184	0.0135608	0.123725	0.044083	0.0105869	0.0963012
ENSMUSG00000018340	Anxa6	Annexin A6	protein_coding	11749	0.794325	0.134246	0.860658	0.190031	0.381712	0.351405	0.648219	0.174395	-0.0778107	0.0141428	0.129111	-0.00826762	0.00440732	0.0398415	0.0552294	0.00875766	0.0795153
ENSMUSG00000021814	Anxa7	Annexin A7	protein_coding	11750	-0.258965	0.191265	-0.0491715	0.168488	-0.578176	0.461537	-0.388486	0.145434	0.0160669	0.00593859	0.0537666	0.0109359	0.00614933	0.0556864	-0.068079	0.010074	0.0915882
ENSMUSG00000024997	Prdx3	Thioredoxin-dependent peroxide reductase mitochondrial	protein_coding	11757	0.476204	0.146757	0.549555	0.138938	0.139575	0.404912	0.353858	0.124341	-0.00189367	0.0031976	0.0288707	0.0163913	0.00545186	0.0493357	0.0717784	0.011705	0.106592
ENSMUSG00000026701	Prdx6	peroxiredoxin 6	protein_coding	11758	1.54697	0.133466	1.62452	0.147573	1.0283	0.33894	1.40499	0.154199	-0.185686	0.0706627	0.68432	-0.000598256	0.00298089	0.0269082	0.0483699	0.00723146	0.0655573
ENSMUSG00000009090	Ap1b1	Mus musculus adaptor protein complex AP-1 beta 1 subunit (Ap1b1) transcript variant 4 mRNA.	protein_coding	11764	0.908775	0.130376	1.00328	0.124368	0.606229	0.377558	0.740856	0.192035	0.0276855	0.00418148	0.0377913	-0.0267101	0.00562219	0.0508858	-0.000201106	0.00620224	0.0561685
ENSMUSG00000031731	Ap1g1	AP-1 complex subunit gamma-1	protein_coding	11765	0.501871	0.181709	0.592603	0.090345	0.142175	0.368856	0.348535	0.180065	-0.0253802	0.0051915	0.0469674	-0.0139197	0.0043191	0.0390406	0.0252421	0.00876847	0.0796143
ENSMUSG00000040701	Ap1g2	AP-1 complex subunit gamma-like 2	protein_coding	11766	-1.02412	0.179567	-0.98254	0.174974	-1.2	0	-1.06797	0.210613	0.0337268	0.0213811	0.196634	0.0767095	0.0182334	0.167148	0.142336	0.0213602	0.196438
ENSMUSG00000003033	Ap1m1	AP-1 complex subunit mu-1	protein_coding	11767	0.215892	0.139564	0.340174	0.0590459	-0.0653471	0.360495	0.156649	0.25019	0.0515146	0.00752703	0.0682571	0.0783707	0.0129003	0.11762	0.0828835	0.0133816	0.122068
ENSMUSG00000004849	Ap1s1	AP-1 complex subunit sigma-1A	protein_coding	11769	0.253312	0.082804	0.32819	0.1752	-0.0599471	0.328928	0.164711	0.321492	0.0159946	0.0104117	0.0946914	0.0429514	0.0131981	0.120372	0.0945293	0.016197	0.148173
ENSMUSG00000060279	Ap2a1	AP-2 complex subunit alpha-1	protein_coding	11771	1.16694	0.149177	1.23995	0.129158	0.840129	0.316183	1.04169	0.263707	0.00623939	0.00644709	0.0584004	0.010376	0.00786114	0.0713109	0.0710449	0.0114488	0.104232
ENSMUSG00000002957	Ap2a2	Mus musculus adaptor-related protein complex 2 alpha 2 subunit (Ap2a2) transcript variant 1 mRNA.	protein_coding	11772	1.27714	0.154889	1.37486	0.0953687	0.929798	0.402721	1.1107	0.209948	-0.0138869	0.00186934	0.0168556	-0.0255459	0.00624406	0.0565496	0.0021319	0.0051742	0.04681
ENSMUSG00000022841	Ap2m1	AP-2 complex subunit mu	protein_coding	11773	1.71294	0.123244	1.85464	0.132077	1.36922	0.366528	1.6111	0.220336	-0.00957712	0.00309407	0.0279331	0.0371478	0.00553369	0.0500803	0.0233494	0.0050743	0.0459016
ENSMUSG00000021686	Ap3b1	AP-3 complex subunit beta-1	protein_coding	11774	-0.840892	0.153666	-0.737193	0.130421	-1.2	0	-0.99611	0.211773	-0.0446206	0.00730952	0.0662701	-0.0163022	0.00545636	0.0493766	0.0130282	0.00419378	0.037903
ENSMUSG00000062444	Ap3b2	AP-3 complex subunit beta-2	protein_coding	11775	0.889577	0.0951611	0.941347	0.129281	0.512663	0.442895	0.71813	0.211514	-0.0426495	0.00665224	0.0602711	-0.031751	0.00530443	0.0479945	0.0469822	0.00671785	0.0608695
ENSMUSG00000020198	Ap3d1	AP-3 complex subunit delta-1	protein_coding	11776	0.805611	0.171858	0.891754	0.0533724	0.453551	0.373719	0.609595	0.228382	-0.0194791	0.0042938	0.0388109	-0.0541846	0.00812935	0.0737638	-0.013918	0.00578877	0.0524023
ENSMUSG00000024480	Ap3s1	AP-3 complex subunit sigma-1	protein_coding	11777	-0.0916479	0.0921121	0.0164475	0.0691448	-0.428502	0.392359	-0.213715	0.103193	-0.00421545	0.00574827	0.0520335	0.0171988	0.00596843	0.0540384	0.0414215	0.0119211	0.108584
ENSMUSG00000063801	Ap3s2	AP-3 complex subunit sigma-2	protein_coding	11778	-0.169604	0.19937	-0.0652075	0.106661	-0.505586	0.405552	-0.299684	0.202445	-0.00484873	0.00534515	0.0483648	0.00729471	0.00575935	0.0521344	0.0338009	0.00498504	0.0450901
ENSMUSG00000019518	Ap4m1	AP-4 complex subunit mu-1	protein_coding	11781	-0.558474	0.145101	-0.559637	0.166949	-1.2	0	-0.718444	0.234729	-0.0245685	0.00927318	0.0842398	-0.0253128	0.00744053	0.0674667	0.104158	0.0141051	0.128762
ENSMUSG00000020955	Ap4s1	AP-4 complex subunit sigma-1	protein_coding	11782	0.0488129	0.187139	0.228158	0.150469	-0.209422	0.337454	-0.133641	0.166773	0.067924	0.0103438	0.0940671	-0.0459636	0.00820628	0.0744676	-0.0940982	0.0124077	0.113072
ENSMUSG00000030519	Apba2	Amyloid-beta A4 protein-binding family A member 2	protein_coding	11784	1.36662	0.187266	1.4696	0.0595735	1.03917	0.35674	1.18449	0.158762	0.00356756	0.00685957	0.0621626	-0.0427287	0.00670569	0.0607586	-0.00987116	0.00635896	0.0575969
ENSMUSG00000037032	Apbb1	Amyloid-beta A4 protein-binding family B member 1	protein_coding	11785	2.62922	0.130811	2.7258	0.118217	2.27993	0.364743	2.49972	0.178435	-0.0150379	0.00741601	0.0672427	0.0086219	0.00284117	0.0256434	0.0439331	0.00937984	0.0852179
ENSMUSG00000029207	Apbb2	Amyloid-beta A4 protein-binding family B member 2	protein_coding	11787	0.514556	0.127451	0.650996	0.153989	0.148982	0.426082	0.376442	0.171411	-0.0337575	0.00537808	0.0486645	0.00192681	0.00659697	0.059767	-0.000926697	0.00909452	0.0826019
ENSMUSG00000005871	Apc	APC WNT signaling pathway regulator	protein_coding	11789	1.23561	0.109477	1.375	0.142167	0.909109	0.402147	1.10565	0.144543	0.00543233	0.00553214	0.0500662	0.0084256	0.00328142	0.02963	0.00120658	0.00349635	0.0315776
ENSMUSG00000026207	Speg	SPEG complex locus	protein_coding	11790	0.982159	0.169175	1.07143	0.071193	0.744628	0.290091	0.765407	0.227215	0.0888507	0.0133034	0.121345	-0.0771349	0.0103983	0.094568	-0.0351402	0.0082499	0.0748667
ENSMUSG00000035960	Apex1	DNA-(apurinic or apyrimidinic site) lyase DNA-(apurinic or apyrimidinic site) lyase mitochondrial	protein_coding	11792	-0.386159	0.0927296	-0.256737	0.227232	-1.2	0	-0.466531	0.153704	-0.0662796	0.0123404	0.112451	0.0532736	0.00954003	0.0866873	0.0581148	0.0122086	0.111236
ENSMUSG00000038160	Atg5	Autophagy protein 5	protein_coding	11793	-0.843969	0.151068	-0.709935	0.190369	-1.2	0	-0.826109	0.191841	0.0468309	0.00817802	0.0742091	0.155842	0.0453516	0.427555	0.151083	0.0254529	0.235059
ENSMUSG00000057367	Birc2	Baculoviral IAP repeat-containing protein 2	protein_coding	11797	0.472773	0.183402	0.586377	0.0891553	0.100379	0.418985	0.31324	0.212119	-0.0385936	0.00743933	0.0674558	-0.0190096	0.00652526	0.0591131	-0.00310082	0.00694717	0.0629619
ENSMUSG00000025860	Xiap	X-linked inhibitor of apoptosis	protein_coding	11798	0.607275	0.112229	0.764725	0.122444	0.209297	0.446698	0.427867	0.145929	-0.0614219	0.00857934	0.0778823	-0.038494	0.00582674	0.052748	-0.0671286	0.00981342	0.0891961
ENSMUSG00000027193	Api5	Apoptosis inhibitor 5	protein_coding	11800	0.617406	0.187324	0.768342	0.126925	0.222653	0.484124	0.456717	0.193913	-0.0598419	0.00806957	0.0732169	-0.020246	0.00581013	0.0525968	-0.0435242	0.00668644	0.060583
ENSMUSG00000006651	Aplp1	amyloid beta precursor like protein 1	protein_coding	11803	2.7693	0.109868	2.88085	0.194394	2.37662	0.31693	2.61709	0.253362	-0.0596741	0.00962641	0.0874798	-0.0123582	0.0106699	0.097065	0.00537293	0.0117246	0.106773
ENSMUSG00000031996	Aplp2	Amyloid-like protein 2	protein_coding	11804	3.07531	0.182522	3.19335	0.107437	2.72731	0.401388	2.93502	0.197276	-0.0115436	0.00422255	0.0381641	0.00101382	0.00393446	0.03555	0.0107489	0.00308825	0.0278804
ENSMUSG00000022548	Apod	Apolipoprotein D	protein_coding	11815	1.79028	0.215608	1.83263	0.154083	1.35931	0.383928	1.67323	0.198165	-0.0929158	0.017821	0.163299	0.0221912	0.014149	0.129168	0.111133	0.0149883	0.136948
ENSMUSG00000002985	Apoe	Apolipoprotein E	protein_coding	11816	3.2594	0.140942	3.37757	0.182072	2.70775	0.40942	3.15014	0.193233	-0.213123	0.0536722	0.510447	0.0289172	0.00511746	0.0462941	0.0406157	0.00809002	0.073404
ENSMUSG00000022892	App	amyloid beta (A4) precursor protein	protein_coding	11820	2.4485	0.156868	2.56037	0.108807	2.09035	0.380846	2.33972	0.247433	-0.0248478	0.00384708	0.0347574	0.030662	0.00884004	0.0802699	0.0482599	0.00859927	0.0780647
ENSMUSG00000006589	Aprt	Adenine phosphoribosyltransferase	protein_coding	11821	-0.294056	0.0518817	-0.271377	0.121321	-0.588572	0.426666	-0.480283	0.231282	0.0350388	0.0110781	0.10082	-0.0530514	0.0116016	0.10564	0.0582581	0.0131337	0.119776
ENSMUSG00000024411	Aqp4	aquaporin-4 isoform M1x	protein_coding	11829	1.40236	0.143076	1.50155	0.14335	0.776135	0.432457	1.25284	0.123982	-0.282027	0.0645533	0.621072	-0.00726235	0.0101491	0.0922782	0.0198327	0.0100581	0.0914427
ENSMUSG00000043144	Aqp6	Aquaporin-6	protein_coding	11831	-1.2	0	-0.948901	0.0791805	-1.2	0	-1.2	0	-0.12949	0.0194844	0.178844	-0.120339	0.0186704	0.171231	-0.0789552	0.0150999	0.137983
ENSMUSG00000040383	Aqr	Intron-binding protein aquarius	protein_coding	11834	0.0537696	0.176652	0.122592	0.0817088	-0.332822	0.484607	-0.139737	0.261118	-0.049725	0.00864666	0.0784987	-0.0578203	0.00941094	0.0855031	-0.000812142	0.007282	0.0660187
ENSMUSG00000001127	Araf	Serine/threonine-protein kinase A-Raf	protein_coding	11836	1.35827	0.0961111	1.49025	0.134638	1.01127	0.40272	1.23812	0.144195	-0.0120869	0.00593131	0.0537003	0.0169629	0.00543517	0.0491839	0.0170499	0.00348977	0.031518
ENSMUSG00000067274	Rplp0	ribosomal protein large P0	protein_coding	11837	1.44798	0.116063	1.5029	0.132968	1.1831	0.397824	1.36069	0.199392	0.0659777	0.0100218	0.0911095	0.0511934	0.0077789	0.070559	0.121491	0.0237527	0.218976
ENSMUSG00000048076	Arf1	ADP-ribosylation factor 1	protein_coding	11840	1.60197	0.148736	1.6748	0.116094	1.25453	0.420389	1.46543	0.190391	-0.0155905	0.00275699	0.0248815	0.00247024	0.0025708	0.0231968	0.0589978	0.0147106	0.134372
ENSMUSG00000062421	Arf2	ADP-ribosylation factor 2	protein_coding	11841	0.146774	0.17915	0.202624	0.118544	-0.299054	0.411136	0.0325628	0.153893	-0.106698	0.0150321	0.137354	0.02931	0.00815891	0.0740342	0.0964996	0.0163838	0.14991
ENSMUSG00000051853	Arf3	ADP-ribosylation factor 3	protein_coding	11842	1.20973	0.115782	1.3626	0.179412	0.802039	0.3541	1.0221	0.229255	-0.0718309	0.0107142	0.0974718	-0.0493738	0.007549	0.0684578	-0.0690184	0.0106691	0.097057
ENSMUSG00000021877	Arf4	ADP-ribosylation factor 4	protein_coding	11843	0.368877	0.100925	0.582781	0.125547	0.0132257	0.398884	0.27543	0.224279	-0.0235612	0.00598027	0.0541462	0.0433402	0.0084392	0.0765993	-0.039865	0.00870243	0.0790095
ENSMUSG00000020440	Arf5	ADP-ribosylation factor 5	protein_coding	11844	0.781139	0.104762	0.762698	0.157152	0.416837	0.269811	0.523522	0.159175	-0.030317	0.0144234	0.13171	-0.118815	0.032582	0.303114	0.0290727	0.0146576	0.133881
ENSMUSG00000044147	Arf6	ADP-ribosylation factor 6	protein_coding	11845	-0.225986	0.137871	-0.141752	0.125295	-0.559871	0.444678	-0.380148	0.175091	0.0031972	0.00399627	0.0361108	-0.0155752	0.00381373	0.034455	0.0290197	0.0054769	0.0495636
ENSMUSG00000007815	Rhoa	ras homolog family member A	protein_coding	11848	0.99704	0.124501	1.09922	0.148513	0.672334	0.398234	0.90628	0.172984	0.00863192	0.0030919	0.0279134	0.0465639	0.00761663	0.0690758	0.0754454	0.0148576	0.135735
ENSMUSG00000054364	Rhob	ras homolog family member B	protein_coding	11852	0.601027	0.108332	0.675314	0.164407	0.183926	0.429337	0.480005	0.190992	-0.082354	0.011453	0.104271	0.0175666	0.00910501	0.0826981	0.0725471	0.011642	0.106013
ENSMUSG00000001313	Rnd2	Rho family GTPase 2	protein_coding	11858	0.201516	0.0832064	0.405105	0.209451	-0.286012	0.374471	0.131184	0.245086	-0.153317	0.0263642	0.243703	0.0680464	0.0132005	0.120394	-0.00731987	0.0126582	0.115384
ENSMUSG00000015522	Arnt	Aryl hydrocarbon receptor nuclear translocator	protein_coding	11863	0.646054	0.162441	0.818191	0.117854	0.38488	0.348233	0.481172	0.222129	0.0694654	0.010025	0.091139	-0.02548	0.00711092	0.0644566	-0.0700898	0.0109796	0.0999133
ENSMUSG00000015709	Arnt2	Aryl hydrocarbon receptor nuclear translocator 2	protein_coding	11864	0.524029	0.168266	0.724622	0.267582	0.1457	0.391223	0.459455	0.232148	-0.0461998	0.00889779	0.080799	0.0672152	0.0111254	0.101255	-0.000196774	0.0131474	0.119903
ENSMUSG00000055116	Arntl	Mus musculus aryl hydrocarbon receptor nuclear translocator-like (Arntl) transcript variant 3 mRNA.	protein_coding	11865	0.0318962	0.222302	0.164257	0.0944033	-0.233872	0.333059	-0.08634	0.188056	0.0589299	0.0106664	0.0970329	0.0174916	0.00920774	0.0836398	0.0151606	0.0066217	0.0599925
ENSMUSG00000029622	Arpc1b	Actin-related protein 2/3 complex subunit 1B	protein_coding	11867	-1.14863	0.0418546	-1.2	0	-1.2	0	-1.2	0	-0.164917	0.0229825	0.211708	0.0615376	0.0178515	0.163584	0.112587	0.0224607	0.206791
ENSMUSG00000000325	Arvcf	Armadillo repeat protein deleted in velo-cardio-facial syndrome homolog	protein_coding	11877	-0.288365	0.231081	-0.243044	0.0975434	-0.679215	0.354704	-0.48633	0.202125	-0.0548272	0.00968884	0.0880527	-0.0582405	0.00859271	0.0780047	0.0204251	0.00841711	0.076397
ENSMUSG00000042082	Arsb	arylsulfatase B	protein_coding	11881	-0.49243	0.157	-0.279782	0.16496	-1.2	0	-0.582103	0.150032	-0.0228795	0.00429255	0.0387995	0.0477464	0.00711962	0.0645361	-0.0291208	0.00726468	0.0658606
ENSMUSG00000022620	Arsa	Arylsulfatase A	protein_coding	11883	-0.603563	0.196293	-0.512986	0.17198	-1.2	0	-0.713565	0.181928	-0.0490662	0.00843544	0.0765648	0.0294648	0.00735342	0.0666711	0.0631582	0.0109229	0.0993913
ENSMUSG00000031591	Asah1	Acid ceramidase Acid ceramidase subunit alpha Acid ceramidase subunit beta	protein_coding	11886	0.0349049	0.137364	0.252912	0.146151	-0.114645	0.44284	-0.00978946	0.0743831	0.180615	0.0443109	0.417289	0.0889832	0.0138772	0.126652	6.23044e-05	0.0102972	0.0936394
ENSMUSG00000032202	Rab27a	RAB27A member RAS oncogene family	protein_coding	11891	-0.817563	0.286335	-0.670252	0.0430679	-1.2	0	-0.952193	0.281748	-0.0503549	0.0159998	0.14634	-0.00068317	0.0115152	0.104844	-0.014045	0.0094918	0.0862448
ENSMUSG00000026587	Astn1	Astrotactin-1	protein_coding	11899	0.40334	0.12652	0.545112	0.133392	0.035377	0.323547	0.277519	0.0947363	-0.0385686	0.0082894	0.0752282	0.0111681	0.00681896	0.061792	0.00558823	0.00726839	0.0658944
ENSMUSG00000030850	Ate1	Arginyl-tRNA--protein transferase 1	protein_coding	11907	1.04389	0.116329	1.17707	0.0928778	0.70909	0.458645	0.919125	0.157515	-0.000324323	0.00481738	0.0435663	0.0144195	0.00423418	0.0382696	0.00824816	0.00704227	0.06383
ENSMUSG00000023027	Atf1	Cyclic AMP-dependent transcription factor ATF-1	protein_coding	11908	-0.72467	0.123166	-0.66711	0.16687	-1.2	0	-0.911772	0.197611	-0.0907715	0.0131639	0.120056	-0.050207	0.0110279	0.100358	0.0249361	0.0132988	0.121302
ENSMUSG00000027104	Atf2	Cyclic AMP-dependent transcription factor ATF-2	protein_coding	11909	1.05996	0.179889	1.1944	0.0948618	0.74871	0.353547	0.931708	0.159155	0.0222125	0.0063337	0.0573666	0.00835775	0.00450515	0.0407298	0.00683374	0.00314011	0.02835
ENSMUSG00000042406	Atf4	Cyclic AMP-dependent transcription factor ATF-4	protein_coding	11911	0.838562	0.141127	0.962055	0.0684935	0.73298	0.411485	0.775661	0.185057	0.226923	0.0864139	0.851288	0.0746465	0.0115006	0.10471	0.082641	0.0122051	0.111204
ENSMUSG00000034218	Atm	Serine-protein kinase ATM	protein_coding	11920	-0.478062	0.322883	-0.208058	0.128664	-0.700355	0.430539	-0.656829	0.322573	0.10106	0.0182897	0.167674	-0.0413524	0.0159918	0.146266	-0.177589	0.025149	0.23218
ENSMUSG00000018585	Atox1	Copper transport protein ATOX1	protein_coding	11927	0.762995	0.093777	0.74358	0.17812	0.147888	0.55115	0.549049	0.13001	-0.269557	0.0527363	0.50105	-0.0745661	0.010776	0.0980404	0.075224	0.0109748	0.0998696
ENSMUSG00000033161	Atp1a1	Sodium/potassium-transporting ATPase subunit alpha-1	protein_coding	11928	3.1336	0.204144	3.30319	0.0479374	2.8531	0.350528	2.98125	0.211977	0.0499358	0.00919673	0.0835389	-0.0137202	0.00776881	0.0704667	-0.0528528	0.0101044	0.0918675
ENSMUSG00000026576	Atp1b1	Sodium/potassium-transporting ATPase subunit beta-1	protein_coding	11931	3.45412	0.113058	3.57787	0.182493	3.08132	0.376406	3.36814	0.237981	-0.0386163	0.00587918	0.0532255	0.0500675	0.00922285	0.0837784	0.0553598	0.00919906	0.0835602
ENSMUSG00000041329	Atp1b2	Sodium/potassium-transporting ATPase subunit beta-2	protein_coding	11932	2.90812	0.205859	3.14238	0.0680135	2.65704	0.319945	2.82332	0.232966	0.0768654	0.0113072	0.102929	0.0545795	0.00815296	0.0739798	-0.0497129	0.00787824	0.0714672
ENSMUSG00000032412	Atp1b3	Sodium/potassium-transporting ATPase subunit beta-3	protein_coding	11933	1.19463	0.146896	1.33152	0.159347	0.863707	0.327113	1.119	0.224808	0.00194023	0.00779901	0.0707428	0.0627467	0.0105704	0.0961501	0.0537578	0.00923361	0.083877
ENSMUSG00000029467	Atp2a2	Sarcoplasmic/endoplasmic reticulum calcium ATPase 2	protein_coding	11938	3.12826	0.184154	3.22035	0.100826	2.73037	0.454509	2.99091	0.208581	-0.0626153	0.00942674	0.0856481	4.9326e-05	0.00524069	0.0474147	0.0418688	0.00536288	0.0485262
ENSMUSG00000030302	Atp2b2	Plasma membrane calcium-transporting ATPase 2	protein_coding	11941	2.68933	0.162595	2.81493	0.0468519	2.34666	0.40495	2.51931	0.213151	-0.0104403	0.00343526	0.0310239	-0.0322839	0.00466352	0.0421684	-0.0281112	0.00621351	0.0562713
ENSMUSG00000025428	Atp5a1	ATP synthase subunit alpha mitochondrial	protein_coding	11946	2.74482	0.130577	2.83297	0.117759	2.37457	0.388409	2.62121	0.165181	-0.0372475	0.00535955	0.0484958	0.0158075	0.0023381	0.0210922	0.0571554	0.0246063	0.227043
ENSMUSG00000025393	Atp5b	ATP synthase subunit beta mitochondrial	protein_coding	11947	3.25719	0.0980947	3.32957	0.158739	2.86699	0.385091	3.09569	0.179666	-0.0557446	0.00870879	0.0790677	-0.0221934	0.00419134	0.0378808	0.0339002	0.00604222	0.0547105
ENSMUSG00000025781	Atp5c1	ATP synthase subunit gamma mitochondrial	protein_coding	11949	1.92443	0.132383	2.03264	0.203175	1.54628	0.482532	1.83299	0.110811	-0.0461112	0.00763114	0.0692084	0.0460737	0.00779799	0.0707335	0.0639101	0.0103967	0.0945533
ENSMUSG00000000563	Atp5f1	ATP synthase F(0) complex subunit B1 mitochondrial	protein_coding	11950	1.71539	0.127517	1.80784	0.185001	1.30114	0.41708	1.58488	0.167557	-0.0812494	0.013483	0.123005	0.00712236	0.00323281	0.0291896	0.04653	0.00722451	0.0654938
ENSMUSG00000006057	Atp5g1	ATP synthase F(0) complex subunit C1 mitochondrial	protein_coding	11951	1.97882	0.104903	2.01532	0.0896197	1.48785	0.350362	1.72781	0.150807	-0.153867	0.0275542	0.255015	-0.109705	0.0169796	0.155456	-0.0177501	0.0043188	0.0390378
ENSMUSG00000022890	Atp5j	ATP synthase-coupling factor 6 mitochondrial	protein_coding	11957	1.66454	0.124008	1.87622	0.0805773	1.31949	0.42548	1.62114	0.166971	-0.00953328	0.00384009	0.0346941	0.0946103	0.0229597	0.211493	0.0106569	0.00535103	0.0484184
ENSMUSG00000050856	Atp5k	ATP synthase subunit e mitochondrial	protein_coding	11958	2.35164	0.102179	2.43656	0.159589	1.9111	0.430696	2.28144	0.238561	-0.105187	0.0164797	0.150802	0.0694662	0.00900638	0.0817941	0.111461	0.0183702	0.168426
ENSMUSG00000052459	Atp6v1a	Mus musculus ATPase H+ transporting lysosomal V1 subunit A (Atp6v1a) transcript variant 2 mRNA.	protein_coding	11964	2.08132	0.093925	2.18866	0.188548	1.73414	0.436637	1.94757	0.174885	-0.0144946	0.00530764	0.0480237	0.00226441	0.00508783	0.0460246	0.0303633	0.00715861	0.064892
ENSMUSG00000006273	Atp6v1b2	V-type proton ATPase subunit B brain isoform	protein_coding	11966	1.98254	0.151242	2.0719	0.15647	1.55369	0.411668	1.81275	0.196733	-0.0948422	0.0312826	0.290635	-0.031734	0.00431133	0.03897	0.00730299	0.00446022	0.0403218
ENSMUSG00000013160	Atp6v0d1	V-type proton ATPase subunit d 1	protein_coding	11972	1.22941	0.0826718	1.37222	0.122536	0.902425	0.418181	1.06638	0.19673	0.00490126	0.00380955	0.0344171	-0.0228921	0.00497033	0.0449564	-0.0386133	0.00559992	0.0506831
ENSMUSG00000019210	Atp6v1e1	ATPase H+ transporting lysosomal V1 subunit E1	protein_coding	11973	1.94542	0.11537	2.04912	0.168842	1.56065	0.419874	1.82811	0.166368	-0.0507473	0.00762439	0.0691467	0.0223647	0.00398749	0.0360311	0.0483475	0.00719899	0.0652607
ENSMUSG00000015575	Atp6v0e	V-type proton ATPase subunit e 1	protein_coding	11974	0.330369	0.132937	0.366934	0.159918	-0.075545	0.464715	0.145978	0.144608	-0.0697374	0.00973325	0.0884603	-0.0403423	0.00747191	0.0677534	0.0505808	0.0107252	0.097573
ENSMUSG00000019302	Atp6v0a1	ATPase H+ transporting lysosomal V0 subunit A1	protein_coding	11975	1.80891	0.147521	1.88098	0.118011	1.42836	0.394818	1.6344	0.212584	-0.0448575	0.00599896	0.0543165	-0.0376872	0.00576269	0.0521649	0.0201136	0.00448002	0.0405016
ENSMUSG00000037685	Atp8a1	Phospholipid-transporting ATPase IA	protein_coding	11980	1.30593	0.169699	1.44834	0.100758	0.890959	0.433678	1.12002	0.208878	-0.0788653	0.0112299	0.102217	-0.0453295	0.00630453	0.0571007	-0.0578289	0.00876316	0.0795656
ENSMUSG00000027546	Atp9a	Mus musculus ATPase class II type 9A (Atp9a) transcript variant 4 mRNA.	protein_coding	11981	1.68382	0.158804	1.76157	0.093429	1.3418	0.354002	1.54668	0.186813	-0.00736151	0.00539688	0.0488355	0.00182016	0.00273996	0.0247274	0.0536578	0.00895958	0.0813652
ENSMUSG00000054428	Atpif1	ATPase inhibitor mitochondrial	protein_coding	11983	1.559	0.183142	1.64879	0.158047	1.0958	0.42418	1.46274	0.159982	-0.127814	0.0188614	0.173016	0.0401349	0.00766902	0.0695546	0.0782503	0.0108554	0.0987703
ENSMUSG00000024121	Atp6v0c	ATPase H+ transporting lysosomal V0 subunit C	protein_coding	11984	2.12877	0.13121	2.23302	0.147528	1.77953	0.356677	2.02944	0.257958	-0.0159308	0.00437614	0.0395584	0.0418034	0.00771813	0.0700035	0.0650961	0.0107272	0.0975916
ENSMUSG00000041313	Slc7a1	solute carrier family 7 (cationic amino acid transporter y+ system) member 1	protein_coding	11987	-0.685266	0.166756	-0.493016	0.120185	-0.583439	0.355811	-0.78851	0.225396	0.420516	0.188932	2.09648	0.0284861	0.00820038	0.0744136	-0.0274732	0.005709	0.051676
ENSMUSG00000031596	Slc7a2	solute carrier family 7 (cationic amino acid transporter y+ system) member 2	protein_coding	11988	-1.2	0	-0.883928	0.0642979	-1.2	0	-1.2	0	0.174718	0.0347678	0.324182	0.0797612	0.0126024	0.114869	-0.0143715	0.00502628	0.0454651
ENSMUSG00000027312	Atrn	Attractin	protein_coding	11990	0.588145	0.147143	0.679303	0.123618	0.155342	0.424445	0.406608	0.17937	-0.0983868	0.0169423	0.155109	-0.0416208	0.00641312	0.0580906	-0.00488396	0.00247377	0.0223191
ENSMUSG00000000568	Hnrnpd	Heteroous nuclear ribonucleoprotein D0	protein_coding	11991	1.31416	0.212232	1.54071	0.160208	1.08873	0.449153	1.25877	0.252339	0.104765	0.0156478	0.143069	0.0841167	0.011634	0.105939	-0.0123668	0.00690008	0.0625322
ENSMUSG00000021460	Auh	AU RNA binding methylglutaconyl-CoA hydratase	protein_coding	11992	1.04873	0.18886	1.13871	0.1399	0.68798	0.366978	0.857116	0.163743	-0.0271629	0.007073	0.0641105	-0.0499608	0.00814572	0.0739136	-0.0108217	0.00551879	0.0499448
ENSMUSG00000068328	Aup1	ancient ubiquitous protein 1 isoform 2	protein_coding	11993	0.923978	0.241572	1.07347	0.0908255	0.597705	0.418681	0.784355	0.180872	0.00541216	0.00987629	0.0897732	0.000430089	0.00941193	0.0855122	-0.0201995	0.00779425	0.0706993
ENSMUSG00000000142	Axin2	Axin-2	protein_coding	12006	-0.628189	0.125113	-0.473992	0.121211	-1.2	0	-0.58033	0.187442	0.068762	0.0117432	0.106945	0.178508	0.0314875	0.292601	0.149953	0.0266831	0.246732
ENSMUSG00000039781	Cep131	Centrosomal protein of 131 kDa	protein_coding	12009	-0.843862	0.177574	-0.64288	0.276646	-1.2	0	-1.2	0	0.015141	0.0108563	0.0987791	-0.148979	0.0211911	0.194849	-0.221349	0.0314151	0.291906
ENSMUSG00000060802	B2m	Beta-2-microglobulin	protein_coding	12010	0.931472	0.136539	1.12838	0.20384	0.554791	0.509863	0.9096	0.102075	-0.0448062	0.014066	0.1284	0.111426	0.0185744	0.170334	0.0483155	0.0102484	0.0931907
ENSMUSG00000025612	Bach1	Transcription regulator protein BACH1	protein_coding	12013	-1.02287	0.100029	-0.822326	0.126889	-1.2	0	-1.04114	0.107889	0.0625677	0.00956433	0.0869102	0.119957	0.0173243	0.158667	0.0487308	0.00836112	0.0758845
ENSMUSG00000040270	Bach2	Transcription regulator protein BACH2	protein_coding	12014	-1.2	0	-0.955666	0.227496	-1.2	0	-1.2	0	0.151874	0.0253542	0.234124	0.238208	0.0334479	0.311449	0.157006	0.028358	0.262671
ENSMUSG00000024959	Bad	Bcl2-associated agonist of cell death	protein_coding	12015	-0.339754	0.229971	-0.223178	0.163721	-1.2	0	-0.461019	0.191561	-0.0589627	0.0107929	0.0981963	0.0198178	0.00983245	0.0893707	0.0309934	0.0116312	0.105913
ENSMUSG00000003873	Bax	Apoptosis regulator BAX	protein_coding	12028	0.14911	0.216292	0.183096	0.155167	-0.103559	0.382207	-0.149472	0.268459	0.0839046	0.0111943	0.10189	-0.149366	0.021806	0.200629	-0.0654511	0.0106127	0.0965385
ENSMUSG00000004892	Bcan	Brevican core protein	protein_coding	12032	1.40405	0.0997672	1.60901	0.189296	1.0289	0.339281	1.24951	0.178048	-0.0501874	0.00751156	0.0681157	-0.0127287	0.00973086	0.0884384	-0.0795258	0.0141686	0.12935
ENSMUSG00000020650	Bcap29	B-cell receptor-associated protein 29	protein_coding	12033	-0.692335	0.0623288	-0.516317	0.187538	-1.2	0	-0.775766	0.181593	-0.044535	0.00937862	0.0852067	0.0538789	0.0100276	0.0911626	0.00607187	0.00725387	0.0657618
ENSMUSG00000004264	Phb2	Prohibitin-2	protein_coding	12034	0.452879	0.100317	0.513649	0.0478131	0.0769383	0.35563	0.269038	0.160706	-0.0435716	0.00807289	0.0732474	-0.0448464	0.00744402	0.0674986	0.0242825	0.00547791	0.0495728
ENSMUSG00000030268	Bcat1	Branched-chain-amino-acid aminotransferase cytosolic	protein_coding	12035	0.41289	0.193913	0.540058	0.121086	0.108013	0.467018	0.418172	0.183352	0.025571	0.012068	0.109939	0.137074	0.0189172	0.173538	0.142213	0.0247132	0.228055
ENSMUSG00000030826	Bcat2	Branched-chain-amino-acid aminotransferase mitochondrial	protein_coding	12036	-0.99701	0.243306	-0.922937	0.0349826	-1.2	0	-1.2	0	-0.0692836	0.0135117	0.123271	0.0033399	0.0106557	0.0969338	0.0494379	0.0118255	0.107703
ENSMUSG00000060376	Bckdha	branched chain ketoacid dehydrogenase E1 alpha polypeptide	protein_coding	12039	-0.0597792	0.162245	-0.0904662	0.0970404	-0.557983	0.48622	-0.335347	0.138273	-0.159382	0.0254415	0.234951	-0.133174	0.0307663	0.285686	0.0231425	0.00498493	0.0450892
ENSMUSG00000030802	Bckdk	[3-methyl-2-oxobutanoate dehydrogenase	protein_coding	12041	-0.123457	0.135682	-0.104924	0.101192	-0.435711	0.38943	-0.372525	0.246629	0.0205622	0.0054596	0.0494062	-0.10359	0.0165896	0.151825	-0.00125562	0.0119129	0.108509
ENSMUSG00000028191	Bcl10	B-cell lymphoma/leukemia 10	protein_coding	12042	-1.2	0	-0.919255	0.189822	-1.2	0	-1.2	0	0.275801	0.0981444	0.979425	0.12543	0.0161809	0.148024	0.0240517	0.0119009	0.108398
ENSMUSG00000007659	Bcl2l1	Mus musculus BCL2-like 1 (Bcl2l1) transcript variant 5 mRNA.	protein_coding	12048	1.17948	0.125335	1.29994	0.0563162	0.890305	0.364044	1.02031	0.235637	0.043722	0.00624214	0.0565322	-0.0210452	0.00597672	0.0541139	-0.0147746	0.00800681	0.0726429
ENSMUSG00000089682	Bcl2l2	Bcl-2-like protein 2	protein_coding	12050	0.668038	0.142507	0.751619	0.110876	0.314357	0.431781	0.546682	0.171366	-0.019576	0.00312976	0.0282563	0.0162664	0.0036004	0.0325207	0.0638959	0.00976957	0.0887936
ENSMUSG00000022508	Bcl6	B-cell lymphoma 6 protein homolog	protein_coding	12053	-0.0203402	0.211683	0.109149	0.0190224	-0.354929	0.313662	-0.111888	0.335789	-0.00387812	0.00936281	0.0850617	0.0467314	0.0147029	0.1343	0.0398446	0.0146128	0.133466
ENSMUSG00000029681	Bcl7b	B-cell CLL/lymphoma 7 protein family member B	protein_coding	12054	0.0443446	0.180222	0.109466	0.172886	-0.245079	0.460518	-0.175827	0.144225	0.0420254	0.00806735	0.0731966	-0.0794573	0.0114629	0.104362	-0.0168036	0.00805462	0.0730802
ENSMUSG00000030814	Bcl7c	Mus musculus B cell CLL/lymphoma 7C (Bcl7c) transcript variant 1 mRNA.	protein_coding	12055	0.00566884	0.119284	0.336928	0.0252809	-0.219458	0.368891	-0.211511	0.0911188	0.100401	0.0138607	0.1265	-0.0782357	0.0103459	0.0940862	-0.267597	0.0710169	0.688012
ENSMUSG00000032757	Bet1	BET1 homolog	protein_coding	12068	-0.655019	0.0443648	-0.490805	0.183677	-1.2	0	-0.72044	0.188052	0.00726781	0.0119431	0.108787	0.0700061	0.0134394	0.122602	0.0372268	0.00881107	0.0800046
ENSMUSG00000042750	Bex2	Protein BEX2	protein_coding	12069	1.27388	0.120912	1.33809	0.19375	0.895922	0.483076	1.18007	0.157286	-0.0423836	0.00759942	0.0689185	0.0460405	0.00733005	0.0664576	0.106256	0.0176763	0.161949
ENSMUSG00000046432	Bex3	Protein BEX3	protein_coding	12070	0.897535	0.171749	0.990526	0.196182	0.574859	0.377915	0.839549	0.251937	0.0131506	0.00513547	0.0464578	0.0785491	0.012111	0.110335	0.113702	0.0154	0.140767
ENSMUSG00000003452	Bicd1	Protein bicaudal D homolog 1	protein_coding	12121	0.433895	0.20115	0.60443	0.0636247	0.128194	0.410184	0.299264	0.141574	0.0300403	0.00585085	0.0529676	0.00696889	0.00567183	0.0513376	-0.0353541	0.00571176	0.0517012
ENSMUSG00000019874	Fabp7	Fatty acid-binding protein brain	protein_coding	12140	0.737262	0.130938	0.782763	0.181444	-0.648377	0.317006	0.43093	0.137348	-1.03128	0.891673	74.082	-0.151023	0.0242641	0.223807	-0.0734875	0.0169611	0.155284
ENSMUSG00000030528	Blm	Bloom syndrome protein homolog	protein_coding	12144	-0.728035	0.346285	-0.56042	0.382918	-1.2	0	-1.2	0	-0.222659	0.0307215	0.285257	-0.160597	0.0222546	0.20485	-0.197468	0.0281514	0.260701
ENSMUSG00000026739	Bmi1	Polycomb complex protein BMI-1	protein_coding	12151	-0.0515075	0.133783	0.157808	0.14043	-0.252747	0.378746	-0.167985	0.166627	0.130163	0.0342287	0.318976	0.025055	0.00396555	0.035832	-0.0529858	0.00632081	0.0572491
ENSMUSG00000022098	Bmp1	Bone morphotic protein 1	protein_coding	12153	0.882274	0.296859	0.979205	0.0322351	0.584988	0.376135	0.690338	0.184659	0.0322923	0.0133642	0.121907	-0.0460185	0.0139333	0.127171	-0.0178195	0.00737775	0.0668933
ENSMUSG00000021796	Bmpr1a	Bone morphotic protein receptor type-1A	protein_coding	12166	0.621152	0.0813612	0.793007	0.127176	0.29219	0.426536	0.517607	0.235926	0.00715859	0.0047126	0.0426142	0.0362286	0.00690991	0.0626219	-0.00827763	0.00647597	0.0586637
ENSMUSG00000052430	Bmpr1b	Mus musculus bone morphotic protein receptor type 1B (Bmpr1b) transcript variant 6 mRNA.	protein_coding	12167	-1.01173	0.138602	-0.946	0.181819	-1.2	0	-1.2	0	-0.0823995	0.0113185	0.103033	-0.13491	0.0287677	0.266578	-0.0708846	0.0114843	0.104559
ENSMUSG00000067336	Bmpr2	Bone morphotic protein receptor type-2	protein_coding	12168	0.376956	0.0782304	0.556546	0.130601	0.0134245	0.468371	0.256841	0.156249	-0.0297587	0.00732244	0.0663881	0.0161218	0.00526744	0.047658	-0.0292893	0.00516968	0.0467689
ENSMUSG00000011958	Bnip2	BCL2/adenovirus E1B 19 kDa protein-interacting protein 2	protein_coding	12175	0.167173	0.163416	0.249867	0.0748014	-0.226739	0.412752	-0.0333442	0.127833	-0.0566348	0.00915099	0.0831195	-0.0553446	0.00997673	0.0906955	-0.0141223	0.00641388	0.0580976
ENSMUSG00000078566	Bnip3	BCL2/adenovirus E1B 19 kDa protein-interacting protein 3	protein_coding	12176	0.848757	0.122005	0.947163	0.199752	0.45783	0.471805	0.733319	0.150928	-0.057484	0.00763704	0.0692623	0.0242806	0.00458153	0.0414236	0.0560618	0.00962194	0.0874388
ENSMUSG00000022051	Bnip3l	BCL2/adenovirus E1B 19 kDa protein-interacting protein 3-like	protein_coding	12177	0.620869	0.10528	0.758277	0.151561	0.378724	0.474893	0.599357	0.218505	0.086043	0.0145308	0.132706	0.113461	0.0172152	0.157651	0.109766	0.0163239	0.149353
ENSMUSG00000022557	Bop1	Ribosome biosis protein BOP1	protein_coding	12181	-0.312522	0.12045	-0.294267	0.0511758	-1.2	0	-0.536723	0.172707	-0.0577974	0.00757349	0.0686816	-0.0838302	0.0126275	0.115101	0.0271917	0.00774499	0.070249
ENSMUSG00000038871	Bpgm	Bisphosphoglycerate mutase	protein_coding	12183	-0.15671	0.194391	0.00634623	0.163279	-0.520546	0.45922	-0.198555	0.290501	-0.0190239	0.00713425	0.0646697	0.0882728	0.0134672	0.122859	0.0611852	0.0109064	0.0992399
ENSMUSG00000021127	Zfp36l1	zinc finger protein 36 C3H type-like 1	protein_coding	12192	-0.933933	0.126911	-0.844024	0.224743	-1.2	0	-1.2	0	0.106775	0.0160841	0.147124	-0.0536165	0.0117363	0.106881	-0.00849391	0.0103728	0.0943335
ENSMUSG00000024073	Birc6	Baculoviral IAP repeat-containing protein 6	protein_coding	12211	1.56946	0.140181	1.70203	0.107585	1.24216	0.422038	1.40421	0.231024	0.00463611	0.00295721	0.0266939	-0.0260798	0.00826641	0.0750178	-0.030848	0.00776127	0.0703978
ENSMUSG00000031327	Chic1	Cysteine-rich hydrophobic domain-containing protein 1	protein_coding	12212	-0.850951	0.0732076	-0.633974	0.138444	-1.2	0	-0.976669	0.153814	0.000579897	0.00812004	0.0736786	0.0143572	0.0074816	0.0678419	-0.0719003	0.0102848	0.093525
ENSMUSG00000023175	Bsg	Basigin	protein_coding	12215	2.4819	0.114028	2.6066	0.110827	2.11043	0.385524	2.38138	0.132098	-0.0396558	0.00644181	0.0583521	0.0381006	0.00579556	0.0524641	0.0426322	0.00641391	0.0580979
ENSMUSG00000032589	Bsn	Protein bassoon	protein_coding	12217	1.3521	0.190383	1.51752	0.0674989	1.05346	0.351033	1.18167	0.237113	0.0351432	0.00875672	0.0795067	-0.0333102	0.00657419	0.0595593	-0.0633299	0.012163	0.110815
ENSMUSG00000036478	Btg1	Protein BTG1	protein_coding	12226	0.758342	0.228731	0.873949	0.124643	0.482974	0.418269	0.610044	0.236204	0.0528042	0.0112312	0.102229	-0.00888759	0.00992917	0.0902587	0.00748681	0.00850851	0.0772337
ENSMUSG00000020423	Btg2	Protein BTG2	protein_coding	12227	-0.999883	0.167129	-0.700199	0.267127	-1.2	0	-1.2	0	0.012602	0.0130021	0.11856	-0.0387402	0.012445	0.113417	-0.196699	0.0278498	0.257829
ENSMUSG00000025217	Btrc	F-box/WD repeat-containing protein 1A	protein_coding	12234	-0.335932	0.181809	-0.176202	0.112861	-0.695435	0.376889	-0.492694	0.10363	-0.0264871	0.00518919	0.0469463	-0.0170491	0.0061067	0.055298	-0.0444631	0.00721529	0.0654095
ENSMUSG00000066979	Bub3	Mitotic checkpoint protein BUB3	protein_coding	12237	0.336432	0.105071	0.400904	0.132206	-0.0199493	0.443208	0.176179	0.11435	-0.0230822	0.00435919	0.0394044	-0.0214655	0.00525095	0.047508	0.044899	0.00683998	0.0619838
ENSMUSG00000051154	Commd3	COMM domain-containing protein 3	protein_coding	12238	0.647581	0.181875	0.853741	0.14546	0.453428	0.514327	0.568444	0.195516	0.132383	0.0187389	0.171871	0.0501538	0.0132201	0.120575	-0.0168564	0.0120741	0.109995
ENSMUSG00000023224	Serping1	serine (or cysteine) peptidase inhibitor clade G member 1	protein_coding	12258	-1.2	0	-1.1394	0.036863	-1.2	0	-1.2	0	0.245379	0.0440733	0.414948	0.153788	0.0208695	0.191829	-0.0129443	0.01049	0.0954111
ENSMUSG00000036887	C1qa	Complement C1q subcomponent subunit A	protein_coding	12259	-0.899356	0.224867	-0.734395	0.0880734	-1.2	0	-1.05488	0.13948	-0.0553573	0.0181652	0.166512	-0.0198848	0.0206369	0.189646	-0.0442774	0.0189404	0.173754
ENSMUSG00000036905	C1qb	Complement C1q subcomponent subunit B	protein_coding	12260	-0.937637	0.178422	-0.977718	0.231204	-1.2	0	-1.2	0	-0.166539	0.0219321	0.201815	-0.112382	0.0214108	0.196914	0.0366655	0.0195251	0.179225
ENSMUSG00000018446	C1qbp	complement C1q binding protein	protein_coding	12261	-0.125689	0.0924517	0.077608	0.11373	-0.29282	0.314661	-0.134167	0.282663	0.156577	0.0263758	0.243813	0.12418	0.0169978	0.155626	0.052367	0.00981337	0.0891956
ENSMUSG00000036896	C1qc	Complement C1q subcomponent subunit C	protein_coding	12262	-1.04986	0.0421707	-0.971654	0.190259	-1.2	0	-1.2	0	-0.205031	0.0288195	0.267073	0.00270499	0.0150515	0.137533	0.0596692	0.0158555	0.144998
ENSMUSG00000032115	Hyou1	Hypoxia up-regulated protein 1	protein_coding	12282	0.404395	0.171494	0.509167	0.145641	0.127874	0.415211	0.319969	0.19263	0.0532797	0.00777875	0.0705576	0.051838	0.00782041	0.0709384	0.0779447	0.0110523	0.100583
ENSMUSG00000036707	Cab39	Mus musculus calcium binding protein 39 (Cab39) transcript variant 3 mRNA.	protein_coding	12283	0.909542	0.0947637	1.03133	0.133044	0.541398	0.479409	0.752307	0.151853	-0.0342535	0.00681939	0.0617959	-0.0185927	0.00571591	0.051739	-0.010129	0.0047594	0.0430395
ENSMUSG00000034656	Cacna1a	Voltage-dependent P/Q-type calcium channel subunit alpha-1A	protein_coding	12286	2.38697	0.193423	2.5534	0.0303805	2.06934	0.349452	2.20835	0.213649	0.0180025	0.00598167	0.054159	-0.0391022	0.0069916	0.0633675	-0.0737451	0.0106765	0.0971257
ENSMUSG00000004113	Cacna1b	Voltage-dependent N-type calcium channel subunit alpha-1B	protein_coding	12287	0.741882	0.138996	0.914319	0.159118	0.340407	0.377107	0.583782	0.246471	-0.0677116	0.0116997	0.106544	-0.0201972	0.00612816	0.0554935	-0.0582708	0.0109851	0.0999638
ENSMUSG00000051331	Cacna1c	Voltage-dependent L-type calcium channel subunit alpha-1C	protein_coding	12288	0.641786	0.175279	0.805624	0.0793219	0.383036	0.358042	0.473952	0.226492	0.0734607	0.0107221	0.0975447	-0.0291795	0.00711455	0.0644898	-0.060403	0.0100027	0.0909338
ENSMUSG00000015968	Cacna1d	Voltage-dependent L-type calcium channel subunit alpha-1D	protein_coding	12289	-0.384204	0.179042	-0.197725	0.107355	-0.72254	0.380378	-0.514109	0.177451	-0.00341675	0.00639664	0.0579404	0.0126757	0.00802675	0.0728253	-0.0478199	0.00806656	0.0731894
ENSMUSG00000004110	Cacna1e	calcium voltage-gated channel subunit alpha1 E	protein_coding	12290	1.3903	0.163588	1.46916	0.16822	1.07491	0.429294	1.1514	0.216137	0.0194431	0.0078675	0.071369	-0.0972671	0.0144649	0.132095	-0.0465227	0.00755262	0.0684909
ENSMUSG00000020866	Cacna1g	calcium channel voltage-dependent T type alpha 1G subunit	protein_coding	12291	1.98089	0.184307	2.07983	0.0319791	1.6269	0.36844	1.74723	0.19156	-0.017983	0.0093531	0.0849727	-0.0912588	0.0141556	0.12923	-0.0643124	0.0106185	0.0965925
ENSMUSG00000040118	Cacna2d1	Voltage-dependent calcium channel subunit alpha-2/delta-1 Voltage-dependent calcium channel subunit alpha-2-1 Voltage-dependent calcium channel subunit delta-1	protein_coding	12293	0.49387	0.151018	0.73948	0.117851	0.237912	0.366702	0.392849	0.165508	0.0723622	0.0110925	0.100953	0.0416345	0.00622347	0.056362	-0.0776691	0.0125117	0.114032
ENSMUSG00000021991	Cacna2d3	Voltage-dependent calcium channel subunit alpha-2/delta-3 Voltage-dependent calcium channel subunit alpha-2-3 Voltage-dependent calcium channel subunit delta-3	protein_coding	12294	-0.374214	0.135692	-0.168527	0.13193	-1.2	0	-0.528031	0.208398	-0.0561037	0.00852499	0.0773846	-0.0140066	0.00402362	0.0363589	-0.0915466	0.0129315	0.117908
ENSMUSG00000020882	Cacnb1	Voltage-dependent L-type calcium channel subunit beta-1	protein_coding	12295	-0.690939	0.0573632	-0.352223	0.235861	-1.2	0	-0.889298	0.270114	0.00309688	0.010471	0.0952366	-0.0527372	0.0133601	0.121869	-0.244641	0.0338593	0.315413
ENSMUSG00000057914	Cacnb2	Voltage-dependent L-type calcium channel subunit beta-2	protein_coding	12296	0.11299	0.0695782	0.264556	0.164487	-0.306773	0.445704	0.00562832	0.108958	-0.0836358	0.0125795	0.114658	0.0325332	0.00831958	0.0755044	0.00961707	0.00648458	0.0587421
ENSMUSG00000003352	Cacnb3	Mus musculus calcium channel voltage-dependent beta 3 subunit (Cacnb3) transcript variant 4 mRNA.	protein_coding	12297	-0.314223	0.239687	-0.168301	0.250009	-1.2	0	-0.501737	0.238218	-0.044311	0.010435	0.0949052	-0.0460919	0.0102093	0.0928316	-0.0686667	0.0134319	0.122533
ENSMUSG00000017412	Cacnb4	Mus musculus calcium channel voltage-dependent beta 4 subunit (Cacnb4) transcript variant 6 mRNA.	protein_coding	12298	1.49168	0.156612	1.64168	0.07951	1.17879	0.493303	1.34388	0.165558	0.019163	0.00790499	0.0717117	-0.00646088	0.00687598	0.0623123	-0.0252346	0.00672217	0.0609089
ENSMUSG00000019146	Cacng2	Voltage-dependent calcium channel gamma-2 subunit	protein_coding	12300	0.101671	0.189764	0.293389	0.0410706	-0.212879	0.34799	-0.0393411	0.273574	0.0159934	0.00617172	0.0558904	-0.0040916	0.00784256	0.071141	-0.0565557	0.0104777	0.0952976
ENSMUSG00000014226	Cacybp	Calcyclin-binding protein	protein_coding	12301	-0.216433	0.0293718	-0.0279193	0.135056	-0.521859	0.431051	-0.269744	0.233219	0.0224276	0.00936216	0.0850557	0.0812477	0.013395	0.122192	0.0267894	0.00956702	0.0869349
ENSMUSG00000025823	Pdia4	protein disulfide isomerase family A member 4	protein_coding	12304	-0.146551	0.0683328	-0.0410337	0.119609	-0.470765	0.448482	-0.169202	0.208245	0.00741537	0.00679982	0.0616174	0.116546	0.0152295	0.139185	0.139736	0.0201184	0.184783
ENSMUSG00000003534	Ddr1	Epithelial discoidin domain-containing receptor 1	protein_coding	12305	0.201422	0.0785642	0.372261	0.0736546	-0.112933	0.271693	0.143941	0.249203	0.016415	0.0128683	0.117325	0.0731823	0.0150667	0.137675	0.0389923	0.0123856	0.112868
ENSMUSG00000028222	Calb1	Calbindin	protein_coding	12307	2.03273	0.182637	2.13533	0.0839675	1.6521	0.452233	1.81164	0.185048	-0.0481002	0.00803767	0.0729252	-0.0826484	0.0114227	0.103992	-0.0539528	0.00838634	0.0761154
ENSMUSG00000003657	Calb2	Calretinin	protein_coding	12308	2.06692	0.157723	2.23604	0.153765	1.84018	0.295553	2.02174	0.249914	0.101786	0.0145583	0.132961	0.0890042	0.0137523	0.125496	0.0491165	0.0175844	0.161093
ENSMUSG00000001175	Calm1	Calmodulin-1	protein_coding	12313	3.0259	0.122807	3.1268	0.159589	2.6546	0.44316	2.86341	0.168967	-0.0378459	0.00489927	0.0443105	-0.0237872	0.00374649	0.0338452	0.00590563	0.00383368	0.0346359
ENSMUSG00000036438	Calm2	Calmodulin-1	protein_coding	12314	3.38755	0.167698	3.49449	0.180811	3.0067	0.475795	3.25916	0.204266	-0.0459899	0.00704296	0.0638362	0.0100446	0.00455519	0.0411843	0.0334036	0.00759668	0.0688934
ENSMUSG00000019370	Calm3	Calmodulin-1	protein_coding	12315	3.52174	0.136147	3.58577	0.170184	3.12926	0.419525	3.35807	0.20689	-0.0565782	0.00963488	0.0875575	-0.0242134	0.00459197	0.0415184	0.0392243	0.00697093	0.0631788
ENSMUSG00000003814	Calr	Calreticulin	protein_coding	12317	1.81944	0.154049	1.91136	0.182524	1.47309	0.477473	1.75918	0.173495	-0.0152297	0.00934821	0.0849278	0.0737842	0.0123225	0.112286	0.110386	0.0150007	0.137062
ENSMUSG00000041261	Car8	Carbonic anhydrase-related protein	protein_coding	12319	3.10311	0.159858	3.17857	0.0940016	2.67619	0.472307	2.89651	0.187844	-0.0922463	0.0141319	0.12901	-0.067378	0.0103807	0.0944067	-0.0112525	0.00726945	0.0659041
ENSMUSG00000029767	Calu	Calumenin	protein_coding	12321	0.360944	0.136982	0.558663	0.10567	0.129903	0.402166	0.32066	0.175667	0.101741	0.0327501	0.30473	0.0983138	0.0305861	0.283961	0.02869	0.0046384	0.0419401
ENSMUSG00000024617	Camk2a	Calcium/calmodulin-dependent protein kinase type II subunit alpha	protein_coding	12322	0.018753	0.045797	0.320704	0.618844	-0.386549	0.457097	-0.0473589	0.473199	-0.0723407	0.0118078	0.10754	0.0669334	0.0203818	0.187253	-0.0892061	0.031711	0.294745
ENSMUSG00000057897	Camk2b	Calcium/calmodulin-dependent protein kinase type II subunit beta	protein_coding	12323	2.21766	0.173668	2.32349	0.082784	1.86126	0.391999	2.04173	0.218427	-0.0240504	0.00427629	0.0386519	-0.0372825	0.0052001	0.0470456	-0.0134504	0.00525082	0.0475068
ENSMUSG00000021820	Camk2g	Calcium/calmodulin-dependent protein kinase type II subunit gamma	protein_coding	12325	0.70154	0.101422	0.846116	0.16488	0.283437	0.393813	0.527106	0.176797	-0.0853471	0.0145327	0.132723	-0.0324167	0.00802252	0.0727866	-0.050728	0.00819435	0.0743585
ENSMUSG00000038128	Camk4	calcium/calmodulin-dependent protein kinase IV	protein_coding	12326	1.60046	0.173965	1.77244	0.0998156	1.27133	0.39779	1.4746	0.218577	0.00475177	0.00296511	0.0267654	0.0105077	0.00637299	0.0577248	-0.0290316	0.00976921	0.0887903
ENSMUSG00000021501	Caml	Calcium signal-modulating cyclophilin ligand	protein_coding	12328	-0.0355121	0.152505	0.0478674	0.024126	-0.459771	0.305262	-0.156908	0.165422	-0.0883067	0.0143159	0.130715	0.0173066	0.0077773	0.0705443	0.0625096	0.00957549	0.0870126
ENSMUSG00000020368	Canx	Calnexin	protein_coding	12330	1.95837	0.13212	2.07752	0.150976	1.61627	0.445505	1.87281	0.179679	-0.00791192	0.00624725	0.0565787	0.0527312	0.00871151	0.0790926	0.0603385	0.0106907	0.0972562
ENSMUSG00000028656	Cap1	Mus musculus CAP adenylate cyclase-associated protein 1 (yeast) (Cap1) transcript variant 3 mRNA.	protein_coding	12331	0.706355	0.186069	0.840271	0.166257	0.38618	0.4691	0.584867	0.199791	0.0143187	0.00668622	0.0605811	0.0181748	0.00584245	0.0528911	0.0120489	0.00606227	0.0548932
ENSMUSG00000026509	Capn2	Calpain-2 catalytic subunit	protein_coding	12334	0.880339	0.152109	0.983622	0.179241	0.574859	0.419624	0.753643	0.179954	0.0285721	0.00422813	0.0382147	0.00985336	0.00352614	0.0318476	0.0373504	0.00657153	0.059535
ENSMUSG00000001794	Capns1	calpain small subunit 1	protein_coding	12336	1.17888	0.108757	1.31196	0.0885678	0.847109	0.345881	1.00905	0.197994	0.00171259	0.00677327	0.0613752	-0.0306573	0.00699619	0.0634093	-0.0377228	0.00644209	0.0583547
ENSMUSG00000035547	Capn5	Calpain-5	protein_coding	12337	-1.2	0	-1.02111	0.0977528	-1.2	0	-1.2	0	-0.11419	0.0150807	0.137804	0.0603574	0.0160431	0.146742	0.120491	0.0197088	0.180945
ENSMUSG00000021893	Capn7	Calpain-7	protein_coding	12339	-0.0811281	0.148067	0.132774	0.115763	-0.430582	0.456754	-0.201633	0.191634	-0.0130559	0.00541571	0.0490068	0.0178354	0.00471976	0.0426792	-0.0662458	0.00903593	0.0820649
ENSMUSG00000070372	Capza1	NA	protein_coding	12340	0.302688	0.141231	0.375548	0.199096	-0.139024	0.420171	0.143587	0.260141	-0.101939	0.0169619	0.155291	-0.0197735	0.0090988	0.0826411	0.0392883	0.0103515	0.0941378
ENSMUSG00000015733	Capza2	F-actin-capping protein subunit alpha-2	protein_coding	12343	1.15883	0.120757	1.29665	0.126209	0.80911	0.438565	1.00483	0.16825	-0.0148817	0.00372376	0.0336391	-0.0144063	0.00404931	0.036592	-0.0211741	0.00408398	0.0369065
ENSMUSG00000028745	Capzb	F-actin-capping protein subunit beta	protein_coding	12345	0.701446	0.17731	0.860052	0.0780825	0.320458	0.3762	0.60393	0.179419	-0.047224	0.00707495	0.0641282	0.0400155	0.006313	0.0571779	0.0132916	0.00502497	0.0454531
ENSMUSG00000003273	Car11	Carbonic anhydrase-related protein 11	protein_coding	12348	0.382149	0.180912	0.494971	0.104424	0.0476133	0.368407	0.17949	0.151829	-0.000209728	0.00552335	0.0499862	-0.0593261	0.00926873	0.084199	-0.0399491	0.00961861	0.0874082
ENSMUSG00000027562	Car2	Mus musculus carbonic anhydrase 2 (Car2) transcript variant 2 mRNA.	protein_coding	12349	1.18651	0.0779727	1.24283	0.170745	0.712925	0.348721	1.13159	0.202107	-0.134169	0.0191072	0.175315	0.0781347	0.0138942	0.12681	0.153648	0.0232111	0.213864
ENSMUSG00000000805	Car4	Carbonic anhydrase 4	protein_coding	12351	1.03322	0.229774	1.07335	0.0763536	0.735105	0.29963	0.903595	0.296998	0.0283746	0.00990985	0.0900813	0.0109505	0.0106171	0.0965794	0.0924864	0.0145428	0.132817
ENSMUSG00000031883	Car7	Carbonic anhydrase 7	protein_coding	12354	-0.156509	0.14512	-0.0228371	0.0847183	-0.353123	0.355219	-0.207539	0.187705	0.130626	0.0411692	0.386432	0.0838923	0.0119929	0.109246	0.0759979	0.0131237	0.119684
ENSMUSG00000027187	Cat	Catalase	protein_coding	12359	-0.310993	0.0342862	-0.171599	0.197953	-0.616875	0.370048	-0.513753	0.144116	0.0221204	0.00955934	0.0868645	-0.0644295	0.0113778	0.103578	-0.0694519	0.0126404	0.11522
ENSMUSG00000031012	Cask	Peripheral plasma membrane protein CASK	protein_coding	12361	1.20222	0.206633	1.37588	0.143051	0.86411	0.32847	1.10293	0.217866	-0.00389899	0.00745585	0.0676067	0.041202	0.00902483	0.0819632	-0.00452959	0.00787234	0.0714132
ENSMUSG00000029863	Casp2	Caspase-2 Caspase-2 subunit p18 Caspase-2 subunit p13 Caspase-2 subunit p12	protein_coding	12366	0.117557	0.127763	0.141749	0.176328	-0.218366	0.411054	-0.128011	0.181467	-0.0011009	0.00575641	0.0521076	-0.102703	0.016589	0.15182	-0.000521737	0.00688034	0.062352
ENSMUSG00000028914	Casp9	Mus musculus caspase 9 (Casp9) transcript variant 3 mRNA.	protein_coding	12371	-0.952265	0.112754	-0.796079	0.123491	-1.2	0	-1.2	0	0.0188511	0.00641807	0.0581357	-0.0139915	0.00536273	0.0485248	-0.0385949	0.00746448	0.0676856
ENSMUSG00000027861	Casq2	Mus musculus calsequestrin 2 (Casq2) transcript variant 1 mRNA.	protein_coding	12373	-0.42991	0.17798	-0.236278	0.130471	-0.715168	0.407839	-0.515489	0.208357	0.0510303	0.00766675	0.0695339	0.0554504	0.00889776	0.0807987	-0.0109511	0.00861731	0.0782299
ENSMUSG00000037815	Ctnna1	Catenin alpha-1	protein_coding	12385	-0.301386	0.12306	-0.107959	0.171661	-0.616026	0.373234	-0.351885	0.162882	0.0169057	0.00718572	0.0651396	0.0889596	0.0188312	0.172734	0.021232	0.00557333	0.0504411
ENSMUSG00000063063	Ctnna2	Mus musculus catenin (cadherin associated protein) alpha 2 (Ctnna2) transcript variant 4 mRNA.	protein_coding	12386	0.467507	0.115609	0.638314	0.135597	0.0376793	0.423051	0.400483	0.235428	-0.0976789	0.0177826	0.162941	0.0697052	0.0111818	0.101774	0.0265731	0.00863581	0.0783993
ENSMUSG00000006932	Ctnnb1	Catenin beta-1	protein_coding	12387	2.33188	0.125715	2.48353	0.121302	1.98594	0.428471	2.15435	0.171173	-0.0139207	0.00393666	0.0355699	-0.0343249	0.00645115	0.0584373	-0.0585526	0.00926522	0.0841668
ENSMUSG00000006586	Runx1t1	runt-related transcription factor 1; translocated to 1 (cyclin D-related)	protein_coding	12395	-0.624359	0.134991	-0.601599	0.209095	-1.2	0	-0.857627	0.213643	-0.0590861	0.00766046	0.0694764	-0.0937422	0.0129557	0.118132	0.0158657	0.00954228	0.0867079
ENSMUSG00000038533	Cbfa2t2	core-binding factor runt domain alpha subunit 2 translocated to 2 (human)	protein_coding	12396	-0.0320516	0.112361	0.141826	0.0704492	-0.37476	0.434751	-0.146374	0.134126	-0.0043829	0.00714114	0.0647325	0.0269001	0.0082298	0.0746828	-0.024088	0.0105367	0.0958397
ENSMUSG00000006362	Cbfa2t3	Protein CBFA2T3	protein_coding	12398	-0.649	0.208067	-0.217779	0.169034	-1.2	0	-0.595044	0.207277	0.122042	0.0193377	0.177471	0.187924	0.0266133	0.246069	-0.0975102	0.0189575	0.173915
ENSMUSG00000031885	Cbfb	Core-binding factor subunit beta	protein_coding	12400	-1.01149	0.0933511	-0.814755	0.1088	-1.2	0	-1.0919	0.0365748	0.123858	0.0191048	0.175292	0.0598476	0.0117137	0.106673	0.00328294	0.00961959	0.0874173
ENSMUSG00000034342	Cbl	E3 ubiquitin-protein ligase CBL	protein_coding	12402	0.380668	0.093257	0.48295	0.257128	-0.088019	0.227076	0.16363	0.0879335	-0.14358	0.0219363	0.201855	-0.0812451	0.0117956	0.107428	-0.0352156	0.0122332	0.111462
ENSMUSG00000031654	Cbln1	Cerebellin-1 Cerebellin	protein_coding	12404	2.58026	0.192787	2.67325	0.103423	2.30683	0.362422	2.40973	0.175103	0.056579	0.00956737	0.0869381	-0.0370666	0.00717522	0.0650437	0.00484168	0.00612461	0.0554611
ENSMUSG00000070436	Serpinh1	Serpin H1	protein_coding	12406	-0.714486	0.204649	-0.703534	0.143624	-0.42096	0.336259	-0.761016	0.168088	0.594641	0.256741	3.10884	0.0811166	0.0162854	0.148995	0.206755	0.0609523	0.584177
ENSMUSG00000051483	Cbr1	Carbonyl reductase	protein_coding	12408	-0.0782567	0.12965	-0.0736661	0.169232	-0.437703	0.524179	-0.222228	0.193452	-0.0223536	0.00883681	0.0802403	-0.000817462	0.00688653	0.0624086	0.116315	0.0173727	0.159119
ENSMUSG00000024039	Cbs	Cystathionine beta-synthase	protein_coding	12411	-0.186702	0.127014	-0.113496	0.113183	-0.196932	0.359901	-0.320714	0.210594	0.307375	0.0533491	0.507201	0.00107337	0.00601607	0.0544724	0.0574709	0.00809367	0.0734374
ENSMUSG00000018666	Cbx1	Chromobox protein homolog 1	protein_coding	12412	-0.78098	0.199256	-0.757777	0.0480942	-1.2	0	-0.775282	0.160995	-0.0280774	0.0104124	0.0946974	0.139897	0.0194129	0.178175	0.236894	0.0461773	0.435715
ENSMUSG00000029836	Cbx3	chromobox protein homolog 3	protein_coding	12417	1.1419	0.140139	1.2609	0.17035	0.813206	0.417929	1.00065	0.173657	0.00638906	0.00276518	0.0249557	-0.00219272	0.00235986	0.021289	0.0091625	0.00563826	0.0510321
ENSMUSG00000039989	Cbx4	E3 SUMO-protein ligase CBX4	protein_coding	12418	-0.630325	0.305969	-0.527971	0.185078	-1.2	0	-0.779453	0.167013	0.0781	0.0156049	0.14267	-0.00899416	0.0109884	0.0999946	0.0157625	0.00677364	0.0613785
ENSMUSG00000009575	Cbx5	Mus musculus chromobox 5 (Cbx5) transcript variant 4 mRNA.	protein_coding	12419	0.904966	0.0853062	0.998181	0.134764	0.462883	0.444863	0.755861	0.19064	-0.105921	0.0154628	0.141351	-0.00748147	0.00590762	0.0534846	0.0266355	0.0049582	0.0448462
ENSMUSG00000025907	Rb1cc1	RB1-inducible coiled-coil protein 1	protein_coding	12421	1.20459	0.219595	1.38223	0.0973417	0.917673	0.432336	1.08857	0.207932	0.0481098	0.0112367	0.102279	0.0248617	0.00888859	0.0807147	-0.0267231	0.00521773	0.0472059
ENSMUSG00000032532	Cck	Cholecystokinin Cholecystokinin-33 Cholecystokinin-12 Cholecystokinin-8	protein_coding	12424	0.19553	0.00736463	0.430895	0.410592	-0.310904	0.520215	-0.128549	0.390136	-0.169482	0.0219253	0.201751	-0.17049	0.0253818	0.234385	-0.259456	0.0346784	0.323318
ENSMUSG00000000184	Ccnd2	G1/S-specific cyclin-D2	protein_coding	12444	-1.2	0	-1.2	0	-0.842954	0.346458	-1.2	0	1.25954	0.417326	6.44603	0.214579	0.0417714	0.392331	0.00600203	0.018333	0.168079
ENSMUSG00000034165	Ccnd3	G1/S-specific cyclin-D3	protein_coding	12445	-0.580076	0.0749299	-0.428337	0.067788	-1.2	0	-0.675143	0.125001	0.00399868	0.00825893	0.0749494	0.0403814	0.00706409	0.0640292	0.0175534	0.00632273	0.0572666
ENSMUSG00000002068	Ccne1	G1/S-specific cyclin-E1	protein_coding	12447	-0.989351	0.095746	-0.800198	0.299293	-1.2	0	-1.2	0	0.00608253	0.0180975	0.165879	0.0304751	0.0118104	0.107564	-0.0243628	0.0184571	0.169237
ENSMUSG00000020326	Ccng1	Cyclin-G1	protein_coding	12450	0.146265	0.104755	0.323521	0.150687	-0.0696914	0.466752	0.0444482	0.10871	0.120504	0.021321	0.19607	0.0383178	0.00747236	0.0677575	-0.00951128	0.00626712	0.0567598
ENSMUSG00000029385	Ccng2	Cyclin-G2	protein_coding	12452	0.261438	0.153482	0.439637	0.160783	-0.0762546	0.398583	0.0691156	0.246464	-0.00254349	0.00664786	0.0602312	-0.0502208	0.00962796	0.087494	-0.100038	0.0145972	0.133321
ENSMUSG00000063015	Ccni	Cyclin-I	protein_coding	12453	2.36374	0.183358	2.53252	0.00799402	2.1172	0.400404	2.23168	0.164105	0.0877144	0.015117	0.138141	0.0079331	0.00439269	0.0397086	-0.0311036	0.00848879	0.0770532
ENSMUSG00000021258	Ccnk	cyclin K	protein_coding	12454	-0.916894	0.18858	-0.750184	0.0815166	-1.2	0	-1.2	0	0.0910241	0.0138235	0.126156	-0.0572416	0.0112141	0.102071	-0.0997734	0.0163219	0.149335
ENSMUSG00000011960	Ccnt1	Cyclin-T1	protein_coding	12455	0.274825	0.22751	0.399056	0.157511	-0.126193	0.252798	0.0879942	0.154135	-0.0667855	0.0130148	0.118678	-0.0479387	0.00811689	0.0736498	-0.0414666	0.00648348	0.0587321
ENSMUSG00000023087	Noct	Nocturnin	protein_coding	12457	-0.732104	0.064692	-0.554518	0.0946208	-1.2	0	-0.868511	0.26885	-0.0135812	0.00592284	0.0536232	0.00281166	0.00823054	0.0746896	-0.0462831	0.011816	0.107616
ENSMUSG00000034108	Ccs	Copper chaperone for superoxide dismutase	protein_coding	12460	-0.695473	0.0810515	-0.707808	0.110991	-1.2	0	-0.955856	0.255619	-0.055388	0.0129038	0.117652	-0.12072	0.016648	0.152369	0.0168264	0.00869011	0.0788966
ENSMUSG00000034024	Cct2	chaperonin containing Tcp1 subunit 2 (beta)	protein_coding	12461	0.855489	0.0898945	0.99628	0.146394	0.557072	0.396856	0.783103	0.178437	0.0335163	0.00499288	0.0451614	0.0658229	0.0108059	0.0983152	0.0533298	0.0083518	0.0757993
ENSMUSG00000001416	Cct3	chaperonin containing Tcp1 subunit 3 (gamma)	protein_coding	12462	1.09474	0.122138	1.1196	0.166329	0.712957	0.460954	0.941146	0.159411	-0.047815	0.00767361	0.0695965	-0.0101977	0.00526212	0.0476096	0.0915839	0.0125121	0.114036
ENSMUSG00000007739	Cct4	chaperonin containing Tcp1 subunit 4 (delta)	protein_coding	12464	0.665709	0.101984	0.823259	0.119939	0.370051	0.456603	0.559033	0.103883	0.0353896	0.00577517	0.0522784	0.031858	0.00726909	0.0659008	0.00731407	0.00657386	0.0595562
ENSMUSG00000022234	Cct5	T-complex protein 1 subunit epsilon	protein_coding	12465	1.26507	0.141267	1.38646	0.11356	0.89993	0.43858	1.17284	0.138962	-0.0306236	0.00466752	0.0422046	0.0477444	0.00747652	0.0677955	0.0559404	0.00840716	0.076306
ENSMUSG00000030007	Cct7	chaperonin containing Tcp1 subunit 7 (eta)	protein_coding	12468	0.876914	0.0928567	0.973476	0.141008	0.561633	0.482739	0.756732	0.181433	0.0160985	0.00628294	0.056904	0.0141767	0.00611902	0.0554103	0.0514997	0.0074816	0.067842
ENSMUSG00000025613	Cct8	chaperonin containing Tcp1 subunit 8 (theta)	protein_coding	12469	0.966809	0.176972	1.12387	0.172894	0.653797	0.420115	0.893315	0.163236	0.020241	0.00433745	0.0392071	0.0630114	0.00882196	0.0801043	0.0350532	0.00662253	0.0600001
ENSMUSG00000025510	Cd151	CD151 antigen	protein_coding	12476	-0.369793	0.132103	-0.353422	0.0773804	-1.2	0	-0.694483	0.151014	-0.170588	0.0264181	0.244214	-0.181909	0.0344658	0.321264	-0.0753258	0.0100461	0.0913329
ENSMUSG00000061665	Cd2ap	CD2-associated protein	protein_coding	12488	-0.604875	0.109195	-0.442846	0.136607	-1.2	0	-0.792604	0.189594	-0.0509777	0.00752402	0.0682296	-0.0488331	0.00646801	0.0585911	-0.0784797	0.015951	0.145886
ENSMUSG00000016494	Cd34	Hematopoietic progenitor cell antigen CD34	protein_coding	12490	-1.14112	0.0668534	-1.2	0	-1.2	0	-1.2	0	0.0131296	0.0121366	0.110571	0.143088	0.0202731	0.186234	0.207191	0.027048	0.250199
ENSMUSG00000029426	Scarb2	Lysosome membrane protein 2	protein_coding	12492	0.646687	0.111604	0.765801	0.150627	0.289669	0.438593	0.54282	0.15193	-0.0239723	0.00492118	0.0445096	0.0374512	0.00594643	0.053838	0.0433633	0.00699964	0.0634408
ENSMUSG00000033068	Entpd6	Mus musculus ectonucleoside triphosphate diphosphohydrolase 6 (Entpd6) transcript variant 2 mRNA.	protein_coding	12497	-0.462557	0.141581	-0.336035	0.168601	-1.2	0	-0.559531	0.136758	0.0213239	0.00474946	0.0429491	0.0462967	0.00679469	0.0615706	0.0473624	0.0105219	0.095704
ENSMUSG00000021236	Entpd5	Ectonucleoside triphosphate diphosphohydrolase 5	protein_coding	12499	-0.247691	0.100993	-0.16776	0.225523	-0.685984	0.388511	-0.461641	0.0720866	-0.101234	0.0148708	0.135857	-0.0694215	0.012855	0.117202	-0.0182622	0.0107777	0.0980557
ENSMUSG00000032679	Cd59a	CD59A glycoprotein	protein_coding	12509	-0.950105	0.154937	-0.851654	0.222984	-1.2	0	-1.2	0	-0.195304	0.0437554	0.411818	-0.0769873	0.0104218	0.0947845	-0.0516076	0.0108855	0.099048
ENSMUSG00000025351	Cd63	CD63 antigen	protein_coding	12512	0.166001	0.12847	0.367113	0.204333	-0.264794	0.385582	0.106353	0.179925	-0.0958339	0.0148028	0.135227	0.0754994	0.0119919	0.109237	0.00668903	0.00789909	0.0716578
ENSMUSG00000037706	Cd81	CD81 antigen	protein_coding	12520	2.16618	0.139819	2.28075	0.146303	1.73851	0.351204	2.01703	0.163272	-0.0924243	0.0149703	0.136781	-0.0111058	0.00324082	0.0292622	0.00887276	0.00302228	0.0272829
ENSMUSG00000015396	Cd83	CD83 antigen	protein_coding	12522	-0.69134	0.106872	-0.652606	0.284951	-1.2	0	-0.930593	0.174359	0.0114899	0.0120465	0.109741	-0.0909694	0.0159346	0.145733	-0.0107704	0.0148774	0.135919
ENSMUSG00000030342	Cd9	CD9 antigen	protein_coding	12527	-0.581907	0.0331071	-0.466041	0.0544183	-1.2	0	-0.50316	0.167468	-0.0458754	0.0128338	0.117006	0.209849	0.0311972	0.289816	0.222449	0.0440678	0.414893
ENSMUSG00000032477	Cdc25a	M-phase inducer phosphatase 1	protein_coding	12530	-1.2	0	-1.0272	0.129238	-1.2	0	-1.2	0	0.0330742	0.0143431	0.130966	0.0575817	0.0170714	0.156311	0.0876454	0.0188661	0.17306
ENSMUSG00000027330	Cdc25b	M-phase inducer phosphatase 2	protein_coding	12531	-0.898081	0.332065	-0.801167	0.140355	-1.2	0	-1.2	0	-0.0554825	0.0148126	0.135318	-0.0690208	0.0157358	0.143886	-0.0362088	0.0137947	0.125889
ENSMUSG00000029062	Cdk11b	Mus musculus cyclin-dependent kinase 11B (Cdk11b) transcript variant 3 mRNA.	protein_coding	12537	-0.160152	0.115528	0.139243	0.117741	-0.406002	0.449138	-0.260788	0.179247	0.0859428	0.0121919	0.111081	0.035904	0.00677657	0.0614053	-0.128237	0.0289138	0.267972
ENSMUSG00000019471	Cdc37	Hsp90 co-chaperone Cdc37 Hsp90 co-chaperone Cdc37 N-terminally processed	protein_coding	12539	0.266979	0.193237	0.261606	0.0650688	-0.00843878	0.292126	0.0954609	0.332892	0.0565039	0.00996883	0.0906229	-0.0301058	0.0118213	0.107664	0.0998341	0.0160626	0.146924
ENSMUSG00000006699	Cdc42	Cell division control	protein_coding	12540	1.89409	0.112752	1.99808	0.17908	1.49779	0.468303	1.75711	0.175808	-0.0604559	0.00953979	0.0866851	-0.000119828	0.003814	0.0344574	0.0290263	0.00682287	0.0618277
ENSMUSG00000029283	Cdc7	Cell division cycle 7-related protein kinase	protein_coding	12545	-0.37019	0.204852	-0.185169	0.032044	-0.534445	0.384998	-0.357909	0.28287	0.166777	0.0247393	0.228302	0.144356	0.0201955	0.185506	0.0900076	0.0141909	0.129557
ENSMUSG00000022799	Arhgap31	Rho GTPase activating protein 31	protein_coding	12549	-0.148407	0.15234	-0.0241152	0.0366248	-0.40403	0.43615	-0.334889	0.199921	0.0765105	0.0102876	0.0935506	-0.0452328	0.00828006	0.0751427	-0.0439968	0.00712348	0.0645713
ENSMUSG00000031673	Cdh11	Cadherin-11	protein_coding	12552	-0.759623	0.123329	-0.604347	0.126779	-1.2	0	-0.815088	0.127832	0.0514589	0.0101278	0.092083	0.0796314	0.010028	0.0911659	0.0623013	0.00963504	0.087559
ENSMUSG00000031962	Cdh15	Cadherin-15	protein_coding	12555	-0.00799639	0.246801	0.0710663	0.0594897	-0.392511	0.367837	-0.321256	0.120432	-0.0448675	0.0102573	0.0932723	-0.167112	0.025668	0.237098	-0.116727	0.017665	0.161844
ENSMUSG00000024304	Cdh2	Cadherin-2	protein_coding	12558	0.498715	0.121178	0.620736	0.160854	0.12074	0.358879	0.356231	0.20117	-0.0467708	0.00676993	0.0613447	-0.00352751	0.00464371	0.0419884	0.00654621	0.00588223	0.0532534
ENSMUSG00000036510	Cdh8	Cadherin-8	protein_coding	12564	0.389849	0.177421	0.535856	0.074134	0.0853925	0.375509	0.197602	0.215131	0.0266256	0.0052627	0.0476149	-0.0496758	0.008216	0.0745565	-0.0700801	0.0099209	0.0901828
ENSMUSG00000006728	Cdk4	Cyclin-dependent kinase 4	protein_coding	12567	0.205306	0.101397	0.28475	0.0159422	-0.0287797	0.438945	0.0975737	0.135599	0.0975144	0.0152692	0.139554	0.0283838	0.0078264	0.0709932	0.0793815	0.0114662	0.104393
ENSMUSG00000028969	Cdk5	Cyclin-dependent-like kinase 5	protein_coding	12568	0.192361	0.0959788	0.246177	0.199331	-0.1668	0.404989	0.0919099	0.238247	-0.0249065	0.00636099	0.0576154	0.0338916	0.00673491	0.0610252	0.111576	0.0171513	0.157056
ENSMUSG00000048895	Cdk5r1	Cyclin-dependent kinase 5 activator 1 Cyclin-dependent kinase 5 activator 1 p35 Cyclin-dependent kinase 5 activator 1 p25	protein_coding	12569	0.181513	0.0938576	0.274185	0.135555	-0.198468	0.414496	-0.0318215	0.217168	-0.048166	0.00661765	0.0599556	-0.0731663	0.00979523	0.0890291	-0.0368993	0.00613944	0.0555963
ENSMUSG00000069089	Cdk7	Cyclin-dependent kinase 7	protein_coding	12572	-0.202988	0.12132	-0.0231937	0.14103	-0.573734	0.449171	-0.297544	0.173767	-0.0362164	0.00627755	0.0568548	0.0430065	0.0069691	0.0631621	-0.00816963	0.00454122	0.0410574
ENSMUSG00000096472	Cdkn2d	Cyclin-dependent kinase 4 inhibitor D	protein_coding	12581	-0.47924	0.176016	-0.301882	0.110941	-1.2	0	-0.418489	0.156372	0.007492	0.00540915	0.0489471	0.196727	0.0579411	0.553543	0.150857	0.0354542	0.330816
ENSMUSG00000030878	Cdr2	Cerebellar deration-related protein 2	protein_coding	12585	-0.830504	0.109036	-0.79076	0.264876	-1.2	0	-0.987229	0.165537	-0.167069	0.031311	0.290908	-0.0173106	0.00479177	0.0433336	0.0702907	0.0146203	0.133535
ENSMUSG00000029469	Ift81	Intraflagellar transport	protein_coding	12589	0.105725	0.271461	0.159905	0.173167	-0.232058	0.497903	0.000446914	0.0610913	-0.00605614	0.0102795	0.0934768	0.0290556	0.0145671	0.133042	0.0961805	0.017979	0.164773
ENSMUSG00000059288	Cdyl	Chromodomain Y-like protein	protein_coding	12593	-0.449697	0.217337	-0.332285	0.0955844	-0.648321	0.442024	-0.603016	0.164253	0.125163	0.0178499	0.163568	-0.0169737	0.00723993	0.0656346	-0.0023875	0.00470482	0.0425436
ENSMUSG00000024081	Cebpz	CCAAT/enhancer binding protein zeta	protein_coding	12607	-0.705865	0.127137	-0.576763	0.121037	-1.2	0	-0.8106	0.221475	0.0196438	0.00483525	0.0437287	0.036003	0.00571849	0.0517624	0.0330892	0.00623163	0.0564364
ENSMUSG00000056216	Cebpg	CCAAT/enhancer-binding protein gamma	protein_coding	12611	-0.180305	0.258856	-0.00449425	0.124583	-0.168307	0.506931	-0.328399	0.111661	0.335927	0.0680041	0.656695	-0.00754097	0.0115466	0.105133	-0.0542407	0.0102262	0.092987
ENSMUSG00000068267	Cenpb	Major centromere autoantigen B	protein_coding	12616	0.0597665	0.152086	0.199815	0.0700777	-0.171539	0.374975	-0.0741607	0.191787	0.100003	0.0183909	0.168619	0.00348925	0.00272005	0.0245473	-0.00564889	0.00362653	0.0327575
ENSMUSG00000029253	Cenpc1	Centromere protein C	protein_coding	12617	0.0527347	0.137331	0.135479	0.125836	-0.368674	0.384698	-0.172365	0.164878	-0.089138	0.0139184	0.127033	-0.085638	0.0125267	0.11417	-0.036745	0.00729757	0.066161
ENSMUSG00000021537	Cetn3	Centrin-3	protein_coding	12626	0.0617148	0.228322	0.271294	0.180389	-0.185802	0.523898	-0.0172891	0.109125	0.0889401	0.0135179	0.123328	0.0574291	0.0105244	0.095727	-0.023109	0.00774505	0.0702496
ENSMUSG00000056201	Cfl1	Cofilin-1	protein_coding	12631	2.22555	0.146593	2.31838	0.108738	1.85631	0.425479	2.11874	0.203504	-0.0362869	0.00473329	0.0428022	0.0331145	0.00525104	0.0475088	0.0680402	0.0107557	0.0978534
ENSMUSG00000062929	Cfl2	Cofilin-2	protein_coding	12632	0.244574	0.117002	0.371265	0.124701	-0.074652	0.400966	0.161946	0.191962	0.0164905	0.00477544	0.0431852	0.0566672	0.00836236	0.0758959	0.0584851	0.00988643	0.0898663
ENSMUSG00000026031	Cflar	CASP8 and FADD-like apoptosis regulator CASP8 and FADD-like apoptosis regulator subunit p43 CASP8 and FADD-like apoptosis regulator subunit p12	protein_coding	12633	-0.412067	0.203456	-0.324715	0.199618	-1.2	0	-0.573864	0.187795	-0.0346763	0.0100755	0.0916023	-0.0202656	0.00778456	0.0706107	0.0133	0.00995348	0.090482
ENSMUSG00000023852	Chd1	Chromodomain-helicase-DNA-binding protein 1	protein_coding	12648	-0.120097	0.166939	-0.0137661	0.0806502	-0.467604	0.455656	-0.236438	0.139297	-0.00878849	0.00544583	0.0492809	0.0260149	0.00602942	0.054594	0.0456288	0.00835622	0.0758397
ENSMUSG00000022617	Chkb	Choline/ethanolamine kinase	protein_coding	12651	0.494867	0.199777	0.500206	0.115922	0.180406	0.311561	0.269951	0.282617	0.0208438	0.00939424	0.0853499	-0.0799629	0.0128837	0.117466	0.0369438	0.0115967	0.105595
ENSMUSG00000021194	Chga	Chromogranin-A Pancreastatin Beta-granin WE-14 Catestatin GE-25 Serpinin-RRG Serpinin p-Glu serpinin	protein_coding	12652	0.563238	0.0899463	0.539781	0.238101	0.0848641	0.442676	0.412447	0.279892	-0.141404	0.0223064	0.205338	-0.00888544	0.0110153	0.100242	0.134671	0.0186841	0.171359
ENSMUSG00000027350	Chgb	chromogranin B	protein_coding	12653	1.68175	0.194934	1.72474	0.0279502	1.3659	0.382186	1.58718	0.314226	0.0177061	0.00689421	0.0624786	0.0387155	0.010434	0.094896	0.12509	0.0176011	0.161248
ENSMUSG00000074340	Ovgp1	Oviduct-specific glycoprotein	protein_coding	12659	-1.2	0	-1.04454	0.039198	-1.2	0	-1.2	0	0.169838	0.0303329	0.281536	-0.038568	0.00849553	0.0771149	-0.105839	0.0161934	0.148139
ENSMUSG00000024843	Chka	Choline kinase alpha	protein_coding	12660	1.28286	0.127247	1.3737	0.0670651	0.786304	0.337954	1.01985	0.212989	-0.162987	0.0448978	0.423075	-0.122554	0.025975	0.240009	-0.0863219	0.0123257	0.112315
ENSMUSG00000030077	Chl1	Neural cell adhesion molecule L1-like protein Processed neural cell adhesion molecule L1-like protein	protein_coding	12661	1.10405	0.155889	1.2829	0.0747204	0.830775	0.403278	1.00166	0.22412	0.0608388	0.0136817	0.124844	0.0362362	0.00571879	0.0517651	-0.0132808	0.00558017	0.0505034
ENSMUSG00000025531	Chm	choroidermia (RAB escort protein 1)	protein_coding	12662	0.511695	0.115625	0.599095	0.194436	0.105647	0.457815	0.386884	0.201321	-0.0716143	0.0103489	0.0941143	0.0125105	0.00607659	0.0550236	0.0558758	0.00947158	0.0860593
ENSMUSG00000006958	Chrd	Mus musculus chordin (Chrd) transcript variant 3 mRNA.	protein_coding	12667	-0.373632	0.25137	-0.292187	0.0834259	-0.735984	0.372818	-0.582504	0.203487	-0.0240694	0.0109446	0.0995909	-0.0680151	0.01286	0.117248	-0.0249446	0.00808566	0.0733641
ENSMUSG00000025199	Chuk	conserved helix-loop-helix ubiquitous kinase	protein_coding	12675	1.05576	0.142284	1.18675	0.0687631	0.710616	0.405648	0.969841	0.169688	-0.0102183	0.00410495	0.0370969	0.0540992	0.00733397	0.0664934	0.048844	0.00639212	0.0578991
ENSMUSG00000061859	Patj	Mus musculus PATJ crumbs cell polarity complex component (Patj) transcript variant 5 mRNA.	protein_coding	12695	1.36509	0.293845	1.42188	0.154147	0.959862	0.487799	1.13344	0.177468	-0.0707311	0.0153188	0.140014	-0.0920448	0.0152593	0.139461	-0.0190055	0.0082743	0.07509
ENSMUSG00000045193	Cirbp	Cold-inducible RNA-binding protein	protein_coding	12696	1.09858	0.249283	1.14656	0.107924	0.893219	0.459178	0.98666	0.160654	0.124215	0.0167148	0.152991	0.027842	0.0114217	0.103983	0.106753	0.0177751	0.162871
ENSMUSG00000029516	Cit	citron rho-interacting serine/threonine kinase	protein_coding	12704	0.822828	0.214027	0.787653	0.228001	0.388141	0.454966	0.535523	0.123925	-0.101721	0.0139658	0.127473	-0.138921	0.0216496	0.199158	0.0142773	0.0105305	0.0957832
ENSMUSG00000001270	Ckb	Creatine kinase B-type	protein_coding	12709	3.75796	0.118813	3.8057	0.0700475	3.32306	0.399212	3.55937	0.176787	-0.0991482	0.0150324	0.137356	-0.0597743	0.0083147	0.0754597	0.0212582	0.00446987	0.0404095
ENSMUSG00000000308	Ckmt1	creatine kinase mitochondrial 1 ubiquitous	protein_coding	12716	1.39433	0.118996	1.44447	0.262852	0.95643	0.441279	1.29497	0.170068	-0.101126	0.0273122	0.252712	0.0382834	0.00683943	0.0619788	0.116634	0.0172028	0.157535
ENSMUSG00000030707	Coro1a	Coronin-1A	protein_coding	12721	0.515818	0.102978	0.684236	0.0308785	0.329442	0.444102	0.410455	0.304575	0.144251	0.0258475	0.2388	0.0315906	0.0105113	0.0956063	-0.000900777	0.0103879	0.0944723
ENSMUSG00000029862	Clcn1	Chloride channel protein 1	protein_coding	12723	-1.2	0	-1.02504	0.123976	-1.2	0	-1.2	0	-0.0211782	0.0113295	0.103134	-0.0844524	0.0109598	0.0997316	-0.0855961	0.0145571	0.132949
ENSMUSG00000022843	Clcn2	Chloride channel protein 2	protein_coding	12724	0.597733	0.151509	0.672579	0.0789814	0.182457	0.35935	0.340226	0.210552	-0.0823881	0.0131938	0.120331	-0.118856	0.0263445	0.243515	-0.0671412	0.0105105	0.095599
ENSMUSG00000004319	Clcn3	H(+)/Cl(-) exchange transporter 3	protein_coding	12725	1.29632	0.146845	1.42036	0.127116	0.955226	0.426409	1.11956	0.17388	-0.00760937	0.00370615	0.0334795	-0.0374379	0.00571463	0.0517272	-0.0313986	0.0048854	0.0441845
ENSMUSG00000000605	Clcn4	Mus musculus chloride channel voltage-sensitive 4 (Clcn4) transcript variant 7 mRNA.	protein_coding	12727	1.23385	0.113164	1.35047	0.138338	0.865045	0.384609	1.0772	0.228437	-0.0353157	0.00543382	0.0491716	-0.0161821	0.00548698	0.0496552	-0.00815256	0.00451119	0.0407847
ENSMUSG00000004317	Clcn5	H(+)/Cl(-) exchange transporter 5	protein_coding	12728	-0.906327	0.0670769	-0.787631	0.21054	-1.2	0	-1.2	0	-0.105317	0.0124043	0.113041	-0.0310904	0.00735697	0.0667034	-0.0199447	0.0082245	0.0746343
ENSMUSG00000025439	Clns1a	chloride nucleotide-sensitive channel 1A	protein_coding	12729	0.193318	0.129404	0.266967	0.0861528	-0.0903797	0.448276	0.102309	0.102494	0.0488552	0.0101822	0.0925828	0.0461175	0.00733576	0.0665098	0.103422	0.0152238	0.139133
ENSMUSG00000041378	Cldn5	Claudin-5	protein_coding	12741	0.0557986	0.0882631	-0.0358585	0.20924	-0.28248	0.407774	-0.221391	0.124351	-0.00390437	0.0119189	0.108564	-0.130102	0.0200966	0.184579	0.0817241	0.0155519	0.142178
ENSMUSG00000026034	Clk1	Dual specificity protein kinase CLK1	protein_coding	12747	1.88472	0.154612	2.0074	0.110711	1.49579	0.365612	1.71376	0.179479	-0.0550146	0.00921964	0.0837489	-0.0305724	0.0048157	0.0435511	-0.0247009	0.00447133	0.0404227
ENSMUSG00000068917	Clk2	Dual specificity protein kinase CLK2	protein_coding	12748	0.0329914	0.186571	0.0867577	0.0816114	-0.403463	0.243916	-0.203775	0.174167	-0.10206	0.0158496	0.144944	-0.098015	0.0154678	0.141397	-0.0205166	0.00608132	0.0550667
ENSMUSG00000020385	Clk4	Dual specificity protein kinase CLK4	protein_coding	12750	1.39193	0.139378	1.48148	0.0930547	1.04077	0.470243	1.22943	0.168979	-0.0174573	0.00506033	0.0457746	-0.0227331	0.00473094	0.0427808	0.0152198	0.00342878	0.0309652
ENSMUSG00000030894	Tpp1	Tripeptidyl-peptidase 1	protein_coding	12751	0.332033	0.1399	0.59486	0.187965	0.210804	0.365157	0.272631	0.117813	0.206603	0.0617955	0.592792	0.0797362	0.0118642	0.10806	-0.0550971	0.0128501	0.117156
ENSMUSG00000030720	Cln3	Battenin	protein_coding	12752	-0.642056	0.269032	-0.632239	0.120503	-1.2	0	-0.839565	0.0738422	-0.0791542	0.0132331	0.120695	-0.0462074	0.0131004	0.119469	0.0634415	0.01145	0.104244
ENSMUSG00000029238	Clock	Circadian locomoter output cycles protein kaput	protein_coding	12753	0.847534	0.138118	1.0042	0.109771	0.515574	0.418072	0.684759	0.16188	0.000498665	0.00442972	0.0400448	-0.0223944	0.00391611	0.0353836	-0.0481592	0.00760026	0.0689262
ENSMUSG00000028478	Clta	clathrin light chain A	protein_coding	12757	1.22191	0.182384	1.28247	0.151057	0.839965	0.430947	1.06554	0.18527	-0.0478647	0.00733607	0.0665125	-0.0177605	0.00563622	0.0510135	0.0502867	0.00763496	0.0692433
ENSMUSG00000022037	Clu	Clusterin Clusterin beta chain Clusterin alpha chain	protein_coding	12759	1.95334	0.0989649	2.07144	0.208914	1.50704	0.388728	1.85212	0.182008	-0.112492	0.0292562	0.271241	0.0400892	0.00565216	0.0511586	0.0486084	0.00915774	0.0831814
ENSMUSG00000030282	Cmas	cytidine monophospho-N-acetylneuraminic acid synthetase	protein_coding	12764	0.290267	0.136715	0.407631	0.107465	-0.178911	0.438259	0.106873	0.165394	-0.131261	0.0308495	0.286483	-0.0425295	0.0073711	0.0668326	-0.0293213	0.00638687	0.0578513
ENSMUSG00000030057	Cnbp	Mus musculus cellular nucleic acid binding protein (Cnbp) transcript variant 4 mRNA.	protein_coding	12785	1.73838	0.161223	1.92237	0.120543	1.51075	0.415581	1.65605	0.134524	0.104853	0.0344432	0.321047	0.0565426	0.00839096	0.0761577	0.00405932	0.00419477	0.0379119
ENSMUSG00000015759	Cnih1	1	protein_coding	12793	0.314051	0.0985037	0.492723	0.178218	0.0630178	0.387639	0.259705	0.18251	0.0792593	0.0132429	0.120785	0.0834117	0.0116914	0.106467	0.0364976	0.00790894	0.0717479
ENSMUSG00000024873	Cnih2	2	protein_coding	12794	-0.35009	0.036775	-0.169195	0.147926	-0.773454	0.271549	-0.468665	0.217995	-0.0861324	0.0139065	0.126923	0.0201634	0.011178	0.101739	-0.0254068	0.00805699	0.0731019
ENSMUSG00000006782	Cnp	2' 3'-cyclic-nucleotide 3'-phosphodiesterase	protein_coding	12799	1.68017	0.117838	1.76934	0.14087	1.13136	0.339879	1.56433	0.234021	-0.204716	0.0362768	0.338781	0.0212138	0.0114726	0.104452	0.0612614	0.0121675	0.110856
ENSMUSG00000028444	Cntfr	Ciliary neurotrophic factor receptor subunit alpha	protein_coding	12804	0.100793	0.226351	0.275508	0.0221752	-0.103666	0.377419	0.0382572	0.280975	0.1235	0.0184501	0.169172	0.0736793	0.0122249	0.111386	0.0302952	0.0112854	0.102728
ENSMUSG00000055022	Cntn1	Mus musculus contactin 1 (Cntn1) transcript variant 4 mRNA.	protein_coding	12805	1.67115	0.118525	1.77948	0.15837	1.25639	0.432503	1.52437	0.159992	-0.0790871	0.0156702	0.143277	-0.00603054	0.00343493	0.0310209	0.0122445	0.00494183	0.0446974
ENSMUSG00000027615	Hps3	Hermansky-Pudlak syndrome 3 protein homolog	protein_coding	12807	-0.565824	0.164876	-0.331074	0.132003	-1.2	0	-0.646141	0.122576	0.0178261	0.00998519	0.0907731	0.0566651	0.0101706	0.0924755	-0.0412566	0.00810418	0.0735336
ENSMUSG00000033983	Coil	coilin	protein_coding	12812	-0.711901	0.149825	-0.601539	0.061358	-1.2	0	-0.749133	0.206282	0.0214346	0.00991959	0.0901707	0.0910919	0.0161499	0.147735	0.114615	0.0194448	0.178474
ENSMUSG00000001435	Col18a1	Collagen alpha-1(XVIII) chain Endostatin Non-collagenous domain 1	protein_coding	12822	0.118117	0.151523	0.266657	0.106481	-0.22462	0.350164	-0.0635941	0.189428	-0.00627621	0.00632921	0.0573258	-0.0437849	0.00951718	0.0864777	-0.0584693	0.0154148	0.140905
ENSMUSG00000026141	Col19a1	Collagen alpha-1(XIX) chain	protein_coding	12823	-1.00143	0.171976	-0.863345	0.0881745	-1.2	0	-1.2	0	0.153976	0.0285859	0.264844	0.101849	0.0140602	0.128347	0.0910489	0.0135183	0.123332
ENSMUSG00000031502	Col4a1	Collagen alpha-1(IV) chain Arresten	protein_coding	12826	-1.02841	0.1324	-0.926296	0.280142	-1.2	0	-1.2	0	-0.04319	0.0153079	0.139913	0.12806	0.0191509	0.175723	0.153851	0.0215002	0.197754
ENSMUSG00000027570	Col9a3	collagen type IX alpha 3	protein_coding	12841	-0.20976	0.104547	-0.155055	0.0920159	-0.645535	0.128891	-0.3711	0.0633679	-0.0990867	0.023608	0.21761	-0.0144896	0.0146905	0.134186	0.0492927	0.0160614	0.146912
ENSMUSG00000029661	Col1a2	Collagen alpha-2(I) chain	protein_coding	12843	-0.750491	0.133784	-0.669763	0.201324	-1.2	0	-1.2	0	-0.217456	0.0314585	0.292323	-0.113	0.0157464	0.143985	-0.0614795	0.0169128	0.154834
ENSMUSG00000000326	Comt	Catechol O-methyltransferase	protein_coding	12846	0.513537	0.196314	0.64367	0.136461	0.181466	0.375255	0.297754	0.1419	-0.000178701	0.00773951	0.0701989	-0.0747309	0.0113586	0.103402	-0.0749777	0.0127835	0.116542
ENSMUSG00000026553	Copa	Coatomer subunit alpha Xenin Proxenin	protein_coding	12847	1.23389	0.156375	1.34696	0.118095	0.881113	0.45309	1.1126	0.16889	-0.0195687	0.00417542	0.0377363	0.0173243	0.0033494	0.0302459	0.0323727	0.00531382	0.0480799
ENSMUSG00000027206	Cops2	COP9 signalosome complex subunit 2	protein_coding	12848	0.650891	0.150489	0.774583	0.138714	0.323797	0.44556	0.538288	0.138581	0.00773135	0.00399441	0.0360938	0.0273772	0.00504843	0.0456664	0.0303915	0.00703095	0.0637266
ENSMUSG00000030652	Coq7	5-demethoxyubiquinone hydroxylase mitochondrial	protein_coding	12850	-0.376993	0.080955	-0.164908	0.0965455	-0.653609	0.362571	-0.50817	0.155735	0.0507921	0.00868259	0.0788277	0.0099216	0.00731809	0.0663484	-0.070973	0.0104578	0.0951153
ENSMUSG00000046516	Cox17	Cytochrome c oxidase copper chaperone	protein_coding	12856	0.76164	0.194686	0.726778	0.196622	0.282225	0.502863	0.737312	0.30461	-0.136715	0.0210359	0.193391	0.109162	0.0162399	0.148572	0.266813	0.0503982	0.477657
ENSMUSG00000031818	Cox4i1	Cytochrome c oxidase subunit 4 isoform 1 mitochondrial	protein_coding	12857	2.88976	0.128941	2.99747	0.139298	2.50237	0.40506	2.79747	0.166766	-0.0551874	0.0108039	0.0982973	0.0472641	0.00807439	0.073261	0.0679262	0.0123678	0.112704
ENSMUSG00000000088	Cox5a	Cytochrome c oxidase subunit 5A mitochondrial	protein_coding	12858	1.75372	0.189651	1.87779	0.153462	1.39698	0.388487	1.65879	0.192895	-0.023813	0.00650552	0.0589331	0.0440356	0.00703863	0.0637967	0.0477699	0.00723235	0.0655653
ENSMUSG00000061518	Cox5b	NA	protein_coding	12859	2.02006	0.072407	2.1159	0.169258	1.58623	0.356224	1.76522	0.11083	-0.0990339	0.0135052	0.123211	-0.111497	0.0182118	0.166947	-0.0803108	0.0107432	0.0977387
ENSMUSG00000041697	Cox6a1	cytochrome c oxidase subunit 6A1	protein_coding	12861	2.30603	0.128726	2.33023	0.125584	1.86265	0.405671	2.14839	0.212906	-0.108845	0.0319982	0.297504	-0.0190176	0.00407175	0.0367955	0.0847238	0.0131356	0.119794
ENSMUSG00000014313	Cox6c	Cytochrome c oxidase subunit 6C	protein_coding	12864	2.49286	0.144908	2.54556	0.173504	2.04907	0.496728	2.34392	0.160516	-0.107946	0.0159498	0.145875	-0.00845463	0.00507715	0.0459276	0.0669124	0.00914434	0.0830585
ENSMUSG00000074218	Cox7a1	Cytochrome c oxidase subunit 7A1 mitochondrial	protein_coding	12865	-0.794794	0.159863	-0.746915	0.134944	-1.2	0	-1.2	0	0.0365547	0.0210171	0.193214	0.202637	0.0311132	0.289011	0.281384	0.0387095	0.362415
ENSMUSG00000032330	Cox7a2	Cytochrome c oxidase subunit 7A2 mitochondrial	protein_coding	12866	2.0683	0.114822	2.12769	0.15371	1.63602	0.410894	1.92512	0.161496	-0.0985735	0.0324946	0.302274	-0.00580059	0.003722	0.0336231	0.0639971	0.00896044	0.0813731
ENSMUSG00000017778	Cox7c	Cytochrome c oxidase subunit 7C mitochondrial	protein_coding	12867	2.35611	0.0898931	2.43715	0.154744	1.91508	0.388716	2.24697	0.182803	-0.103017	0.020723	0.190454	0.0309625	0.00552441	0.0499959	0.0751672	0.0122503	0.11162
ENSMUSG00000035885	Cox8a	Cytochrome c oxidase subunit 8A mitochondrial	protein_coding	12868	2.86858	0.104405	2.88884	0.121002	2.4607	0.380216	2.68916	0.17336	-0.0703793	0.0101229	0.0920376	-0.0407133	0.00566728	0.0512962	0.0687497	0.011906	0.108445
ENSMUSG00000003617	Cp	Ceruloplasmin	protein_coding	12870	-1.2	0	-0.906431	0.0817757	-1.2	0	-1.09351	0.0153873	0.373994	0.0575034	0.549106	0.153639	0.0217883	0.200462	0.0739946	0.017676	0.161947
ENSMUSG00000020841	Cpd	Carboxypeptidase D	protein_coding	12874	0.346058	0.1413	0.539247	0.141177	-0.038318	0.325931	0.17298	0.11824	-0.0531913	0.0113002	0.102864	-0.0382518	0.0105466	0.0959312	-0.097266	0.0137815	0.125767
ENSMUSG00000037852	Cpe	Carboxypeptidase E	protein_coding	12876	2.37313	0.101115	2.48861	0.229905	1.88292	0.421898	2.24725	0.218558	-0.150806	0.0281995	0.26116	0.0170586	0.0074445	0.0675031	0.0317042	0.0113599	0.103414
ENSMUSG00000025586	Cpeb1	Mus musculus cytoplasmic polyadenylation element binding protein 1 (Cpeb1) transcript variant 4 mRNA.	protein_coding	12877	0.0917696	0.113302	0.257172	0.19218	-0.146401	0.448062	0.0501922	0.195452	0.0899941	0.0139033	0.126894	0.0974996	0.0145008	0.132427	0.061836	0.0110487	0.10055
ENSMUSG00000033615	Cplx1	Complexin-1	protein_coding	12889	1.74509	0.102711	1.82855	0.172987	1.32329	0.410299	1.6704	0.271361	-0.0874657	0.0170941	0.156523	0.0605979	0.0126517	0.115324	0.105853	0.0151164	0.138136
ENSMUSG00000025867	Cplx2	Complexin-2	protein_coding	12890	2.0241	0.156959	2.19984	0.11071	1.69371	0.305231	1.81526	0.224575	0.0018211	0.00759058	0.0688377	-0.066421	0.00951444	0.0864525	-0.114566	0.0269818	0.24957
ENSMUSG00000022742	Cpox	Oxygen-dependent coproporphyrinogen-III oxidase mitochondrial	protein_coding	12892	-0.944082	0.0450925	-0.835139	0.238201	-1.2	0	-1.2	0	-0.089334	0.0117372	0.10689	0.04068	0.0082245	0.0746343	0.0594998	0.0111643	0.101613
ENSMUSG00000024900	Cpt1a	Carnitine O-palmitoyltransferase 1 liver isoform	protein_coding	12894	-0.985259	0.182017	-0.920326	0.202722	-1.2	0	-1.07525	0.115228	-0.0487512	0.00714478	0.0647658	0.0474891	0.00873971	0.0793509	0.111283	0.0161664	0.147889
ENSMUSG00000026853	Crat	carnitine acetyltransferase	protein_coding	12908	-0.176415	0.172392	0.0233013	0.0926746	-0.383346	0.341649	-0.231816	0.351474	0.129821	0.0193895	0.177956	0.071743	0.0172455	0.157933	0.0143323	0.0140948	0.128667
ENSMUSG00000025532	Crcp	calcitonin gene-related peptide-receptor component protein	protein_coding	12909	-0.96447	0.309791	-0.683248	0.232543	-1.2	0	-1.2	0	0.272994	0.043978	0.41401	-0.00291614	0.0135825	0.123925	-0.146187	0.0213193	0.196054
ENSMUSG00000025958	Creb1	Cyclic AMP-responsive element-binding protein 1	protein_coding	12912	0.37371	0.0121754	0.446291	0.119648	0.0749422	0.439606	0.225329	0.194048	0.0320505	0.00960075	0.0872444	-0.0086369	0.00929382	0.0844291	0.0441347	0.00623467	0.056464
ENSMUSG00000028466	Creb3	cAMP responsive element binding protein 3	protein_coding	12913	0.177327	0.169458	0.171003	0.128567	-0.13734	0.446535	-0.0957811	0.148644	0.0203658	0.00884863	0.0803487	-0.130172	0.0228933	0.210867	-5.76565e-05	0.0111668	0.101636
ENSMUSG00000022521	Crebbp	CREB binding protein	protein_coding	12914	1.36965	0.22151	1.53328	0.0943505	1.14387	0.410768	1.24877	0.221699	0.108993	0.0156245	0.142852	0.0181721	0.00784616	0.0711739	-0.0165357	0.00407264	0.0368037
ENSMUSG00000015461	Atf6b	activating transcription factor 6 beta	protein_coding	12915	-0.368982	0.0742672	-0.110821	0.0831753	-0.616702	0.351412	-0.418988	0.251478	0.0878596	0.012548	0.114367	0.0861365	0.0134133	0.122361	-0.0411586	0.00833084	0.0756075
ENSMUSG00000063889	Crem	cAMP-responsive element modulator	protein_coding	12916	-0.755141	0.114911	-0.657713	0.226355	-1.2	0	-0.921955	0.152223	-0.173262	0.0270889	0.250589	-0.0249616	0.00844889	0.0766879	0.00592636	0.00875887	0.0795264
ENSMUSG00000018634	Crhr1	Corticotropin-releasing factor receptor 1	protein_coding	12921	0.352062	0.110118	0.433433	0.0770903	0.0431794	0.440129	0.245036	0.26345	0.0260816	0.00693338	0.0628361	0.03225	0.00999647	0.0908766	0.0756449	0.014007	0.127854
ENSMUSG00000031955	Bcar1	Breast cancer anti-estrogen resistance protein 1	protein_coding	12927	0.896478	0.193099	1.00286	0.01518	0.569292	0.34295	0.705086	0.196106	0.00767182	0.00786871	0.0713801	-0.0517277	0.00759093	0.0688409	-0.0269068	0.00946308	0.0859814
ENSMUSG00000017776	Crk	Adapter molecule crk	protein_coding	12928	0.727594	0.15859	0.867922	0.086461	0.43077	0.417394	0.60969	0.209331	0.0375687	0.00565606	0.0511941	0.019491	0.00351535	0.0317497	0.0109965	0.00320736	0.0289592
ENSMUSG00000006134	Crkl	Crk-like protein	protein_coding	12929	0.0384014	0.130751	0.146078	0.139474	-0.290791	0.37901	-0.124306	0.226919	0.00178777	0.003344	0.030197	-0.0261838	0.00535812	0.0484829	-0.00177659	0.0051731	0.0468
ENSMUSG00000029121	Crmp1	Dihydropyrimidinase-related protein 1	protein_coding	12933	1.17824	0.15156	1.30951	0.0482967	0.880105	0.40195	1.0032	0.193837	0.034943	0.00509303	0.0460719	-0.0352333	0.00545813	0.0493927	-0.0378183	0.00594517	0.0538266
ENSMUSG00000022048	Dpysl2	Dihydropyrimidinase-related protein 2	protein_coding	12934	2.05425	0.114022	2.18322	0.16306	1.70616	0.391301	1.93098	0.188423	-0.014581	0.00410495	0.0370969	0.0156311	0.00552138	0.0499683	0.0178104	0.0059544	0.0539106
ENSMUSG00000016481	Cr1l	Mus musculus complement component (3b/4b) receptor 1-like (Cr1l) transcript variant 2 mRNA.	protein_coding	12946	0.543471	0.10083	0.629618	0.139448	0.177138	0.497969	0.384056	0.176035	-0.0337816	0.0077518	0.0703112	-0.0221725	0.00474817	0.0429374	0.0222053	0.00503335	0.0455294
ENSMUSG00000020038	Cry1	Cryptochrome-1	protein_coding	12952	-0.266892	0.101349	-0.169003	0.166949	-0.482434	0.342744	-0.408298	0.175627	0.111542	0.0171941	0.157454	0.000197986	0.00740567	0.0671483	0.0277953	0.00750569	0.0680621
ENSMUSG00000068742	Cry2	Cryptochrome-2	protein_coding	12953	0.73904	0.1411	0.839569	0.1284	0.389867	0.397877	0.527789	0.213084	-0.0179005	0.00347207	0.0313575	-0.0731849	0.0102699	0.0933886	-0.039994	0.00726613	0.0658738
ENSMUSG00000032060	Cryab	Alpha-crystallin B chain	protein_coding	12955	0.769487	0.159847	0.839958	0.194127	0.348064	0.281809	0.712653	0.318401	-0.0888018	0.0150593	0.137606	0.07722	0.0192903	0.177027	0.12539	0.0236757	0.218248
ENSMUSG00000005683	Cs	Citrate synthase mitochondrial	protein_coding	12974	1.28332	0.0997551	1.3711	0.14061	0.893813	0.401075	1.17404	0.197549	-0.0587959	0.00745802	0.0676265	0.0315077	0.00591824	0.0535813	0.0680529	0.0103489	0.0941141
ENSMUSG00000014599	Csf1	Macrophage colony-stimulating factor 1 Processed macrophage colony-stimulating factor 1	protein_coding	12977	-0.515974	0.00704967	-0.352365	0.111252	-1.2	0	-0.743558	0.206777	0.0471435	0.00938489	0.0852642	-0.083297	0.0143977	0.131472	-0.112451	0.0170638	0.15624
ENSMUSG00000024621	Csf1r	Macrophage colony-stimulating factor 1 receptor	protein_coding	12978	-1.2	0	-0.861607	0.211275	-1.2	0	-1.2	0	-0.015608	0.0123314	0.112368	0.104145	0.0160704	0.146996	0.00506655	0.00987044	0.0897195
ENSMUSG00000032312	Csk	Tyrosine-protein kinase CSK	protein_coding	12988	0.308647	0.137996	0.427	0.049101	-0.0809206	0.321378	0.0654879	0.254587	-0.05568	0.0110097	0.100191	-0.103349	0.0162134	0.148325	-0.0878383	0.0137761	0.125717
ENSMUSG00000074698	Csnk2a1	Casein kinase II subunit alpha	protein_coding	12995	0.938531	0.166343	1.08368	0.100329	0.638218	0.428693	0.834321	0.205024	0.0324631	0.00583758	0.0528467	0.0358388	0.00643359	0.0582772	0.0165463	0.00375812	0.0339507
ENSMUSG00000046707	Csnk2a2	Casein kinase II subunit alpha'	protein_coding	13000	0.312873	0.0777905	0.494893	0.119044	0.00326743	0.471815	0.254098	0.236835	0.0210424	0.00654727	0.0593137	0.0796417	0.0102023	0.0927671	0.0286067	0.00873605	0.0793174
ENSMUSG00000024387	Csnk2b	Casein kinase II subunit beta	protein_coding	13001	0.953172	0.196011	1.06356	0.137295	0.611894	0.41434	0.78908	0.18398	-0.00616789	0.00523854	0.0473952	-0.0278551	0.0049536	0.0448043	-0.00245868	0.00628753	0.0569458
ENSMUSG00000000826	Dnajc5	DnaJ homolog subfamily C member 5	protein_coding	13002	1.39117	0.139565	1.52004	0.113311	0.991397	0.433206	1.21875	0.168474	-0.0653861	0.0122626	0.111734	-0.0325697	0.00598696	0.0542072	-0.031912	0.00549879	0.0497627
ENSMUSG00000021614	Vcan	versican	protein_coding	13003	-0.619548	0.12176	-0.487667	0.200066	-1.2	0	-0.790633	0.164766	-0.043424	0.0123924	0.112931	-0.0309022	0.0109032	0.0992105	-0.0352537	0.0101136	0.0919528
ENSMUSG00000002341	Ncan	neurocan	protein_coding	13004	-1.0098	0.0846442	-0.878235	0.388322	-1.2	0	-1.2	0	-0.0387676	0.0115196	0.104884	-0.0345106	0.0153926	0.140699	-0.0238599	0.0206101	0.189395
ENSMUSG00000024974	Smc3	Structural maintenance of chromosomes protein 3	protein_coding	13006	0.384539	0.178476	0.490497	0.14074	0.0562288	0.338406	0.260613	0.192781	-0.000407653	0.00731562	0.0663258	0.0139226	0.00457631	0.0413761	0.0364737	0.0053473	0.0483844
ENSMUSG00000026421	Csrp1	Cysteine and glycine-rich protein 1	protein_coding	13007	1.4087	0.11524	1.53179	0.164278	0.972979	0.345798	1.28472	0.185574	-0.0982622	0.0144099	0.131585	0.0088733	0.00855167	0.0776289	0.0204984	0.00690158	0.0625459
ENSMUSG00000027447	Cst3	Cystatin-C	protein_coding	13010	2.4109	0.10773	2.50421	0.207914	1.98861	0.344165	2.35899	0.191828	-0.081671	0.0151101	0.138078	0.0793464	0.0139477	0.127305	0.118905	0.0171484	0.157029
ENSMUSG00000005054	Cstb	Cystatin-B	protein_coding	13014	0.256371	0.0669619	0.322093	0.217855	-0.313594	0.646211	0.0736318	0.0959556	-0.21332	0.0306541	0.284612	-0.0432855	0.0109793	0.0999104	0.0237648	0.00904754	0.0821713
ENSMUSG00000037373	Ctbp1	C-terminal-binding protein 1	protein_coding	13016	2.04266	0.156348	2.23651	0.0743108	1.80906	0.406438	1.94086	0.178882	0.0987573	0.0184336	0.169018	0.0373471	0.00524251	0.0474313	-0.0262666	0.00552011	0.0499567
ENSMUSG00000030970	Ctbp2	C-terminal-binding protein 2	protein_coding	13017	0.928624	0.211278	1.07581	0.168317	0.714263	0.405116	0.762641	0.200817	0.117578	0.0162134	0.148325	-0.0270404	0.00793449	0.0719816	-0.0467111	0.0129215	0.117816
ENSMUSG00000005698	Ctcf	Mus musculus CCCTC-binding factor (Ctcf) transcript variant 2 mRNA.	protein_coding	13018	0.44199	0.209821	0.523062	0.107452	0.0921075	0.435146	0.312845	0.21522	-0.0167999	0.00609512	0.0551925	0.0113864	0.00683856	0.0619708	0.0558285	0.00823364	0.0747179
ENSMUSG00000005615	Pcyt1a	Choline-phosphate cytidylyltransferase A	protein_coding	13026	-0.356518	0.139909	-0.210012	0.0820659	-0.662578	0.442338	-0.458109	0.196586	0.02721	0.0058385	0.0528551	0.0358394	0.00506217	0.0457914	0.0182327	0.00576125	0.0521517
ENSMUSG00000021939	Ctsb	cathepsin B	protein_coding	13030	1.45503	0.118799	1.54082	0.160758	1.06082	0.428898	1.28597	0.156846	-0.0609118	0.0127223	0.115976	-0.0305335	0.00462034	0.041776	0.0129775	0.00440498	0.0398203
ENSMUSG00000007891	Ctsd	cathepsin D	protein_coding	13033	1.67699	0.0764489	1.77452	0.156371	1.31701	0.374838	1.58125	0.123609	-0.0264985	0.00756933	0.0686436	0.0421316	0.00850555	0.0772067	0.0719238	0.0104722	0.0952469
ENSMUSG00000021477	Ctsl	cathepsin L	protein_coding	13039	0.719507	0.108177	0.853412	0.148485	0.469381	0.451793	0.618305	0.171287	0.0815768	0.0145044	0.13246	0.0371151	0.00445308	0.040257	0.0314096	0.00662254	0.0600002
ENSMUSG00000038642	Ctss	cathepsin S	protein_coding	13040	-0.667957	0.269886	-0.521658	0.288964	-1.2	0	-0.609705	0.10941	-0.175053	0.0267929	0.247775	0.178755	0.0258516	0.238838	0.170116	0.0237757	0.219193
ENSMUSG00000031078	Cttn	cortactin	protein_coding	13043	0.364056	0.113464	0.497472	0.1724	-0.0174693	0.352719	0.180554	0.248829	-0.0462264	0.0077885	0.0706467	-0.04369	0.00876577	0.0795896	-0.0471164	0.00916324	0.0832318
ENSMUSG00000005506	Celf1	CUGBP Elav-like family member 1	protein_coding	13046	-1.2	0	-1.2	0	-1.2	0	-1.16815	0.0192492	-0.37876	0.0560606	0.534511	-0.0445885	0.025358	0.23416	-0.161203	0.0249357	0.23016
ENSMUSG00000029705	Cux1	cut-like homeobox 1	protein_coding	13047	1.23937	0.146656	1.35384	0.111818	0.866462	0.440052	1.05309	0.174297	-0.0395651	0.00659317	0.0597323	-0.0463919	0.00728504	0.0660465	-0.0323444	0.00511779	0.0462971
ENSMUSG00000042589	Cux2	Homeobox protein cut-like 2	protein_coding	13048	0.182692	0.209185	0.292552	0.222275	-0.165695	0.261261	0.039033	0.268794	-0.0183198	0.0100964	0.091794	-0.00333272	0.00837456	0.0760076	0.0105959	0.0122421	0.111544
ENSMUSG00000019590	Cyb561	Cytochrome b561	protein_coding	13056	-0.935845	0.14063	-0.795977	0.401068	-1.2	0	-0.934979	0.301148	-0.183599	0.0272797	0.252403	0.11975	0.0247691	0.228584	0.111948	0.0261117	0.241306
ENSMUSG00000063694	Cycs	Cytochrome c somatic	protein_coding	13063	0.971569	0.0772168	1.08563	0.118642	0.599086	0.507852	0.844503	0.169121	-0.0353109	0.00899322	0.0816735	0.00961594	0.00679681	0.0615899	0.0248746	0.00523833	0.0473933
ENSMUSG00000021259	Cyp46a1	Cholesterol 24-hydroxylase	protein_coding	13116	-0.555439	0.128385	-0.455206	0.330932	-1.2	0	-0.755346	0.249572	-0.146859	0.039478	0.369905	-0.0554137	0.0101971	0.0927196	-0.0283233	0.0155526	0.142184
ENSMUSG00000001467	Cyp51	Lanosterol 14-alpha demethylase	protein_coding	13121	-0.151213	0.156591	-0.014495	0.250107	-0.64647	0.293996	-0.255843	0.267706	-0.148119	0.0214519	0.1973	0.0317461	0.012513	0.114044	0.0311802	0.0123073	0.112146
ENSMUSG00000028519	Dab1	Disabled homolog 1	protein_coding	13131	0.42871	0.180226	0.483968	0.0497953	0.108738	0.385065	0.259523	0.212809	0.0145012	0.00654013	0.0592487	-0.0277708	0.00802803	0.072837	0.0427779	0.0115042	0.104742
ENSMUSG00000055639	Dach1	Dachshund homolog 1	protein_coding	13134	-1.2	0	-0.971483	0.0515474	-1.2	0	-1.2	0	-0.0449824	0.00790869	0.0717457	0.0222859	0.00607233	0.0549848	0.0151782	0.00537529	0.0486391
ENSMUSG00000022174	Dad1	Dolichyl-diphosphooligosaccharide--protein glycosyltransferase subunit DAD1	protein_coding	13135	0.519692	0.0446557	0.652257	0.161172	0.0277761	0.369037	0.276354	0.161267	-0.153493	0.027241	0.252035	-0.102338	0.0140911	0.128632	-0.10514	0.0150624	0.137635
ENSMUSG00000039952	Dag1	Dystroglycan Alpha-dystroglycan Beta-dystroglycan	protein_coding	13138	0.431516	0.118138	0.626226	0.0662292	0.0668941	0.352269	0.327576	0.157446	-0.0301423	0.00619187	0.056074	0.0350252	0.00599242	0.0542569	-0.028005	0.00807099	0.0732299
ENSMUSG00000042096	Dao	D-amino acid oxidase	protein_coding	13142	0.308287	0.15753	0.380346	0.0146206	-0.595952	0.520102	0.132512	0.155598	-0.546658	0.234869	2.76269	-0.0315647	0.00771532	0.0699778	0.0164178	0.00874563	0.0794051
ENSMUSG00000002307	Daxx	Mus musculus Fas death domain-associated protein (Daxx) transcript variant 3 mRNA.	protein_coding	13163	-0.723508	0.196002	-0.532056	0.137871	-1.2	0	-0.860476	0.180942	0.0162221	0.00864266	0.0784621	0.00544502	0.00899021	0.0816459	-0.0572038	0.0102716	0.0934041
ENSMUSG00000026385	Dbi	diazepam binding inhibitor	protein_coding	13167	2.64418	0.124791	2.71574	0.162305	2.083	0.504493	2.43683	0.108281	-0.220703	0.0573867	0.547923	-0.0667795	0.0100115	0.0910145	-0.00797897	0.00589457	0.0533657
ENSMUSG00000020476	Dbnl	Drebrin-like protein	protein_coding	13169	-0.263008	0.140179	-0.18518	0.0770279	-0.634385	0.389048	-0.327094	0.208152	-0.0400225	0.0075286	0.0682714	0.0716254	0.0119685	0.109021	0.122942	0.0181436	0.16631
ENSMUSG00000027797	Dclk1	Mus musculus doublecortin-like kinase 1 (Dclk1) transcript variant 12 mRNA.	protein_coding	13175	1.69246	0.098503	1.81109	0.0886177	1.33713	0.390894	1.58224	0.217062	-0.0239047	0.00496612	0.0449182	0.0282232	0.00549755	0.0497514	0.0368962	0.0058326	0.0528013
ENSMUSG00000024132	Eci1	Enoyl-CoA delta isomerase 1 mitochondrial	protein_coding	13177	-0.785196	0.227736	-0.749321	0.177473	-1.2	0	-1.00391	0.0766295	-0.0835941	0.0170911	0.156494	-0.0725379	0.01341	0.12233	0.021592	0.0105102	0.0955962
ENSMUSG00000029366	Dck	Deoxycytidine kinase	protein_coding	13178	-0.923333	0.105335	-0.830199	0.219477	-1.2	0	-1.2	0	-0.132665	0.0183268	0.16802	-0.120176	0.0212385	0.195294	-0.0785915	0.0142792	0.130375
ENSMUSG00000019929	Dcn	Decorin	protein_coding	13179	-0.724882	0.272902	-0.496696	0.363742	-1.2	0	-0.749984	0.0683492	0.0668073	0.0223944	0.206166	0.102665	0.0219399	0.201889	0.00794466	0.0195691	0.179638
ENSMUSG00000022898	Dscr3	Down syndrome critical region	protein_coding	13185	0.173876	0.107118	0.461768	0.154358	-0.141061	0.530191	0.0782429	0.166007	0.0201273	0.0103055	0.0937155	0.0407706	0.00729055	0.0660968	-0.114908	0.0168808	0.154536
ENSMUSG00000031865	Dctn1	Mus musculus dynactin 1 (Dctn1) transcript variant 4 mRNA.	protein_coding	13191	1.67501	0.157318	1.7883	0.122063	1.30394	0.354163	1.56402	0.259958	-0.0373773	0.00601583	0.0544702	0.029016	0.00732811	0.0664399	0.0445031	0.00757504	0.0686957
ENSMUSG00000024740	Ddb1	DNA damage-binding protein 1	protein_coding	13194	1.14054	0.126228	1.24427	0.11251	0.805316	0.410498	1.05212	0.162279	-0.00160753	0.00158765	0.0143116	0.0508211	0.00979162	0.088996	0.0750331	0.0151867	0.138788
ENSMUSG00000022377	Asap1	Arf-GAP with SH3 domain ANK repeat and PH domain-containing protein 1	protein_coding	13196	-0.193075	0.0671011	-0.0496971	0.234519	-0.579408	0.351299	-0.359432	0.29063	-0.0520004	0.00936625	0.0850933	-0.0255889	0.011428	0.104041	-0.0431854	0.0126585	0.115387
ENSMUSG00000025408	Ddit3	DNA damage-inducible transcript 3 protein	protein_coding	13198	-0.601121	0.183448	-0.505576	0.175087	-0.094213	0.399307	-0.578708	0.228161	0.802298	0.568541	11.8595	0.152935	0.0207553	0.190757	0.176617	0.0257286	0.237673
ENSMUSG00000028757	Ddost	Dolichyl-diphosphooligosaccharide--protein glycosyltransferase 48 kDa subunit	protein_coding	13200	0.129089	0.139498	0.228218	0.116339	-0.272464	0.395467	-0.0269354	0.136867	-0.0669428	0.0123335	0.112388	-0.0172909	0.00526759	0.0476593	0.0134366	0.00582315	0.0527153
ENSMUSG00000001666	Ddt	D-dopachrome decarboxylase	protein_coding	13202	0.66352	0.0657987	0.719153	0.0355203	0.404713	0.314632	0.540777	0.185344	0.0710197	0.0106637	0.097008	0.0135691	0.00680812	0.0616931	0.0877318	0.0117951	0.107423
ENSMUSG00000029169	Dhx15	Pre-mRNA-splicing factor ATP-dependent RNA helicase DHX15	protein_coding	13204	1.17222	0.136199	1.26528	0.129426	0.83176	0.433495	1.03932	0.18951	-0.00582057	0.00438929	0.0396778	0.00504995	0.0038398	0.0346914	0.0400594	0.00802474	0.0728069
ENSMUSG00000000787	Ddx3x	ATP-dependent RNA helicase DDX3X	protein_coding	13205	1.61337	0.220169	1.82318	0.101111	1.36151	0.43972	1.55228	0.18452	0.081872	0.0117365	0.106882	0.0740999	0.0119714	0.109048	-0.00222986	0.00223732	0.0201811
ENSMUSG00000020719	Ddx5	Mus musculus DEAD (Asp-Glu-Ala-Asp) box polypeptide 5 (Ddx5) transcript variant 3 mRNA.	protein_coding	13207	2.99876	0.173005	3.11193	0.0893139	2.7001	0.417842	2.84108	0.220012	0.0332966	0.00466352	0.0421683	-0.0172758	0.00470952	0.0425863	-0.00390454	0.00530406	0.0479911
ENSMUSG00000032097	Ddx6	Mus musculus DEAD (Asp-Glu-Ala-Asp) box polypeptide 6 (Ddx6) transcript variant 4 mRNA.	protein_coding	13209	0.988894	0.14524	1.12583	0.0957621	0.60937	0.456409	0.854838	0.15671	-0.0439806	0.00706991	0.0640822	0.00771801	0.00186355	0.0168032	-0.000637382	0.00284338	0.0256634
ENSMUSG00000042699	Dhx9	DExH-box helicase 9	protein_coding	13211	1.34985	0.160926	1.52689	0.127668	1.06047	0.452229	1.28397	0.16068	0.042527	0.00655326	0.0593684	0.0690296	0.0119441	0.108796	0.0254994	0.00391784	0.0353993
ENSMUSG00000038633	Degs1	Sphingolipid delta(4)-desaturase DES1	protein_coding	13244	0.434447	0.112178	0.672938	0.146987	0.138685	0.384175	0.386582	0.184445	0.0349367	0.00648718	0.0587658	0.0881912	0.012819	0.116869	-0.018019	0.0050093	0.0453107
ENSMUSG00000028974	Dffa	DNA fragmentation factor subunit alpha	protein_coding	13347	-0.291938	0.135741	-0.209868	0.12265	-0.72672	0.280318	-0.511318	0.160098	-0.0950152	0.0152945	0.139788	-0.0810928	0.0115949	0.105578	-0.0333866	0.0082654	0.0750086
ENSMUSG00000037872	Ackr1	atypical chemokine receptor 1 (Duffy blood group)	protein_coding	13349	0.947102	0.210378	1.17591	0.0389376	0.708	0.317169	0.822188	0.233441	0.0898338	0.0125347	0.114244	0.0122633	0.00677688	0.0614081	-0.0871219	0.0107151	0.0974804
ENSMUSG00000022555	Dgat1	Diacylglycerol O-acyltransferase 1	protein_coding	13350	0.174514	0.126902	0.21506	0.0402488	-0.191066	0.425467	-0.0176038	0.132287	-0.0319093	0.0060117	0.0544325	-0.0495251	0.00715344	0.0648448	0.0332831	0.00750138	0.0680227
ENSMUSG00000003531	Dgcr6	NA	protein_coding	13353	0.110959	0.0562049	0.198473	0.11328	-0.0816594	0.43718	0.0678389	0.280714	0.135202	0.0201772	0.185334	0.0919749	0.0146113	0.133452	0.138608	0.019953	0.183233
ENSMUSG00000003166	Dgcr2	NA	protein_coding	13356	1.21447	0.157176	1.32297	0.0135865	0.851693	0.391748	1.01424	0.182729	-0.0303471	0.00442196	0.0399744	-0.0611103	0.0101096	0.0919159	-0.0401093	0.00778732	0.070636
ENSMUSG00000003528	Slc25a1	Tricarboxylate transport protein mitochondrial	protein_coding	13358	-0.690557	0.123626	-0.662702	0.091271	-1.2	0	-0.709542	0.281606	-0.118817	0.0191415	0.175635	0.11613	0.0180823	0.165737	0.208427	0.0342801	0.319472
ENSMUSG00000058454	Dhcr7	7-dehydrocholesterol reductase	protein_coding	13360	-0.774806	0.0961009	-0.541206	0.277327	-1.2	0	-0.758373	0.0424372	0.0300169	0.0134807	0.122984	0.149947	0.0213587	0.196423	0.0572622	0.0156312	0.142915
ENSMUSG00000024456	Diaph1	1	protein_coding	13367	-0.457281	0.20138	-0.35346	0.0843063	-1.2	0	-0.513601	0.238034	0.0455838	0.00975971	0.0887031	0.0781707	0.0117703	0.107195	0.103818	0.0160814	0.147098
ENSMUSG00000007682	Dio2	Type II iodothyronine deiodinase	protein_coding	13371	-1.06692	0.116215	-0.924151	0.151586	-1.2	0	-1.2	0	-0.0875498	0.0123575	0.112609	0.021321	0.00689192	0.0624577	0.00935665	0.00753526	0.0683322
ENSMUSG00000020664	Dld	Dihydrolipoyl dehydrogenase mitochondrial	protein_coding	13382	0.573363	0.100624	0.758591	0.116674	0.302686	0.474043	0.535523	0.232364	0.063282	0.0100319	0.0912019	0.0998246	0.0153051	0.139887	0.047095	0.00748782	0.0678988
ENSMUSG00000022770	Dlg1	Disks large homolog 1	protein_coding	13383	1.2243	0.14181	1.30378	0.133913	0.864906	0.397259	1.03705	0.210591	-0.0261846	0.00356694	0.0322173	-0.045945	0.00782541	0.0709841	0.0015383	0.00570678	0.0516558
ENSMUSG00000052373	Mpp3	membrane palmitoylated protein 3	protein_coding	13384	1.79481	0.17213	1.88665	0.0127254	1.45823	0.359763	1.57121	0.205704	-0.00538588	0.00517047	0.0467761	-0.0824785	0.011784	0.107321	-0.0413645	0.00951496	0.0864573
ENSMUSG00000020886	Dlg4	Disks large homolog 4	protein_coding	13385	1.50153	0.191361	1.72099	0.0882303	1.26365	0.355903	1.38735	0.204244	0.0968233	0.0143668	0.131186	0.0217663	0.00579823	0.0524884	-0.0625933	0.00903306	0.0820386
ENSMUSG00000030409	Dmpk	Myotonin-protein kinase	protein_coding	13400	-0.943702	0.187035	-0.874397	0.0618223	-1.2	0	-1.2	0	0.0670575	0.0142761	0.130346	-0.0251135	0.020703	0.190266	0.0216191	0.0204222	0.187632
ENSMUSG00000030410	Dmwd	Dystrophia myotonica WD repeat-containing protein	protein_coding	13401	0.180137	0.12465	0.301917	0.109433	-0.0794481	0.360206	0.0152423	0.21456	0.0777664	0.0110349	0.100422	-0.0265973	0.0047274	0.0427487	-0.0218984	0.00580072	0.0525111
ENSMUSG00000045103	Dmd	Dystrophin	protein_coding	13405	0.391968	0.0720573	0.587617	0.107157	0.0959041	0.535018	0.226056	0.171298	0.0325795	0.011242	0.102328	-0.0255996	0.00801704	0.0727364	-0.0961602	0.0147487	0.134725
ENSMUSG00000018581	Dnah11	dynein axonemal heavy chain 11	protein_coding	13411	-0.841978	0.300821	-0.75985	0.115996	-1.2	0	-0.936491	0.161612	0.109226	0.0184119	0.168815	0.0451021	0.0162477	0.148644	0.0868782	0.0142982	0.13055
ENSMUSG00000026740	Dnajc1	DnaJ homolog subfamily C member 1	protein_coding	13418	0.184184	0.162912	0.313558	0.103052	-0.0349382	0.464632	0.0885073	0.0958335	0.115041	0.0159451	0.145831	0.046338	0.0114629	0.104362	0.0441808	0.0087482	0.0794286
ENSMUSG00000003812	Dnase2a	Deoxyribonuclease-2-alpha	protein_coding	13423	-1.2	0	-1.17805	0.0165822	-1.2	0	-1.2	0	0.0263577	0.0179478	0.164482	-0.0153989	0.0152042	0.138951	0.0639931	0.0115016	0.104719
ENSMUSG00000018707	Dync1h1	Cytoplasmic dynein 1 heavy chain 1	protein_coding	13424	1.73121	0.116224	1.84521	0.104416	1.37041	0.38696	1.59571	0.192771	-0.0279012	0.00397522	0.0359198	0.00281064	0.00292001	0.0263571	0.0173086	0.00531826	0.0481203
ENSMUSG00000029757	Dync1i1	Cytoplasmic dynein 1 intermediate chain 1	protein_coding	13426	1.01155	0.131828	1.11343	0.106563	0.651495	0.382777	0.860098	0.15964	-0.0275288	0.00361709	0.032672	-0.0117635	0.00235947	0.0212855	0.0166282	0.00307497	0.0277601
ENSMUSG00000027012	Dync1i2	Mus musculus dynein cytoplasmic 1 intermediate chain 2 (Dync1i2) transcript variant 9 mRNA.	protein_coding	13427	0.675056	0.200071	0.832618	0.0801842	0.343274	0.413531	0.597012	0.191167	0.000423562	0.00467334	0.0422575	0.0595764	0.00859423	0.0780186	0.033791	0.0047869	0.0432893
ENSMUSG00000026825	Dnm1	Dynamin-1	protein_coding	13429	2.49062	0.161148	2.63907	0.122169	2.16804	0.318925	2.30952	0.19276	0.00942092	0.00656542	0.0594793	-0.0416594	0.00632209	0.0572608	-0.0611039	0.00903023	0.0820127
ENSMUSG00000033335	Dnm2	Mus musculus dynamin 2 (Dnm2) transcript variant 5 mRNA.	protein_coding	13430	0.322367	0.226463	0.449017	0.133789	-0.0750389	0.367303	0.117144	0.201001	-0.0642484	0.0103247	0.0938913	-0.0611883	0.0108723	0.0989264	-0.0642968	0.00897035	0.0814639
ENSMUSG00000004099	Dnmt1	DNA (cytosine-5)-methyltransferase 1	protein_coding	13433	0.068371	0.151146	0.181651	0.0615226	-0.223633	0.400045	-0.0444384	0.190095	0.0421311	0.00534832	0.0483937	0.0278301	0.00511285	0.0462521	0.0395495	0.00650558	0.0589336
ENSMUSG00000020661	Dnmt3a	DNA (cytosine-5)-methyltransferase 3A	protein_coding	13435	0.829464	0.10864	0.904056	0.122275	0.413406	0.424835	0.601766	0.157412	-0.0818097	0.0190577	0.174852	-0.0867494	0.0188766	0.173158	-0.0315255	0.0040372	0.0364821
ENSMUSG00000026209	Dnpep	Aspartyl aminopeptidase	protein_coding	13437	-0.183725	0.0932307	0.0396195	0.0934746	-0.417706	0.423185	-0.246019	0.0853305	0.0960597	0.0135913	0.124007	0.0793952	0.0116744	0.106311	-0.0147209	0.00833106	0.0756095
ENSMUSG00000029394	Cdk2ap1	Cyclin-dependent kinase 2-associated protein 1	protein_coding	13445	1.04626	0.200412	1.06639	0.156369	0.654092	0.413226	0.846998	0.229392	-0.058808	0.00926957	0.0842067	-0.0597317	0.00927188	0.0842279	0.0490438	0.00768068	0.0696611
ENSMUSG00000020848	Doc2b	Double C2-like domain-containing protein beta	protein_coding	13447	0.0452038	0.144137	0.243428	0.0219625	-0.306417	0.375138	-0.134336	0.230094	-0.0204607	0.00532898	0.0482177	-0.0378552	0.00705173	0.0639163	-0.107474	0.0152177	0.139075
ENSMUSG00000005873	Reep5	receptor accessory protein 5	protein_coding	13476	1.11664	0.0686817	1.25483	0.191367	0.723794	0.428987	1.0226	0.175668	-0.0607573	0.00881072	0.0800014	0.0443094	0.00726037	0.0658212	0.0377324	0.0076169	0.0690782
ENSMUSG00000078919	Dpm1	Dolichol-phosphate mannosyltransferase subunit 1	protein_coding	13480	0.0935728	0.146844	0.233746	0.0566337	-0.283757	0.516079	2.81498e-05	0.22128	-0.0481852	0.00927915	0.0842946	0.044228	0.00583825	0.0528528	0.0328193	0.00628159	0.0568917
ENSMUSG00000026810	Dpm2	Dolichol phosphate-mannose biosynthesis regulatory protein	protein_coding	13481	0.141172	0.230452	0.128612	0.0528532	-0.240364	0.417113	-0.00278382	0.20394	-0.0480974	0.00886443	0.0804934	-0.00608557	0.00713488	0.0646754	0.133187	0.0230935	0.212755
ENSMUSG00000061576	Dpp6	Dipeptidyl aminopeptidase-like protein 6	protein_coding	13483	1.75699	0.187356	1.94522	0.0973704	1.43719	0.397404	1.59722	0.227217	0.013424	0.00424546	0.0383721	-0.020793	0.00540692	0.0489268	-0.0799486	0.0118166	0.107621
ENSMUSG00000029265	Dr1	Protein Dr1	protein_coding	13486	-0.484356	0.130319	-0.321273	0.0737041	-1.2	0	-0.549736	0.168211	0.0017211	0.0097126	0.0882708	0.0720548	0.0109891	0.1	0.0396288	0.00577194	0.0522491
ENSMUSG00000020457	Drg1	Developmentally-regulated GTP-binding protein 1	protein_coding	13494	0.737993	0.119607	0.923739	0.105227	0.475007	0.436089	0.69651	0.178907	0.0704124	0.0103997	0.094581	0.0955297	0.0180852	0.165765	0.0421446	0.00610007	0.0552376
ENSMUSG00000020537	Drg2	Developmentally-regulated GTP-binding protein 2	protein_coding	13495	0.434618	0.189312	0.557771	0.0790871	0.155318	0.361005	0.189108	0.255382	0.0528471	0.00928307	0.0843305	-0.104538	0.0141393	0.129079	-0.0978539	0.0145777	0.133141
ENSMUSG00000000223	Drp2	Dystrophin-related protein 2	protein_coding	13497	-1.00529	0.0995049	-0.827981	0.205264	-1.2	0	-1.2	0	0.087419	0.0153041	0.139878	-0.0266668	0.0114663	0.104393	-0.0818367	0.011925	0.108621
ENSMUSG00000050272	Dscam	Down syndrome cell adhesion molecule homolog	protein_coding	13508	-1.07913	0.044027	-0.966075	0.248158	-1.2	0	-1.2	0	-0.113883	0.0178083	0.16318	-0.0611361	0.0110296	0.100374	-0.039125	0.014002	0.127808
ENSMUSG00000026131	Dst	Dystonin	protein_coding	13518	1.95572	0.134592	2.02473	0.0933539	1.58711	0.445135	1.83072	0.162331	-0.036294	0.00583412	0.0528152	0.0141265	0.00249269	0.0224903	0.0742466	0.0258693	0.239006
ENSMUSG00000034320	Slc26a2	Sulfate transporter	protein_coding	13521	-0.678628	0.0746943	-0.486296	0.0811297	-1.2	0	-0.708283	0.19934	0.02626	0.0130358	0.118872	0.103142	0.0159439	0.14582	0.0442754	0.0138192	0.126116
ENSMUSG00000024302	Dtna	Dystrobrevin alpha	protein_coding	13527	0.84206	0.186731	0.966314	0.116992	0.594623	0.400534	0.711456	0.21206	0.0832083	0.0121277	0.110489	0.0122704	0.00586691	0.0531138	0.0146956	0.00545949	0.0494051
ENSMUSG00000071454	Dtnb	Dystrobrevin beta	protein_coding	13528	0.858468	0.187557	0.971357	0.0585367	0.590615	0.455675	0.672292	0.284835	0.0616194	0.0104554	0.0950931	-0.0444979	0.0104611	0.0951452	-0.0348666	0.0101013	0.0918389
ENSMUSG00000029071	Dvl1	Segment polarity DVL-1	protein_coding	13542	0.706194	0.234048	0.749631	0.0732192	0.310326	0.361736	0.538029	0.201675	-0.06105	0.0121433	0.110633	-0.0263626	0.00920555	0.0836197	0.0502886	0.0131515	0.119941
ENSMUSG00000020888	Dvl2	Segment polarity DVL-2	protein_coding	13543	-0.426751	0.252119	-0.381884	0.114123	-0.688315	0.444691	-0.578536	0.254703	0.0704996	0.0123959	0.112963	-0.0160469	0.0113211	0.103057	0.0661322	0.0130047	0.118585
ENSMUSG00000003233	Dvl3	Segment polarity DVL-3	protein_coding	13544	-0.0904566	0.161621	0.0696909	0.0698465	-0.36655	0.347644	-0.253768	0.224422	0.0583865	0.00870335	0.0790179	-0.0255132	0.00487976	0.0441332	-0.0570528	0.00827548	0.0751008
ENSMUSG00000022897	Dyrk1a	Mus musculus dual-specificity tyrosine-(Y)-phosphorylation regulated kinase 1a (Dyrk1a) transcript variant 3 mRNA.	protein_coding	13548	0.399301	0.120699	0.616136	0.109325	0.139191	0.435273	0.288152	0.166463	0.073556	0.01501	0.137149	0.0271591	0.0044279	0.0400284	-0.0589468	0.00960247	0.0872601
ENSMUSG00000002409	Dyrk1b	Dual specificity tyrosine-phosphorylation-regulated kinase 1B	protein_coding	13549	-0.536739	0.194241	-0.451286	0.0832415	-1.2	0	-0.751655	0.201924	-0.0629472	0.0112413	0.102322	-0.0777471	0.0107595	0.0978892	-0.0319607	0.00618162	0.0559807
ENSMUSG00000024137	E4f1	Mus musculus E4F transcription factor 1 (E4f1) transcript variant 4 mRNA.	protein_coding	13560	-0.761655	0.208528	-0.63744	0.117215	-1.2	0	-0.876243	0.237733	0.0569253	0.0104841	0.0953568	0.0282952	0.00793178	0.0719568	0.0272831	0.0115858	0.105494
ENSMUSG00000027479	Mapre1	Microtubule-associated protein RP/EB family member 1	protein_coding	13589	-0.336214	0.0630759	-0.0485937	0.0832832	-0.434097	0.267655	-0.349888	0.235162	0.221179	0.0330427	0.307547	0.113622	0.0150023	0.137077	-0.0437613	0.0134702	0.122887
ENSMUSG00000057098	Ebf1	early B cell factor 1	protein_coding	13591	-0.126684	0.231333	-0.0397099	0.111703	-0.348943	0.426678	-0.233227	0.210402	0.109679	0.0156206	0.142816	0.0287001	0.00824614	0.0748324	0.0676639	0.0117275	0.1068
ENSMUSG00000031168	Ebp	3-beta-hydroxysteroid-Delta(8) Delta(7)-isomerase	protein_coding	13595	0.0977741	0.207529	0.207346	0.15515	-0.285244	0.378267	-0.052947	0.112268	-0.0472547	0.00862261	0.0782785	-0.00512911	0.00707112	0.0640933	0.010089	0.0105659	0.0961082
ENSMUSG00000029309	Sparcl1	SPARC-like protein 1	protein_coding	13602	3.2443	0.126491	3.36274	0.138845	2.93018	0.437157	3.20183	0.193786	0.0187262	0.00541954	0.0490417	0.0929522	0.0134391	0.1226	0.105888	0.0174589	0.159923
ENSMUSG00000045092	S1pr1	Sphingosine 1-phosphate receptor 1	protein_coding	13609	0.849563	0.10203	0.952643	0.139789	0.631332	0.408512	0.659733	0.164623	0.112942	0.0295982	0.274509	-0.0507999	0.00761256	0.0690386	-0.0231046	0.0033296	0.0300665
ENSMUSG00000034488	Edil3	EGF-like repeat and discoidin I-like domain-containing protein 3	protein_coding	13612	0.118017	0.111731	0.247667	0.260152	-0.294156	0.430215	0.0245073	0.218516	-0.0764393	0.0157695	0.1442	0.0411416	0.0132609	0.120952	0.0477414	0.0132672	0.12101
ENSMUSG00000022122	Ednrb	Endothelin receptor type B	protein_coding	13618	0.419122	0.162239	0.503579	0.117122	-0.0570588	0.462381	0.240827	0.155312	-0.138753	0.0207742	0.190934	-0.0365624	0.00806026	0.0731318	0.00785067	0.00462557	0.0418236
ENSMUSG00000040669	Phc1	Mus musculus polyhomeotic 1 (Phc1) transcript variant 5 mRNA.	protein_coding	13619	-0.259896	0.0576866	-0.262707	0.190781	-0.552402	0.392818	-0.494602	0.170514	0.0453879	0.0100738	0.0915872	-0.0910393	0.0141495	0.129173	0.0372953	0.00980658	0.0891333
ENSMUSG00000030619	Eed	Polycomb protein EED	protein_coding	13626	0.693593	0.191699	0.878897	0.207619	0.324751	0.418557	0.498363	0.237589	-0.0356891	0.00720177	0.0652861	-0.0583004	0.00945992	0.0859524	-0.110182	0.0154964	0.141663
ENSMUSG00000037742	Eef1a1	Elongation factor 1-alpha 1	protein_coding	13627	3.39292	0.0963249	3.51813	0.130836	3.13149	0.427548	3.27478	0.156274	0.0723126	0.0114853	0.104568	0.0203232	0.00450639	0.0407411	0.0262241	0.00356562	0.0322054
ENSMUSG00000016349	Eef1a2	Elongation factor 1-alpha 2	protein_coding	13628	2.66024	0.164577	2.76659	0.119963	2.33453	0.328468	2.49431	0.201916	0.00940674	0.00758311	0.0687695	-0.026497	0.00460435	0.0416308	-0.00208402	0.0062065	0.0562074
ENSMUSG00000034994	Eef2	Elongation factor 2	protein_coding	13629	2.58665	0.15323	2.67707	0.113827	2.26031	0.377108	2.47413	0.206591	0.00546564	0.00433905	0.0392217	0.0267626	0.00497592	0.0450072	0.0635905	0.00885105	0.0803708
ENSMUSG00000035064	Eef2k	Eukaryotic elongation factor 2 kinase	protein_coding	13631	0.0659423	0.161958	0.223062	0.0967546	-0.278606	0.41671	-0.127794	0.267315	-0.012168	0.00844524	0.0766545	-0.0476205	0.0153096	0.139928	-0.0736327	0.0163927	0.149993
ENSMUSG00000001300	Efnb2	Ephrin-B2	protein_coding	13642	-0.99088	0.249717	-0.993521	0.103017	-1.2	0	-1.2	0	0.0132919	0.0107806	0.0980824	-0.14405	0.0189671	0.174004	-0.00887844	0.0121673	0.110854
ENSMUSG00000003934	Efnb3	Ephrin-B3	protein_coding	13643	-0.515357	0.227699	-0.378174	0.134724	-1.2	0	-0.549339	0.364136	-0.125165	0.01937	0.177774	0.100845	0.0196934	0.180801	0.0870188	0.0203786	0.187223
ENSMUSG00000020282	Rhbdf1	rhomboid 5 homolog 1	protein_coding	13650	-0.573173	0.195804	-0.45652	0.028706	-0.668861	0.400797	-0.797157	0.0300351	0.227548	0.035433	0.330611	-0.0750294	0.0125683	0.114555	-0.0677378	0.0129982	0.118525
ENSMUSG00000024772	Ehd1	EH domain-containing protein 1	protein_coding	13660	0.247697	0.152983	0.412798	0.0279253	-0.0307789	0.40423	0.0334246	0.191516	0.052388	0.00699094	0.0633614	-0.076755	0.0152889	0.139737	-0.11091	0.0191704	0.175906
ENSMUSG00000062762	Ei24	EI24 autophagy associated transmembrane protein	protein_coding	13663	0.654468	0.116594	0.763773	0.0997383	0.3274	0.423849	0.474079	0.20439	0.00701519	0.00605631	0.0548389	-0.0432214	0.00723173	0.0655597	-0.0209931	0.00420468	0.0380019
ENSMUSG00000021116	Eif2s1	Eukaryotic translation initiation factor 2 subunit 1	protein_coding	13665	-0.5979	0.0966833	-0.499557	0.146502	-1.2	0	-0.694281	0.17389	0.017433	0.00525812	0.0475732	0.0422717	0.00535842	0.0484856	0.0697826	0.0094351	0.0857247
ENSMUSG00000031668	Eif2ak3	eukaryotic translation initiation factor 2 alpha kinase 3	protein_coding	13666	-0.366092	0.126621	-0.187656	0.203176	-0.567401	0.37539	-0.41452	0.166333	0.126976	0.0174523	0.15986	0.0907872	0.0120786	0.110037	0.0486252	0.0119959	0.109274
ENSMUSG00000029145	Eif2b4	Translation initiation factor eIF-2B subunit delta	protein_coding	13667	-0.167299	0.136856	-0.190538	0.00760395	-0.544387	0.380323	-0.38994	0.297175	-0.0462331	0.00875166	0.0794603	-0.0844405	0.0131365	0.119802	0.0708032	0.0125935	0.114788
ENSMUSG00000024991	Eif3a	Eukaryotic translation initiation factor 3 subunit A	protein_coding	13669	0.448156	0.136364	0.593816	0.0985969	0.176008	0.410377	0.349306	0.201919	0.0621667	0.010875	0.0989509	0.0396027	0.00609509	0.0551922	0.0245286	0.00470786	0.0425711
ENSMUSG00000015023	Ddx19a	ATP-dependent RNA helicase DDX19A	protein_coding	13680	-0.367695	0.205367	-0.19819	0.0946725	-0.670064	0.446834	-0.526126	0.242263	0.0307955	0.00691331	0.0626529	-0.01703	0.00755648	0.0685261	-0.0575496	0.00954837	0.0867638
ENSMUSG00000059796	Eif4a1	Eukaryotic initiation factor 4A-I	protein_coding	13681	1.555	0.140481	1.74521	0.0998298	1.27744	0.425643	1.46296	0.202412	0.0557543	0.0082107	0.074508	0.0465511	0.00696184	0.0630958	-0.0113014	0.00606027	0.054875
ENSMUSG00000022884	Eif4a2	Mus musculus eukaryotic translation initiation factor 4A2 (Eif4a2) transcript variant 5 mRNA.	protein_coding	13682	2.67237	0.127943	2.76764	0.155449	2.31466	0.476355	2.56543	0.1556	-0.0244747	0.00602079	0.0545153	0.032171	0.00498593	0.0450982	0.0670541	0.00982435	0.0892964
ENSMUSG00000028156	Eif4e	Eukaryotic translation initiation factor 4E	protein_coding	13684	0.62824	0.17402	0.649374	0.0677785	0.391437	0.391979	0.543132	0.268733	0.0942015	0.0141739	0.129399	0.0529727	0.0105823	0.0962589	0.15763	0.023478	0.216382
ENSMUSG00000031490	Eif4ebp1	eukaryotic translation initiation factor 4E binding protein 1	protein_coding	13685	-4.46897	0.736875	-3.43115	0.268941	-1.72037	0.33144	-3.47894	0.452222	2.80305	0.956191	196.436	0.8878	0.165542	1.78545	0.216576	0.0367677	0.34354
ENSMUSG00000020091	Eif4ebp2	eukaryotic translation initiation factor 4E binding protein 2	protein_coding	13688	-0.666068	0.163219	-0.610436	0.0349309	-0.976965	0.323835	-0.846701	0.229893	0.0173743	0.00863693	0.0784095	-0.0438452	0.0087263	0.0792281	0.0328555	0.00936773	0.0851068
ENSMUSG00000005610	Eif4g2	eukaryotic translation initiation factor 4 gamma 2 isoform 2	protein_coding	13690	2.29243	0.103343	2.44623	0.11425	2.02444	0.431282	2.22117	0.179358	0.0657304	0.0108232	0.0984744	0.0666776	0.0114967	0.104674	0.0442262	0.00694604	0.0629516
ENSMUSG00000009406	Elk1	ETS domain-containing protein Elk-1	protein_coding	13712	0.310012	0.188299	0.343082	0.0618024	-0.0681933	0.471277	0.0726808	0.159735	-0.0434799	0.00781686	0.070906	-0.0993314	0.013185	0.12025	0.000152375	0.00564431	0.0510872
ENSMUSG00000026436	Elk4	ETS domain-containing protein Elk-4	protein_coding	13714	-0.456634	0.117402	-0.343125	0.0301776	-1.2	0	-0.553101	0.110277	0.0569588	0.00810411	0.0735329	0.0420291	0.00767645	0.0696225	0.0560325	0.00998874	0.0908057
ENSMUSG00000070002	Ell	RNA polymerase II elongation factor ELL	protein_coding	13716	-1.04521	0.206822	-0.924322	0.0604569	-1.2	0	-1.2	0	-0.0228472	0.00644003	0.058336	-0.0545964	0.00875844	0.0795224	-0.0469081	0.0123579	0.112613
ENSMUSG00000028029	Aimp1	aminoacyl tRNA synthetase complex interacting multifunctional protein 1	protein_coding	13722	0.207519	0.129073	0.338866	0.130011	-0.105677	0.546012	0.0881628	0.151688	0.0233243	0.0102316	0.0930365	0.0221031	0.00567524	0.0513687	0.0180586	0.00588771	0.0533032
ENSMUSG00000021728	Emb	Embigin	protein_coding	13723	-0.194095	0.11554	-0.107344	0.318228	-0.578058	0.448141	-0.355688	0.113027	-0.050497	0.00761605	0.0690705	-0.0204442	0.0063523	0.0575362	0.0159691	0.0135457	0.123586
ENSMUSG00000001964	Emd	Emerin	protein_coding	13726	-0.566842	0.195399	-0.471597	0.135032	-1.2	0	-0.688777	0.247029	0.0811026	0.012179	0.110962	0.0154692	0.00706816	0.0640663	0.047211	0.00843739	0.0765827
ENSMUSG00000024969	Mark2	microtubule affinity regulating kinase 2	protein_coding	13728	0.353381	0.23972	0.478003	0.087123	0.106726	0.353291	0.17607	0.236249	0.0747407	0.0118351	0.107791	-0.0411313	0.0100133	0.091031	-0.033295	0.0077049	0.0698825
ENSMUSG00000022505	Emp2	Epithelial membrane protein 2	protein_coding	13731	-1.2	0	-1.00015	0.066422	-1.2	0	-1.2	0	-0.0999744	0.0132575	0.120921	-0.0733182	0.0107572	0.0978672	-0.11004	0.0153175	0.140002
ENSMUSG00000039095	En2	Homeobox protein engrailed-2	protein_coding	13799	0.204335	0.193911	0.319661	0.0200699	-0.0567928	0.439834	0.061622	0.205231	0.0693723	0.00963471	0.087556	-0.00488188	0.0078739	0.0714275	0.0111999	0.00913606	0.0829826
ENSMUSG00000022995	Enah	ENAH actin regulator	protein_coding	13800	1.36904	0.153772	1.53078	0.104041	1.03342	0.426773	1.23838	0.228209	-0.00108632	0.00621261	0.056263	0.0111051	0.00733719	0.0665228	-0.0253192	0.00728309	0.0660287
ENSMUSG00000015337	Endog	Endonuclease G mitochondrial	protein_coding	13804	-1.2	0	-0.790669	0.176831	-1.2	0	-0.976065	0.0457886	0.0977792	0.0153753	0.140538	0.179658	0.0267972	0.247815	0.078662	0.0178187	0.163277
ENSMUSG00000063524	Eno1	Alpha-enolase	protein_coding	13806	2.38908	0.11116	2.48939	0.113965	2.02759	0.362246	2.30155	0.246098	-0.0302107	0.00542245	0.0490681	0.0503428	0.00900821	0.0818109	0.0811463	0.0107903	0.0981718
ENSMUSG00000004267	Eno2	Gamma-enolase	protein_coding	13807	3.14531	0.126991	3.18665	0.155125	2.73883	0.38604	2.95757	0.188731	-0.0744883	0.0136208	0.12428	-0.0476587	0.00785861	0.0712877	0.03836	0.00723712	0.0656089
ENSMUSG00000060600	Eno3	Beta-enolase	protein_coding	13808	-0.758969	0.40963	-1.04107	0.147711	-1.2	0	-1.2	0	0.0343833	0.0200713	0.184342	-0.272291	0.0385603	0.360961	0.0891655	0.015	0.137055
ENSMUSG00000024140	Epas1	Endothelial PAS domain-containing protein 1	protein_coding	13819	0.207821	0.124217	0.36316	0.126681	-0.128692	0.337811	0.0843442	0.205388	-0.0016588	0.00520241	0.0470665	0.0185032	0.00783579	0.0710791	-0.00973759	0.00862391	0.0782903
ENSMUSG00000027624	Epb41l1	band 4.1-like protein 1 isoform d	protein_coding	13821	1.73097	0.164007	1.87225	0.10438	1.36967	0.341817	1.5745	0.16985	-0.0301049	0.00595905	0.0539529	-0.0161511	0.00477036	0.043139	-0.0282555	0.00858439	0.0779285
ENSMUSG00000024044	Epb41l3	Band 4.1-like protein 3 Band 4.1-like protein 3 N-terminally processed	protein_coding	13823	0.957866	0.136137	1.0774	0.106112	0.560989	0.385754	0.798332	0.203857	-0.0635858	0.014863	0.135785	-0.0168572	0.00774377	0.0702379	-0.00708789	0.00726585	0.0658712
ENSMUSG00000022099	Dmtn	Dematin	protein_coding	13829	-0.186171	0.100908	-0.0677763	0.26505	-0.633756	0.443058	-0.34272	0.228117	-0.110845	0.0198259	0.182042	-0.0187977	0.00660829	0.0598703	-0.00676764	0.0115544	0.105205
ENSMUSG00000026880	Stom	Erythrocyte band 7 integral membrane protein	protein_coding	13830	-0.829962	0.320035	-0.703793	0.131074	-1.2	0	-0.917264	0.312716	0.0608818	0.0175437	0.160713	0.0469879	0.0160614	0.146912	0.0500048	0.0115403	0.105075
ENSMUSG00000024240	Epc1	Enhancer of polycomb homolog 1	protein_coding	13831	0.137673	0.176354	0.330349	0.088437	-0.135268	0.387167	-0.0743388	0.194871	0.0595905	0.00826522	0.0750069	-0.073018	0.0123894	0.112903	-0.134825	0.0192903	0.177027
ENSMUSG00000052504	Epha3	EPH receptor A3	protein_coding	13837	-0.974616	0.152756	-0.842073	0.0683081	-1.2	0	-1.2	0	0.0463013	0.00706177	0.0640079	0.0229548	0.00868427	0.0788431	0.0233289	0.00924233	0.0839569
ENSMUSG00000026235	Epha4	Ephrin type-A receptor 4	protein_coding	13838	-0.882882	0.131091	-0.645382	0.365101	-1.2	0	-1.2	0	0.0579861	0.0100656	0.0915119	0.0846125	0.0124032	0.113031	-0.0204826	0.0183244	0.167998
ENSMUSG00000055540	Epha6	EPH receptor A6	protein_coding	13840	-1.01343	0.0934227	-0.727366	0.274403	-1.2	0	-1.2	0	-0.140044	0.0237256	0.218719	0.157312	0.0227594	0.209605	0.0123159	0.0164448	0.150478
ENSMUSG00000028289	Epha7	Ephrin type-A receptor 7	protein_coding	13841	-0.491896	0.110998	-0.432488	0.100012	-1.2	0	-0.704699	0.189622	-0.122876	0.0193391	0.177484	-0.0705609	0.00990612	0.0900471	-0.00379394	0.00617349	0.0559065
ENSMUSG00000028661	Epha8	Ephrin type-A receptor 8	protein_coding	13842	-0.546453	0.19124	-0.270107	0.0893298	-1.2	0	-0.748557	0.235405	-0.0441576	0.0122931	0.112015	-0.0591365	0.00909117	0.0825712	-0.210068	0.0292309	0.271
ENSMUSG00000028664	Ephb2	Ephrin type-B receptor 2	protein_coding	13844	0.47059	0.192472	0.52339	0.042267	0.179753	0.287997	0.197243	0.162567	0.0482405	0.00946078	0.0859603	-0.131427	0.0279407	0.258694	-0.0558713	0.00830159	0.0753398
ENSMUSG00000038776	Ephx1	Epoxide hydrolase 1	protein_coding	13849	-0.204002	0.121386	-0.00718813	0.107626	-0.387536	0.357973	-0.349453	0.11674	0.145234	0.0198188	0.181976	-0.0091281	0.00747524	0.0677839	-0.0692266	0.00829392	0.0752696
ENSMUSG00000055493	Epm2a	Laforin	protein_coding	13853	-0.544585	0.165205	-0.398481	0.169477	-1.2	0	-0.715509	0.122232	-0.056523	0.00826279	0.0749847	-0.0286284	0.00537128	0.0486026	-0.0480466	0.0082823	0.0751632
ENSMUSG00000035203	Epn1	Epsin-1	protein_coding	13854	1.24042	0.160508	1.33776	0.110761	0.898524	0.339076	1.10696	0.261329	-0.00819757	0.00983652	0.0894081	0.00514989	0.00577985	0.052321	0.0349529	0.00826853	0.0750372
ENSMUSG00000001036	Epn2	Epsin-2	protein_coding	13855	1.56374	0.153407	1.67739	0.0877134	1.29702	0.467059	1.46018	0.182035	0.0647607	0.00944663	0.0858304	0.033577	0.00456991	0.041318	0.048848	0.00953813	0.0866699
ENSMUSG00000028552	Eps15	Epidermal growth factor receptor substrate 15	protein_coding	13858	1.28616	0.127611	1.38591	0.0721792	0.873268	0.472314	1.10511	0.137539	-0.0755641	0.0118173	0.107627	-0.038054	0.00780164	0.0707669	-0.0072244	0.006782	0.0614548
ENSMUSG00000006276	Eps15l1	Epidermal growth factor receptor substrate 15-like 1	protein_coding	13859	0.809184	0.143622	0.962285	0.0369239	0.475674	0.392954	0.633416	0.178025	-0.00266182	0.00309988	0.0279857	-0.0381481	0.00483679	0.0437427	-0.0595046	0.00994484	0.0904026
ENSMUSG00000015766	Eps8	Epidermal growth factor receptor kinase substrate 8	protein_coding	13860	1.01261	0.174553	1.25782	0.0975052	0.815996	0.316167	0.903331	0.164373	0.130274	0.0183554	0.168288	0.025188	0.0101675	0.0924472	-0.0846167	0.0134659	0.122847
ENSMUSG00000002393	Nr2f6	Nuclear receptor subfamily 2 group F member 6	protein_coding	13864	-0.666254	0.122756	-0.629031	0.138791	-1.2	0	-0.894357	0.18689	-0.00633786	0.00959747	0.0872143	-0.0899077	0.0112201	0.102127	0.00170585	0.00934161	0.0848673
ENSMUSG00000069171	Nr2f1	nuclear receptor subfamily 2 group F member 1	protein_coding	13865	-0.259471	0.115529	0.0479287	0.09987	-0.424775	0.188992	-0.371632	0.129879	0.153168	0.0265431	0.245401	0.0290011	0.00602111	0.0545182	-0.146531	0.0202924	0.186414
ENSMUSG00000062209	Erbb4	Receptor tyrosine-protein kinase erbB-4 ERBB4 intracellular domain	protein_coding	13869	-0.378155	0.0862438	-0.0763679	0.117237	-0.56622	0.37735	-0.443432	0.227993	0.144239	0.0215039	0.197788	0.073708	0.0118778	0.108185	-0.08983	0.0142122	0.129754
ENSMUSG00000003549	Ercc1	DNA excision repair protein ERCC-1	protein_coding	13870	-0.486554	0.197081	-0.217282	0.134502	-0.689808	0.326977	-0.612419	0.175311	0.127294	0.0197382	0.181221	0.0139715	0.00810935	0.0735808	-0.123148	0.0158226	0.144693
ENSMUSG00000030400	Ercc2	TFIIH basal transcription factor complex helicase XPD subunit	protein_coding	13871	-0.367787	0.210699	-0.0661568	0.0918955	-0.483759	0.309701	-0.451664	0.257604	0.203998	0.0305132	0.283262	0.0450891	0.0120897	0.110139	-0.112238	0.0158602	0.145043
ENSMUSG00000024382	Ercc3	TFIIH basal transcription factor complex helicase XPB subunit	protein_coding	13872	-0.66375	0.167911	-0.539145	0.132826	-1.2	0	-0.836816	0.282666	0.0881117	0.0126597	0.115398	-0.0350753	0.00914626	0.0830762	-0.0256881	0.00909949	0.0826474
ENSMUSG00000021131	Erh	Enhancer of rudimentary homolog	protein_coding	13877	-0.463106	0.167637	-0.271672	0.131092	-0.705997	0.317802	-0.432356	0.120326	0.0864496	0.0122822	0.111915	0.167978	0.0346333	0.322882	0.108129	0.0183538	0.168273
ENSMUSG00000021996	Esd	S-formylglutathione hydrolase	protein_coding	13885	0.44093	0.146538	0.53161	0.163633	0.0109901	0.472637	0.282896	0.112612	-0.0917572	0.013082	0.119299	-0.0106358	0.00779803	0.0707339	0.0210327	0.00848954	0.0770601
ENSMUSG00000020610	Amz2	archaelysin family metallopeptidase 2	protein_coding	13929	-0.109228	0.199701	-0.036376	0.205662	-0.413202	0.45366	-0.2665	0.159458	0.0290906	0.00730023	0.0661852	-0.0158012	0.00689151	0.062454	0.0418757	0.0100233	0.0911232
ENSMUSG00000029920	Smarcad1	SWI/SNF-related matrix-associated actin-dependent regulator of chromatin subfamily a containing DEAD/H box 1	protein_coding	13990	0.0914268	0.19454	0.178283	0.0215812	-0.126578	0.410883	0.104104	0.243663	0.114187	0.0173419	0.158831	0.143391	0.0221227	0.203608	0.184062	0.0381761	0.357222
ENSMUSG00000078889	Gm14288	NA	protein_coding	13999	0.765777	0.216364	0.829084	0.0368705	0.273925	0.435609	0.504082	0.0166609	-0.129963	0.0163606	0.149694	-0.113262	0.0196735	0.180615	-0.0488325	0.0143891	0.131393
ENSMUSG00000022191	Drosha	Ribonuclease 3	protein_coding	14000	0.340081	0.127264	0.428239	0.118155	0.0149945	0.37954	0.175553	0.154758	0.00873914	0.0041827	0.0378024	-0.023225	0.00360682	0.0325789	0.0171264	0.00408566	0.0369218
ENSMUSG00000070493	Chchd2	Coiled-coil-helix-coiled-coil-helix domain-containing protein 2	protein_coding	14004	1.92236	0.131845	1.93647	0.175656	1.50293	0.405364	1.75042	0.186909	-0.0877752	0.0114744	0.104468	-0.0320521	0.00838859	0.076136	0.0818108	0.0137244	0.125239
ENSMUSG00000002107	Celf2	CUGBP Elav-like family member 2	protein_coding	14007	1.44458	0.133402	1.58893	0.0875935	1.10896	0.414632	1.24061	0.182423	-0.00256115	0.00203951	0.0183931	-0.065663	0.0230245	0.212104	-0.0797804	0.0227626	0.209635
ENSMUSG00000004151	Etv1	ETS translocation variant 1	protein_coding	14009	1.69319	0.1958	1.84706	0.0819454	1.41275	0.416117	1.60552	0.23951	0.0522908	0.00764355	0.0693218	0.0516076	0.00961065	0.0873352	0.0250317	0.0115341	0.105018
ENSMUSG00000078771	Evi2a	Protein EVI2A	protein_coding	14017	-0.587289	0.0498559	-0.50728	0.0690179	-1.2	0	-0.690807	0.319312	-0.0976585	0.0136708	0.124743	0.0361102	0.013515	0.123301	0.083273	0.0157368	0.143895
ENSMUSG00000011831	Evi5	ecotropic viral integration site 5	protein_coding	14020	0.512615	0.162753	0.673739	0.0703823	0.198145	0.369216	0.393843	0.222003	0.0167453	0.0047166	0.0426506	0.0139243	0.00461052	0.0416868	-0.00800997	0.00722625	0.0655096
ENSMUSG00000009079	Ewsr1	RNA-binding protein EWS	protein_coding	14030	2.00059	0.189605	2.10526	0.0689516	1.71079	0.417773	1.89239	0.225872	0.0427717	0.00604603	0.0547452	0.0295443	0.00593146	0.0537017	0.0541671	0.00737601	0.0668774
ENSMUSG00000061731	Ext1	Exostosin-1	protein_coding	14042	-0.117101	0.082731	-0.0246703	0.105907	-0.555338	0.368701	-0.235291	0.218989	-0.0997632	0.0130465	0.11897	0.0215341	0.00709209	0.0642847	0.0571028	0.00903471	0.0820537
ENSMUSG00000027198	Ext2	Mus musculus exostoses (multiple) 2 (Ext2) transcript variant 1 mRNA.	protein_coding	14043	0.319386	0.156857	0.406558	0.0992563	0.0195314	0.489849	0.1258	0.167315	0.0331006	0.00906132	0.0822976	-0.0567673	0.0072563	0.065784	-0.0119936	0.00535238	0.0484307
ENSMUSG00000028886	Eya3	Eyes absent homolog 3	protein_coding	14050	-0.459574	0.134159	-0.178584	0.102466	-0.797044	0.363711	-0.569954	0.200305	-0.00517536	0.00671532	0.0608465	0.0272897	0.00587533	0.0531905	-0.125004	0.0226739	0.208799
ENSMUSG00000006920	Ezh1	Histone-lysine N-methyltransferase EZH1	protein_coding	14055	0.7109	0.141713	0.849525	0.13252	0.351569	0.498403	0.531198	0.25106	-0.0261074	0.00946328	0.0859832	-0.0381471	0.0100968	0.0917983	-0.047679	0.00997191	0.0906511
ENSMUSG00000029687	Ezh2	Histone-lysine N-methyltransferase EZH2	protein_coding	14056	0.459353	0.220578	0.629799	0.127513	0.141487	0.461361	0.324356	0.227921	0.0157132	0.00812313	0.0737069	0.00293699	0.00810116	0.0735059	-0.034961	0.00831335	0.0754474
ENSMUSG00000021474	Sfxn1	Sideroflexin-1	protein_coding	14057	-0.566564	0.114494	-0.491456	0.0591387	-1.2	0	-0.754146	0.155736	0.0865958	0.012058	0.109846	-0.0484254	0.00701057	0.0635406	0.00571791	0.00630465	0.0571019
ENSMUSG00000028128	F3	coagulation factor III tissue factor	protein_coding	14066	-0.196016	0.198008	-0.116417	0.208444	-0.650697	0.401285	-0.371031	0.154866	-0.110027	0.0179878	0.164855	-0.0292517	0.0140867	0.128592	0.0157643	0.00663349	0.0601001
ENSMUSG00000034171	Faah	Fatty-acid amide hydrolase 1	protein_coding	14073	0.131211	0.180904	0.29046	0.206256	-0.233307	0.346886	-0.00107099	0.169333	-0.0323998	0.00703888	0.063799	0.00548457	0.0054	0.0488638	-0.0211476	0.00728429	0.0660397
ENSMUSG00000028773	Fabp3	Fatty acid-binding protein heart	protein_coding	14077	0.475126	0.110587	0.53925	0.195712	-0.00779757	0.450437	0.303523	0.173053	-0.144655	0.0200131	0.183796	-0.0302037	0.0072125	0.0653841	0.0314653	0.00790685	0.0717288
ENSMUSG00000018796	Acsl1	Long-chain-fatty-acid--CoA ligase 1	protein_coding	14081	-0.144932	0.166474	-0.0297423	0.154031	-0.540149	0.496082	-0.280395	0.0977803	-0.0552006	0.00885956	0.0804488	0.00348855	0.00616735	0.0558506	0.0236297	0.00763226	0.0692187
ENSMUSG00000022607	Ptk2	PTK2 protein tyrosine kinase 2	protein_coding	14083	-0.0231534	0.182893	0.133608	0.0918836	-0.315591	0.384207	-0.126826	0.207136	0.0388555	0.00594713	0.0538443	0.0344392	0.00569334	0.0515334	0.00597914	0.00379759	0.0343086
ENSMUSG00000010517	Faf1	FAS-associated factor 1	protein_coding	14084	-0.131579	0.174337	-0.0125718	0.0283567	-0.458882	0.491353	-0.283708	0.111197	0.0096152	0.00686108	0.0621763	-0.0139003	0.00694643	0.0629552	-0.000265454	0.00697573	0.0632226
ENSMUSG00000030630	Fah	Fumarylacetoacetase	protein_coding	14085	-0.865628	0.201028	-0.860914	0.139923	-1.2	0	-1.2	0	-0.0366596	0.00766488	0.0695167	-0.00645996	0.0105219	0.095704	0.113877	0.0162733	0.148882
ENSMUSG00000029581	Fscn1	Fascin	protein_coding	14086	-0.21681	0.178214	-0.125096	0.340771	-0.494758	0.464293	-0.226086	0.277243	0.0473303	0.0139321	0.127161	0.121821	0.0184253	0.168941	0.155976	0.0230905	0.212726
ENSMUSG00000021461	Fancc	Mus musculus Fanconi anemia complementation group C (Fancc) transcript variant 4 mRNA.	protein_coding	14088	0.305503	0.243893	0.511461	0.189891	0.0590354	0.408072	0.237104	0.124919	0.0822899	0.0118217	0.107668	0.0644841	0.0114986	0.104691	-0.00659911	0.00765429	0.06942
ENSMUSG00000025153	Fasn	Fatty acid synthase	protein_coding	14104	1.0494	0.157888	1.18715	0.0814823	0.573402	0.329268	0.87712	0.186088	-0.139888	0.0284582	0.263626	-0.0294783	0.0101803	0.092565	-0.0393563	0.00986352	0.089656
ENSMUSG00000028676	Srsf10	serine/arginine-rich splicing factor 10	protein_coding	14105	0.692461	0.131233	0.868305	0.0770708	0.478355	0.501453	0.607325	0.195635	0.119006	0.0182529	0.167331	0.0532434	0.00790079	0.0716734	0.00373237	0.0044072	0.0398404
ENSMUSG00000070047	Fat1	FAT atypical cadherin 1	protein_coding	14107	1.45143	0.170305	1.58243	0.083374	1.14799	0.382965	1.26505	0.187272	0.029069	0.00485196	0.0438805	-0.0451344	0.0070249	0.0636714	-0.0503477	0.00776016	0.0703877
ENSMUSG00000038274	Fau	NA	protein_coding	14109	1.81449	0.157065	1.93038	0.086195	1.51175	0.373849	1.7077	0.190404	0.0333602	0.00755025	0.0684692	0.0324239	0.00490797	0.0443896	0.0456374	0.00780174	0.0707678
ENSMUSG00000046865	Fbl	rRNA 2'-O-methyltransferase fibrillarin	protein_coding	14113	-0.393399	0.12065	-0.274973	0.0864978	-0.719504	0.230749	-0.411645	0.264886	0.0078424	0.0135569	0.123689	0.110906	0.0154846	0.141553	0.126408	0.0179662	0.164654
ENSMUSG00000042423	Fbrs	Probable fibrosin-1	protein_coding	14123	0.0734726	0.215183	0.192171	0.111099	-0.175337	0.232248	-0.0476558	0.279882	0.0749452	0.0173534	0.158938	0.0154754	0.0103852	0.094448	0.0318572	0.0139337	0.127175
ENSMUSG00000003420	Fcgrt	Mus musculus Fc receptor IgG alpha chain transporter (Fcgrt) transcript variant 2 mRNA.	protein_coding	14132	-0.615032	0.199853	-0.536506	0.0688115	-1.2	0	-0.782735	0.21937	-0.12942	0.0179887	0.164864	-0.0293735	0.00890952	0.0809065	0.0111461	0.00962263	0.0874451
ENSMUSG00000021273	Fdft1	Squalene synthase	protein_coding	14137	-0.572062	0.11028	-0.454641	0.28718	-1.2	0	-0.703971	0.216112	-0.269314	0.0505179	0.478851	0.0121901	0.0138963	0.126829	0.0153774	0.0156575	0.143159
ENSMUSG00000032051	Fdx1	ferredoxin 1	protein_coding	14148	-0.763096	0.25881	-0.75937	0.0417125	-1.2	0	-0.822057	0.155663	0.0127419	0.0123917	0.112925	0.0809515	0.0137578	0.125547	0.197583	0.0329907	0.307046
ENSMUSG00000018861	Fdxr	ferredoxin reductase	protein_coding	14149	-0.0722517	0.232573	-0.0300397	0.110781	-0.555539	0.279796	-0.442154	0.190108	-0.138308	0.0202987	0.186473	-0.217517	0.0330986	0.308084	-0.141558	0.0181374	0.166252
ENSMUSG00000024588	Fech	Mus musculus ferrochelatase (Fech) transcript variant 2 mRNA.	protein_coding	14151	-0.203435	0.137588	-0.0464866	0.123108	-0.547506	0.43236	-0.340312	0.0702911	-0.0111404	0.00524214	0.0474279	0.00414868	0.00805245	0.0730604	-0.0230824	0.00709812	0.0643398
ENSMUSG00000043683	Fem1a	A-A	protein_coding	14154	-0.520124	0.2308	-0.423561	0.0190168	-1.2	0	-0.69242	0.217708	0.0256511	0.00796476	0.0722584	-0.0313744	0.00787478	0.0714356	0.00306779	0.00725405	0.0657635
ENSMUSG00000032244	Fem1b	B	protein_coding	14155	0.477146	0.0938174	0.581791	0.143843	0.125471	0.452308	0.327941	0.160727	-0.01844	0.00527903	0.0477634	-0.00977138	0.00347029	0.0313414	0.0160267	0.00311822	0.0281518
ENSMUSG00000000127	Fer	Tyrosine-protein kinase Fer	protein_coding	14158	-0.414115	0.118744	-0.262803	0.102631	-0.725323	0.38166	-0.573719	0.269216	0.0224087	0.00404871	0.0365866	-0.0250993	0.00871446	0.0791196	-0.0396865	0.00935774	0.0850152
ENSMUSG00000025265	Fgd1	FYVE RhoGEF and PH domain-containing protein 1	protein_coding	14163	-0.958694	0.18447	-0.762336	0.0833311	-1.2	0	-1.2	0	0.0253957	0.0076362	0.0692547	-0.00278904	0.0115455	0.105123	-0.0647452	0.0154174	0.14093
ENSMUSG00000036585	Fgf1	Fibroblast growth factor 1	protein_coding	14164	0.779153	0.109707	0.878765	0.240329	0.366952	0.39343	0.551538	0.190808	-0.0837957	0.0126039	0.114883	-0.0845085	0.0139518	0.127343	-0.0570745	0.0123479	0.11252
ENSMUSG00000042826	Fgf11	Fibroblast growth factor 11	protein_coding	14166	-0.566233	0.144503	-0.324996	0.0945967	-1.2	0	-0.632854	0.22681	0.0040575	0.00472958	0.0427685	0.0688108	0.0095847	0.0870971	-0.0419176	0.00766189	0.0694895
ENSMUSG00000022523	Fgf12	Fibroblast growth factor 12	protein_coding	14167	0.708244	0.145758	0.82036	0.203311	0.254338	0.498779	0.552025	0.161074	-0.111833	0.016221	0.148396	-0.0142469	0.00944761	0.0858395	-0.00160093	0.00953953	0.0866827
ENSMUSG00000031137	Fgf13	Mus musculus fibroblast growth factor 13 (Fgf13) transcript variant 4 mRNA.	protein_coding	14168	-0.219505	0.15006	0.0102348	0.317156	-1.2	0	-0.318165	0.10206	-0.251451	0.0414197	0.388884	0.0427142	0.00967102	0.0878892	-0.0437855	0.0188622	0.173023
ENSMUSG00000025551	Fgf14	fibroblast growth factor 14	protein_coding	14169	1.04714	0.141358	1.16362	0.106935	0.784892	0.475264	0.900113	0.193771	0.0695623	0.0100909	0.0917443	-0.00596914	0.00523061	0.047323	0.00504233	0.0055678	0.0503908
ENSMUSG00000021974	Fgf9	Fibroblast growth factor 9	protein_coding	14180	-0.0447676	0.155031	0.0196478	0.10837	-0.404205	0.507658	-0.22337	0.0622398	-0.0257054	0.00955681	0.0868412	-0.0343952	0.00905587	0.0822477	0.0242806	0.00813671	0.0738311
ENSMUSG00000031565	Fgfr1	Fibroblast growth factor receptor 1	protein_coding	14182	1.19311	0.0608257	1.26959	0.0640057	0.994643	0.311757	1.08689	0.239724	0.128373	0.0191648	0.175854	0.0330717	0.0100112	0.0910117	0.0829937	0.014454	0.131993
ENSMUSG00000030849	Fgfr2	fibroblast growth factor receptor 2 isoform 3	protein_coding	14183	0.753765	0.175548	0.972522	0.0995452	0.517194	0.324147	0.645101	0.151486	0.0973423	0.0138839	0.126714	0.0315421	0.00858145	0.0779015	-0.0563471	0.0100946	0.0917783
ENSMUSG00000054252	Fgfr3	Mus musculus fibroblast growth factor receptor 3 (Fgfr3) transcript variant 6 mRNA.	protein_coding	14184	0.158517	0.200196	0.270852	0.0924373	-0.121325	0.454894	0.114062	0.160981	0.055911	0.00953183	0.0866121	0.0925002	0.0123951	0.112956	0.114726	0.0161622	0.147849
ENSMUSG00000026526	Fh1	Fumarate hydratase mitochondrial	protein_coding	14194	0.702493	0.113981	0.823396	0.17464	0.337684	0.352669	0.556925	0.216225	-0.0297678	0.00711823	0.0645233	-0.00819152	0.00601793	0.0544893	0.00167824	0.00724698	0.065699
ENSMUSG00000023092	Fhl1	Four and a half LIM domains protein 1	protein_coding	14199	0.696886	0.113448	0.871936	0.108285	0.369731	0.395524	0.518025	0.0941859	0.00673029	0.00306653	0.0276836	-0.0396461	0.00836477	0.075918	-0.082011	0.0123785	0.112803
ENSMUSG00000029147	Ppm1g	Protein phosphatase 1G	protein_coding	14208	0.441724	0.241421	0.651187	0.0768344	0.207546	0.358319	0.275973	0.271186	0.0986228	0.0133607	0.121875	-0.0244373	0.00985204	0.0895506	-0.0980464	0.0164858	0.150859
ENSMUSG00000075012	Fjx1	Four-jointed box protein 1	protein_coding	14221	-1.04711	0.217939	-0.965856	0.132701	-1.2	0	-1.2	0	0.031212	0.00917823	0.0833692	-0.077161	0.0114832	0.10455	-0.0327105	0.00882735	0.0801537
ENSMUSG00000032966	Fkbp1a	Peptidyl-prolyl cis-trans isomerase FKBP1A	protein_coding	14225	1.33655	0.0660168	1.50804	0.125294	0.929941	0.438708	1.15733	0.239522	-0.0755951	0.00970545	0.0882051	-0.0376575	0.0070136	0.0635682	-0.080728	0.0130639	0.119131
ENSMUSG00000056629	Fkbp2	Peptidyl-prolyl cis-trans isomerase FKBP2	protein_coding	14227	0.426416	0.143335	0.508311	0.241904	0.0934464	0.330212	0.343509	0.219253	0.0033764	0.00703075	0.0637248	0.0540362	0.0107997	0.0982588	0.0970484	0.0147732	0.134953
ENSMUSG00000030357	Fkbp4	Peptidyl-prolyl cis-trans isomerase FKBP4 Peptidyl-prolyl cis-trans isomerase FKBP4 N-terminally processed	protein_coding	14228	1.17953	0.183841	1.23494	0.107591	0.845163	0.41783	1.05464	0.232195	0.000402596	0.00458722	0.0414752	0.0159361	0.00759562	0.0688838	0.0892313	0.0129549	0.118124
ENSMUSG00000019428	Fkbp8	Peptidyl-prolyl cis-trans isomerase FKBP8	protein_coding	14232	1.78155	0.142551	1.86787	0.132623	1.46791	0.399862	1.6053	0.19081	0.0202449	0.00464876	0.0420342	-0.0371587	0.00552632	0.0500133	0.00700911	0.00626175	0.0567109
ENSMUSG00000034998	Foxn2	Mus musculus forkhead box N2 (Foxn2) transcript variant 3 mRNA.	protein_coding	14236	0.244265	0.152416	0.411277	0.0943361	-0.0482094	0.38528	0.114894	0.18947	0.0410811	0.00654792	0.0593197	0.0127439	0.00575674	0.0521106	-0.0271793	0.0110151	0.10024
ENSMUSG00000020593	Lpin1	Mus musculus lipin 1 (Lpin1) transcript variant 4 mRNA.	protein_coding	14245	-0.6316	0.156322	-0.516236	0.0896156	-1.2	0	-0.777526	0.234735	-0.0262686	0.00560689	0.0507465	-0.00606305	0.00709911	0.0643488	0.00546191	0.0072311	0.0655539
ENSMUSG00000002812	Flii	isoform 2	protein_coding	14248	0.73944	0.202123	0.68036	0.123638	0.342802	0.42397	0.473521	0.155439	-0.0577082	0.00915567	0.0831624	-0.120943	0.0177312	0.162461	0.0596413	0.00913352	0.0829594
ENSMUSG00000059714	Flot1	Flotillin-1	protein_coding	14251	0.104438	0.225393	0.232555	0.151049	-0.150965	0.409187	0.0105645	0.271006	0.0779912	0.0116475	0.106063	0.0427496	0.00994588	0.0904122	0.0429335	0.0119961	0.109276
ENSMUSG00000061981	Flot2	Flotillin-2	protein_coding	14252	-0.168965	0.141362	-0.0376122	0.0991151	-0.478312	0.396644	-0.362704	0.168422	0.0217261	0.00511431	0.0462654	-0.0541111	0.00816977	0.0741336	-0.054502	0.0079359	0.0719944
ENSMUSG00000029648	Flt1	fms related tyrosine kinase 1	protein_coding	14254	-0.420226	0.0648687	-0.251387	0.0721471	-0.741688	0.35514	-0.517202	0.157082	0.0095934	0.00803114	0.0728654	0.0408863	0.00870976	0.0790765	0.00498898	0.00420083	0.0379669
ENSMUSG00000042817	Flt3	fms related tyrosine kinase 3	protein_coding	14255	-0.403352	0.123979	-0.342723	0.200347	-0.771656	0.357811	-0.494875	0.148364	-0.0339827	0.00676148	0.0612676	0.0461879	0.00657532	0.0595696	0.112517	0.0188772	0.173164
ENSMUSG00000110206	Flt3l	Fms-related tyrosine kinase 3 ligand	protein_coding	14256	-0.726006	0.0385895	-0.734018	0.187587	-0.768473	0.351556	-1.2	0	0.275227	0.0368884	0.344711	-0.0626128	0.0218239	0.200798	0.0621723	0.0238626	0.220014
ENSMUSG00000044042	Fmn1	Formin-1	protein_coding	14260	-0.770977	0.167946	-0.538658	0.182602	-1.2	0	-0.8792	0.231993	0.0241427	0.00652976	0.0591541	0.0309925	0.00778732	0.070636	-0.0697069	0.0106263	0.0966634
ENSMUSG00000000838	Fmr1	fragile X mental retardation 1	protein_coding	14265	0.474323	0.172848	0.621047	0.0865592	0.181508	0.453228	0.377599	0.18789	0.0432009	0.00661701	0.0599498	0.0412716	0.00623882	0.0565019	0.026318	0.00595241	0.0538925
ENSMUSG00000031189	Aff2	AF4/FMR2 family member 2	protein_coding	14266	-1.06616	0.137021	-1.2	0	-1.2	0	-1.2	0	-0.0503607	0.010032	0.0912032	0.0465667	0.0119305	0.108671	0.0668829	0.0154	0.140767
ENSMUSG00000026193	Fn1	Fibronectin Anastellin	protein_coding	14268	-0.297417	0.199373	-0.413441	0.0611088	-0.685828	0.373117	-0.531214	0.236964	-0.0548467	0.0145531	0.132912	-0.0914076	0.0157821	0.144316	0.141858	0.0204363	0.187764
ENSMUSG00000075415	Fnbp1	Mus musculus formin binding protein 1 (Fnbp1) transcript variant 6 mRNA.	protein_coding	14269	1.76733	0.197423	1.88649	0.104574	1.41867	0.349044	1.60505	0.216109	-0.0130339	0.00720992	0.0653605	-0.0213509	0.00791092	0.071766	-0.0127133	0.00450131	0.0406949
ENSMUSG00000026425	Srgap2	SLIT-ROBO Rho GTPase-activating protein 2	protein_coding	14270	1.95782	0.114109	2.08233	0.0730615	1.66224	0.383828	1.79486	0.234497	0.034925	0.00540934	0.0489488	-0.0250348	0.00609011	0.0551469	-0.0173709	0.0137412	0.125394
ENSMUSG00000015994	Fnta	Protein farnesyltransferase/geranylgeranyltransferase type-1 subunit alpha	protein_coding	14272	1.14413	0.153893	1.20119	0.141054	0.745337	0.465179	0.956249	0.154053	-0.0650616	0.00908412	0.0825065	-0.0475863	0.00675453	0.0612042	0.0235614	0.00590644	0.0534738
ENSMUSG00000021250	Fos	Proto-onco c-Fos	protein_coding	14281	-0.359285	0.656585	0.311809	0.262705	-1.2	0	-1.2	0	-0.629431	0.0830925	0.815603	-0.305115	0.04407	0.414915	-0.757604	0.164957	1.77789
ENSMUSG00000062661	Ncs1	Neuronal calcium sensor 1	protein_coding	14299	0.655718	0.0894611	0.79969	0.128254	0.223392	0.383229	0.535996	0.188519	-0.100124	0.0198296	0.182077	0.0178587	0.00760236	0.0689454	0.00297749	0.00684674	0.0620455
ENSMUSG00000031590	Frg1	Protein FRG1	protein_coding	14300	0.092548	0.124578	0.205069	0.22831	-0.248928	0.524707	-0.0583372	0.182664	-0.0063133	0.00821269	0.0745263	-0.00990217	0.0059501	0.0538715	0.00661786	0.00923039	0.0838474
ENSMUSG00000024335	Brd2	Bromodomain-containing protein 2	protein_coding	14312	1.5618	0.221526	1.76997	0.0248525	1.32495	0.417612	1.45383	0.205918	0.0931286	0.0136819	0.124845	0.0293181	0.00835644	0.0758417	-0.0485252	0.00875122	0.0794563
ENSMUSG00000022816	Fstl1	Follistatin-related protein 1	protein_coding	14314	-0.929545	0.138624	-0.784666	0.14831	-1.2	0	-1.02078	0.201493	-0.0270935	0.0127829	0.116536	0.0468994	0.0170163	0.155798	0.0355884	0.0179249	0.164268
ENSMUSG00000024661	Fth1	Ferritin heavy chain Ferritin heavy chain N-terminally processed	protein_coding	14319	3.0374	0.138514	3.20219	0.184441	2.67302	0.31989	2.92708	0.255823	-0.0287373	0.00896888	0.0814504	0.0330222	0.010303	0.0936921	-0.00596655	0.0102517	0.0932213
ENSMUSG00000050708	Ftl1	NA	protein_coding	14325	2.05897	0.188262	2.13958	0.0945882	1.77432	0.386549	1.93723	0.165738	0.0456893	0.00697415	0.0632082	0.0161408	0.00501853	0.0453945	0.0672009	0.0181911	0.166753
ENSMUSG00000031667	Aktip	Mus musculus thymoma viral proto-onco 1 interacting protein (Aktip) transcript variant 6 mRNA.	protein_coding	14339	0.895268	0.0867899	1.01419	0.115599	0.61021	0.407285	0.775485	0.14821	0.0481463	0.00699777	0.0634238	0.0188592	0.00509612	0.0461	0.0304162	0.00512441	0.0463572
ENSMUSG00000055373	Fut9	Alpha-(1 3)-fucosyltransferase 9	protein_coding	14348	0.939348	0.120354	1.09484	0.156717	0.570275	0.450157	0.812262	0.143114	-0.0364186	0.00649217	0.0588113	0.0107488	0.00519124	0.046965	-0.0171727	0.0066919	0.0606329
ENSMUSG00000089847	Timm10b	translocase of inner mitochondrial membrane 10B	protein_coding	14356	-0.0364101	0.202153	0.169699	0.11352	-0.212966	0.528625	-0.0786851	0.303624	0.148532	0.0254239	0.234784	0.084959	0.0198931	0.182672	0.0204956	0.0152022	0.138932
ENSMUSG00000029603	Dtx1	E3 ubiquitin-protein ligase DTX1	protein_coding	14357	0.965447	0.233064	1.14087	0.110387	0.710174	0.366568	0.77954	0.141592	0.0716173	0.0126605	0.115406	-0.0446699	0.00909657	0.0826207	-0.0888553	0.0150354	0.137384
ENSMUSG00000027680	Fxr1	Fragile X mental retardation syndrome-related protein 1	protein_coding	14359	0.682663	0.082575	0.805272	0.107958	0.369989	0.487574	0.525249	0.176852	0.0190044	0.00789217	0.0715946	-0.0183937	0.0049282	0.0445734	-0.0108241	0.0033297	0.0300675
ENSMUSG00000019843	Fyn	Tyrosine-protein kinase Fyn	protein_coding	14360	0.535687	0.14943	0.594642	0.10005	0.124891	0.415189	0.433973	0.208865	-0.0761591	0.0131185	0.119636	0.0358179	0.00543946	0.0492229	0.108391	0.0208623	0.191761
ENSMUSG00000044674	Fzd1	Frizzled-1	protein_coding	14362	-0.263861	0.172464	-0.160764	0.0204991	-0.623682	0.321794	-0.432058	0.197645	-0.024915	0.00770624	0.0698948	-0.0298836	0.00486488	0.0439979	-0.00163752	0.00850203	0.0771744
ENSMUSG00000007989	Fzd3	Frizzled-3	protein_coding	14365	-0.195317	0.0708545	-0.0257069	0.108498	-0.49807	0.398941	-0.300031	0.197056	0.0321076	0.00633533	0.0573815	0.0312652	0.00708386	0.0642096	-0.00308644	0.00400506	0.0361905
ENSMUSG00000041075	Fzd7	Frizzled-7	protein_coding	14369	-0.306034	0.149083	-0.166166	0.159132	-0.445186	0.352198	-0.390564	0.181227	0.192059	0.0673599	0.650025	0.0520155	0.0105512	0.0959734	0.0378616	0.0159109	0.145513
ENSMUSG00000009633	G0s2	G0/G1 switch protein 2	protein_coding	14373	-1.2	0	-1.2	0	-0.882022	0.220992	-1.2	0	0.789155	0.41671	6.42972	0.278882	0.0488642	0.462371	0.140523	0.0210581	0.1936
ENSMUSG00000022471	Xrcc6	X-ray repair complementing defective repair in Chinese hamster cells 6	protein_coding	14375	-0.290292	0.267371	-0.0625161	0.154464	-0.526333	0.357317	-0.447367	0.176185	0.0855596	0.014286	0.130438	-0.0187676	0.0120161	0.109461	-0.114316	0.0166277	0.152179
ENSMUSG00000071650	Ganab	Neutral alpha-glucosidase AB	protein_coding	14376	0.39915	0.116674	0.537247	0.0806251	0.0726056	0.371026	0.286777	0.218374	0.00522735	0.00305584	0.0275868	0.0263507	0.00570239	0.0516158	0.0187385	0.0050031	0.0452543
ENSMUSG00000031400	G6pdx	Glucose-6-phosphate 1-dehydrogenase X	protein_coding	14381	-0.0423378	0.134337	0.0300775	0.096376	-0.432677	0.378184	-0.0995139	0.199279	-0.0556258	0.008501	0.077165	0.0757478	0.0109179	0.0993455	0.134259	0.026315	0.243236
ENSMUSG00000032114	Slc37a4	glucose-6-phosphate exchanger SLC37A4 isoform a	protein_coding	14385	-0.666248	0.218126	-0.505287	0.204737	-1.2	0	-0.845082	0.189349	-0.022733	0.0110667	0.100715	-0.0345338	0.00916387	0.0832376	-0.0788817	0.0126814	0.115599
ENSMUSG00000025579	Gaa	Lysosomal alpha-glucosidase	protein_coding	14387	1.00575	0.0901753	1.11717	0.233908	0.55509	0.361533	0.865846	0.183485	-0.116073	0.0145767	0.133131	0.00216854	0.00885096	0.08037	0.0189814	0.0118642	0.10806
ENSMUSG00000031714	Gab1	GRB2-associated-binding protein 1	protein_coding	14388	-0.381148	0.195867	-0.244196	0.0544039	-1.2	0	-0.506703	0.394453	-0.00221159	0.00915431	0.0831499	0.0137851	0.0154145	0.140902	0.00490311	0.0158969	0.145383
ENSMUSG00000008976	Gabpa	GA-binding protein alpha chain	protein_coding	14390	-0.580887	0.158558	-0.331225	0.0484674	-1.2	0	-0.6757	0.132307	0.0408404	0.0102725	0.093412	0.0422459	0.0102738	0.093424	-0.0745952	0.0100706	0.0915577
ENSMUSG00000027361	Gabpb1	GA-binding protein subunit beta-1	protein_coding	14391	-0.439345	0.15912	-0.315575	0.253585	-0.643077	0.282365	-0.544398	0.191294	0.118937	0.016883	0.154557	0.0324656	0.00845344	0.0767296	0.0453379	0.0114251	0.104014
ENSMUSG00000010803	Gabra1	Mus musculus gamma-aminobutyric acid (GABA) A receptor subunit alpha 1 (Gabra1) transcript variant 2 mRNA.	protein_coding	14394	2.29986	0.176709	2.36446	0.138602	1.85649	0.484871	2.09356	0.156015	-0.104419	0.0156477	0.143068	-0.0673354	0.0098351	0.0893951	-0.00395326	0.00428496	0.0387306
ENSMUSG00000000560	Gabra2	Gamma-aminobutyric acid receptor subunit alpha-2	protein_coding	14395	0.0176345	0.206227	0.289396	0.133991	-0.336491	0.444251	-0.0936687	0.198055	-0.0161345	0.0101191	0.092003	0.0273435	0.00939413	0.085349	-0.113061	0.0168663	0.154401
ENSMUSG00000029211	Gabra4	Gamma-aminobutyric acid receptor subunit alpha-4	protein_coding	14397	-0.660965	0.192144	-0.610197	0.198934	-1.2	0	-0.848266	0.185442	-0.116189	0.0158811	0.145236	-0.047585	0.0116859	0.106417	0.0259484	0.00914817	0.0830937
ENSMUSG00000020428	Gabra6	Gamma-aminobutyric acid receptor subunit alpha-6	protein_coding	14399	2.47804	0.177551	2.59162	0.105713	2.16773	0.415426	2.33995	0.227606	0.0203489	0.00444762	0.0402074	-0.00192554	0.00758251	0.068764	0.0136459	0.0116891	0.106447
ENSMUSG00000029212	Gabrb1	Gamma-aminobutyric acid receptor subunit beta-1	protein_coding	14400	-0.540835	0.0939029	-0.391692	0.0944517	-1.2	0	-0.85237	0.168766	-0.321679	0.100865	1.00962	-0.163219	0.0239691	0.22102	-0.18586	0.0289813	0.268617
ENSMUSG00000007653	Gabrb2	Gamma-aminobutyric acid receptor subunit beta-2	protein_coding	14401	1.81739	0.14769	1.96006	0.119467	1.45954	0.390384	1.69576	0.168516	-0.0240248	0.0032898	0.0297059	0.0170451	0.00393859	0.0355874	0.00634799	0.00622577	0.056383
ENSMUSG00000033676	Gabrb3	Gamma-aminobutyric acid receptor subunit beta-3	protein_coding	14402	0.641681	0.0984593	0.813025	0.0960917	0.255657	0.415653	0.476345	0.159291	-0.0492396	0.00767358	0.0695963	-0.0236742	0.00437305	0.0395304	-0.0698434	0.0153332	0.140148
ENSMUSG00000029054	Gabrd	Gamma-aminobutyric acid receptor subunit delta	protein_coding	14403	1.19498	0.182248	1.29865	0.0451422	0.882187	0.405803	1.02643	0.208527	0.0231235	0.00525757	0.0475682	-0.0249775	0.00880923	0.0799877	-0.00554858	0.0107457	0.0977617
ENSMUSG00000001260	Gabrg1	Gamma-aminobutyric acid receptor subunit gamma-1	protein_coding	14405	-0.84099	0.166151	-0.65961	0.224177	-1.2	0	-0.960362	0.0946802	-0.174105	0.0252235	0.232886	0.0239821	0.0111484	0.101467	-0.0297444	0.0115058	0.104757
ENSMUSG00000020436	Gabrg2	Gamma-aminobutyric acid receptor subunit gamma-2	protein_coding	14406	1.46659	0.119967	1.61614	0.15158	1.07858	0.474368	1.29444	0.206516	-0.0493318	0.00902453	0.0819604	-0.0309347	0.00656048	0.0594342	-0.0544015	0.00775995	0.0703858
ENSMUSG00000030108	Slc6a13	Sodium- and chloride-dependent GABA transporter 2	protein_coding	14412	-1.2	0	-1.2	0	-1.2	0	-1.09415	0.121258	0.314229	0.0441725	0.415925	0.378582	0.0779151	0.760489	0.305542	0.107011	1.07851
ENSMUSG00000070880	Gad1	glutamate decarboxylase 1	protein_coding	14415	2.10352	0.113591	2.20139	0.0882278	1.70231	0.472729	1.91343	0.131692	-0.065328	0.00950896	0.0864022	-0.048952	0.00842368	0.0764572	-0.0164517	0.00534373	0.048352
ENSMUSG00000026787	Gad2	glutamic acid decarboxylase 2	protein_coding	14417	0.389702	0.0904115	0.515213	0.175989	0.00134864	0.454343	0.210902	0.138949	-0.0533166	0.00961332	0.0873597	-0.0321517	0.00891219	0.0809309	-0.032479	0.00910535	0.0827011
ENSMUSG00000021003	Galc	Galactocerebrosidase	protein_coding	14420	-1.2	0	-0.90005	0.0630715	-1.2	0	-1.2	0	-0.0944828	0.0124918	0.113848	0.0457785	0.00884105	0.0802792	-0.0160271	0.00747295	0.0677629
ENSMUSG00000006731	B4galnt1	Beta-1 4 N-acetylgalactosaminyltransferase 1	protein_coding	14421	-0.0563173	0.185507	0.0494037	0.0812791	-0.438808	0.427792	-0.198935	0.15738	-0.0485682	0.00777685	0.0705402	-0.00343043	0.00497318	0.0449823	0.022132	0.00694166	0.0629116
ENSMUSG00000000420	Galnt1	Polypeptide N-acetylgalactosaminyltransferase 1 Polypeptide N-acetylgalactosaminyltransferase 1 soluble form	protein_coding	14423	0.0428943	0.098436	0.211685	0.194183	-0.314916	0.415599	-0.0753783	0.23255	-0.0246676	0.00886047	0.0804571	0.0185203	0.00846342	0.0768209	-0.0148366	0.0100317	0.0911998
ENSMUSG00000036073	Galt	galactose-1-phosphate uridylyltransferase isoform 2	protein_coding	14430	0.464033	0.212739	0.638169	0.0964153	0.232568	0.34393	0.366212	0.110125	0.0937478	0.0129269	0.117866	0.0407044	0.00890518	0.0808668	-0.001423	0.00642964	0.0582412
ENSMUSG00000020150	Gamt	Mus musculus guanidinoacetate methyltransferase (Gamt) transcript variant 2 mRNA.	protein_coding	14431	-1.2	0	-1.0468	0.222757	-1.2	0	-1.2	0	-0.0476604	0.016856	0.154305	-0.00378585	0.0152715	0.139575	0.058743	0.0137465	0.125443
ENSMUSG00000047261	Gap43	Neuromodulin	protein_coding	14432	1.33736	0.133886	1.43845	0.181796	1.02356	0.39282	1.19093	0.163725	0.0215246	0.00441775	0.0399362	-0.00431865	0.00420033	0.0379625	0.0221883	0.00730966	0.0662713
ENSMUSG00000057666	Gapdh	Glyceraldehyde-3-phosphate dehydrogenase	protein_coding	14433	3.38326	0.132415	3.48687	0.152326	2.99331	0.330119	3.18867	0.207387	-0.0566593	0.00895634	0.0813356	-0.0560437	0.00793431	0.0719799	-0.0285954	0.00757164	0.0686647
ENSMUSG00000053332	Gas5	NA	processed_transcript	14455	0.96859	0.172724	1.22499	0.121761	0.795475	0.530703	1.0092	0.266049	0.156924	0.0239913	0.221229	0.175351	0.033532	0.312259	0.0479154	0.00836425	0.0759132
ENSMUSG00000031451	Gas6	Growth arrest-specific protein 6	protein_coding	14456	0.449021	0.0483615	0.551991	0.184598	0.0639761	0.301681	0.359902	0.15148	-0.0568758	0.00992428	0.0902138	0.0470311	0.00787083	0.0713995	0.0718778	0.0111895	0.101845
ENSMUSG00000033066	Gas7	growth arrest-specific protein 7 isoform d	protein_coding	14457	2.17916	0.21093	2.3745	0.0404978	1.87134	0.373785	2.06351	0.270562	0.0231786	0.00785399	0.0712455	0.0180388	0.0112509	0.10241	-0.0437696	0.012999	0.118532
ENSMUSG00000028048	Gba	Glucosylceramidase	protein_coding	14466	0.152988	0.195786	0.145238	0.148129	-0.346917	0.421588	-0.0762104	0.255807	-0.160898	0.0296644	0.275141	-0.0865071	0.0117882	0.107359	0.046703	0.0100861	0.0917001
ENSMUSG00000029432	Gbas	nipsnap homolog 2	protein_coding	14467	0.813516	0.166404	0.912678	0.135284	0.47648	0.413371	0.693124	0.11709	-0.00696686	0.00541102	0.0489641	0.0200699	0.00506301	0.045799	0.0490899	0.0075027	0.0680348
ENSMUSG00000003380	Rabac1	Prenylated Rab acceptor protein 1	protein_coding	14470	1.48909	0.128234	1.52597	0.0720373	1.07024	0.285612	1.30236	0.125655	-0.0818045	0.0137343	0.12533	-0.0447906	0.00786009	0.0713012	0.0458307	0.00828936	0.0752279
ENSMUSG00000020124	Usp15	ubiquitin specific peptidase 15	protein_coding	14479	0.396674	0.139043	0.550875	0.100276	0.0967097	0.430862	0.311911	0.207329	0.0338851	0.00449408	0.0406294	0.0545223	0.0092894	0.0843885	0.0275382	0.00439	0.0396842
ENSMUSG00000029840	Mtpn	Myotrophin	protein_coding	14489	0.757647	0.115714	0.910317	0.187005	0.403829	0.429955	0.630333	0.161405	-0.0173438	0.00640382	0.0580059	0.0120087	0.00284186	0.0256496	-0.015775	0.00607115	0.0549741
ENSMUSG00000090247	Bloc1s1	Biosis of lysosome-related organelles complex 1 subunit 1	protein_coding	14533	1.09105	0.179237	1.20459	0.106631	0.662673	0.349268	0.90204	0.157661	-0.0941631	0.0139	0.126863	-0.0506209	0.00847954	0.0769685	-0.0308874	0.00585604	0.0530148
ENSMUSG00000020918	Kat2a	K(lysine) acetyltransferase 2A	protein_coding	14534	-0.423218	0.117453	-0.336124	0.0601887	-0.753368	0.385686	-0.534677	0.238867	0.00395752	0.00665564	0.0603021	0.0261599	0.00709736	0.0643328	0.0616821	0.0113719	0.103525
ENSMUSG00000025777	Gdap1	Ganglioside-induced differentiation-associated protein 1	protein_coding	14545	0.655746	0.112071	0.808619	0.194215	0.295605	0.447675	0.552721	0.157118	-0.0278097	0.00528883	0.0478525	0.0351705	0.00475343	0.0429852	0.0145531	0.00631456	0.0571922
ENSMUSG00000027865	Gdap2	Ganglioside-induced differentiation-associated protein 2	protein_coding	14547	-0.319826	0.111586	-0.134389	0.127014	-0.599972	0.420765	-0.3936	0.165503	0.0512863	0.00978235	0.0889109	0.0697382	0.0108417	0.0986443	0.00596205	0.00810929	0.0735803
ENSMUSG00000029918	Mrps33	28S ribosomal protein S33 mitochondrial	protein_coding	14548	0.40269	0.107447	0.719565	0.153733	0.202074	0.337245	0.260598	0.182729	0.127302	0.0198971	0.182709	-0.00371144	0.00543524	0.0491845	-0.181296	0.0323991	0.301355
ENSMUSG00000023019	Gpd1	glycerol-3-phosphate dehydrogenase 1 (soluble)	protein_coding	14555	0.925226	0.199893	1.08147	0.0987059	0.618694	0.442226	0.757143	0.252061	0.0263101	0.00944603	0.085825	-0.0288564	0.00671063	0.0608037	-0.0499462	0.0103763	0.0943655
ENSMUSG00000087408	Cers1	Ceramide synthase 1	protein_coding	14559	-0.472051	0.139531	-0.344067	0.144236	-0.820825	0.318139	-0.635089	0.248325	-0.0148662	0.0105492	0.0959552	-0.0232907	0.00651132	0.0589859	-0.0236742	0.00785713	0.0712742
ENSMUSG00000021943	Gdf10	Growth/differentiation factor 10	protein_coding	14560	0.251097	0.199494	0.314604	0.0656637	-0.0494862	0.355738	0.0564279	0.245608	0.0311133	0.0078816	0.0714979	-0.0526557	0.00978394	0.0889255	0.0103293	0.0115046	0.104747
ENSMUSG00000025352	Gdf11	Growth/differentiation factor 11	protein_coding	14561	-1.07446	0.121421	-0.892574	0.0547967	-1.2	0	-1.2	0	-0.150979	0.0242914	0.224065	-0.0663276	0.0101428	0.0922201	-0.122571	0.0196646	0.180531
ENSMUSG00000015291	Gdi1	Rab GDP dissociation inhibitor alpha	protein_coding	14567	2.09652	0.103559	2.20514	0.114067	1.7073	0.378828	1.9083	0.192064	-0.0554664	0.00864453	0.0784792	-0.0499594	0.00684681	0.0620461	-0.028874	0.00404874	0.0365868
ENSMUSG00000021218	Gdi2	Rab GDP dissociation inhibitor beta	protein_coding	14569	1.27279	0.113595	1.38986	0.128265	0.910425	0.433007	1.15782	0.147941	-0.0267542	0.00426481	0.0385477	0.0237193	0.00392103	0.0354282	0.0375046	0.00576902	0.0522225
ENSMUSG00000026827	Gpd2	glycerol phosphate dehydrogenase 2 mitochondrial	protein_coding	14571	0.0919023	0.164687	0.265438	0.125282	-0.18219	0.384189	-0.00432088	0.161098	0.0616719	0.00813882	0.0738504	0.0428508	0.00637194	0.0577152	0.000450189	0.00314937	0.0284339
ENSMUSG00000020932	Gfap	Glial fibrillary acidic protein	protein_coding	14580	0.644361	0.122689	0.870168	0.126303	0.0519978	0.322556	0.557907	0.183703	-0.254871	0.0973311	0.970433	0.0524543	0.0135474	0.123601	-0.0439222	0.013261	0.120953
ENSMUSG00000029992	Gfpt1	Glutamine--fructose-6-phosphate aminotransferase	protein_coding	14583	-0.0125844	0.15462	0.137562	0.117703	-0.313103	0.42738	-0.140285	0.271804	0.0336156	0.0046362	0.0419202	0.00668789	0.00724416	0.0656732	-0.0130034	0.00720982	0.0653596
ENSMUSG00000027316	Gfra4	GDNF family receptor alpha-4	protein_coding	14588	-0.793937	0.0651792	-0.646189	0.175132	-1.2	0	-0.974482	0.179721	-0.234768	0.0427046	0.401487	-0.0416904	0.00795755	0.0721924	-0.0591636	0.00899641	0.0817027
ENSMUSG00000021302	Ggps1	Geranylgeranyl pyrophosphate synthase	protein_coding	14593	0.361974	0.189932	0.502083	0.182286	0.00894891	0.415072	0.208376	0.200808	-0.0172406	0.00506963	0.0458591	-0.0147941	0.00508186	0.0459703	-0.0255766	0.00589678	0.0533858
ENSMUSG00000031431	Tsc22d3	TSC22 domain family protein 3	protein_coding	14605	0.8111	0.160158	0.758998	0.151977	0.373425	0.397895	0.572758	0.175173	-0.0978276	0.0173113	0.158547	-0.0951646	0.0167204	0.153043	0.0805645	0.0109145	0.0993143
ENSMUSG00000050953	Gja1	gap junction protein alpha 1	protein_coding	14609	0.842189	0.118923	0.974848	0.139059	0.253599	0.325299	0.7687	0.215815	-0.246827	0.065167	0.627389	0.0606074	0.0100402	0.091278	0.0617371	0.00994729	0.0904251
ENSMUSG00000038280	Ostm1	Osteopetrosis-associated transmembrane protein 1	protein_coding	14628	-0.421102	0.1412	-0.254096	0.105652	-0.726213	0.405089	-0.47	0.165192	0.0267771	0.00568073	0.0514187	0.0901576	0.0170422	0.15604	0.0520942	0.00717596	0.0650504
ENSMUSG00000032350	Gclc	Glutamate--cysteine ligase catalytic subunit	protein_coding	14629	-0.309448	0.130047	-0.180009	0.0856757	-0.630599	0.475517	-0.383718	0.17989	0.0101786	0.00633607	0.0573882	0.0637545	0.00994791	0.0904308	0.0631378	0.00871655	0.0791387
ENSMUSG00000028124	Gclm	Glutamate--cysteine ligase regulatory subunit	protein_coding	14630	0.767948	0.192181	0.782341	0.143601	0.389604	0.429557	0.575909	0.216217	-0.0466582	0.0080469	0.0730096	-0.053836	0.00818608	0.0742828	0.0603417	0.0109957	0.100061
ENSMUSG00000026473	Glul	Glutamine synthetase	protein_coding	14645	2.58631	0.11276	2.6884	0.210626	2.24228	0.387707	2.48406	0.172367	-0.00763386	0.00771454	0.0699707	0.0345523	0.00714428	0.0647612	0.0629387	0.0102371	0.0930869
ENSMUSG00000024158	Hagh	hydroxyacyl glutathione hydrolase	protein_coding	14651	0.795566	0.118592	0.884334	0.137175	0.470338	0.392297	0.654404	0.209023	0.00695895	0.00456059	0.0412333	-0.00255627	0.00692186	0.062731	0.035196	0.00812694	0.0737418
ENSMUSG00000028020	Glrb	Glycine receptor subunit beta	protein_coding	14658	1.8593	0.124637	1.99996	0.191204	1.50062	0.424701	1.73769	0.147603	-0.0248529	0.00656241	0.0594519	0.014816	0.0065762	0.0595776	0.00835013	0.0078873	0.0715501
ENSMUSG00000026103	Gls	Glutaminase kidney isoform mitochondrial	protein_coding	14660	2.52333	0.138433	2.73043	0.091736	2.21792	0.397963	2.42098	0.184582	0.0275718	0.00403144	0.0364298	0.034248	0.00524843	0.0474851	-0.0386528	0.00578006	0.052323
ENSMUSG00000021794	Glud1	Glutamate dehydrogenase 1 mitochondrial	protein_coding	14661	1.43206	0.159441	1.65408	0.200411	1.00636	0.438299	1.32164	0.0997298	-0.0896803	0.0187769	0.172226	0.02944	0.0092377	0.0839145	-0.0580869	0.0115256	0.10494
ENSMUSG00000028542	Slc6a9	Sodium- and chloride-dependent glycine transporter 1	protein_coding	14664	0.5392	0.134043	0.614161	0.107053	0.33349	0.357144	0.391411	0.277636	0.129804	0.03655	0.341429	-0.0116701	0.0140204	0.127978	0.0418823	0.0152049	0.138957
ENSMUSG00000000594	Gm2a	Ganglioside GM2 activator	protein_coding	14667	-0.45986	0.100577	-0.33201	0.122348	-1.2	0	-0.595077	0.210388	0.0416519	0.00559541	0.0506421	0.00202663	0.00483216	0.0437006	0.00662622	0.0048221	0.0436092
ENSMUSG00000024429	Gnl1	guanine nucleotide binding protein-like 1	protein_coding	14670	0.406476	0.134663	0.526761	0.114604	0.0454549	0.344736	0.244883	0.22155	-0.025835	0.00756087	0.0685662	-0.023496	0.00574287	0.0519844	-0.018255	0.00786237	0.0713221
ENSMUSG00000034781	Gna11	guanine nucleotide binding protein alpha 11	protein_coding	14672	0.417751	0.211979	0.580766	0.0649991	0.207232	0.407385	0.275467	0.15528	0.117927	0.0168383	0.15414	-0.00255102	0.00641619	0.0581186	-0.0378839	0.00709402	0.0643024
ENSMUSG00000000149	Gna12	guanine nucleotide binding protein alpha 12	protein_coding	14673	0.566456	0.139922	0.699493	0.0868334	0.210444	0.321693	0.437339	0.265772	-0.0214264	0.00876746	0.079605	0.00903376	0.0115022	0.104724	0.00565254	0.0120099	0.109403
ENSMUSG00000020611	Gna13	guanine nucleotide binding protein alpha 13	protein_coding	14674	-0.0116778	0.162724	0.173031	0.111146	-0.118921	0.442454	-0.113261	0.176974	0.221482	0.0807318	0.790397	0.0368578	0.00534186	0.0483349	-0.0178894	0.0033688	0.0304217
ENSMUSG00000057614	Gnai1	guanine nucleotide binding protein (G protein) alpha inhibiting 1	protein_coding	14677	0.915753	0.183144	1.05485	0.14691	0.554042	0.422618	0.774596	0.198345	-0.0275872	0.00585261	0.0529836	-0.000193454	0.00503705	0.045563	-0.0129944	0.00423338	0.0382624
ENSMUSG00000032562	Gnai2	guanine nucleotide binding protein (G protein) alpha inhibiting 2	protein_coding	14678	1.48059	0.148557	1.59733	0.135755	1.16447	0.316014	1.30484	0.262033	0.0202949	0.00794738	0.0720994	-0.0364742	0.00960723	0.0873038	-0.0244533	0.00937254	0.0851509
ENSMUSG00000000001	Gnai3	guanine nucleotide binding protein (G protein) alpha inhibiting 3	protein_coding	14679	-0.236978	0.14671	-0.150158	0.111278	-0.623537	0.341341	-0.478759	0.159239	-0.0512721	0.0089886	0.0816311	-0.100611	0.018095	0.165856	-0.0619482	0.00816921	0.0741285
ENSMUSG00000024524	Gnal	guanine nucleotide binding protein alpha stimulating olfactory type	protein_coding	14680	0.394219	0.154271	0.606515	0.111993	-0.00445204	0.419552	0.262362	0.146413	-0.0647536	0.0100257	0.0911447	0.00525496	0.00534759	0.0483871	-0.0719644	0.0125003	0.113926
ENSMUSG00000031748	Gnao1	guanine nucleotide binding protein alpha O	protein_coding	14681	1.9851	0.154803	2.13123	0.0481757	1.66059	0.341182	1.81883	0.247982	0.00616573	0.00527388	0.0477166	-0.0255954	0.00707191	0.0641005	-0.041649	0.00755278	0.0684924
ENSMUSG00000024639	Gnaq	guanine nucleotide binding protein alpha q polypeptide	protein_coding	14682	0.641505	0.118301	0.818306	0.059873	0.309684	0.363851	0.484002	0.227105	0.000367819	0.00310048	0.0279911	-0.0179828	0.00426303	0.0385316	-0.064911	0.00973866	0.0885099
ENSMUSG00000027523	Gnas	GNAS (guanine nucleotide binding protein alpha stimulating) complex locus	protein_coding	14683	2.7407	0.0952688	2.8713	0.170568	2.36299	0.364348	2.66128	0.17297	-0.040327	0.00675519	0.0612102	0.0565289	0.00929094	0.0844026	0.0550302	0.0101026	0.0918512
ENSMUSG00000040009	Gnaz	guanine nucleotide binding protein alpha z subunit	protein_coding	14687	-0.629225	0.212055	-0.57445	0.0949227	-1.2	0	-0.818435	0.165789	0.00899251	0.00992445	0.0902154	-0.0475331	0.00755947	0.0685534	0.030233	0.00638738	0.057856
ENSMUSG00000029064	Gnb1	guanine nucleotide binding protein (G protein) beta 1	protein_coding	14688	2.03628	0.152152	2.17089	0.145133	1.68433	0.363522	1.85686	0.203833	-0.0214715	0.00381228	0.0344418	-0.0393774	0.00606501	0.0549182	-0.0456478	0.00795549	0.0721736
ENSMUSG00000029713	Gnb2	guanine nucleotide binding protein (G protein) beta 2	protein_coding	14693	1.56927	0.135013	1.66684	0.122153	1.17511	0.354222	1.35461	0.207906	-0.0574422	0.0111233	0.101236	-0.0764354	0.0136864	0.124887	-0.045654	0.00894929	0.0812709
ENSMUSG00000020372	Rack1	Receptor of activated protein C kinase 1 Receptor of activated protein C kinase 1 N-terminally processed	protein_coding	14694	1.42243	0.0993496	1.52134	0.154132	1.10911	0.410508	1.32546	0.163592	0.0194608	0.00407777	0.0368502	0.0413821	0.00637636	0.0577555	0.0696099	0.0102938	0.0936082
ENSMUSG00000027669	Gnb4	guanine nucleotide binding protein (G protein) beta 4	protein_coding	14696	-0.0269716	0.0566596	0.180267	0.0987649	-0.43361	0.51861	-0.180115	0.124429	-0.0628228	0.011809	0.107551	-0.0103334	0.00748577	0.06788	-0.0891169	0.0147795	0.135011
ENSMUSG00000032192	Gnb5	guanine nucleotide binding protein (G protein) beta 5	protein_coding	14697	1.12474	0.207707	1.24584	0.0949169	0.783971	0.40244	0.955145	0.192413	-0.00552819	0.00579136	0.0524259	-0.0273581	0.00745189	0.0675705	-0.0267129	0.00565527	0.0511869
ENSMUSG00000036402	Gng12	guanine nucleotide binding protein (G protein) gamma 12	protein_coding	14701	-0.557565	0.160888	-0.397057	0.0734747	-0.725112	0.318095	-0.640104	0.241882	0.156152	0.0221257	0.203637	0.0551311	0.0113839	0.103635	0.0228298	0.00980603	0.0891282
ENSMUSG00000043004	Gng2	guanine nucleotide binding protein (G protein) gamma 2	protein_coding	14702	0.392042	0.203298	0.570499	0.0875161	0.0444719	0.578332	0.245141	0.196184	-0.0134186	0.0120115	0.109417	-0.00928999	0.0080505	0.0730425	-0.0533015	0.00987278	0.0897411
ENSMUSG00000071658	Gng3	guanine nucleotide binding protein (G protein) gamma 3	protein_coding	14704	0.175608	0.110207	0.342224	0.175673	-0.10815	0.390656	0.190991	0.267037	0.0485187	0.00732122	0.0663769	0.148103	0.0257097	0.237493	0.110439	0.0152066	0.138973
ENSMUSG00000071657	Bscl2	Seipin	protein_coding	14705	0.436654	0.0937401	0.587524	0.0860105	0.105049	0.446527	0.299421	0.182853	-0.00436913	0.00689094	0.0624488	-7.15008e-05	0.00592274	0.0536222	-0.0204201	0.00374735	0.033853
ENSMUSG00000068523	Gng5	guanine nucleotide binding protein (G protein) gamma 5	protein_coding	14707	-0.0615044	0.105712	0.0238963	0.149817	-0.0485539	0.471895	-0.0980048	0.126875	0.339052	0.170188	1.84582	0.0993498	0.0170055	0.155697	0.144572	0.023039	0.212241
ENSMUSG00000048240	Gng7	guanine nucleotide binding protein (G protein) gamma 7	protein_coding	14708	-0.509427	0.102994	-0.522523	0.299254	-1.2	0	-0.865717	0.274934	-0.184685	0.0315543	0.293241	-0.203014	0.0323743	0.301117	-0.0701578	0.0164167	0.150216
ENSMUSG00000031985	Gnpat	glyceronephosphate O-acyltransferase	protein_coding	14712	0.480372	0.124833	0.641874	0.164662	0.184892	0.404728	0.299013	0.193316	0.0377182	0.00618588	0.0560195	-0.0436265	0.0070476	0.0638786	-0.072802	0.00985534	0.0895809
ENSMUSG00000025190	Got1	glutamic-oxaloacetic transaminase 1 soluble	protein_coding	14718	1.77967	0.114187	1.84832	0.190327	1.30936	0.406623	1.60015	0.189214	-0.137383	0.0771395	0.752287	-0.0400277	0.00608603	0.0551097	0.0190176	0.0069025	0.0625543
ENSMUSG00000031672	Got2	glutamatic-oxaloacetic transaminase 2 mitochondrial	protein_coding	14719	1.14283	0.116073	1.25817	0.115061	0.755676	0.390751	1.02123	0.22428	-0.0515679	0.00891394	0.080947	0.0183742	0.00662577	0.0600297	0.0298539	0.00722085	0.0654604
ENSMUSG00000050761	Gp1bb	glycoprotein Ib beta polypeptide	protein_coding	14724	0.231281	0.144433	0.308428	0.0994485	-0.11234	0.408568	0.00983643	0.231906	-0.0116829	0.00418907	0.0378603	-0.0820938	0.0118591	0.108013	-0.0277354	0.00780289	0.0707783
ENSMUSG00000022561	Gpaa1	GPI anchor attachment protein 1	protein_coding	14731	0.45984	0.120715	0.543583	0.20506	0.0594725	0.276526	0.263799	0.241226	-0.0683284	0.0121546	0.110737	-0.0555369	0.0110566	0.100622	-0.00937623	0.0104534	0.0950742
ENSMUSG00000024978	Gpam	glycerol-3-phosphate acyltransferase mitochondrial	protein_coding	14732	-0.198513	0.094164	-0.0590216	0.174809	-0.632822	0.415297	-0.385807	0.165334	-0.0994628	0.0198035	0.181833	-0.0484325	0.00695314	0.0630164	-0.0580828	0.00795175	0.0721394
ENSMUSG00000034220	Gpc1	glypican 1	protein_coding	14733	0.266084	0.231143	0.390166	0.0870618	-0.0905779	0.441077	0.0551847	0.20962	-0.0193911	0.00980853	0.0891512	-0.0670914	0.0116775	0.10634	-0.0677989	0.00998875	0.0908058
ENSMUSG00000038668	Lpar1	Lysophosphatidic acid receptor 1	protein_coding	14745	-0.334246	0.0991342	-0.190813	0.130365	-1.2	0	-0.5943	0.233474	-0.319467	0.0729514	0.708229	-0.114397	0.0166774	0.152642	-0.130738	0.0177746	0.162866
ENSMUSG00000036427	Gpi1	glucose phosphate isomerase 1	protein_coding	14751	2.03239	0.139964	2.10355	0.134195	1.58677	0.393763	1.85792	0.178226	-0.11467	0.0328201	0.305405	-0.0352517	0.00563091	0.0509652	0.0228756	0.004732	0.0427905
ENSMUSG00000025728	Pigq	Phosphatidylinositol N-acetylglucosaminyltransferase subunit Q	protein_coding	14755	0.637067	0.185389	0.793298	0.126763	0.370684	0.267516	0.511993	0.235984	0.0659016	0.0123388	0.112436	0.0141498	0.00641967	0.0581503	-0.0139563	0.00664979	0.0602487
ENSMUSG00000021340	Gpld1	glycosylphosphatidylinositol specific phospholipase D1	protein_coding	14756	-0.162786	0.118145	-0.0814408	0.212671	-1.2	0	-0.319225	0.143796	-0.3064	0.183753	2.02607	-0.0161751	0.0071447	0.064765	0.0306917	0.00940178	0.0854191
ENSMUSG00000031342	Gpm6b	glycoprotein m6b	protein_coding	14758	2.76655	0.123366	2.88607	0.144379	2.33935	0.455575	2.58169	0.171976	-0.0934202	0.0128765	0.1174	-0.0441609	0.00647375	0.0586434	-0.0337698	0.00567738	0.0513882
ENSMUSG00000039904	Gpr37	Prosaposin receptor GPR37	protein_coding	14763	-0.453581	0.130963	-0.279738	0.154579	-1.2	0	-0.543918	0.282492	-0.164825	0.0258083	0.238428	0.0514041	0.0141058	0.128769	0.00153017	0.0134476	0.122678
ENSMUSG00000031785	Adgrg1	Adhesion G-protein coupled receptor G1 ADGRG1 N-terminal fragment ADGRG1 C-terminal fragment	protein_coding	14766	-0.290217	0.102089	-0.0353815	0.0919908	-0.755975	0.347078	-0.345721	0.260913	-0.136954	0.0193025	0.177142	0.0761853	0.0163952	0.150016	-0.0375177	0.0132647	0.120987
ENSMUSG00000026000	Lancl1	LanC-like protein 1	protein_coding	14768	0.913581	0.158823	1.03012	0.121313	0.543243	0.388448	0.753687	0.116422	-0.0342167	0.00538726	0.0487479	-0.0184215	0.00540162	0.0488786	-0.0046055	0.00582089	0.0526947
ENSMUSG00000003228	Grk5	G protein-coupled receptor kinase 5	protein_coding	14773	-0.58889	0.157728	-0.493286	0.0702499	-1.2	0	-0.814446	0.133966	-0.0984546	0.0171549	0.157089	-0.0839911	0.0120802	0.110052	-0.0520783	0.0096349	0.0875577
ENSMUSG00000063856	Gpx1	Mus musculus glutathione peroxidase 1 (Gpx1) transcript variant 2 mRNA.	protein_coding	14775	0.413039	0.12953	0.483603	0.195003	-0.114518	0.3821	0.156887	0.134162	-0.193643	0.048195	0.455718	-0.11477	0.0158996	0.145409	-0.0599682	0.0104607	0.0951416
ENSMUSG00000031584	Gsr	Glutathione reductase mitochondrial	protein_coding	14782	-0.545488	0.15991	-0.325485	0.0367303	-0.75732	0.318745	-0.633561	0.175039	0.105899	0.0141908	0.129556	0.051494	0.0071025	0.0643798	-0.0283777	0.00509656	0.046104
ENSMUSG00000020176	Grb10	Growth factor receptor-bound protein 10	protein_coding	14783	-0.424311	0.0242236	-0.188469	0.260922	-0.56878	0.468206	-0.393053	0.201366	0.183015	0.0267221	0.247102	0.154556	0.0235821	0.217365	0.0626131	0.018645	0.170993
ENSMUSG00000059923	Grb2	Growth factor receptor-bound protein 2	protein_coding	14784	0.83953	0.281172	0.991143	0.0407948	0.60805	0.397458	0.651174	0.124738	0.103388	0.0160888	0.147167	-0.0473759	0.0104338	0.0948946	-0.0700648	0.0125869	0.114726
ENSMUSG00000038390	Gpr162	G protein-coupled receptor 162	protein_coding	14788	1.08992	0.117662	1.20583	0.0438462	0.713739	0.311206	0.996387	0.275448	-0.0407764	0.0129572	0.118146	0.043305	0.00928612	0.0843584	0.0602682	0.0106994	0.0973357
ENSMUSG00000023191	P3h3	Prolyl 3-hydroxylase 3	protein_coding	14789	0.75267	0.224659	0.82225	0.0436295	0.476041	0.34182	0.646189	0.160824	0.0517921	0.0091818	0.083402	0.034602	0.00858071	0.0778947	0.0898971	0.0142766	0.13035
ENSMUSG00000072772	Grcc10	gene rich cluster C10 gene	protein_coding	14790	1.06852	0.119752	1.10623	0.213665	0.722665	0.486472	0.845624	0.0886716	-0.00919751	0.00692613	0.0627699	-0.0802244	0.0151234	0.138201	0.0108093	0.0134068	0.122301
ENSMUSG00000004268	Emg1	Ribosomal RNA small subunit methyltransferase NEP1	protein_coding	14791	0.712815	0.124193	0.760781	0.124062	0.441769	0.388081	0.665007	0.156979	0.0602402	0.00873738	0.0793296	0.0897468	0.015707	0.143619	0.168689	0.0357527	0.333705
ENSMUSG00000004270	Lpcat3	Lysophospholipid acyltransferase 5	protein_coding	14792	-0.349921	0.272597	-0.194691	0.0863988	-0.626029	0.295804	-0.702299	0.203353	0.0564189	0.0161233	0.147487	-0.203649	0.0272001	0.251646	-0.230212	0.0396623	0.371704
ENSMUSG00000054452	Aes	Amino-terminal enhancer of split	protein_coding	14797	2.01849	0.110015	2.09172	0.0710289	1.66151	0.366513	1.85432	0.220512	-0.0208934	0.00743079	0.0673778	-0.0254851	0.00559779	0.0506638	0.0306741	0.00677465	0.0613877
ENSMUSG00000020524	Gria1	Glutamate receptor 1	protein_coding	14799	1.54859	0.188449	1.66175	0.0728873	1.04549	0.448079	1.36998	0.185849	-0.167333	0.0423802	0.398302	-0.0393649	0.00639079	0.0578871	-0.0227719	0.00470426	0.0425385
ENSMUSG00000033981	Gria2	glutamate receptor 2 isoform 3	protein_coding	14800	2.13013	0.127819	2.26456	0.0774643	1.79777	0.431355	2.00039	0.207098	7.18482e-05	0.0027388	0.0247169	0.00956829	0.00474906	0.0429455	0.00492927	0.0052108	0.0471428
ENSMUSG00000025892	Gria4	glutamate receptor ionotropic AMPA4 (alpha 4)	protein_coding	14802	2.03908	0.147278	2.11837	0.135119	1.61031	0.484222	1.84569	0.159448	-0.0931221	0.0153315	0.140132	-0.0540297	0.00770399	0.0698742	-0.00323976	0.00588049	0.0532375
ENSMUSG00000041078	Grid1	Glutamate receptor ionotropic delta-1	protein_coding	14803	-1.2	0	-1.02133	0.196845	-1.2	0	-1.2	0	-0.00974442	0.00835059	0.0757882	-0.0319563	0.00927823	0.0842861	-0.0521501	0.0116106	0.105723
ENSMUSG00000071424	Grid2	Glutamate receptor ionotropic delta-2	protein_coding	14804	1.85521	0.180168	1.95657	0.0821504	1.53833	0.437364	1.656	0.180722	0.0146708	0.00534597	0.0483723	-0.0575079	0.00830212	0.0753446	-0.0301342	0.00884476	0.0803132
ENSMUSG00000022935	Grik1	Mus musculus glutamate receptor ionotropic kainate 1 (Grik1) transcript variant 3 mRNA.	protein_coding	14805	-0.850951	0.161031	-0.72246	0.0310716	-1.2	0	-1.2	0	0.0594762	0.0128305	0.116975	0.0533873	0.0140088	0.127871	0.0592379	0.0126566	0.11537
ENSMUSG00000001985	Grik3	Glutamate receptor ionotropic kainate 3	protein_coding	14807	-0.55675	0.191548	-0.372327	0.0981638	-1.2	0	-0.688422	0.160378	-0.00779092	0.00446016	0.0403213	0.0063505	0.00424454	0.0383637	-0.0491302	0.00663717	0.0601336
ENSMUSG00000003378	Grik5	Glutamate receptor ionotropic kainate 5	protein_coding	14809	0.412013	0.181242	0.616005	0.0700648	0.141345	0.32446	0.261128	0.23193	0.0595769	0.00852448	0.0773799	-0.0112998	0.00599303	0.0542625	-0.0855972	0.0122107	0.111255
ENSMUSG00000026959	Grin1	Glutamate receptor ionotropic NMDA 1	protein_coding	14810	1.89311	0.176155	1.95523	0.0846823	1.55374	0.382629	1.68733	0.190738	-0.00697502	0.00346147	0.0312615	-0.0656551	0.00989306	0.0899272	0.00220554	0.00397701	0.035936
ENSMUSG00000059003	Grin2a	Glutamate receptor ionotropic NMDA 2A	protein_coding	14811	0.808215	0.167861	0.982044	0.0427979	0.510206	0.461445	0.695785	0.195697	0.032532	0.00691345	0.0626542	0.0258777	0.00520636	0.0471025	-0.0175474	0.00654147	0.0592609
ENSMUSG00000030209	Grin2b	glutamate receptor ionotropic NMDA2B (epsilon 2)	protein_coding	14812	-0.908565	0.228349	-0.661572	0.696217	-1.2	0	-0.889413	0.310099	0.0732949	0.0211199	0.19418	0.141817	0.0216519	0.19918	0.0270391	0.0355495	0.331739
ENSMUSG00000020734	Grin2c	Glutamate receptor ionotropic NMDA 2C	protein_coding	14813	1.28589	0.236148	1.42035	0.0346294	0.971848	0.258711	1.07024	0.22299	0.0173624	0.0130961	0.119429	-0.0735363	0.0113406	0.103236	-0.0772277	0.0129482	0.118063
ENSMUSG00000024431	Nr3c1	nuclear receptor subfamily 3 group C member 1	protein_coding	14815	0.745739	0.114426	0.923468	0.136025	0.481503	0.450175	0.660276	0.112854	0.0663844	0.00959777	0.087217	0.0513912	0.00772181	0.0700371	0.00451904	0.0046583	0.0421209
ENSMUSG00000019828	Grm1	Metabotropic glutamate receptor 1	protein_coding	14816	1.23852	0.19914	1.40542	0.0596293	0.953543	0.333056	1.07227	0.197724	0.0459073	0.0072143	0.0654005	-0.0261011	0.00631991	0.0572409	-0.0609664	0.00892626	0.0810599
ENSMUSG00000034708	Grn	granulin	protein_coding	14824	0.0217904	0.129802	0.239854	0.0450931	-0.376803	0.318009	-0.14345	0.226621	-0.0577252	0.0101218	0.0920281	-0.027923	0.00597354	0.0540849	-0.112623	0.0153423	0.140232
ENSMUSG00000027248	Pdia3	Protein disulfide-isomerase A3	protein_coding	14827	0.712716	0.155007	0.830752	0.148622	0.362784	0.398892	0.566873	0.174445	-0.0179059	0.0105869	0.0963012	-0.00327818	0.0119395	0.108754	0.00652667	0.0101856	0.0926134
ENSMUSG00000026864	Hspa5	heat shock protein 5	protein_coding	14828	1.52618	0.193269	1.58499	0.100672	1.18354	0.418511	1.46302	0.158531	-0.00773832	0.00992025	0.0901768	0.0759753	0.0127674	0.116392	0.14297	0.0211894	0.194833
ENSMUSG00000062203	Gspt1	G1 to S phase transition 1	protein_coding	14852	0.853736	0.220874	0.987562	0.0862702	0.545177	0.407339	0.709365	0.208029	0.0223872	0.00668508	0.0605707	-0.00482594	0.00682573	0.0618537	-0.0110178	0.00394964	0.0356877
ENSMUSG00000071723	Gspt2	G1 to S phase transition 2	protein_coding	14853	-0.686004	0.133975	-0.555144	0.195007	-1.2	0	-0.814647	0.156959	-0.0141287	0.00690108	0.0625413	0.00821976	0.00514591	0.0465527	0.0115854	0.00679554	0.0615783
ENSMUSG00000027610	Gss	glutathione synthetase	protein_coding	14854	-0.676587	0.169818	-0.705371	0.115396	-1.2	0	-0.808333	0.160645	-0.123085	0.0175368	0.160649	0.00669767	0.00744528	0.0675102	0.15928	0.0326781	0.304038
ENSMUSG00000032348	Gsta4	Glutathione S-transferase A4	protein_coding	14860	0.108652	0.214096	0.115156	0.218618	-0.571771	0.375944	-0.172058	0.117283	-0.328874	0.0609969	0.584633	-0.125227	0.0208135	0.191303	-0.0153381	0.0110695	0.100741
ENSMUSG00000058135	Gstm1	Glutathione S-transferase Mu 1	protein_coding	14862	1.02976	0.165412	1.15915	0.151383	0.52784	0.38438	0.834306	0.262705	-0.166703	0.031814	0.295734	-0.0577084	0.00941973	0.0855837	-0.0570948	0.00953122	0.0866065
ENSMUSG00000004032	Gstm5	Glutathione S-transferase Mu 5	protein_coding	14866	0.855625	0.111798	0.889383	0.205634	0.320445	0.381098	0.737161	0.187947	-0.196089	0.0281511	0.260699	0.02343	0.0114066	0.103844	0.109547	0.0154894	0.141598
ENSMUSG00000060803	Gstp1	Glutathione S-transferase P 1	protein_coding	14870	1.50395	0.0676325	1.63898	0.134604	1.24153	0.365658	1.41756	0.144871	0.0673967	0.00923732	0.083911	0.0512372	0.00861848	0.0782406	0.0474678	0.00683973	0.0619815
ENSMUSG00000001663	Gstt1	Glutathione S-transferase theta-1	protein_coding	14871	-0.714368	0.209496	-0.489003	0.158384	-1.2	0	-0.959398	0.130618	-0.204339	0.0324913	0.302242	-0.0973209	0.015609	0.142708	-0.183697	0.0254292	0.234834
ENSMUSG00000025068	Gsto1	Glutathione S-transferase omega-1	protein_coding	14873	-0.75343	0.210036	-0.69271	0.0801955	-1.2	0	-0.869075	0.173265	0.0521967	0.0106922	0.0972702	0.0233368	0.00797994	0.0723972	0.0896158	0.0132598	0.120942
ENSMUSG00000021033	Gstz1	Maleylacetoacetate isomerase	protein_coding	14874	-0.44901	0.0465609	-0.403257	0.198465	-1.2	0	-0.590819	0.197314	0.04988	0.0127062	0.115827	-0.00469057	0.0119825	0.109151	0.076095	0.0114809	0.104528
ENSMUSG00000006599	Gtf2h1	general transcription factor IIH subunit 1	protein_coding	14884	-0.20694	0.225502	-0.0792847	0.0725733	-0.486168	0.502384	-0.253808	0.268164	0.0525389	0.0111376	0.101367	0.0856698	0.016447	0.150498	0.0913199	0.016751	0.153328
ENSMUSG00000001524	Gtf2h4	general transcription factor II H polypeptide 4	protein_coding	14885	-0.805653	0.170447	-0.790402	0.0747391	-1.2	0	-0.93069	0.253846	-0.0839459	0.0159045	0.145454	0.0251863	0.0118446	0.10788	0.11629	0.0187753	0.172211
ENSMUSG00000060261	Gtf2i	Mus musculusral transcription factor II I (Gtf2i) transcript variant 7 mRNA.	protein_coding	14886	1.42128	0.137824	1.58035	0.0782255	1.05164	0.410598	1.3027	0.197683	-0.0343895	0.00492025	0.0445012	0.0205176	0.00354026	0.0319756	-0.00983171	0.00324331	0.0292847
ENSMUSG00000031796	Cfap20	Cilia- and flagella-associated protein 20	protein_coding	14894	-0.0271335	0.137271	0.0437357	0.217094	-0.336691	0.411963	-0.177917	0.276887	0.0213008	0.00700811	0.0635181	-0.0160376	0.00931297	0.0846047	0.0434363	0.0111839	0.101793
ENSMUSG00000026219	Trip12	thyroid hormone receptor interactor 12	protein_coding	14897	1.42485	0.132881	1.55712	0.15317	1.11257	0.42479	1.28169	0.191785	0.0193814	0.00377928	0.0341425	-0.00565659	0.00369516	0.0333798	-0.00644721	0.00528491	0.0478169
ENSMUSG00000042535	Gtpbp1	GTP-binding protein 1	protein_coding	14904	-0.1427	0.183351	0.0604137	0.0698182	-0.402263	0.413252	-0.260458	0.241004	0.0736161	0.0112988	0.102851	0.0225163	0.00687654	0.0623174	-0.0516594	0.00894827	0.0812616
ENSMUSG00000086429	Gt(ROSA)26Sor	gene trap ROSA 26 Philippe Soriano	antisense	14910	0.467498	0.204188	0.502773	0.093159	0.0108246	0.401397	0.253109	0.117665	-0.118865	0.0206475	0.189745	-0.0713397	0.0104757	0.0952798	0.0193915	0.00682815	0.0618758
ENSMUSG00000030264	Thumpd3	Mus musculus THUMP domain containing 3 (Thumpd3) transcript variant 2 mRNA.	protein_coding	14911	-0.435572	0.245827	-0.142453	0.0995534	-0.794137	0.369745	-0.532543	0.290416	-0.0207436	0.00997752	0.0907027	0.0407382	0.0108644	0.0988537	-0.122051	0.0178184	0.163275
ENSMUSG00000020444	Guk1	guanylate kinase 1	protein_coding	14923	0.396299	0.112551	0.439179	0.220893	-0.0312326	0.404762	0.241412	0.16701	-0.0973494	0.0140141	0.12792	-0.0165266	0.00580835	0.0525806	0.069322	0.0134896	0.123066
ENSMUSG00000045095	Magi1	Membrane-associated guanylate kinase WW and PDZ domain-containing protein 1	protein_coding	14924	0.123073	0.108663	0.310838	0.0696579	-0.141844	0.315566	-0.0196816	0.149301	0.0624	0.0110859	0.100892	-0.00203258	0.00385548	0.0348336	-0.0609481	0.00875457	0.079487
ENSMUSG00000025059	Gk	Mus musculus glycerol kinase (Gk) transcript variant 5 mRNA.	protein_coding	14933	-0.479996	0.17594	-0.417215	0.122191	-1.2	0	-0.553313	0.190394	-0.0219911	0.00950082	0.0863275	0.0633519	0.00980924	0.0891578	0.12523	0.0198041	0.181838
ENSMUSG00000003865	Gys1	Glycogen	protein_coding	14936	-1.05533	0.163211	-0.916524	0.0915029	-1.2	0	-1.2	0	0.108727	0.0158198	0.144667	-0.0330433	0.00736085	0.066739	-0.0325652	0.0108948	0.0991333
ENSMUSG00000019188	H13	Minor histocompatibility antigen H13	protein_coding	14950	0.199999	0.194515	0.297169	0.0646997	-0.160564	0.39815	0.130214	0.232518	-0.0282684	0.00559017	0.0505944	0.0673411	0.00955325	0.0868086	0.0989335	0.0145816	0.133177
ENSMUSG00000052565	Hist1h1d	Histone H1.3	protein_coding	14957	0.235639	0.376918	0.315103	0.195841	-0.00304275	0.411641	0.111281	0.0874571	0.0844427	0.0207018	0.190254	0.0192724	0.0190934	0.175186	0.0641662	0.0168394	0.154151
ENSMUSG00000096210	H1f0	Histone H1.0 Histone H1.0 N-terminally processed	protein_coding	14958	0.911506	0.165509	0.98427	0.132205	0.588674	0.361858	0.743912	0.170638	0.00892837	0.00519264	0.0469777	-0.029465	0.00389929	0.035231	0.0302229	0.00566735	0.0512969
ENSMUSG00000073411	H2-D1	H-2 class I histocompatibility antigen D-B alpha chain	protein_coding	14964	0.745497	0.141418	0.80549	0.0493311	0.457471	0.312594	0.467694	0.12136	0.0429327	0.011796	0.107432	-0.130786	0.0195711	0.179656	-0.0642587	0.0123667	0.112694
ENSMUSG00000061232	H2-K1	histocompatibility 2 K1 K region	protein_coding	14972	-0.693505	0.123989	-0.552462	0.259756	-1.2	0	-0.78327	0.104981	0.0497861	0.0116302	0.105904	0.0433005	0.0154204	0.140957	0.0378483	0.0167783	0.153582
ENSMUSG00000024309	Pfdn6	Prefoldin subunit 6	protein_coding	14976	0.473581	0.181616	0.588179	0.0808117	0.21646	0.396181	0.421961	0.205767	0.0773539	0.0113128	0.10298	0.0805826	0.011723	0.106759	0.101137	0.0151005	0.137988
ENSMUSG00000024327	Slc39a7	solute carrier family 39 (zinc transporter) member 7	protein_coding	14977	0.561923	0.166273	0.658913	0.0723554	0.309287	0.440078	0.420047	0.165613	0.0822732	0.0133878	0.122125	-0.00315059	0.00362414	0.0327359	0.030989	0.0042943	0.0388154
ENSMUSG00000073422	H2-Ke6	H2-K region expressed gene 6	protein_coding	14979	-0.376451	0.194231	-0.296214	0.0406451	-0.734599	0.24297	-0.540412	0.0634785	-0.0154538	0.0115984	0.10561	-0.0128838	0.0107208	0.0975329	0.0326608	0.0101331	0.0921313
ENSMUSG00000056116	H2-T22	histocompatibility 2 T region locus 22	protein_coding	15039	-0.808485	0.0409233	-0.834437	0.141982	-1.2	0	-0.88549	0.197559	0.0642919	0.0116825	0.106385	0.0549429	0.0120278	0.109568	0.212618	0.059026	0.564557
ENSMUSG00000060743	H3f3a	Histone H3.3	protein_coding	15078	2.21625	0.149653	2.34189	0.107452	1.80554	0.388307	2.04873	0.188272	-0.0776908	0.0135649	0.123762	-0.0272202	0.00461854	0.0417598	-0.0241073	0.00533474	0.0482702
ENSMUSG00000016559	H3f3b	Histone H3.3	protein_coding	15081	2.00355	0.161784	2.14294	0.0926486	1.82035	0.420703	1.90529	0.17909	0.14784	0.0758303	0.738471	0.0406224	0.0064136	0.058095	0.0319482	0.00900454	0.0817773
ENSMUSG00000027984	Hadh	Hydroxyacyl-coenzyme A dehydrogenase mitochondrial	protein_coding	15107	-0.83564	0.186082	-0.652573	0.0733744	-1.2	0	-0.869913	0.314526	0.0703783	0.0119825	0.109151	0.0998436	0.0168282	0.154046	0.0504705	0.0107327	0.0976418
ENSMUSG00000025260	Hsd17b10	hydroxysteroid 17-beta dehydrogenase 10	protein_coding	15108	-0.353	0.122826	-0.327487	0.163711	-0.67021	0.40363	-0.445267	0.161052	0.0124933	0.00593609	0.0537438	0.0456554	0.00796772	0.0722854	0.14586	0.0230709	0.212541
ENSMUSG00000006930	Hap1	Huntingtin-associated protein 1	protein_coding	15114	0.822296	0.123467	0.833477	0.409652	0.398165	0.483749	0.615706	0.2328	-0.0866677	0.0134217	0.122438	-0.0642782	0.0161413	0.147655	0.0487824	0.0213377	0.196226
ENSMUSG00000001380	Hars	Histidine--tRNA ligase cytoplasmic	protein_coding	15115	0.498288	0.0746644	0.616557	0.138912	0.120021	0.39233	0.300517	0.202557	-0.0460024	0.00675043	0.0611668	-0.0563736	0.00897937	0.0815466	-0.0465992	0.0073419	0.0665658
ENSMUSG00000052305	Hbb-bs	Mus musculus hemoglobin beta adult major chain (Hbb-b1) mRNA.	protein_coding	15129	0.396045	0.133333	0.454082	0.19942	-1.2	0	0.038762	0.384842	-0.767767	0.373416	5.36361	-0.199287	0.0267877	0.247725	-0.136158	0.0218722	0.201252
ENSMUSG00000031352	Hccs	holocytochrome c synthetase	protein_coding	15159	-0.702053	0.154962	-0.540574	0.118334	-1.2	0	-0.797257	0.117675	-0.044534	0.0067491	0.0611546	0.0459964	0.00657526	0.059569	0.0162021	0.00503082	0.0455063
ENSMUSG00000031386	Hcfc1	Host cell factor 1 HCF N-terminal chain 1 HCF N-terminal chain 2 HCF N-terminal chain 3 HCF N-terminal chain 4 HCF N-terminal chain 5 HCF N-terminal chain 6 HCF C-terminal chain 1 HCF C-terminal chain 2 HCF C-terminal chain 3 HCF C-terminal chain 4 HCF C-terminal chain 5 HCF C-terminal chain 6	protein_coding	15161	0.277854	0.140684	0.404282	0.0713421	-0.0104461	0.327619	0.108964	0.185133	0.0429358	0.00757442	0.0686901	-0.0286374	0.00450889	0.0407638	-0.0270337	0.0049025	0.0443399
ENSMUSG00000021730	Hcn1	Potassium/sodium hyperpolarization-activated cyclic nucleotide-gated channel 1	protein_coding	15165	0.126668	0.121651	0.233757	0.132191	-0.275729	0.477544	-0.0225885	0.154968	-0.0701489	0.0110559	0.100616	-0.00937701	0.00372226	0.0336255	0.0127958	0.00383554	0.0346528
ENSMUSG00000019777	Hdac2	histone deacetylase 2	protein_coding	15182	0.373789	0.155363	0.462306	0.135081	0.0523297	0.466826	0.247589	0.22808	0.0131117	0.00597605	0.0541078	0.0157976	0.00685773	0.0621457	0.0528862	0.00886895	0.0805348
ENSMUSG00000024454	Hdac3	histone deacetylase 3	protein_coding	15183	0.418401	0.179909	0.505476	0.0864139	0.132885	0.409569	0.268476	0.180078	0.0484685	0.00846779	0.076861	-0.0115944	0.00599753	0.0543035	0.0314399	0.00536152	0.0485138
ENSMUSG00000008855	Hdac5	histone deacetylase 5 isoform 4	protein_coding	15184	1.86998	0.149983	1.9346	0.141828	1.54289	0.330258	1.67765	0.230745	0.00614684	0.00844333	0.076637	-0.0513315	0.00796723	0.072281	0.0110975	0.00929156	0.0844083
ENSMUSG00000031161	Hdac6	Histone deacetylase 6	protein_coding	15185	0.0166117	0.24683	0.136687	0.0880525	-0.398401	0.427921	-0.0673382	0.249905	-0.0827621	0.0118962	0.108355	0.0492327	0.0100507	0.0913749	0.0623895	0.0102979	0.0936454
ENSMUSG00000004897	Hdgf	Hepatoma-derived growth factor	protein_coding	15191	1.03203	0.1271	1.12619	0.0733509	0.722986	0.375913	0.927994	0.229942	0.0219349	0.00466584	0.0421894	0.0305042	0.00655106	0.0593484	0.0713547	0.0103987	0.0945721
ENSMUSG00000002833	Hdgfrp2	Mus musculus HDGF like 2 (Hdgfl2) transcript variant 4 mRNA.	protein_coding	15193	-0.160396	0.165737	-0.0642055	0.0588539	-0.521024	0.483676	-0.266135	0.236146	-0.0285592	0.00992717	0.0902404	0.032499	0.00979942	0.0890676	0.0672844	0.00925308	0.0840555
ENSMUSG00000029104	Htt	huntingtin	protein_coding	15194	1.11719	0.158495	1.24059	0.102549	0.781562	0.380381	0.959783	0.164866	-0.00477496	0.00319997	0.0288921	-0.0164326	0.00429592	0.0388301	-0.0127627	0.00324694	0.0293177
ENSMUSG00000024486	Hbegf	Proheparin-binding EGF-like growth factor Heparin-binding EGF-like growth factor	protein_coding	15200	-0.76497	0.123306	-0.615877	0.0563492	-1.2	0	-0.797132	0.179416	0.0896588	0.0154625	0.141348	0.103589	0.021037	0.193402	0.0814683	0.0123211	0.112274
ENSMUSG00000030451	Herc2	E3 ubiquitin-protein ligase HERC2	protein_coding	15204	0.95717	0.162814	1.01013	0.0842849	0.594981	0.396751	0.777844	0.177272	-0.0279675	0.0044384	0.0401236	-0.0383249	0.00493775	0.0446602	0.0385639	0.00580435	0.0525441
ENSMUSG00000028946	Hes3	hes family bHLH transcription factor 3	protein_coding	15207	-0.795367	0.172752	-0.696353	0.128452	-1.2	0	-1.2	0	0.135712	0.0210582	0.193601	-0.0201899	0.011544	0.105109	0.00801772	0.0135579	0.123698
ENSMUSG00000025232	Hexa	Beta-hexosaminidase subunit alpha	protein_coding	15211	-0.430595	0.0788261	-0.376954	0.182277	-1.2	0	-0.55873	0.132312	-0.060665	0.00876799	0.0796099	0.0111347	0.00561706	0.0508391	0.0850364	0.0128648	0.117292
ENSMUSG00000021665	Hexb	Beta-hexosaminidase subunit beta	protein_coding	15212	-0.330094	0.0869143	-0.186885	0.258511	-1.2	0	-0.382562	0.168894	-0.0224518	0.0109399	0.0995481	0.0858494	0.0147117	0.134383	0.0612985	0.0136314	0.124378
ENSMUSG00000040289	Hey1	hes related family bHLH transcription factor with YRPW motif 1	protein_coding	15213	0.0560348	0.0908951	0.195967	0.117558	-0.299985	0.337411	-0.0535895	0.267477	-0.0255918	0.00885048	0.0803656	0.0214893	0.00776604	0.0704414	0.016254	0.00673399	0.0610168
ENSMUSG00000025793	Hgs	NA	protein_coding	15239	0.198337	0.182748	0.188991	0.0655904	-0.261242	0.441909	-0.0207774	0.236802	-0.126801	0.0232534	0.214263	-0.075796	0.0104956	0.0954627	0.0608829	0.0110499	0.10056
ENSMUSG00000089911	Mfsd14a	Hippocampus abundant transcript 1 protein	protein_coding	15247	0.103735	0.167402	0.27211	0.114723	-0.255331	0.407608	0.0348522	0.116798	-0.025392	0.00485173	0.0438785	0.0700851	0.00924213	0.0839551	0.0287384	0.00650158	0.0588971
ENSMUSG00000021109	Hif1a	Hypoxia-inducible factor 1-alpha	protein_coding	15251	1.06348	0.135968	1.18501	0.0410967	0.711729	0.470667	0.912173	0.186096	-0.0150863	0.00690493	0.0625765	-0.0135354	0.0042547	0.0384559	-0.00137244	0.00560057	0.050689
ENSMUSG00000020267	Hint1	Histidine triad nucleotide-binding protein 1	protein_coding	15254	1.70869	0.113684	1.79716	0.147259	1.53737	0.361342	1.67038	0.165152	0.15834	0.0309872	0.287803	0.100689	0.0155631	0.142282	0.139475	0.034486	0.32146
ENSMUSG00000008730	Hipk1	Homeodomain-interacting protein kinase 1	protein_coding	15257	1.0207	0.126998	1.14652	0.0611648	0.754116	0.36008	0.864596	0.183162	0.063792	0.0116072	0.105692	-0.0174172	0.00371912	0.033597	-0.0161036	0.00459638	0.0415584
ENSMUSG00000061436	Hipk2	homeodomain interacting protein kinase 2	protein_coding	15258	0.954502	0.190894	1.15482	0.11127	0.654171	0.397367	0.837082	0.138511	0.0318001	0.0059602	0.0539634	0.0174117	0.00879708	0.0798764	-0.0406627	0.0100664	0.0915186
ENSMUSG00000027177	Hipk3	Homeodomain-interacting protein kinase 3	protein_coding	15259	0.825459	0.174362	0.922479	0.081623	0.465319	0.434623	0.685066	0.20124	-0.0245894	0.00539189	0.0487901	-0.00220851	0.00429612	0.0388319	0.0315607	0.00484854	0.0438494
ENSMUSG00000022702	Hira	Protein HIRA	protein_coding	15260	0.149268	0.0569244	0.316279	0.112967	-0.10146	0.394293	-0.0260486	0.133017	0.0827307	0.0106899	0.0972487	-0.0386383	0.00721853	0.0654392	-0.0706955	0.0106617	0.0969893
ENSMUSG00000064220	Hist2h2aa1	Histone H2A type 2-A	protein_coding	15267	-0.170473	0.341977	-0.293626	0.214646	-0.46983	0.478823	-0.522371	0.150742	0.0221433	0.0252388	0.23303	-0.194157	0.0333497	0.310502	0.0275002	0.0211852	0.194794
ENSMUSG00000015501	Hivep2	Mus musculus human immunodeficiency virus type I enhancer binding protein 2 (Hivep2) transcript variant 2 mRNA.	protein_coding	15273	1.1298	0.126641	1.32199	0.0965521	0.81549	0.386413	0.968073	0.177717	0.0165684	0.00354478	0.0320165	-0.0222993	0.00600073	0.0543326	-0.0855245	0.0129409	0.117995
ENSMUSG00000037012	Hk1	Hexokinase-1	protein_coding	15275	1.31421	0.184053	1.43027	0.0564268	0.924105	0.331036	1.13388	0.206412	-0.0593209	0.00923192	0.0838615	-0.0439365	0.0074408	0.0674692	-0.0235046	0.00648081	0.0587078
ENSMUSG00000026492	Tfb2m	transcription factor B2 mitochondrial	protein_coding	15278	-0.709081	0.211261	-0.511983	0.100639	-1.2	0	-0.801941	0.188433	0.070166	0.0120953	0.11019	0.0455193	0.00801571	0.0727243	-0.0189737	0.00596941	0.0540473
ENSMUSG00000032126	Hmbs	Porphobilinogen deaminase	protein_coding	15288	-1.2	0	-0.935565	0.111924	-1.2	0	-1.07729	0.126054	-0.0750296	0.0139048	0.126908	0.0683831	0.0127945	0.116643	0.12705	0.0181077	0.165974
ENSMUSG00000066551	Hmgb1	High mobility group protein B1	protein_coding	15289	1.34849	0.160477	1.4335	0.146785	0.979868	0.457246	1.1262	0.232166	-0.0334521	0.00600192	0.0543434	-0.0816266	0.0110621	0.100673	-0.0374054	0.00782613	0.0709907
ENSMUSG00000040681	Hmgn1	Non-histone chromosomal protein HMG-14	protein_coding	15312	0.53116	0.0952552	0.705448	0.111203	0.260342	0.300184	0.417768	0.227572	0.0608736	0.01015	0.0922863	0.0229454	0.00672976	0.0609782	-0.022715	0.00829555	0.0752844
ENSMUSG00000003038	Hmgn2	Non-histone chromosomal protein HMG-17	protein_coding	15331	0.71405	0.0876137	0.775017	0.107759	0.375784	0.413781	0.557652	0.160324	-0.00756821	0.00947375	0.0860793	-0.0150268	0.0098884	0.0898844	0.0445289	0.00724154	0.0656492
ENSMUSG00000020232	Hmg20b	high mobility group 20B	protein_coding	15353	-0.744743	0.238814	-0.707038	0.143047	-1.2	0	-1.2	0	-0.064677	0.0165724	0.151665	-0.16914	0.0246654	0.227603	-0.0943061	0.0160845	0.147127
ENSMUSG00000028672	Hmgcl	Hydroxymethylglutaryl-CoA lyase mitochondrial	protein_coding	15356	0.554236	0.183385	0.64142	0.00366348	0.208727	0.368894	0.396982	0.246057	-0.00811246	0.00442495	0.0400015	-0.017545	0.00654416	0.0592854	0.0204015	0.00899553	0.0816947
ENSMUSG00000021670	Hmgcr	3-hydroxy-3-methylglutaryl-coenzyme A reductase	protein_coding	15357	0.196512	0.0944178	0.305861	0.152055	-0.136333	0.279015	0.151953	0.0890163	-0.00501418	0.0103848	0.0944437	0.0922112	0.0137311	0.125301	0.112561	0.016625	0.152155
ENSMUSG00000046711	Hmga1	High mobility group protein HMG-I/HMG-Y	protein_coding	15361	0.200828	0.0908918	0.294051	0.0725024	-0.122627	0.330765	0.0435464	0.148063	0.00824738	0.00705579	0.0639533	-0.0147351	0.00721672	0.0654226	0.0163309	0.00929703	0.0844585
ENSMUSG00000004070	Hmox2	Mus musculus heme oxygenase 2 (Hmox2) transcript variant 3 mRNA.	protein_coding	15369	0.458909	0.225664	0.486111	0.153608	-0.0358485	0.383911	0.261153	0.151902	-0.159161	0.0263587	0.243651	-0.054914	0.00873321	0.0792914	0.0444585	0.00674354	0.0611039
ENSMUSG00000023034	Nr4a1	nuclear receptor subfamily 4 group A member 1	protein_coding	15370	-1.2	0	-0.458636	0.204434	-1.2	0	-1.2	0	-0.178388	0.037453	0.350193	-0.105055	0.0353219	0.329537	-0.529262	0.0889654	0.878878
ENSMUSG00000020737	Hn1	Jupiter microtubule associated homolog 1 Jupiter microtubule associated homolog 1 N-terminally processed	protein_coding	15374	-0.288231	0.0990008	-0.159341	0.172023	-0.694992	0.401029	-0.364775	0.19531	-0.0676852	0.0105954	0.09638	0.059368	0.00868951	0.0788911	0.0606064	0.0126435	0.115249
ENSMUSG00000060373	Hnrnpc	Heteroous nuclear ribonucleoproteins C1/C2	protein_coding	15381	0.802112	0.115724	0.93988	0.150035	0.44814	0.426706	0.72849	0.160717	-0.0185608	0.00781645	0.0709023	0.067251	0.00885861	0.0804401	0.0554222	0.00825909	0.0749508
ENSMUSG00000046434	Hnrnpa1	Heteroous nuclear ribonucleoprotein A1 Heteroous nuclear ribonucleoprotein A1 N-terminally processed	protein_coding	15382	1.02808	0.174805	1.20971	0.116105	0.717925	0.361038	0.924719	0.182152	0.0228077	0.00562565	0.0509173	0.0370487	0.00528146	0.0477855	-0.01603	0.00280238	0.0252923
ENSMUSG00000020358	Hnrnpab	Heteroous nuclear ribonucleoprotein A/B	protein_coding	15384	0.348063	0.158113	0.478119	0.0895367	0.0242832	0.410934	0.255728	0.226471	0.00951255	0.00526737	0.0476574	0.0492049	0.00723978	0.0656332	0.0449077	0.00816068	0.0740504
ENSMUSG00000021546	Hnrnpk	Heteroous nuclear ribonucleoprotein K	protein_coding	15387	2.08572	0.179025	2.22437	0.0475844	1.86304	0.410342	2.00563	0.181341	0.111058	0.0184613	0.169277	0.0558643	0.00853369	0.0774642	0.0514781	0.00773692	0.0701752
ENSMUSG00000015165	Hnrnpl	Heteroous nuclear ribonucleoprotein L	protein_coding	15388	1.88887	0.173115	2.05434	0.0860889	1.58375	0.373277	1.74553	0.18028	0.0270092	0.00423169	0.0382471	-0.00256951	0.00386164	0.0348895	-0.0375232	0.00560026	0.0506862
ENSMUSG00000028759	Hp1bp3	Mus musculus heterochromatin protein 1 binding protein 3 (Hp1bp3) transcript variant 9 mRNA.	protein_coding	15441	1.28808	0.144469	1.43783	0.0870986	0.96837	0.438195	1.17352	0.185682	0.0113424	0.00445899	0.0403106	0.0267086	0.00400386	0.0361796	0.00562902	0.00463573	0.0419159
ENSMUSG00000028785	Hpca	Neuron-specific calcium-binding protein hippocalcin	protein_coding	15444	0.476398	0.0191002	0.595324	0.286391	0.0551023	0.425274	0.28406	0.216107	-0.0806569	0.0117377	0.106894	-0.0543174	0.0108396	0.0986257	-0.042162	0.0147388	0.134634
ENSMUSG00000001249	Hpn	Serine protease hepsin Serine protease hepsin non-catalytic chain Serine protease hepsin catalytic chain	protein_coding	15451	-1.2	0	-0.760248	0.232538	-1.2	0	-1.2	0	0.179338	0.025291	0.233525	0.0649572	0.0195015	0.179004	-0.316499	0.0457977	0.431962
ENSMUSG00000025630	Hprt	Hypoxanthine-guanine phosphoribosyltransferase	protein_coding	15452	0.960245	0.127848	1.02811	0.155677	0.582065	0.46466	0.858311	0.176064	-0.0481384	0.00948406	0.0861738	0.0374108	0.00565507	0.0511851	0.0947068	0.0168519	0.154267
ENSMUSG00000022096	Hr	Lysine-specific demethylase hairless	protein_coding	15460	0.355715	0.162881	0.42345	0.0150606	-0.00107168	0.394805	0.169597	0.199106	-0.0294959	0.0122842	0.111933	-0.0448367	0.00832764	0.0755781	0.0170989	0.0084816	0.0769874
ENSMUSG00000025499	Hras	GTPase HRas GTPase HRas N-terminally processed	protein_coding	15461	0.312638	0.1894	0.439001	0.159278	-0.00556159	0.394887	0.235061	0.270571	0.0111178	0.00754988	0.0684658	0.0571047	0.0110728	0.100771	0.0598052	0.0119106	0.108488
ENSMUSG00000026159	Agfg1	Arf-GAP domain and FG repeat-containing protein 1	protein_coding	15463	0.509589	0.141999	0.606201	0.100769	0.130263	0.401979	0.335545	0.116747	-0.0471156	0.00714034	0.0647252	-0.0344041	0.00623025	0.0564238	-0.00185974	0.0052676	0.0476595
ENSMUSG00000029613	Eif2ak1	Eukaryotic translation initiation factor 2-alpha kinase 1	protein_coding	15467	-0.311216	0.133453	-0.169254	0.119337	-0.645728	0.355922	-0.421042	0.193379	-0.00166661	0.00419273	0.0378935	0.0274485	0.00445034	0.0402321	0.0192533	0.00576123	0.0521515
ENSMUSG00000020230	Prmt2	protein arginine N-methyltransferase 2	protein_coding	15468	-0.519169	0.116915	-0.403648	0.33028	-1.2	0	-0.618137	0.21846	-0.0677587	0.00945662	0.0859221	0.0437709	0.0132866	0.121189	0.0532152	0.0169616	0.155288
ENSMUSG00000109324	Prmt1	protein arginine N-methyltransferase 1	protein_coding	15469	0.62001	0.113719	0.692655	0.142501	0.24438	0.526332	0.324627	0.325564	-0.0414445	0.0122199	0.11134	-0.15116	0.0206617	0.189879	-0.0938152	0.0156945	0.143503
ENSMUSG00000022323	Rida	2-iminobutanoate/2-iminopropanoate deaminase	protein_coding	15473	0.535118	0.0560184	0.681481	0.208205	0.336494	0.424699	0.310323	0.178916	0.133194	0.0254213	0.23476	-0.0840269	0.0127566	0.116293	-0.0958725	0.0154148	0.140906
ENSMUSG00000015656	Hspa8	Heat shock cognate 71 kDa protein	protein_coding	15481	3.47239	0.135685	3.54195	0.133749	3.04638	0.418301	3.32604	0.161665	-0.091288	0.0126947	0.115722	-0.00491274	0.00846536	0.0768387	0.0492695	0.00696011	0.06308
ENSMUSG00000016194	Hsd11b1	hydroxysteroid 11-beta dehydrogenase 1	protein_coding	15483	0.346959	0.106744	0.354179	0.1497	-0.134636	0.446725	0.15419	0.215199	-0.136175	0.0215888	0.198586	-0.0486429	0.012646	0.115272	0.0647101	0.00846766	0.0768598
ENSMUSG00000024507	Hsd17b4	hydroxysteroid (17-beta) dehydrogenase 4	protein_coding	15488	0.116504	0.157967	0.207644	0.0887115	-0.249086	0.483689	0.0160541	0.156922	-0.0319049	0.00659963	0.0597912	0.03759	0.00605987	0.0548713	0.0774365	0.0173601	0.159001
ENSMUSG00000026675	Hsd17b7	hydroxysteroid (17-beta) dehydrogenase 7	protein_coding	15490	-1.2	0	-1.07122	0.103947	-1.2	0	-1.2	0	-0.0494736	0.0113172	0.10302	0.0598449	0.0140731	0.128466	-0.0180872	0.0131888	0.120286
ENSMUSG00000022556	Hsf1	heat shock factor 1	protein_coding	15499	-0.380785	0.176382	-0.278389	0.106741	-0.6395	0.355812	-0.524948	0.218117	0.0750143	0.011629	0.105892	-0.00653837	0.00658801	0.0596853	0.0207635	0.00939653	0.085371
ENSMUSG00000019878	Hsf2	Heat shock factor protein 2	protein_coding	15500	-0.756131	0.105585	-0.583706	0.00171872	-1.2	0	-0.92642	0.126673	-0.00168828	0.00804558	0.0729975	-0.0281605	0.0090137	0.0818612	-0.0686926	0.0119541	0.108888
ENSMUSG00000028410	Dnaja1	DnaJ homolog subfamily A member 1	protein_coding	15502	0.725917	0.109045	0.831062	0.192147	0.347738	0.401476	0.69275	0.223215	-0.0422767	0.00750019	0.0680118	0.105749	0.0140316	0.128081	0.123809	0.0168762	0.154493
ENSMUSG00000029657	Hsph1	Mus musculus heat shock 105kDa/110kDa protein 1 (Hsph1) transcript variant 2 mRNA.	protein_coding	15505	0.495946	0.158774	0.68977	0.23439	0.0224347	0.460778	0.438187	0.285667	-0.136884	0.0194025	0.178078	0.0773208	0.0150786	0.137785	0.0171589	0.0139951	0.127744
ENSMUSG00000025980	Hspd1	heat shock protein 1 (chaperonin)	protein_coding	15510	1.12074	0.129064	1.29496	0.154823	0.802968	0.409949	1.09621	0.185322	0.0165726	0.00489515	0.044273	0.108392	0.0197115	0.180971	0.0668391	0.0104116	0.0946904
ENSMUSG00000023944	Hsp90ab1	Heat shock protein HSP 90-beta	protein_coding	15516	3.62295	0.136551	3.71031	0.136705	3.26464	0.412226	3.51266	0.211397	-0.0248795	0.00406698	0.0367523	0.0274231	0.00668172	0.06054	0.0664701	0.0118166	0.107621
ENSMUSG00000021270	Hsp90aa1	Heat shock protein HSP 90-alpha	protein_coding	15519	3.34693	0.132452	3.4543	0.18839	2.93136	0.472498	3.26628	0.199586	-0.0811505	0.0115051	0.104751	0.0549559	0.0103291	0.0939322	0.0785543	0.0112842	0.102717
ENSMUSG00000020361	Hspa4	heat shock protein 4	protein_coding	15525	0.918674	0.127931	1.0712	0.134921	0.578333	0.432876	0.81431	0.179432	-0.0104339	0.00532109	0.048146	0.0338535	0.00575819	0.0521238	0.00980355	0.00454238	0.0410679
ENSMUSG00000024359	Hspa9	heat shock protein 9	protein_coding	15526	1.17886	0.181297	1.27381	0.149422	0.997351	0.409722	1.06388	0.221525	0.151942	0.0512941	0.486607	0.0248766	0.00488462	0.0441774	0.0596253	0.00839954	0.0762362
ENSMUSG00000073676	Hspe1	heat shock protein 1 (chaperonin 10)	protein_coding	15528	0.538397	0.120417	0.583686	0.179918	0.265919	0.461346	0.458157	0.217403	0.059167	0.00858845	0.0779656	0.0603873	0.00950035	0.0863233	0.136107	0.0191201	0.175435
ENSMUSG00000022261	Sdc2	Syndecan-2	protein_coding	15529	-0.469391	0.101176	-0.314343	0.137818	-0.763949	0.347742	-0.594687	0.130166	0.0358021	0.00837004	0.0759662	0.0173947	0.00585944	0.0530458	-0.00954499	0.00591379	0.0535408
ENSMUSG00000054008	Ndst1	Bifunctional heparan sulfate N-deacetylase/N-sulfotransferase 1 Heparan sulfate N-deacetylase 1 Heparan sulfate N-sulfotransferase 1	protein_coding	15531	-0.124512	0.145596	-0.0147445	0.0644367	-0.38964	0.396425	-0.271805	0.243335	0.0660416	0.0101688	0.0924597	-0.00933599	0.0054427	0.0492524	0.00989273	0.00614536	0.0556502
ENSMUSG00000022721	Trmt2a	TRM2 tRNA methyltransferase 2A	protein_coding	15547	-0.0858478	0.242167	0.088431	0.0687548	-0.327252	0.394466	-0.0884486	0.171668	0.0843238	0.0129785	0.118342	0.127188	0.0202315	0.185844	0.0847945	0.0105561	0.0960185
ENSMUSG00000049511	Htr1b	5-hydroxytryptamine (serotonin) receptor 1B	protein_coding	15551	-1.2	0	-1.10223	0.0853206	-1.2	0	-1.2	0	-0.0783659	0.0131469	0.119898	0.04088	0.0100365	0.0912441	-0.0115854	0.00732061	0.0663714
ENSMUSG00000040028	Elavl1	ELAV-like protein 1	protein_coding	15568	0.848268	0.180307	0.938963	0.0965171	0.495033	0.412587	0.708929	0.180704	-0.0199989	0.00493927	0.0446741	0.00186136	0.00446643	0.0403782	0.0389922	0.00574499	0.0520037
ENSMUSG00000008489	Elavl2	Mus musculus ELAV like RNA binding protein 1 (Elavl2) transcript variant 5 mRNA.	protein_coding	15569	-0.351769	0.0750562	-0.321609	0.34166	-1.2	0	-0.386982	0.2547	-0.141517	0.0186028	0.170599	0.089592	0.0179303	0.164319	0.181088	0.0252849	0.233468
ENSMUSG00000003410	Elavl3	ELAV-like protein 3	protein_coding	15571	1.38168	0.174946	1.57867	0.00755382	1.11941	0.368476	1.22617	0.172369	0.0728862	0.0111027	0.101047	-0.0140551	0.00501168	0.0453323	-0.0785962	0.0118609	0.10803
ENSMUSG00000028546	Elavl4	Mus musculus ELAV like RNA binding protein 4 (Elavl4) transcript variant 5 mRNA.	protein_coding	15572	0.264646	0.139389	0.378832	0.172053	-0.0564229	0.464039	0.136445	0.154953	0.0159814	0.00784227	0.0711383	0.00642484	0.00470496	0.0425448	0.0187599	0.00564705	0.0511121
ENSMUSG00000020413	Hus1	Checkpoint protein HUS1	protein_coding	15574	-1.2	0	-0.97142	0.104149	-1.2	0	-1.2	0	0.0819556	0.015208	0.138986	-0.0237796	0.0126972	0.115745	-0.0781345	0.0104086	0.0946629
ENSMUSG00000062995	Ica1	Islet cell autoantigen 1	protein_coding	15893	0.10782	0.129692	0.24652	0.0516045	-0.355202	0.504351	-0.0899109	0.214087	-0.122631	0.0206964	0.190204	-0.0581166	0.0077302	0.0701138	-0.0623019	0.00976928	0.088791
ENSMUSG00000020644	Id2	DNA-binding protein inhibitor ID-2	protein_coding	15902	1.25092	0.128017	1.31031	0.125847	0.823765	0.447207	1.11836	0.147128	-0.0920174	0.0199756	0.183444	0.00773108	0.00314027	0.0283515	0.07785	0.0150286	0.137321
ENSMUSG00000007872	Id3	DNA-binding protein inhibitor ID-3	protein_coding	15903	-0.900362	0.143729	-0.768693	0.222742	-1.2	0	-1.2	0	0.0364847	0.014765	0.134876	-0.133562	0.0208953	0.192071	-0.133352	0.0205293	0.188636
ENSMUSG00000021379	Id4	DNA-binding protein inhibitor ID-4	protein_coding	15904	-0.0757267	0.107109	0.0434677	0.160894	-0.386201	0.477663	-0.199254	0.160296	0.0217478	0.00910091	0.0826605	0.0142944	0.00660128	0.0598063	0.0287902	0.00813557	0.0738207
ENSMUSG00000056999	Ide	insulin-degrading enzyme	protein_coding	15925	0.0717715	0.0717173	0.232079	0.0866036	-0.22503	0.382568	-0.07925	0.236822	0.037559	0.00919943	0.0835636	-0.0144712	0.00650215	0.0589023	-0.0412788	0.00808177	0.0733286
ENSMUSG00000025950	Idh1	Isocitrate dehydrogenase	protein_coding	15926	-0.566636	0.0570688	-0.465925	0.162499	-1.2	0	-0.746278	0.217717	-0.278989	0.0649517	0.625172	-0.0376174	0.0113276	0.103117	-0.0135894	0.011121	0.101215
ENSMUSG00000002010	Idh3g	isocitrate dehydrogenase 3 (NAD+) gamma	protein_coding	15929	1.70913	0.211619	1.82126	0.105561	1.31214	0.405233	1.55867	0.204096	-0.0642135	0.00932897	0.0847514	-0.0131806	0.00712084	0.0645472	0.00322686	0.00548239	0.0496135
ENSMUSG00000035847	Ids	Iduronate 2-sulfatase	protein_coding	15931	1.46193	0.163561	1.61962	0.168594	1.0755	0.389414	1.2822	0.220031	-0.0508297	0.00701121	0.0635464	-0.0454126	0.00706679	0.0640538	-0.0653585	0.00963884	0.0875938
ENSMUSG00000033540	Idua	iduronidase alpha-L-	protein_coding	15932	-0.547797	0.0960134	-0.399853	0.28084	-0.899154	0.1901	-0.903867	0.139486	-0.0180985	0.0168277	0.154041	-0.206591	0.0363838	0.339818	-0.224478	0.0332929	0.309955
ENSMUSG00000003541	Ier3	immediate early response 3	protein_coding	15937	-1.2	0	-1.09305	0.16559	-1.2	0	-1.2	0	-0.0729015	0.0114562	0.104301	-0.00398758	0.016161	0.147838	0.020167	0.0170552	0.15616
ENSMUSG00000022967	Ifnar1	Interferon alpha/beta receptor 1	protein_coding	15975	-0.04886	0.163376	0.0997872	0.0697556	-0.357739	0.404653	-0.194188	0.135635	0.0249718	0.00455736	0.041204	-0.00605664	0.00457907	0.0414012	-0.0235809	0.00454037	0.0410497
ENSMUSG00000022971	Ifnar2	interferon (alpha and beta) receptor 2	protein_coding	15976	-0.879165	0.115902	-0.673844	0.375169	-1.2	0	-0.977532	0.092451	0.0331823	0.0120802	0.110052	0.0393676	0.0109796	0.0999133	-0.0308484	0.017665	0.161844
ENSMUSG00000020009	Ifngr1	interferon gamma receptor 1	protein_coding	15979	-1.11311	0.074001	-0.960253	0.195727	-1.2	0	-1.2	0	0.00787823	0.0115472	0.105139	0.049538	0.0108435	0.098661	0.0390873	0.0114478	0.104223
ENSMUSG00000001627	Ifrd1	Interferon-related developmental regulator 1	protein_coding	15982	0.724934	0.230454	0.930483	0.0463111	0.714173	0.424123	0.730291	0.340691	0.312746	0.110528	1.11837	0.133683	0.0196475	0.180372	0.0617935	0.0130163	0.118692
ENSMUSG00000005533	Igf1r	insulin like growth factor 1 receptor	protein_coding	16001	0.225679	0.148762	0.419125	0.127473	0.015486	0.442982	0.0938314	0.238887	0.120231	0.0180171	0.165129	0.00512493	0.00559253	0.0506158	-0.0576999	0.00959131	0.0871577
ENSMUSG00000048583	Igf2	Insulin-like growth factor II Insulin-like growth factor II Preptin	protein_coding	16002	-0.258015	0.0778545	-0.0933779	0.168279	-0.349026	0.182872	-0.194516	0.10017	0.218049	0.0301424	0.279712	0.189252	0.0267377	0.24725	0.158608	0.0224696	0.206874
ENSMUSG00000023830	Igf2r	Cation-independent mannose-6-phosphate receptor	protein_coding	16004	-0.0512792	0.180115	0.115025	0.0732396	-0.323194	0.375424	-0.174493	0.194029	0.0593463	0.00887932	0.0806298	0.0139966	0.00616305	0.0558114	-0.0196883	0.00810565	0.073547
ENSMUSG00000039323	Igfbp2	Insulin-like growth factor-binding protein 2	protein_coding	16008	-0.663888	0.146037	-0.486375	0.258586	-0.890208	0.153379	-0.495347	0.147763	0.0852518	0.0279699	0.258972	0.26339	0.0369631	0.345437	0.236415	0.032844	0.305635
ENSMUSG00000026185	Igfbp5	Insulin-like growth factor-binding protein 5	protein_coding	16011	-0.131448	0.20898	-0.022088	0.17263	-0.595982	0.411919	-0.220411	0.205202	-0.129231	0.0253798	0.234366	0.0494809	0.00802272	0.0727885	0.0663191	0.0111417	0.101405
ENSMUSG00000023046	Igfbp6	Insulin-like growth factor-binding protein 6	protein_coding	16012	-1.2	0	-0.928704	0.240873	-1.2	0	-1.2	0	0.320709	0.0486032	0.459775	0.112335	0.0333216	0.310232	-0.0762714	0.0222242	0.204564
ENSMUSG00000070427	Il18bp	Interleukin-18-binding protein	protein_coding	16068	-0.413888	0.198561	-0.347955	0.100225	-1.2	0	-0.599287	0.249498	0.00185507	0.00599263	0.0542588	-0.0454784	0.0104483	0.0950274	0.0194667	0.00960409	0.087275
ENSMUSG00000031537	Ikbkb	inhibitor of kappaB kinase beta	protein_coding	16150	0.921218	0.15155	0.942867	0.0513979	0.477854	0.370267	0.630102	0.180014	-0.10889	0.0225223	0.207371	-0.149807	0.0525453	0.499135	-0.044984	0.00813271	0.0737945
ENSMUSG00000004221	Ikbkg	NF-kappa-B essential modulator	protein_coding	16151	-0.510469	0.295392	-0.551637	0.295067	-1.2	0	-0.600234	0.386834	-0.0267584	0.0180388	0.165331	0.0250484	0.0193719	0.177791	0.182723	0.0251897	0.232566
ENSMUSG00000073889	Il11ra1	Interleukin-11 receptor subunit alpha-1	protein_coding	16157	0.407124	0.183442	0.451218	0.261033	0.15687	0.440181	0.208138	0.116896	0.0842503	0.0116121	0.105736	-0.0533093	0.0103612	0.0942275	0.02844	0.0122562	0.111674
ENSMUSG00000001741	Il16	Pro-interleukin-16 Interleukin-16	protein_coding	16170	1.51625	0.186938	1.59423	0.0767048	1.2346	0.374173	1.35312	0.221719	0.0459548	0.00784882	0.0711982	-0.0240473	0.00914181	0.0830353	0.0170329	0.0100843	0.091683
ENSMUSG00000039217	Il18	Interleukin-18	protein_coding	16173	-0.951426	0.153786	-1.2	0	-1.2	0	-1.2	0	-0.36025	0.069492	0.672136	-0.0450016	0.0111145	0.101155	0.107731	0.0178407	0.163483
ENSMUSG00000031392	Irak1	Interleukin-1 receptor-associated kinase 1	protein_coding	16179	0.999984	0.18694	1.15713	0.065066	0.681413	0.314504	0.864738	0.192706	0.0172422	0.00768317	0.0696839	0.00755682	0.0052337	0.0473511	-0.0253134	0.00576739	0.0522076
ENSMUSG00000022514	Il1rap	Interleukin-1 receptor accessory protein	protein_coding	16180	-0.815522	0.100296	-0.6997	0.161137	-1.2	0	-0.898453	0.243476	-0.12221	0.0189299	0.173656	0.0542642	0.0106185	0.0965922	0.0644769	0.0127429	0.116167
ENSMUSG00000021756	Il6st	Interleukin-6 receptor subunit beta	protein_coding	16195	0.442051	0.124914	0.593817	0.0982244	0.120292	0.432623	0.336576	0.156903	0.0096267	0.00509135	0.0460567	0.0334118	0.00589222	0.0533443	0.00833113	0.0049679	0.0449344
ENSMUSG00000032178	Ilf3	Interleukin enhancer-binding factor 3	protein_coding	16201	0.555897	0.121763	0.738698	0.0775877	0.275497	0.429505	0.483933	0.281265	0.0485378	0.00908381	0.0825037	0.0661861	0.00998654	0.0907855	0.0115997	0.00848183	0.0769895
ENSMUSG00000030890	Ilk	Integrin-linked protein kinase	protein_coding	16202	0.543251	0.0739349	0.654592	0.140923	0.173633	0.51155	0.326931	0.225589	-0.0390763	0.00886041	0.0804566	-0.0803895	0.0114531	0.104272	-0.0604734	0.00922719	0.0838181
ENSMUSG00000030029	Lrig1	Leucine-rich repeats and immunoglobulin-like domains protein 1	protein_coding	16206	1.49268	0.106363	1.57857	0.0987945	1.10652	0.392965	1.31147	0.166974	-0.0498337	0.00776287	0.0704124	-0.0410079	0.00663027	0.0600707	0.00246037	0.00312328	0.0281976
ENSMUSG00000024423	Impact	Mus musculus impact RWD domain protein (Impact) transcript variant 2 mRNA.	protein_coding	16210	0.951081	0.108575	1.05381	0.304067	0.5417	0.485223	0.862017	0.198519	-0.0729577	0.0117882	0.10736	0.0455113	0.0108351	0.098584	0.0732945	0.0150324	0.137357
ENSMUSG00000001440	Kpnb1	Importin subunit beta-1	protein_coding	16211	1.12861	0.174656	1.22333	0.0994256	0.771423	0.39639	0.987867	0.189311	-0.0209987	0.00476993	0.0431351	-0.00477926	0.00415379	0.0375401	0.0313453	0.00462991	0.041863
ENSMUSG00000032968	Inha	Inhibin alpha chain	protein_coding	16322	-0.585439	0.148732	-0.579887	0.0730657	-1.2	0	-0.799931	0.229573	0.0265675	0.00874823	0.0794289	-0.0762832	0.0101353	0.0921517	0.0449024	0.00852671	0.0774004
ENSMUSG00000038241	Cep250	Centrosome-associated protein CEP250	protein_coding	16328	-0.281325	0.205996	-0.144596	0.071608	-0.652732	0.364559	-0.464153	0.238672	-0.0393479	0.00713832	0.0647068	-0.0461115	0.00830025	0.0753275	-0.0505298	0.00896677	0.0814311
ENSMUSG00000026102	Inpp1	Inositol polyphosphate 1-phosphatase	protein_coding	16329	0.518684	0.14576	0.688044	0.0990763	0.182352	0.424314	0.350687	0.218278	-0.00498087	0.00360235	0.0325384	-0.0308985	0.00564638	0.051106	-0.0687081	0.0101383	0.0921795
ENSMUSG00000028894	Inpp5b	Type II inositol 1 4 5-trisphosphate 5-phosphatase	protein_coding	16330	0.231182	0.150668	0.249236	0.0551434	-0.0860651	0.450484	0.0296134	0.243727	0.0135382	0.00696858	0.0631573	-0.0656297	0.00994555	0.0904091	0.0514994	0.0125261	0.114165
ENSMUSG00000032737	Inppl1	Phosphatidylinositol 3 4 5-trisphosphate 5-phosphatase 2	protein_coding	16332	-0.538416	0.0628709	-0.439332	0.0830391	-0.792362	0.324687	-0.692831	0.233176	0.0744523	0.0106134	0.0965455	-0.0169145	0.00798471	0.0724408	0.00911578	0.0069229	0.0627405
ENSMUSG00000005534	Insr	Insulin receptor Insulin receptor subunit alpha Insulin receptor subunit beta	protein_coding	16337	0.43385	0.152445	0.519544	0.0450927	0.195655	0.447755	0.251675	0.239616	0.096205	0.0169918	0.155569	-0.0452107	0.00878097	0.0797288	0.00288575	0.00836107	0.0758841
ENSMUSG00000022336	Eif3e	Eukaryotic translation initiation factor 3 subunit E	protein_coding	16341	0.456876	0.13458	0.627045	0.135083	0.133819	0.454592	0.364627	0.117996	0.0115863	0.0056715	0.0513347	0.0458543	0.00709916	0.0643493	0.0066098	0.00603958	0.0546865
ENSMUSG00000100826	Snhg14	small nucleolar RNA host gene 14	processed_transcript	16353	3.58402	0.15635	3.62694	0.21748	3.19521	0.431691	3.36896	0.161695	-0.0549452	0.00802153	0.0727776	-0.0753519	0.0111858	0.101811	0.0118412	0.00823649	0.0747441
ENSMUSG00000031627	Irf2	interferon regulatory factor 2	protein_coding	16363	-0.483841	0.194678	-0.44342	0.206305	-1.2	0	-0.654463	0.408711	-0.0363067	0.00932666	0.0847302	-0.031972	0.0149092	0.136214	0.0449583	0.0166929	0.152787
ENSMUSG00000055980	Irs1	insulin receptor substrate 1	protein_coding	16367	-0.89109	0.147383	-0.789225	0.136732	-1.2	0	-1.2	0	-0.0388639	0.00571333	0.0517154	-0.0436042	0.00601274	0.054442	-0.0145782	0.00319927	0.0288858
ENSMUSG00000002325	Irf9	Interferon regulatory factor 9	protein_coding	16391	-0.787842	0.177053	-0.769917	0.178049	-1.2	0	-1.00041	0.182611	-0.00170389	0.013075	0.119234	-0.0664055	0.0128235	0.116911	0.0389563	0.0100173	0.091068
ENSMUSG00000027598	Itch	E3 ubiquitin-protein ligase Itchy	protein_coding	16396	0.622481	0.12795	0.88172	0.126292	0.346724	0.443079	0.53696	0.257741	0.0553509	0.00829413	0.0752715	0.0544319	0.00867611	0.0787683	-0.0749412	0.010244	0.09315
ENSMUSG00000001507	Itga3	Integrin alpha-3 Integrin alpha-3 heavy chain Integrin alpha-3 light chain	protein_coding	16400	0.200412	0.243516	0.32332	0.0324915	-0.174743	0.39163	-0.119611	0.127761	-0.0396799	0.0115423	0.105094	-0.172133	0.0253078	0.233684	-0.167885	0.0261278	0.241459
ENSMUSG00000027111	Itga6	Integrin alpha-6 Integrin alpha-6 heavy chain Integrin alpha-6 light chain	protein_coding	16403	-1.0391	0.107148	-0.864352	0.251109	-1.2	0	-1.2	0	0.402518	0.270485	3.33696	0.0803211	0.0148892	0.136028	0.0361762	0.013059	0.119086
ENSMUSG00000025348	Itga7	Mus musculus integrin alpha 7 (Itga7) transcript variant 2 mRNA.	protein_coding	16404	-0.0387681	0.187734	0.106867	0.0501633	-0.325713	0.372634	-0.211233	0.147838	0.0475076	0.00714275	0.0647472	-0.0346723	0.00747854	0.067814	-0.0481068	0.00823678	0.0747467
ENSMUSG00000027087	Itgav	Integrin alpha-V Integrin alpha-V heavy chain Integrin alpha-V light chain	protein_coding	16410	-0.195369	0.163966	-0.0677642	0.274274	-0.563024	0.473345	-0.275926	0.216215	-0.0313237	0.00763628	0.0692554	0.0571444	0.00916287	0.0832284	0.0562669	0.0137169	0.125169
ENSMUSG00000025809	Itgb1	Integrin beta-1	protein_coding	16412	-0.292553	0.20117	-0.102692	0.110471	-0.535433	0.383948	-0.326319	0.225016	0.0887665	0.0138167	0.126093	0.0985048	0.0146163	0.133498	0.0444113	0.0103715	0.0943215
ENSMUSG00000062352	Itgb1bp1	Integrin beta-1-binding protein 1	protein_coding	16413	0.551289	0.178801	0.670422	0.125757	0.161287	0.370136	0.32393	0.27808	-0.0482225	0.0108636	0.0988465	-0.0736986	0.0150992	0.137976	-0.0755148	0.0159267	0.14566
ENSMUSG00000027613	Eif6	Eukaryotic translation initiation factor 6	protein_coding	16418	0.15513	0.175909	0.145245	0.217595	-0.19089	0.363511	-0.112964	0.132699	-0.0122318	0.00486979	0.0440426	-0.124321	0.0202188	0.185725	0.00873112	0.0114302	0.104061
ENSMUSG00000022817	Itgb5	integrin subunit beta 5	protein_coding	16419	0.0808831	0.167505	0.145314	0.130589	-0.265839	0.392289	-0.1271	0.179091	-0.00916292	0.00392896	0.0355001	-0.0668016	0.00956903	0.0869533	-0.00290704	0.00554535	0.0501865
ENSMUSG00000055447	Cd47	Leukocyte surface antigen CD47	protein_coding	16423	0.434553	0.150177	0.632261	0.070404	0.125499	0.366475	0.149093	0.193592	0.0227285	0.00660226	0.0598153	-0.139692	0.0203389	0.18685	-0.203962	0.0270757	0.250463
ENSMUSG00000006522	Itih3	Inter-alpha-trypsin inhibitor heavy chain H3	protein_coding	16426	0.246177	0.177491	0.2521	0.0583101	-1.2	0	0.13238	0.0493554	-0.517658	0.268926	3.31066	0.0244449	0.00866731	0.0786878	0.142879	0.019347	0.177559
ENSMUSG00000032116	Stt3a	STT3 subunit of the oligosaccharyltransferase complex homolog A (S. cerevisiae)	protein_coding	16430	0.126325	0.208558	0.230186	0.0956728	-0.152165	0.373831	-0.0148281	0.202763	0.0507244	0.00988459	0.0898495	-0.00626338	0.00651472	0.0590169	0.0204969	0.0055116	0.0498793
ENSMUSG00000031239	Itm2a	Integral membrane protein 2A	protein_coding	16431	-0.266554	0.130296	-0.0661726	0.156805	-0.523116	0.535814	-0.247252	0.257465	0.0750474	0.0151896	0.138815	0.152412	0.0202071	0.185615	0.0814815	0.0157306	0.143838
ENSMUSG00000022108	Itm2b	Integral membrane protein 2B BRI2 membrane form BRI2 intracellular domain BRI2C soluble form Bri23 peptide	protein_coding	16432	3.00416	0.133158	3.09666	0.0961797	2.64552	0.436873	2.84767	0.194129	-0.026618	0.00408658	0.0369302	-0.0196712	0.00274529	0.0247756	0.018916	0.0038065	0.0343894
ENSMUSG00000074797	Itpa	inosine triphosphatase (nucleoside triphosphate pyrophosphatase)	protein_coding	16434	0.0674437	0.130556	0.10599	0.12777	-0.26631	0.48757	-0.0825786	0.225111	0.00284311	0.00857945	0.0778832	-0.0147333	0.00642732	0.0582201	0.0789077	0.0109679	0.0998061
ENSMUSG00000030102	Itpr1	Inositol 1 4 5-trisphosphate receptor type 1	protein_coding	16438	3.81437	0.174891	3.92343	0.0533139	3.46229	0.447731	3.62551	0.211297	-0.0184232	0.00573101	0.0518764	-0.0478391	0.00773572	0.0701643	-0.0293793	0.00687427	0.0622966
ENSMUSG00000022957	Itsn1	Intersectin-1	protein_coding	16443	1.00709	0.211044	1.15818	0.116183	0.692843	0.371683	0.896601	0.220193	0.0185648	0.00653645	0.0592151	0.0270557	0.00750477	0.0680537	0.00397413	0.00452927	0.0409489
ENSMUSG00000028530	Jak1	Janus kinase 1	protein_coding	16451	0.632163	0.105682	0.734586	0.13561	0.288418	0.37653	0.435176	0.158606	-0.00924966	0.00399922	0.0361375	-0.0568559	0.0104495	0.0950385	-0.0298111	0.00427279	0.0386201
ENSMUSG00000034958	Atcay	Caytaxin	protein_coding	16467	0.687465	0.115547	0.76924	0.133514	0.329073	0.414456	0.540025	0.215612	-0.0252641	0.00359511	0.0324727	-0.00913873	0.00469919	0.0424924	0.0353426	0.00960961	0.0873257
ENSMUSG00000038518	Jarid2	Protein Jumonji	protein_coding	16468	0.140259	0.210055	0.301325	0.178875	-0.0832982	0.361081	-0.000145328	0.244862	0.105055	0.0155413	0.14208	-0.00352469	0.00934578	0.0849055	-0.0318831	0.00824262	0.0748001
ENSMUSG00000052684	Jun	jun proto-oncogene	protein_coding	16476	-0.272997	0.152911	-0.20133	0.215666	-0.68639	0.302103	-0.660989	0.253507	-0.0795239	0.0111976	0.10192	-0.2397	0.0490059	0.463781	-0.183576	0.0264524	0.244541
ENSMUSG00000071076	Jund	Transcription factor jun-D	protein_coding	16478	0.00364244	0.0840718	0.0069827	0.00600373	-0.289415	0.27335	-0.237743	0.229129	0.0426885	0.0124751	0.113694	-0.10282	0.0158436	0.144888	0.0205768	0.00860993	0.0781623
ENSMUSG00000001552	Jup	Junction plakoglobin	protein_coding	16480	1.31538	0.117716	1.38147	0.0425914	0.904433	0.339541	1.03561	0.213054	-0.0750113	0.0115575	0.105233	-0.135571	0.0328585	0.305774	-0.0701373	0.012053	0.109801
ENSMUSG00000038077	Kcna6	Potassium voltage-gated channel subfamily A member 6	protein_coding	16494	0.468602	0.0968429	0.642984	0.0611725	0.121086	0.395716	0.363338	0.130926	-0.013158	0.00951214	0.0864314	0.0338184	0.00917117	0.0833045	-0.0120835	0.00696558	0.06313
ENSMUSG00000027827	Kcnab1	Voltage-gated potassium channel subunit beta-1	protein_coding	16497	0.780293	0.134619	0.930343	0.0729311	0.417538	0.44201	0.661833	0.214079	-0.028901	0.00570307	0.051622	0.0184156	0.00497471	0.0449962	-0.00133748	0.00555748	0.0502969
ENSMUSG00000028931	Kcnab2	Voltage-gated potassium channel subunit beta-2	protein_coding	16498	0.611297	0.200013	0.798892	0.280233	0.285344	0.438309	0.519801	0.197446	0.00596091	0.0135321	0.12346	0.0460959	0.0153003	0.139842	-0.00727693	0.014634	0.133662
ENSMUSG00000018470	Kcnab3	potassium voltage-gated channel subfamily A regulatory beta subunit 3	protein_coding	16499	0.0309799	0.0120361	0.0294214	0.196768	-0.53756	0.406065	-0.103327	0.262332	-0.23043	0.0491811	0.465525	0.00206484	0.010093	0.0917633	0.127218	0.0172989	0.158431
ENSMUSG00000050556	Kcnb1	Potassium voltage-gated channel subfamily B member 1	protein_coding	16500	-0.448619	0.0592557	-0.328097	0.385194	-1.2	0	-0.686591	0.183766	-0.0294687	0.00795532	0.0721721	-0.0943226	0.0139363	0.127199	-0.0833761	0.0238119	0.219535
ENSMUSG00000058975	Kcnc1	Potassium voltage-gated channel subfamily C member 1	protein_coding	16502	1.17705	0.191716	1.349	0.0719121	0.818072	0.391105	1.03855	0.181546	-0.0247371	0.00525504	0.0475452	0.00252881	0.00469904	0.0424911	-0.0435273	0.00794877	0.0721122
ENSMUSG00000062785	Kcnc3	potassium voltage-gated channel subfamily C member 3 isoform 2	protein_coding	16504	1.94144	0.183365	2.08381	0.156712	1.56322	0.183199	1.67745	0.289704	-0.0405106	0.0185191	0.169817	-0.123395	0.017682	0.162002	-0.132234	0.0180594	0.165524
ENSMUSG00000060882	Kcnd2	Potassium voltage-gated channel subfamily D member 2	protein_coding	16508	1.59187	0.16619	1.70058	0.0856226	1.24203	0.357659	1.41335	0.202123	-0.0171131	0.00550486	0.049818	-0.036826	0.00532284	0.048162	-0.0208189	0.00444723	0.0402039
ENSMUSG00000058248	Kcnh1	potassium voltage-gated channel subfamily H member 1	protein_coding	16510	-0.218458	0.220926	-0.0366857	0.162936	-0.55223	0.405906	-0.434094	0.171401	-0.00145183	0.00741872	0.0672675	-0.0713279	0.0109485	0.0996269	-0.123875	0.023451	0.216127
ENSMUSG00000038319	Kcnh2	potassium voltage-gated channel subfamily H member 2	protein_coding	16511	-0.335419	0.0827009	-0.226622	0.205139	-0.741482	0.390201	-0.480592	0.313812	-0.068108	0.0105103	0.0955979	0.00124709	0.0176385	0.161597	0.0097368	0.0165841	0.151774
ENSMUSG00000044708	Kcnj10	ATP-sensitive inward rectifier potassium channel 10	protein_coding	16513	0.69348	0.101169	0.849546	0.175013	0.227838	0.336731	0.661155	0.267857	-0.131564	0.0182358	0.167171	0.0992288	0.01892	0.173564	0.0728429	0.0181346	0.166226
ENSMUSG00000096146	Kcnj11	ATP-sensitive inward rectifier potassium channel 11	protein_coding	16514	0.0711262	0.328346	-0.0950523	0.0451291	-0.425174	0.317338	-0.280379	0.41727	-0.155698	0.0240691	0.221964	-0.217925	0.029675	0.275243	0.0517932	0.01427	0.130289
ENSMUSG00000026824	Kcnj3	G protein-activated inward rectifier potassium channel 1	protein_coding	16519	0.680753	0.178796	0.810514	0.0313716	0.375277	0.437446	0.529107	0.179693	0.0293046	0.0050381	0.0455725	-0.00970235	0.00581666	0.0526563	-0.0140274	0.00671927	0.0608825
ENSMUSG00000043301	Kcnj6	G protein-activated inward rectifier potassium channel 2 isoform Girk2B	protein_coding	16522	0.320789	0.182637	0.504014	0.0768107	0.10166	0.414145	0.234717	0.203574	0.112545	0.0201553	0.185129	0.0498781	0.00818313	0.0742558	-0.00132456	0.00410608	0.0371071
ENSMUSG00000038026	Kcnj9	potassium inwardly-rectifying channel subfamily J member 9	protein_coding	16524	0.996245	0.216717	1.05897	0.0804571	0.656399	0.386156	0.808992	0.232234	-0.00757614	0.00831328	0.0754467	-0.0506969	0.0103463	0.0940906	0.0191487	0.00686029	0.0621691
ENSMUSG00000033998	Kcnk1	Potassium channel subfamily K member 1	protein_coding	16525	1.23663	0.155458	1.33749	0.0984327	0.93461	0.340302	1.131	0.187196	0.0298249	0.00835982	0.0758727	0.0313598	0.00477104	0.0431452	0.062261	0.00807242	0.0732431
ENSMUSG00000049265	Kcnk3	Potassium channel subfamily K member 3	protein_coding	16527	0.157909	0.144614	0.294523	0.0386507	-0.103269	0.27179	-0.0489636	0.204622	0.0693897	0.0135986	0.124074	-0.0687703	0.0101164	0.0919785	-0.0736641	0.0121815	0.110986
ENSMUSG00000063142	Kcnma1	potassium large conductance calcium-activated channel subfamily M alpha member 1	protein_coding	16531	1.05387	0.157455	1.20972	0.095611	0.683712	0.457639	0.868367	0.214644	-0.0352346	0.00784002	0.0711177	-0.047429	0.00834271	0.0757161	-0.0735977	0.0109593	0.0997265
ENSMUSG00000016346	Kcnq2	potassium voltage-gated channel subfamily KQT member 2 isoform 13	protein_coding	16536	1.64155	0.14593	1.70905	0.125765	1.22544	0.416021	1.46948	0.196824	-0.0830593	0.0264479	0.244497	-0.0330688	0.00495354	0.0448038	0.0274236	0.00474599	0.0429176
ENSMUSG00000007670	Khsrp	KH-type splicing regulatory protein	protein_coding	16549	0.222757	0.137222	0.312969	0.103609	-0.0930846	0.355924	0.0345806	0.245248	0.0159571	0.00412763	0.0373026	-0.0525658	0.00817202	0.0741541	-0.00711832	0.00966199	0.0878063
ENSMUSG00000021375	Kif13a	kinesin family member 13A	protein_coding	16553	-0.290325	0.149469	-0.169913	0.0525124	-0.603676	0.398279	-0.446868	0.22291	0.0195636	0.00327417	0.0295644	-0.0160037	0.00484584	0.0438249	-0.00900465	0.00583547	0.0528275
ENSMUSG00000060012	Kif13b	kinesin family member 13B	protein_coding	16554	-0.322364	0.128812	-0.196048	0.159239	-0.643805	0.347941	-0.411	0.190033	0.00869804	0.0037668	0.0340294	0.0501578	0.0090747	0.0824203	0.052134	0.00962138	0.0874337
ENSMUSG00000038844	Kif16b	Kinesin-like protein KIF16B	protein_coding	16558	-0.726144	0.214963	-0.655579	0.117925	-1.2	0	-0.854138	0.248382	-0.0140898	0.00717165	0.0650111	0.0106087	0.00770429	0.0698769	0.0698216	0.00931686	0.0846403
ENSMUSG00000014602	Kif1a	kinesin family member 1A	protein_coding	16560	2.34869	0.138652	2.44621	0.141507	1.96953	0.376765	2.20155	0.171971	-0.0460725	0.007859	0.0712913	-0.00721232	0.00291482	0.0263101	0.0216857	0.00705188	0.0639177
ENSMUSG00000063077	Kif1b	Kinesin-like protein KIF1B	protein_coding	16561	2.58109	0.14044	2.7295	0.0589314	2.31376	0.362695	2.47343	0.199058	0.0658043	0.0092495	0.0840227	0.0317629	0.00501865	0.0453957	0.0120878	0.00436682	0.0394737
ENSMUSG00000020821	Kif1c	Kinesin-like protein KIF1C	protein_coding	16562	-0.0702791	0.0978183	0.0680738	0.0539554	-0.329987	0.34012	-0.228395	0.195948	0.0728506	0.0102389	0.0931033	-0.0189393	0.00647978	0.0586984	-0.0242584	0.00862032	0.0782575
ENSMUSG00000021693	Kif2a	Kinesin-like protein KIF2A	protein_coding	16563	0.472397	0.113607	0.694398	0.133864	0.242012	0.327476	0.451114	0.154797	0.0965485	0.0146558	0.133864	0.115816	0.0164701	0.150713	0.0231334	0.00398931	0.0360476
ENSMUSG00000022629	Kif21a	Kinesin-like protein KIF21A	protein_coding	16564	0.534841	0.11812	0.6792	0.159359	0.209613	0.419355	0.45074	0.179034	0.00650692	0.00296526	0.0267667	0.0556009	0.00765151	0.0693945	0.0358631	0.00749333	0.0679491
ENSMUSG00000041642	Kif21b	kinesin family member 21B	protein_coding	16565	-0.815166	0.184203	-0.606886	0.14398	-1.2	0	-0.875081	0.270552	0.270298	0.119913	1.22626	0.0699403	0.014597	0.133319	0.0017346	0.0117877	0.107355
ENSMUSG00000018395	Kif3a	Kinesin-like protein KIF3A	protein_coding	16568	0.56595	0.141768	0.675751	0.148294	0.210376	0.440524	0.458669	0.18827	-0.0225601	0.00360291	0.0325434	0.0321069	0.00488076	0.0441423	0.0518904	0.00750334	0.0680406
ENSMUSG00000027475	Kif3b	Kinesin-like protein KIF3B Kinesin-like protein KIF3B N-terminally processed	protein_coding	16569	-0.459149	0.139562	-0.36718	0.0934954	-1.2	0	-0.595517	0.203541	-0.0433566	0.00649203	0.0588101	0.00384391	0.0032398	0.029253	0.0399728	0.00687815	0.0623321
ENSMUSG00000020668	Kif3c	Kinesin-like protein KIF3C	protein_coding	16570	0.69509	0.124545	0.782817	0.10036	0.276582	0.437756	0.525588	0.168272	-0.0888995	0.0127635	0.116357	-0.0318619	0.00634259	0.0574477	0.0124913	0.00166814	0.0150383
ENSMUSG00000074657	Kif5a	Kinesin heavy chain isoform 5A	protein_coding	16572	2.06238	0.147229	2.13012	0.2896	1.58471	0.442278	1.90307	0.182438	-0.141253	0.0476518	0.450325	-0.019655	0.00360906	0.0325992	0.0381911	0.0140441	0.128197
ENSMUSG00000006740	Kif5b	Kinesin-1 heavy chain	protein_coding	16573	1.38946	0.122801	1.55242	0.118554	1.05342	0.447654	1.26533	0.199086	-0.00211291	0.00455009	0.041138	0.0173493	0.00405778	0.0366688	-0.018719	0.00476159	0.0430594
ENSMUSG00000026764	Kif5c	Kinesin heavy chain isoform 5C	protein_coding	16574	2.25536	0.156303	2.34823	0.115543	1.87948	0.405951	2.05961	0.194912	-0.0409578	0.00721807	0.065435	-0.0557865	0.00956681	0.086933	-0.0220263	0.00380135	0.0343427
ENSMUSG00000026585	Kifap3	Kinesin-associated protein 3	protein_coding	16579	0.984271	0.0833587	1.11339	0.163959	0.588635	0.423412	0.848182	0.155366	-0.0620965	0.00923608	0.0838996	0.00274807	0.00546971	0.0494981	0.00348573	0.00593893	0.0537697
ENSMUSG00000004187	Kifc2	Mus musculus kinesin family member C2 (Kifc2) transcript variant 5 mRNA.	protein_coding	16581	0.675304	0.102786	0.836564	0.168203	0.359418	0.368051	0.525817	0.206896	0.0162221	0.0050339	0.0455343	-0.0122686	0.00355655	0.0321232	-0.0430145	0.00838078	0.0760645
ENSMUSG00000031788	Kifc3	Kinesin-like protein KIFC3	protein_coding	16582	0.125167	0.223343	0.253753	0.334515	-0.287604	0.341609	-0.107143	0.0830917	-0.0770991	0.0114516	0.104258	-0.0862792	0.0160505	0.146811	-0.0859764	0.0202981	0.186468
ENSMUSG00000037262	Kin	DNA/RNA-binding protein KIN17	protein_coding	16588	-0.894564	0.088191	-0.795974	0.0493174	-1.2	0	-1.2	0	-0.00678549	0.00793188	0.0719576	-0.0499635	0.0087719	0.0796458	-0.0194696	0.00933013	0.084762
ENSMUSG00000005672	Kit	Mast/stem cell growth factor receptor Kit	protein_coding	16590	0.958526	0.200206	1.1059	0.108701	0.652511	0.414492	0.8139	0.175311	0.0303095	0.00852126	0.0773505	-0.00724645	0.00875715	0.0795106	-0.0266418	0.00689311	0.0624686
ENSMUSG00000027533	Fabp5	Fatty acid-binding protein epidermal	protein_coding	16592	0.354314	0.159206	0.431496	0.248739	-0.154909	0.377595	0.305316	0.113289	-0.174992	0.0332686	0.309721	0.088999	0.0132396	0.120755	0.138956	0.0178038	0.163139
ENSMUSG00000021288	Klc1	kinesin light chain 1 isoform 1G	protein_coding	16593	2.05388	0.120985	2.12823	0.115848	1.67373	0.361326	1.88541	0.174577	-0.0461595	0.0066457	0.0602115	-0.030681	0.00478677	0.0432881	0.0236289	0.00496635	0.0449203
ENSMUSG00000024862	Klc2	kinesin light chain 2	protein_coding	16594	1.6155	0.125778	1.59801	0.152436	1.25561	0.384534	1.38922	0.178629	-0.0280406	0.00448861	0.0405796	-0.0856908	0.0210155	0.1932	0.0554001	0.00767471	0.0696066
ENSMUSG00000072294	Klf12	Krueppel-like factor 12	protein_coding	16597	-0.849681	0.103551	-0.605104	0.160828	-1.2	0	-1.0027	0.136019	0.0166349	0.00639506	0.057926	-0.00710768	0.0139647	0.127462	-0.119102	0.018721	0.171703
ENSMUSG00000029178	Klf3	Krueppel-like factor 3	protein_coding	16599	-0.924228	0.109037	-0.76478	0.0785063	-1.2	0	-1.02194	0.240698	0.186913	0.0375857	0.351482	0.0420181	0.00844746	0.0766749	0.00875352	0.0070136	0.0635682
ENSMUSG00000033863	Klf9	Kruppel like factor 9	protein_coding	16601	0.656678	0.157016	0.774748	0.0360703	0.382248	0.313055	0.495831	0.212551	0.0561116	0.00999073	0.090824	-0.0188169	0.00741661	0.0672482	-0.00950019	0.00903904	0.0820934
ENSMUSG00000022905	Kpna1	Importin subunit alpha-5	protein_coding	16646	0.557338	0.0910349	0.686065	0.106444	0.140354	0.45299	0.456521	0.158712	-0.0838373	0.0114215	0.103982	0.0369339	0.00595776	0.0539412	0.036352	0.00558074	0.0505085
ENSMUSG00000018362	Kpna2	Importin subunit alpha-1	protein_coding	16647	-0.634662	0.157297	-0.419419	0.0822955	-1.2	0	-0.641088	0.185424	-0.00131191	0.0105838	0.0962733	0.125109	0.0168613	0.154355	0.0447619	0.00942535	0.0856353
ENSMUSG00000021929	Kpna3	Importin subunit alpha-4	protein_coding	16648	-0.0321117	0.116277	0.119915	0.159122	-0.363432	0.438548	-0.208455	0.15017	0.000192679	0.00438952	0.0396799	-0.0358009	0.00606645	0.0549313	-0.0572806	0.00805638	0.0730963
ENSMUSG00000027782	Kpna4	karyopherin (importin) alpha 4	protein_coding	16649	0.212604	0.08457	0.354042	0.111108	-0.0959954	0.446433	0.0820393	0.123174	0.0228567	0.00530953	0.0480408	0.0073407	0.00504118	0.0456005	-0.00287648	0.0039274	0.035486
ENSMUSG00000003731	Kpna6	Importin subunit alpha-7	protein_coding	16650	0.599983	0.141952	0.661055	0.0590425	0.383249	0.381239	0.42159	0.252003	0.111148	0.0152811	0.139664	-0.041293	0.0094945	0.0862696	0.0293301	0.00746014	0.0676459
ENSMUSG00000030265	Kras	GTPase KRas GTPase KRas N-terminally processed	protein_coding	16653	0.920211	0.122877	1.18324	0.142653	0.644416	0.443674	0.811727	0.157212	0.0570346	0.00812925	0.0737629	0.0316537	0.0048092	0.0434919	-0.103524	0.0185337	0.169953
ENSMUSG00000028634	Hivep3	Transcription factor HIVEP3	protein_coding	16656	0.218487	0.211905	0.300882	0.112595	-0.0940675	0.39946	0.0204427	0.241151	0.0180426	0.00807618	0.0732774	-0.0587803	0.00997123	0.0906449	-0.0150725	0.0086654	0.0786703
ENSMUSG00000018334	Ksr1	Mus musculus kinase suppressor of ras 1 (Ksr1) transcript variant 2 mRNA.	protein_coding	16706	-0.633697	0.0797005	-0.386528	0.215449	-1.2	0	-0.753407	0.218351	0.0261298	0.00825304	0.0748955	0.0231564	0.00823215	0.0747043	-0.0924906	0.0130816	0.119295
ENSMUSG00000021843	Ktn1	kinectin 1	protein_coding	16709	0.994324	0.173393	1.11186	0.125622	0.674848	0.390745	0.881866	0.211108	0.0143529	0.00504502	0.0456354	0.0276398	0.00529677	0.0479248	0.0399453	0.00614352	0.0556335
ENSMUSG00000031391	L1cam	L1 cell adhesion molecule	protein_coding	16728	1.22235	0.267272	1.38123	0.123496	0.954354	0.387436	1.1001	0.194149	0.0609832	0.0126354	0.115174	0.010508	0.0111383	0.101373	-0.012489	0.004074	0.036816
ENSMUSG00000037138	Aff3	AF4/FMR2 family member 3	protein_coding	16764	0.267655	0.142267	0.42029	0.153313	-0.0372605	0.424882	0.177147	0.155609	0.0257877	0.0146453	0.133766	0.0469958	0.0153784	0.140567	0.0206657	0.0124077	0.113072
ENSMUSG00000028832	Stmn1	stathmin 1	protein_coding	16765	1.63826	0.137415	1.81096	0.233544	1.32606	0.49944	1.63312	0.247659	0.0241859	0.00799294	0.0725161	0.128647	0.0194278	0.178315	0.0860427	0.0140834	0.128561
ENSMUSG00000019899	Lama2	Laminin subunit alpha-2	protein_coding	16773	-0.646541	0.135739	-0.674271	0.156687	-1.2	0	-0.765971	0.089479	-0.291381	0.142213	1.49211	0.0239994	0.00583128	0.0527893	0.173982	0.0325599	0.302901
ENSMUSG00000002900	Lamb1	Laminin subunit beta-1	protein_coding	16777	-0.614581	0.183631	-0.444361	0.143253	-1.2	0	-0.833458	0.17123	0.0126835	0.00933932	0.0848463	-0.0765085	0.0115409	0.105081	-0.122407	0.0201534	0.185111
ENSMUSG00000052911	Lamb2	Laminin subunit beta-2	protein_coding	16779	-0.565646	0.0761195	-0.397452	0.150406	-0.809782	0.267115	-0.679771	0.233716	0.0787517	0.0171915	0.15743	0.0322368	0.0143568	0.131094	-0.0157398	0.00853743	0.0774985
ENSMUSG00000031447	Lamp1	Lysosome-associated membrane glycoprotein 1	protein_coding	16783	1.69866	0.134579	1.8059	0.131551	1.33816	0.470783	1.57634	0.167321	-0.0257028	0.00613921	0.0555942	0.0169875	0.00486815	0.0440277	0.0387329	0.00630075	0.0570663
ENSMUSG00000016534	Lamp2	Lysosome-associated membrane glycoprotein 2	protein_coding	16784	0.649585	0.129689	0.789979	0.134231	0.367531	0.398031	0.565954	0.163958	0.0509665	0.00824052	0.0747809	0.0552658	0.0104802	0.0953211	0.0446749	0.00726034	0.0658209
ENSMUSG00000032518	Rpsa	40S ribosomal protein SA	protein_coding	16785	1.86542	0.113218	2.00535	0.129672	1.63361	0.37475	1.80369	0.163839	0.0991741	0.0200501	0.184143	0.077665	0.0168406	0.154161	0.0657484	0.0138686	0.126573
ENSMUSG00000004383	Large1	LARGE xylosyl- and glucuronyltransferase 1 Xylosyltransferase LARGE Beta-1 3-glucuronyltransferase LARGE	protein_coding	16795	0.900563	0.148803	1.00795	0.0737981	0.484803	0.408878	0.659634	0.209267	-0.0816269	0.012966	0.118227	-0.101029	0.0164898	0.150896	-0.0768893	0.0122933	0.112016
ENSMUSG00000038366	Lasp1	LIM and SH3 domain protein 1	protein_coding	16796	0.690496	0.180752	0.809883	0.105475	0.38162	0.384351	0.544509	0.124395	0.0219115	0.00550532	0.0498222	-0.0087027	0.00682286	0.0618276	0.00529382	0.00814717	0.0739269
ENSMUSG00000040021	Lats1	Serine/threonine-protein kinase LATS1	protein_coding	16798	-0.175276	0.158439	-0.060668	0.119722	-0.531349	0.367396	-0.363262	0.167981	-0.0222409	0.00413883	0.0374043	-0.0483016	0.00605734	0.0548483	-0.0368752	0.00932716	0.0847348
ENSMUSG00000028059	Arhgef2	Rho guanine nucleotide exchange factor 2	protein_coding	16800	1.14309	0.197494	1.32475	0.0650216	1.02183	0.411431	0.993418	0.302545	0.205932	0.0655666	0.631505	-0.0128869	0.00952842	0.0865807	-0.0583953	0.0113018	0.102879
ENSMUSG00000040940	Arhgef1	Rho guanine nucleotide exchange factor 1	protein_coding	16801	0.49313	0.185727	0.564819	0.109451	0.205984	0.301563	0.227192	0.259193	0.0439693	0.0111852	0.101806	-0.122874	0.0187085	0.171586	-0.0723094	0.0110649	0.100698
ENSMUSG00000035237	Lcat	Phosphatidylcholine-sterol acyltransferase	protein_coding	16816	0.415107	0.186651	0.513946	0.0851697	-0.139471	0.370963	0.197213	0.197226	-0.207838	0.0396605	0.371686	-0.0805807	0.0132946	0.121264	-0.0501464	0.00951575	0.0864645
ENSMUSG00000025223	Ldb1	LIM domain-binding protein 1	protein_coding	16825	0.8901	0.191012	1.07593	0.112375	0.634616	0.370298	0.770048	0.238204	0.0754944	0.0111156	0.101165	0.0176123	0.0073006	0.0661886	-0.0373657	0.00674895	0.0611533
ENSMUSG00000063229	Ldha	L-lactate dehydrogenase A chain	protein_coding	16828	1.09811	0.0958045	1.18796	0.154543	0.655266	0.40485	0.979594	0.230578	-0.107622	0.0239973	0.221286	0.0211288	0.00586943	0.0531367	0.0574436	0.00827513	0.0750976
ENSMUSG00000030246	Ldhb	L-lactate dehydrogenase B chain	protein_coding	16832	2.50881	0.154066	2.59655	0.23333	2.16028	0.428178	2.34531	0.218101	-0.0176189	0.0041238	0.0372679	-0.0219671	0.00533303	0.0482547	0.0171487	0.00913283	0.0829531
ENSMUSG00000018661	Cog1	Conserved oligomeric Golgi complex subunit 1	protein_coding	16834	0.229666	0.09354	0.227149	0.0707552	-0.082343	0.384234	0.0149248	0.143206	0.0196395	0.00626935	0.0567802	-0.074456	0.0101083	0.0919038	0.0543171	0.00734093	0.0665569
ENSMUSG00000032193	Ldlr	Low-density lipoprotein receptor	protein_coding	16835	-0.542141	0.243581	-0.405409	0.220432	-1.2	0	-0.651652	0.236996	-0.252854	0.0497973	0.471663	0.0304736	0.0133897	0.122143	0.0236467	0.0132294	0.120661
ENSMUSG00000029570	Lfng	Beta-1 3-N-acetylglucosaminyltransferase lunatic fringe	protein_coding	16848	-0.790226	0.171964	-0.825788	0.0494321	-1.2	0	-1.2	0	0.00792651	0.018807	0.172508	-0.129609	0.0193969	0.178025	0.0093765	0.0132979	0.121294
ENSMUSG00000026427	Eif2d	Eukaryotic translation initiation factor 2D	protein_coding	16865	-0.0309374	0.177444	0.0921315	0.0492932	-0.287597	0.334899	-0.216173	0.150778	0.0747775	0.0110321	0.100396	-0.0438957	0.00698139	0.0632743	-0.0442175	0.00941009	0.0854953
ENSMUSG00000018698	Lhx1	LIM/homeobox protein Lhx1	protein_coding	16869	0.251973	0.192125	0.399436	0.0836318	-0.0289707	0.410156	0.0559976	0.171523	0.0508917	0.00777642	0.0705363	-0.0576519	0.00876124	0.0795481	-0.0785221	0.0132917	0.121237
ENSMUSG00000054263	Lifr	Mus musculus leukemia inhibitory factor receptor (Lifr) transcript variant 3 mRNA.	protein_coding	16880	-0.474881	0.0867192	-0.329427	0.285141	-1.2	0	-0.509443	0.221083	-0.0130605	0.00447328	0.0404404	0.106496	0.0161742	0.147961	0.0831262	0.015451	0.141241
ENSMUSG00000020697	Lig3	ligase III DNA ATP-dependent	protein_coding	16882	-0.221062	0.242851	-0.125616	0.0351602	-0.590168	0.423089	-0.470727	0.16021	-0.0291934	0.00870113	0.0789975	-0.109758	0.0165808	0.151744	-0.0750401	0.0109802	0.0999189
ENSMUSG00000029674	Limk1	LIM domain kinase 1	protein_coding	16885	-0.368929	0.0871068	-0.169803	0.363478	-1.2	0	-0.373535	0.360186	-0.0544013	0.0131228	0.119676	0.12391	0.0224276	0.206479	0.0522087	0.0198928	0.182669
ENSMUSG00000020451	Limk2	LIM domain kinase 2	protein_coding	16886	1.29905	0.176312	1.49447	0.0772735	0.939388	0.402137	1.15156	0.195545	-0.0255736	0.00524084	0.0474161	-0.0108607	0.00692057	0.0627192	-0.0757883	0.0114241	0.104005
ENSMUSG00000020536	Llgl1	Lethal(2) giant larvae protein homolog 1	protein_coding	16897	0.206263	0.0928327	0.257199	0.0360004	-0.123638	0.349409	0.0101901	0.165746	0.00350616	0.00664278	0.0601848	-0.0557072	0.00813847	0.0738472	0.0195346	0.006154	0.0557289
ENSMUSG00000044533	Rps2	ribosomal protein S2	protein_coding	16898	1.50443	0.127836	1.66505	0.146485	1.22725	0.38925	1.41559	0.124747	0.0573219	0.00816423	0.0740829	0.0495404	0.00738889	0.066995	0.0194091	0.0064722	0.0586292
ENSMUSG00000028063	Lmna	Prelamin-A/C Lamin-A/C	protein_coding	16905	-0.223407	0.126318	-0.19386	0.164391	-0.485378	0.354623	-0.388812	0.113323	0.0691646	0.00958146	0.0870674	-0.0266492	0.00904602	0.0821574	0.0745212	0.0118934	0.108329
ENSMUSG00000062075	Lmnb2	Lamin-B2	protein_coding	16907	-0.313208	0.153007	-0.183425	0.11235	-0.60155	0.359833	-0.493116	0.309681	0.0412899	0.011951	0.10886	-0.0431012	0.0100489	0.091358	-0.0342682	0.0122349	0.111478
ENSMUSG00000032698	Lmo2	Rhombotin-2	protein_coding	16909	-1.09918	0.0853287	-0.838016	0.202345	-1.2	0	-1.2	0	-0.0316897	0.00990115	0.0900015	0.0901092	0.0128329	0.116998	-0.0427347	0.00928356	0.0843349
ENSMUSG00000028266	Lmo4	LIM domain transcription factor LMO4	protein_coding	16911	-0.639694	0.129714	-0.469852	0.329461	-0.717745	0.388711	-0.615697	0.38504	0.24803	0.0640823	0.616231	0.15381	0.0219928	0.202386	0.118066	0.0203027	0.186511
ENSMUSG00000026664	Phyh	phytanoyl-CoA hydroxylase	protein_coding	16922	0.759495	0.171346	0.807286	0.176207	0.39618	0.459876	0.597652	0.174944	-0.0272505	0.0103799	0.0943992	-0.0238944	0.00999708	0.0908823	0.0553194	0.00993502	0.0903124
ENSMUSG00000042594	Sh2b3	SH2B adapter protein 3	protein_coding	16923	-0.607314	0.289107	-0.473531	0.0548231	-1.2	0	-0.72403	0.217863	0.0549652	0.0128212	0.11689	0.0176406	0.0111919	0.101868	0.0166526	0.00914159	0.0830333
ENSMUSG00000029228	Lnx1	ligand of numb-protein X 1	protein_coding	16924	-0.987166	0.17357	-0.765533	0.171523	-1.2	0	-1.2	0	0.0579471	0.0133121	0.121426	0.0672529	0.0120391	0.109672	-0.0242884	0.0074719	0.0677533
ENSMUSG00000035011	Zbtb7a	zinc finger and BTB domain containing 7a	protein_coding	16969	0.270341	0.134267	0.390356	0.0791881	-0.0977423	0.340882	0.00835517	0.185656	-0.0313797	0.0144893	0.132321	-0.117833	0.0232683	0.214404	-0.111881	0.0174619	0.159951
ENSMUSG00000040249	Lrp1	LDL receptor related protein 1	protein_coding	16971	2.75111	0.180019	2.84695	0.0766494	2.32042	0.369189	2.56196	0.194196	-0.0935847	0.0132707	0.121043	-0.0480328	0.00797018	0.072308	-0.0166557	0.00344466	0.0311091
ENSMUSG00000030201	Lrp6	LDL receptor related protein 6	protein_coding	16974	0.599605	0.141897	0.767855	0.0956927	0.248314	0.404193	0.476044	0.221247	-0.0165068	0.00412701	0.037297	0.0146222	0.00585767	0.0530296	-0.0247227	0.00573852	0.0519447
ENSMUSG00000028613	Lrp8	Low-density lipoprotein receptor-related protein 8	protein_coding	16975	0.31278	0.122743	0.417427	0.0778712	0.0333651	0.445065	0.149804	0.219885	0.0509125	0.0117818	0.1073	-0.0233324	0.00540256	0.0488871	0.00100695	0.0055111	0.0498748
ENSMUSG00000029103	Lrpap1	low density lipoprotein receptor-related protein associated protein 1	protein_coding	16976	0.888835	0.123519	0.926268	0.100976	0.524803	0.411927	0.774224	0.189853	-0.0283469	0.0039961	0.0361092	0.0258428	0.00474662	0.0429233	0.116866	0.0199793	0.18348
ENSMUSG00000026305	Lrrfip1	leucine rich repeat (in FLII) interacting protein 1	protein_coding	16978	-0.0645749	0.219671	0.0498683	0.140808	-0.51296	0.363876	-0.238915	0.176501	-0.110102	0.016107	0.147336	-0.0346957	0.00753866	0.0683633	-0.0189168	0.0047018	0.0425161
ENSMUSG00000036295	Lrrn3	Leucine-rich repeat neuronal protein 3	protein_coding	16981	-1.2	0	-0.915476	0.236111	-1.2	0	-1.2	0	-0.0661549	0.0125247	0.114152	-0.00904378	0.00652017	0.0590666	-0.099684	0.0159639	0.146006
ENSMUSG00000033105	Lss	lanosterol synthase	protein_coding	16987	-0.604378	0.0929723	-0.418619	0.148962	-1.2	0	-0.745208	0.209879	0.0696844	0.0119731	0.109064	0.000536657	0.00705409	0.0639379	-0.0583575	0.00978387	0.0889248
ENSMUSG00000015889	Lta4h	Leukotriene A-4 hydrolase	protein_coding	16993	0.260515	0.121211	0.306928	0.131544	-0.107522	0.308645	0.136133	0.185497	-0.0345971	0.0126751	0.11554	0.0147979	0.00630439	0.0570995	0.0951991	0.0129843	0.118396
ENSMUSG00000002020	Ltbp2	latent transforming growth factor beta binding protein 2	protein_coding	16997	-0.542439	0.255663	-0.385422	0.0567515	-1.2	0	-0.678985	0.198346	0.111053	0.0199208	0.182931	-0.000451891	0.00945875	0.0859417	-0.0221619	0.0093991	0.0853946
ENSMUSG00000024940	Ltbp3	latent transforming growth factor beta binding protein 3	protein_coding	16998	-0.200374	0.177322	-0.0937247	0.102021	-0.481805	0.353917	-0.376061	0.195836	0.0474151	0.0103438	0.0940668	-0.0346796	0.0060163	0.0544745	-0.014602	0.00302447	0.0273028
ENSMUSG00000028393	Alad	Delta-aminolevulinic acid dehydratase	protein_coding	17025	-0.0145676	0.213541	0.122552	0.100204	-0.372707	0.424152	-0.231314	0.127623	-0.0209566	0.00993848	0.0903442	-0.0767698	0.0104175	0.0947443	-0.0827806	0.0115316	0.104995
ENSMUSG00000047557	Lxn	Latexin	protein_coding	17035	0.415948	0.164324	0.498402	0.149283	0.07122	0.422794	0.216364	0.136992	-0.00818635	0.00782138	0.0709474	-0.0640965	0.00827909	0.0751339	-0.0135891	0.0048385	0.0437582
ENSMUSG00000079018	Ly6c1	Lymphocyte antigen 6C1	protein_coding	17067	0.151326	0.240224	0.324492	0.224394	-0.163673	0.444523	0.0782686	0.179223	0.0115882	0.0143245	0.130794	0.0581263	0.0156167	0.14278	0.0185675	0.0106635	0.097006
ENSMUSG00000022587	Ly6e	lymphocyte antigen 6 family member E	protein_coding	17069	1.03318	0.0797007	1.21617	0.134921	0.698901	0.371459	0.865062	0.0955626	-0.00441711	0.00462356	0.0418053	-0.0270206	0.00729955	0.066179	-0.0831314	0.010745	0.0977558
ENSMUSG00000032180	Tmed1	transmembrane p24 trafficking protein 1	protein_coding	17083	-0.998512	0.227061	-0.779231	0.0589911	-1.2	0	-1.2	0	0.013575	0.00904354	0.0821346	-0.0711773	0.0132289	0.120656	-0.162755	0.0235003	0.216593
ENSMUSG00000042228	Lyn	LYN proto-oncogene Src family tyrosine kinase	protein_coding	17096	-0.48567	0.245376	-0.368789	0.0352971	-1.2	0	-0.806042	0.148689	-0.136245	0.0192154	0.176326	-0.174902	0.0262703	0.242811	-0.160002	0.023687	0.218355
ENSMUSG00000019726	Lyst	lysosomal trafficking regulator	protein_coding	17101	0.155567	0.176432	0.260365	0.0827421	-0.207861	0.459963	-0.0191074	0.183248	-0.0312956	0.00625124	0.0566151	-0.037836	0.00635855	0.0575931	-0.00679377	0.00616813	0.0558577
ENSMUSG00000007458	M6pr	Cation-dependent mannose-6-phosphate receptor	protein_coding	17113	0.505159	0.0916675	0.650747	0.157131	0.174466	0.446502	0.404689	0.140518	0.000455391	0.00462338	0.0418037	0.04013	0.00494429	0.0447197	0.0248496	0.00517826	0.0468469
ENSMUSG00000056947	Mab21l1	Putative nucleotidyltransferase MAB21L1	protein_coding	17116	0.0822523	0.149432	0.100952	0.0846966	-0.278538	0.388315	-0.0654968	0.118675	-0.0260726	0.00625261	0.0566276	-0.0107811	0.00672738	0.0609565	0.101733	0.0132895	0.121217
ENSMUSG00000069662	Marcks	Myristoylated alanine-rich C-kinase substrate	protein_coding	17118	0.422589	0.0585366	0.61161	0.0902266	0.0470936	0.415322	0.348907	0.145119	-0.0433751	0.0100182	0.0910759	0.0586175	0.0105971	0.0963953	0.00661236	0.00593638	0.0537465
ENSMUSG00000001156	Mxd1	MAX dimerization protein 1	protein_coding	17119	-0.268883	0.166483	-0.226229	0.0267616	-0.64276	0.307458	-0.526761	0.288396	-0.0372677	0.00857693	0.0778602	-0.122186	0.0162988	0.149119	-0.0255069	0.010591	0.0963389
ENSMUSG00000029554	Mad1l1	Mus musculus MAD1 mitotic arrest deficient 1-like 1 (Mad1l1) transcript variant 2 mRNA.	protein_coding	17120	-0.55039	0.0756408	-0.576341	0.107442	-1.2	0	-0.712672	0.292961	-0.0411766	0.00775446	0.0703356	-0.0339905	0.0094285	0.0856642	0.122172	0.017075	0.156344
ENSMUSG00000037235	Mxd4	MAX dimerization protein 4	protein_coding	17122	0.677183	0.135971	0.739666	0.0533573	0.230898	0.339168	0.423228	0.172562	-0.109579	0.0189011	0.173387	-0.113549	0.028916	0.267993	-0.0467433	0.00729698	0.0661556
ENSMUSG00000031681	Smad1	SMAD family member 1	protein_coding	17125	-0.0625673	0.130986	0.118888	0.0637543	-0.240045	0.286603	-0.262108	0.128651	0.146987	0.0233782	0.21544	-0.0614196	0.00947496	0.0860903	-0.110957	0.0157123	0.143668
ENSMUSG00000024563	Smad2	Mothers against decapentaplegic homolog 2	protein_coding	17126	-0.486493	0.104251	-0.345322	0.107156	-1.2	0	-0.612991	0.0799723	0.0516378	0.00941769	0.085565	0.0127741	0.00731128	0.0662862	0.0045215	0.00652494	0.0591101
ENSMUSG00000032402	Smad3	Mothers against decapentaplegic homolog 3	protein_coding	17127	0.183263	0.181072	0.393267	0.0634063	-0.0424894	0.338625	-0.00557263	0.152713	0.102529	0.0143086	0.130647	-0.0492574	0.00867044	0.0787165	-0.127524	0.0220021	0.202474
ENSMUSG00000024515	Smad4	Mothers against decapentaplegic homolog 4	protein_coding	17128	0.593702	0.175624	0.717626	0.113797	0.379419	0.423025	0.474085	0.154281	0.114059	0.0212847	0.195728	0.0191093	0.00735064	0.0666456	0.0250169	0.00863989	0.0784367
ENSMUSG00000021540	Smad5	Mothers against decapentaplegic homolog 5	protein_coding	17129	-0.209455	0.17212	-0.0388187	0.09034	-0.422161	0.410452	-0.341402	0.157672	0.120986	0.0424826	0.399307	0.00660513	0.00296235	0.0267404	-0.0363085	0.0048728	0.0440699
ENSMUSG00000025880	Smad7	SMAD family member 7	protein_coding	17131	-0.864219	0.232342	-0.789473	0.339987	-1.2	0	-1.2	0	-0.164687	0.0321431	0.298895	0.015006	0.0168155	0.153928	0.0537602	0.0203521	0.186974
ENSMUSG00000055435	Maf	Transcription factor Maf	protein_coding	17132	0.133824	0.0722212	0.28209	0.166089	-0.28143	0.393287	-0.0433227	0.180522	-0.081701	0.0118799	0.108204	-0.0376313	0.00655147	0.0593521	-0.0588957	0.00960376	0.0872719
ENSMUSG00000051510	Mafg	Transcription factor MafG	protein_coding	17134	0.0931232	0.183479	0.340581	0.103431	-0.112165	0.217167	-0.0985349	0.250928	0.124234	0.0180395	0.165338	-0.0450521	0.00911615	0.0828002	-0.16186	0.0243982	0.225075
ENSMUSG00000036634	Mag	Mus musculus myelin-associated glycoprotein (Mag) transcript variant 5 mRNA.	protein_coding	17136	1.45348	0.178589	1.51002	0.176415	0.886381	0.283048	1.35614	0.37305	-0.225169	0.0293224	0.271874	0.0367428	0.0184523	0.169193	0.109117	0.0228705	0.210652
ENSMUSG00000028609	Magoh	Protein mago nashi homolog	protein_coding	17149	-0.493733	0.186037	-0.351718	0.220005	-1.2	0	-0.434283	0.207613	0.0409007	0.0104911	0.0954206	0.186584	0.0318379	0.295964	0.168346	0.0264906	0.244903
ENSMUSG00000023572	Ccndbp1	Cyclin-D1-binding protein 1	protein_coding	17151	1.00935	0.186499	1.17156	0.202992	0.702773	0.407757	0.879715	0.148447	0.0262764	0.00659333	0.0597338	0.00867799	0.00694921	0.0629806	-0.0244806	0.00968573	0.0880242
ENSMUSG00000027375	Mal	Myelin and lymphocyte protein	protein_coding	17153	0.945173	0.244774	1.01153	0.144012	0.188908	0.263178	0.879517	0.3656	-0.388075	0.0623646	0.598614	0.0636488	0.020969	0.192763	0.121967	0.0235646	0.217199
ENSMUSG00000008763	Man1a2	Mannosyl-oligosaccharide 1 2-alpha-mannosidase IB	protein_coding	17156	0.889886	0.111672	0.979133	0.0875777	0.530502	0.468941	0.736201	0.197351	-0.0221711	0.00692227	0.0627347	-0.0160196	0.00442631	0.0400139	0.0236724	0.0040631	0.0367171
ENSMUSG00000005142	Man2b1	Lysosomal alpha-mannosidase	protein_coding	17159	-0.58271	0.104727	-0.508918	0.0914931	-1.2	0	-0.708778	0.160279	-0.0532595	0.00756287	0.0685845	0.0137478	0.0051068	0.0461971	0.0684546	0.00919913	0.0835608
ENSMUSG00000029119	Man2b2	Epididymis-specific alpha-mannosidase	protein_coding	17160	-1.2	0	-0.958932	0.170326	-1.2	0	-1.2	0	-0.00837694	0.0119973	0.109286	-0.0291932	0.0117258	0.106784	0.0387837	0.010025	0.091139
ENSMUSG00000025037	Maoa	monoamine oxidase A	protein_coding	17161	-0.708821	0.150467	-0.546608	0.198462	-1.2	0	-0.814546	0.225197	-0.0972114	0.0190427	0.174711	0.0358936	0.00719024	0.0651808	-0.00160103	0.00858487	0.0779329
ENSMUSG00000016528	Mapkapk2	MAP kinase-activated protein kinase 2	protein_coding	17164	-0.154683	0.281371	0.0459182	0.0949569	-0.501187	0.316349	-0.329035	0.170861	-0.00818127	0.0128849	0.117478	-0.0336199	0.0108112	0.0983638	-0.10209	0.0153418	0.140227
ENSMUSG00000029454	Mapkapk5	MAP kinase-activated protein kinase 5	protein_coding	17165	0.720396	0.22131	0.837987	0.0341717	0.438109	0.352759	0.570787	0.144853	0.0440208	0.00855525	0.0776616	-0.0101529	0.00665608	0.0603061	-0.000170496	0.00998941	0.0908118
ENSMUSG00000020289	Nprl3	GATOR complex protein NPRL3	protein_coding	17168	0.168344	0.192279	0.210653	0.0773639	-0.10701	0.463725	0.0603907	0.119739	0.0568036	0.0086641	0.0786584	0.0345018	0.00995901	0.0905327	0.114598	0.0167953	0.15374
ENSMUSG00000007411	Mark3	MAP/microtubule affinity-regulating kinase 3	protein_coding	17169	0.29232	0.12675	0.38408	0.0647529	-0.0718544	0.431198	0.136708	0.243958	-0.0312837	0.00430169	0.0388825	-0.0139246	0.00573963	0.0519549	0.0224245	0.00639603	0.0579348
ENSMUSG00000004933	Matk	megakaryocyte-associated tyrosine kinase	protein_coding	17179	0.111028	0.171176	0.182571	0.307383	-0.340318	0.473128	0.0429025	0.25659	-0.109807	0.0144695	0.132137	0.0665559	0.0107376	0.0976873	0.118173	0.0193467	0.177555
ENSMUSG00000037236	Matr3	matrin 3	protein_coding	17184	2.32235	0.143279	2.46335	0.134027	1.96535	0.473376	2.20495	0.17644	-0.0201187	0.00770234	0.0698591	0.0212578	0.0046154	0.0417312	0.0103203	0.0034638	0.0312826
ENSMUSG00000059436	Max	Max protein	protein_coding	17187	0.583446	0.211044	0.718851	0.113262	0.238007	0.394549	0.419828	0.213002	-0.0130867	0.00552445	0.0499963	-0.0241687	0.00661801	0.0599589	-0.0294765	0.00787733	0.0714589
ENSMUSG00000030678	Maz	MYC associated zinc finger protein	protein_coding	17188	1.48795	0.214759	1.64445	0.0558369	1.16767	0.26639	1.28597	0.196347	0.0124068	0.011653	0.106113	-0.0617145	0.00995512	0.090497	-0.0894627	0.0132213	0.120586
ENSMUSG00000024561	Mbd1	Mus musculus methyl-CpG binding domain protein 1 (Mbd1) transcript variant 4 mRNA.	protein_coding	17190	-0.635757	0.143202	-0.653073	0.0539273	-1.2	0	-0.791912	0.28029	-0.0210314	0.00796147	0.0722282	-0.015971	0.0088273	0.0801532	0.12791	0.0173699	0.159092
ENSMUSG00000024513	Mbd2	Methyl-CpG-binding domain protein 2	protein_coding	17191	-0.206866	0.36403	0.0383936	0.103416	-0.461885	0.401837	-0.327686	0.0986061	0.0729028	0.0180033	0.165001	0.0198059	0.0151241	0.138207	-0.0977492	0.0157111	0.143657
ENSMUSG00000035478	Mbd3	Methyl-CpG-binding domain protein 3	protein_coding	17192	0.614134	0.202259	0.800948	0.147231	0.306349	0.430328	0.5592	0.280908	0.0237332	0.00798859	0.0724763	0.0799422	0.0112478	0.102382	0.0220383	0.00995713	0.0905155
ENSMUSG00000030322	Mbd4	methyl-CpG binding domain 4 DNA glycosylase	protein_coding	17193	-0.657488	0.137779	-0.404542	0.0886051	-1.2	0	-0.764431	0.267873	0.0357917	0.0094646	0.0859953	0.0332749	0.00934812	0.084927	-0.095292	0.0141468	0.129148
ENSMUSG00000041607	Mbp	Myelin basic protein	protein_coding	17196	3.3591	0.121681	3.42905	0.158057	2.78058	0.261586	3.22143	0.316013	-0.232273	0.0308916	0.286887	0.00676131	0.0157922	0.14441	0.054727	0.0187345	0.17183
ENSMUSG00000031442	Mcf2l	MCF.2 cell line derived transforming sequence like	protein_coding	17207	1.65537	0.175491	1.71114	0.0957158	1.31275	0.428546	1.45244	0.186076	-0.0116993	0.00551945	0.0499507	-0.0610425	0.00913471	0.0829703	0.00801466	0.00420543	0.0380088
ENSMUSG00000038612	Mcl1	Induced myeloid leukemia cell differentiation	protein_coding	17210	0.184923	0.157931	0.270059	0.0973727	-0.181771	0.396775	-0.0269138	0.179369	-0.033429	0.00516056	0.0466859	-0.0709034	0.0133534	0.121807	-0.0296142	0.00451026	0.0407763
ENSMUSG00000029730	Mcm7	minichromosome maintenance complex component 7	protein_coding	17220	-0.709003	0.30308	-0.666423	0.174258	-1.2	0	-0.905695	0.0550008	0.0378345	0.0150136	0.137182	-0.0541699	0.0133096	0.121402	0.0313478	0.0107037	0.097376
ENSMUSG00000016493	Cd46	Membrane cofactor protein	protein_coding	17221	-0.985105	0.265142	-0.838711	0.287213	-1.2	0	-1.2	0	0.0103906	0.0113043	0.102902	0.000559588	0.00930125	0.0844972	-0.016595	0.0159362	0.145748
ENSMUSG00000014355	Anapc1	Anaphase-promoting complex subunit 1	protein_coding	17222	1.49925	0.187775	1.69792	0.093751	1.19233	0.43375	1.40373	0.175996	0.0217686	0.00668425	0.0605631	0.0427943	0.00760856	0.069002	-0.0262685	0.00562408	0.050903
ENSMUSG00000022517	Mgrn1	Mus musculus mahogunin ring finger 1 (Mgrn1) transcript variant 3 mRNA.	protein_coding	17237	0.976123	0.13555	1.09366	0.117695	0.619442	0.383577	0.764074	0.189691	-0.0240417	0.00527808	0.0477548	-0.0696254	0.0111821	0.101777	-0.0611063	0.0082666	0.0750196
ENSMUSG00000027239	Mdk	Midkine	protein_coding	17242	-0.222731	0.150347	-0.165347	0.0584254	-0.497534	0.566474	-0.399484	0.184351	0.0635286	0.0162944	0.149079	-0.0366641	0.00673742	0.0610481	0.0336894	0.01084	0.0986288
ENSMUSG00000020184	Mdm2	E3 ubiquitin-protein ligase Mdm2	protein_coding	17246	0.400846	0.142007	0.559625	0.0308231	0.138222	0.360081	0.250274	0.205417	0.0727272	0.0104579	0.0951159	-0.0103101	0.00730063	0.0661889	-0.0387	0.00707349	0.0641149
ENSMUSG00000054387	Mdm4	transformed mouse 3T3 cell double minute 4	protein_coding	17248	1.71944	0.142445	1.8868	0.14232	1.41601	0.454578	1.59517	0.217975	0.0314579	0.00538705	0.0487461	0.0152171	0.00430408	0.0389041	-0.0225288	0.00535519	0.0484562
ENSMUSG00000023088	Abcc1	ATP-binding cassette sub-family C (CFTR/MRP) member 1	protein_coding	17250	-0.561262	0.127415	-0.418948	0.164493	-1.2	0	-0.678662	0.201652	0.116363	0.0202998	0.186484	0.0231408	0.00680147	0.0616324	0.0109478	0.00735415	0.0666777
ENSMUSG00000066441	Rdh11	Retinol dehydrogenase 11	protein_coding	17252	-0.320504	0.139508	-0.13172	0.061568	-0.649539	0.396051	-0.366899	0.193845	0.0092313	0.00713988	0.0647211	0.0922282	0.0147162	0.134424	0.0319701	0.00621525	0.0562871
ENSMUSG00000010095	Slc3a2	solute carrier family 3 (activators of dibasic and neutral amino acid transport) member 2	protein_coding	17254	0.626852	0.124441	0.806842	0.0734195	0.932014	0.338595	0.476278	0.242877	0.6234	0.502311	9.08359	-0.0125559	0.00543728	0.049203	-0.0592465	0.00950015	0.0863214
ENSMUSG00000002768	Mea1	Male-enhanced antigen 1	protein_coding	17256	0.136739	0.156271	0.233724	0.198911	-0.291502	0.383701	-0.0635547	0.182208	-0.092856	0.0152306	0.139195	-0.0584917	0.0119708	0.109043	-0.0278374	0.00997621	0.0906906
ENSMUSG00000031393	Mecp2	Methyl-CpG-binding protein 2	protein_coding	17257	0.718938	0.143109	0.88745	0.0887751	0.417288	0.395918	0.567693	0.165563	0.0309931	0.00424976	0.0384111	-0.0142404	0.00227809	0.0205496	-0.0505833	0.00882308	0.0801146
ENSMUSG00000030557	Mef2a	Mus musculus myocyte enhancer factor 2A (Mef2a) transcript variant 7 mRNA.	protein_coding	17258	1.53444	0.180122	1.68174	0.11433	1.17422	0.503611	1.38799	0.206676	-0.027885	0.00925049	0.0840318	-0.00528262	0.00640852	0.0580487	-0.02535	0.00433228	0.0391602
ENSMUSG00000005583	Mef2c	Mus musculus myocyte enhancer factor 2C (Mef2c) transcript variant 14 mRNA.	protein_coding	17260	-0.387141	0.0986021	-0.182936	0.511824	-1.2	0	-0.502822	0.290708	-0.118602	0.0171485	0.157029	0.0221416	0.00887279	0.0805699	-0.0534446	0.0254431	0.234966
ENSMUSG00000001419	Mef2d	Myocyte-specific enhancer factor 2D	protein_coding	17261	0.894264	0.192651	1.01495	0.0754083	0.558573	0.311474	0.689636	0.223491	0.000264197	0.00753812	0.0683584	-0.0661343	0.0085934	0.078011	-0.0558356	0.0103511	0.0941341
ENSMUSG00000021268	Meg3	NA	lincRNA	17263	3.39858	0.121936	3.39497	0.475621	2.99942	0.421954	3.24429	0.183344	-0.0659912	0.0115219	0.104905	-0.0163347	0.0038005	0.034335	0.1134	0.0278551	0.257879
ENSMUSG00000020160	Meis1	Homeobox protein Meis1	protein_coding	17268	0.759887	0.263485	0.939765	0.0360617	0.543879	0.351363	0.664265	0.179837	0.111577	0.0171463	0.157009	0.0451328	0.0107045	0.0973829	-0.00406378	0.00630114	0.0570699
ENSMUSG00000025241	Fyco1	FYVE and coiled-coil domain-containing protein 1	protein_coding	17281	0.249963	0.0461288	0.313869	0.13932	-0.142359	0.39024	0.067018	0.12901	-0.0625148	0.0101022	0.0918474	-0.0422405	0.00773037	0.0701154	0.0241702	0.00497142	0.0449663
ENSMUSG00000024947	Men1	Menin	protein_coding	17283	-0.26087	0.14943	-0.16407	0.0360068	-0.596802	0.406023	-0.358425	0.19588	0.00322018	0.00659512	0.0597501	0.04374	0.00752958	0.0682803	0.0677074	0.0105415	0.0958839
ENSMUSG00000051855	Mest	Mesoderm-specific transcript protein	protein_coding	17294	-0.488104	0.0381105	-0.444924	0.512776	-1.2	0	-0.536324	0.284725	-0.170022	0.0219098	0.201605	0.0854262	0.0149148	0.136266	0.154687	0.0283878	0.262955
ENSMUSG00000030605	Mfge8	milk fat globule-EGF factor 8 protein	protein_coding	17304	0.201078	0.0874224	0.399223	0.171624	-0.202865	0.342185	0.0682607	0.172117	-0.0731441	0.0108385	0.0986149	0.00442131	0.00437711	0.0395672	-0.0620669	0.00927534	0.0842596
ENSMUSG00000042428	Mgat3	mannosyl (beta-1 4-)-glycoprotein beta-1 4-N-acetylglucosaminyltransferase	protein_coding	17309	1.00925	0.13136	1.15062	0.0763057	0.684161	0.407081	0.882206	0.188143	0.00741781	0.00151039	0.013614	0.0112371	0.00194218	0.0175137	0.00142048	0.00350686	0.0316729
ENSMUSG00000019966	Kitl	Kit ligand Soluble KIT ligand	protein_coding	17311	0.572668	0.16027	0.70405	0.112677	0.137758	0.424977	0.41916	0.221048	-0.100335	0.0146389	0.133707	-0.0152788	0.00844141	0.0766194	-0.0196989	0.00573353	0.0518993
ENSMUSG00000030218	Mgp	matrix Gla protein	protein_coding	17313	-0.264621	0.215358	-0.119443	0.1748	-0.56609	0.315506	-0.22452	0.383349	0.0249793	0.016447	0.150498	0.155963	0.0245247	0.226271	0.154312	0.0250769	0.231498
ENSMUSG00000033307	Mif	macrophage migration inhibitory factor (glycosylation-inhibiting factor)	protein_coding	17319	1.58491	0.0909049	1.57663	0.164531	1.17429	0.316991	1.36439	0.160188	-0.0784597	0.0102168	0.0929002	-0.083002	0.011499	0.104695	0.0561826	0.00856335	0.0777358
ENSMUSG00000024896	Minpp1	Multiple inositol polyphosphate phosphatase 1	protein_coding	17330	-0.496429	0.0807167	-0.392125	0.144111	-1.2	0	-0.633341	0.178919	-0.0793035	0.0130278	0.118798	0.00293177	0.00540058	0.0488692	0.0268078	0.00648641	0.0587588
ENSMUSG00000028708	Mknk1	MAP kinase-interacting serine/threonine kinase 1	protein_coding	17346	-0.41749	0.133526	-0.0960702	0.0820243	-0.526311	0.42322	-0.51625	0.278534	0.215816	0.0410158	0.384931	0.0387773	0.011933	0.108694	-0.146483	0.0198014	0.181813
ENSMUSG00000020190	Mknk2	MAP kinase-interacting serine/threonine-protein kinase 2	protein_coding	17347	-0.00237196	0.169102	0.074008	0.0801626	-0.449506	0.427003	-0.238869	0.178363	-0.11234	0.0204478	0.187872	-0.097219	0.0161451	0.14769	-0.047056	0.00783873	0.071106
ENSMUSG00000032498	Mlh1	DNA mismatch repair protein Mlh1	protein_coding	17350	-0.704456	0.106791	-0.590668	0.135363	-1.2	0	-1.2	0	0.0347636	0.011768	0.107174	-0.140917	0.0223622	0.205863	-0.1305	0.0188753	0.173145
ENSMUSG00000026743	Mllt10	myeloid/lymphoid or mixed-lineage leukemia; translocated to 10	protein_coding	17354	0.330369	0.230067	0.389954	0.136837	0.0589586	0.370301	0.137907	0.134571	0.0622854	0.0103583	0.0942008	-0.0509911	0.00869609	0.0789514	0.0167323	0.00809453	0.0734453
ENSMUSG00000029313	Aff1	AF4/FMR2 family member 1	protein_coding	17355	-0.534819	0.156913	-0.43102	0.0582983	-1.2	0	-0.667473	0.171683	0.0974892	0.017154	0.15708	0.00635091	0.00540806	0.0489372	0.0311826	0.00661291	0.0599124
ENSMUSG00000068036	Afdn	Afadin	protein_coding	17356	1.27947	0.152391	1.38097	0.132309	0.94559	0.390626	1.08169	0.213517	-0.000417847	0.00432094	0.0390572	-0.0538589	0.00959939	0.0872318	-0.0264755	0.00679193	0.0615454
ENSMUSG00000047945	Marcksl1	MARCKS-related protein	protein_coding	17357	-0.785606	0.0584409	-0.749497	0.381477	-1.2	0	-1.2	0	-0.421163	0.200859	2.2621	-0.123699	0.0172902	0.15835	-0.0383534	0.0210684	0.193697
ENSMUSG00000000957	Mmp14	Matrix metalloproteinase-14	protein_coding	17387	-1.2	0	-1.05579	0.0437349	-1.2	0	-1.2	0	0.0142287	0.0147783	0.135	0.132022	0.0216765	0.199411	0.0977515	0.0127305	0.116052
ENSMUSG00000028226	Mmp16	Matrix metalloproteinase-16	protein_coding	17389	-0.487872	0.0524409	-0.35009	0.0850461	-1.2	0	-0.599523	0.133521	-0.0224207	0.00776923	0.0704706	0.0306411	0.00754159	0.0683901	0.021135	0.0055812	0.0505127
ENSMUSG00000027612	Mmp24	Matrix metalloproteinase-24 Processed matrix metalloproteinase-24	protein_coding	17391	1.34698	0.223241	1.47937	0.0681905	1.04114	0.362778	1.13722	0.170885	0.0227208	0.00851256	0.0772708	-0.0680134	0.0119279	0.108647	-0.0734995	0.0111528	0.101507
ENSMUSG00000021103	Mnat1	CDK-activating kinase assembly factor MAT1	protein_coding	17420	-0.911112	0.18564	-0.829806	0.163037	-1.2	0	-1.2	0	0.00900314	0.00726171	0.0658334	-0.0108352	0.00677841	0.0614221	0.02998	0.00744887	0.067543
ENSMUSG00000039308	Ndst2	N-deacetylase/N-sulfotransferase (heparan glucosaminyl) 2	protein_coding	17423	-0.886026	0.141006	-0.747068	0.151119	-1.2	0	-1.04278	0.153086	0.00388535	0.00438687	0.0396558	-0.0184346	0.00445292	0.0402555	-0.0257892	0.00544829	0.0493032
ENSMUSG00000056493	Foxk1	Forkhead box protein K1	protein_coding	17425	-0.704406	0.184908	-0.564858	0.032263	-1.2	0	-0.868477	0.203215	0.0193043	0.00556913	0.0504028	-0.0227958	0.00513924	0.0464921	-0.0382118	0.00976001	0.0887059
ENSMUSG00000000282	Mnt	Max-binding protein MNT	protein_coding	17428	-1.00294	0.182827	-0.781089	0.112094	-1.2	0	-1.2	0	0.0589939	0.0107752	0.0980329	-0.0628944	0.0106462	0.0968467	-0.153789	0.0329748	0.306893
ENSMUSG00000032517	Mobp	Myelin-associated oligodendrocyte basic protein	protein_coding	17433	2.24984	0.217304	2.1743	0.0784131	1.72539	0.277598	2.02089	0.310773	-0.176	0.0248135	0.229004	-0.088175	0.0201906	0.18546	0.112335	0.0185546	0.170149
ENSMUSG00000015536	Mocs2	molybdenum cofactor synthesis 2	protein_coding	17434	0.354005	0.137974	0.527421	0.142332	0.0984816	0.461657	0.264474	0.185253	0.0777398	0.0118952	0.108345	0.0479683	0.00644175	0.0583517	0.0069572	0.00488856	0.0442132
ENSMUSG00000032418	Me1	NADP-dependent malic enzyme	protein_coding	17436	0.200652	0.115838	0.264078	0.0629628	-0.0906044	0.422826	0.0949982	0.175756	0.0411505	0.00613529	0.0555584	0.0349224	0.0069475	0.0629649	0.0957704	0.0127903	0.116604
ENSMUSG00000076439	Mog	myelin oligodendrocyte glycoprotein	protein_coding	17441	0.342787	0.201028	0.319604	0.227795	-0.526663	0.17869	0.233358	0.26909	-0.48462	0.0853521	0.839852	0.021303	0.0183768	0.168487	0.159437	0.0264904	0.244901
ENSMUSG00000019179	Mdh2	Malate dehydrogenase mitochondrial	protein_coding	17448	1.72092	0.130266	1.84331	0.120473	1.36299	0.340213	1.56597	0.220087	-0.0252275	0.00635076	0.0575222	-0.0175969	0.00483768	0.0437508	-0.0059854	0.00646556	0.0585687
ENSMUSG00000020321	Mdh1	Malate dehydrogenase cytoplasmic	protein_coding	17449	2.47324	0.122641	2.60296	0.204484	2.10849	0.372701	2.38433	0.173911	-0.0312005	0.00575352	0.0520813	0.0533544	0.00883054	0.080183	0.0535038	0.00883325	0.0802078
ENSMUSG00000039067	Psmd7	proteasome (prosome macropain) 26S subunit non-ATPase 7	protein_coding	17463	0.0840301	0.208938	0.227841	0.0449207	-0.137038	0.357945	0.0275543	0.248319	0.103791	0.0162496	0.148662	0.0826048	0.0119704	0.109039	0.065388	0.00939028	0.0853136
ENSMUSG00000022661	Cd200	CD200 antigen	protein_coding	17470	0.097195	0.114117	0.321011	0.258109	-0.40246	0.468932	0.0489597	0.177081	-0.156858	0.0224551	0.206739	0.0938246	0.0166337	0.152235	-0.00471623	0.0149676	0.136755
ENSMUSG00000028402	Mpdz	multiple PDZ domain protein	protein_coding	17475	0.165838	0.244223	0.290609	0.0480318	-0.238734	0.451017	0.0456111	0.109217	-0.0682506	0.0128547	0.117198	0.0221171	0.0119917	0.109235	0.024189	0.0084596	0.076786
ENSMUSG00000031402	Mpp1	membrane protein palmitoylated	protein_coding	17524	-0.0911336	0.0500158	-0.0597929	0.126408	-0.365194	0.49712	-0.215109	0.216269	0.0596529	0.010559	0.0960449	0.0121108	0.00795171	0.072139	0.110283	0.0159617	0.145985
ENSMUSG00000107283	Mpv17	Protein Mpv17	protein_coding	17527	0.743354	0.175412	0.794435	0.208226	0.367106	0.265152	0.496282	0.058168	-0.0406755	0.0134591	0.122785	-0.0974276	0.0147756	0.134975	-0.0240112	0.010105	0.0918736
ENSMUSG00000032470	Mras	muscle and microspikes RAS	protein_coding	17532	0.515563	0.108415	0.591492	0.184411	0.21205	0.434716	0.354246	0.193757	0.0303761	0.00534285	0.048344	-0.0231619	0.00459039	0.041504	0.0320029	0.00763939	0.0692838
ENSMUSG00000031928	Mre11a	Double-strand break repair protein MRE11	protein_coding	17535	-0.912369	0.162493	-0.803498	0.0280338	-1.2	0	-1.2	0	-0.138598	0.0186202	0.170762	-0.101996	0.0139912	0.127707	-0.0828623	0.0127585	0.116311
ENSMUSG00000027210	Meis2	Homeobox protein Meis2	protein_coding	17536	-0.45257	0.252203	-0.269497	0.599519	-1.2	0	-0.533804	0.591036	-0.269694	0.0356986	0.333181	0.0515696	0.0297117	0.275594	0.0048342	0.0306422	0.284497
ENSMUSG00000041420	Meis3	Homeobox protein Meis3	protein_coding	17537	-0.0085148	0.216439	0.0757322	0.036502	-0.496299	0.453369	-0.353754	0.158248	-0.149297	0.0226022	0.208124	-0.199315	0.0285295	0.264306	-0.155054	0.0246966	0.227898
ENSMUSG00000039910	Cited2	Cbp/p300-interacting transactivator 2	protein_coding	17684	0.193149	0.145581	0.327194	0.143862	-0.119797	0.384481	-0.00280783	0.219438	0.0201587	0.00399312	0.0360822	-0.0578685	0.00882857	0.0801648	-0.0608666	0.00878408	0.0797573
ENSMUSG00000024151	Msh2	DNA mismatch repair protein Msh2	protein_coding	17685	-0.31709	0.120542	-0.216172	0.193922	-0.680992	0.37874	-0.437184	0.146651	-0.0319177	0.00672051	0.0608938	0.0156385	0.00714432	0.0647616	0.043911	0.00912679	0.0828977
ENSMUSG00000014850	Msh3	mutS homolog 3	protein_coding	17686	0.0861104	0.204491	0.240493	0.065551	-0.215526	0.427831	-0.0693984	0.17279	0.0311965	0.00736193	0.0667487	-0.0174329	0.0073667	0.0667924	-0.0436013	0.00680624	0.061676
ENSMUSG00000005370	Msh6	DNA mismatch repair protein Msh6	protein_coding	17688	-0.732268	0.146599	-0.597138	0.148867	-1.2	0	-0.817677	0.184302	-0.010197	0.00474134	0.0428753	0.0541059	0.00812717	0.0737439	0.0474368	0.00725736	0.0657938
ENSMUSG00000054256	Msi1	RNA-binding 1	protein_coding	17690	-0.386828	0.190995	-0.168016	0.0828503	-0.702934	0.255855	-0.591328	0.189412	0.0132019	0.0132616	0.120959	-0.0625697	0.00862341	0.0782858	-0.15533	0.0284161	0.263224
ENSMUSG00000031358	Msl3	Male-specific lethal 3 homolog	protein_coding	17692	-0.510427	0.0841156	-0.516431	0.129048	-1.2	0	-0.656523	0.16542	-0.0774048	0.0107521	0.0978209	-0.00968204	0.00575389	0.0520847	0.127549	0.0234547	0.216162
ENSMUSG00000031207	Msn	Moesin	protein_coding	17698	-0.461625	0.184618	-0.435365	0.119924	-1.2	0	-0.681884	0.22883	0.0203784	0.00590402	0.0534518	-0.078934	0.0116145	0.105759	0.022724	0.00663094	0.0600768
ENSMUSG00000064357	mt-Atp6	mitochondrially encoded ATP synthase 6	protein_coding	17705	4.38216	0.148742	4.61287	0.144701	4.04222	0.381513	4.28719	0.19094	-0.00763082	0.0068725	0.0622805	0.0427346	0.00700818	0.0635188	-0.0579845	0.00891186	0.080928
ENSMUSG00000064356	mt-Atp8	mitochondrially encoded ATP synthase 8	protein_coding	17706	4.40363	0.199344	4.69579	0.133723	4.17069	0.442799	4.4386	0.231055	0.0991966	0.0131741	0.12015	0.168346	0.0344075	0.320702	0.0138348	0.00541398	0.0489911
ENSMUSG00000064351	mt-Co1	mitochondrially encoded cytochrome c oxidase I	protein_coding	17708	5.83863	0.106546	5.98503	0.162139	5.42204	0.431591	5.7076	0.138164	-0.0794515	0.0119655	0.108993	0.00851121	0.00415808	0.037579	-0.00737387	0.00451868	0.0408527
ENSMUSG00000064354	mt-Co2	mitochondrially encoded cytochrome c oxidase II	protein_coding	17709	4.86124	0.106754	5.04498	0.169363	4.4797	0.432387	4.77974	0.166819	-0.04629	0.00719842	0.0652555	0.0567106	0.00858683	0.0779509	0.00364218	0.00542984	0.0491354
ENSMUSG00000064358	mt-Co3	mitochondrially encoded cytochrome c oxidase III	protein_coding	17710	5.32788	0.100874	5.4816	0.153809	4.88893	0.471903	5.21954	0.155145	-0.105262	0.0145724	0.133091	0.0302457	0.00501163	0.0453318	0.00624773	0.00430558	0.0389178
ENSMUSG00000064370	mt-Cytb	mitochondrially encoded cytochrome b	protein_coding	17711	4.36565	0.101335	4.56056	0.112263	4.05931	0.422473	4.34449	0.321152	0.0291102	0.0077583	0.0703707	0.110973	0.0168974	0.154691	0.0497145	0.0138783	0.126662
ENSMUSG00000029198	Grpel1	GrpE protein homolog 1 mitochondrial	protein_coding	17713	-0.732216	0.099509	-0.642725	0.035765	-1.2	0	-0.866029	0.153241	0.0385663	0.00564359	0.0510806	0.00718397	0.00566214	0.0512494	0.046254	0.0081416	0.0738759
ENSMUSG00000024580	Grpel2	GrpE protein homolog 2 mitochondrial	protein_coding	17714	-0.607119	0.191149	-0.436534	0.101243	-1.2	0	-0.712932	0.181449	0.0542737	0.0075328	0.0683097	0.0291526	0.00554019	0.0501395	-0.00555152	0.00740199	0.0671147
ENSMUSG00000064341	mt-Nd1	NADH-ubiquinone oxidoreductase chain 1	protein_coding	17716	4.38009	0.138161	4.58865	0.124628	4.0142	0.4675	4.33669	0.237799	-0.0317734	0.00742604	0.0673344	0.0896448	0.0150867	0.13786	0.0179397	0.00618157	0.0559801
ENSMUSG00000064345	mt-Nd2	mitochondrially encoded NADH dehydrogenase 2	protein_coding	17717	3.44627	0.135992	3.72769	0.12566	3.13549	0.395312	3.44558	0.278714	0.0218642	0.00841537	0.0763811	0.133623	0.0215791	0.198496	-0.0176399	0.00942546	0.0856363
ENSMUSG00000064360	mt-Nd3	NADH-ubiquinone oxidoreductase chain 3	protein_coding	17718	4.05985	0.0707372	4.12729	0.200756	3.569	0.534567	3.98563	0.159614	-0.144849	0.0207985	0.191163	0.066628	0.0122792	0.111887	0.125001	0.0186243	0.1708
ENSMUSG00000064363	mt-Nd4	NADH-ubiquinone oxidoreductase chain 4	protein_coding	17719	3.80059	0.168328	4.08614	0.109728	3.54598	0.360117	3.74338	0.269545	0.0724276	0.0111371	0.101363	0.0772372	0.013285	0.121174	-0.0731837	0.0131064	0.119524
ENSMUSG00000065947	mt-Nd4l	NADH-ubiquinone oxidoreductase chain 4L	protein_coding	17720	2.3239	0.124459	2.59874	0.169739	2.41735	0.332712	2.58235	0.358988	0.413655	0.175369	1.91398	0.377108	0.0857086	0.843688	0.231318	0.0374796	0.350451
ENSMUSG00000064367	mt-Nd5	mitochondrially encoded NADH dehydrogenase 5	protein_coding	17721	3.16991	0.134553	3.47419	0.117729	2.93924	0.384634	3.15242	0.239129	0.102116	0.0191486	0.175702	0.116196	0.0204297	0.187702	-0.0520724	0.00891355	0.0809434
ENSMUSG00000064368	mt-Nd6	NADH-ubiquinone oxidoreductase chain 6	protein_coding	17722	0.803466	0.215814	0.984881	0.18057	0.622995	0.472039	0.867507	0.35305	0.146734	0.0204165	0.187579	0.192847	0.0297487	0.275948	0.143848	0.020082	0.184442
ENSMUSG00000031765	Mt1	Metallothionein-1	protein_coding	17748	2.49318	0.236874	2.50566	0.143946	1.99995	0.492388	2.33277	0.293	-0.146721	0.0197075	0.180933	-0.0199351	0.0152932	0.139776	0.0908768	0.0140068	0.127852
ENSMUSG00000045996	Polr2k	polymerase (RNA) II (DNA directed) polypeptide K	protein_coding	17749	0.0504804	0.0277968	0.175776	0.193026	-0.170051	0.457793	-0.00206507	0.122337	0.10177	0.0159384	0.145769	0.0798664	0.011947	0.108823	0.0816806	0.0111712	0.101676
ENSMUSG00000031762	Mt2	Metallothionein-2	protein_coding	17750	1.60074	0.274201	1.65746	0.0343778	1.29062	0.460182	1.48203	0.342743	0.0249293	0.0178621	0.163682	0.0148142	0.0163967	0.15003	0.0774742	0.0158239	0.144705
ENSMUSG00000031760	Mt3	Metallothionein-3	protein_coding	17751	2.08708	0.184591	2.17637	0.184548	1.73073	0.364325	1.99036	0.216074	-0.0255949	0.0112534	0.102433	0.0360923	0.0118532	0.107959	0.0800771	0.011292	0.102789
ENSMUSG00000027254	Map1a	Microtubule-associated protein 1A MAP1A heavy chain MAP1 light chain LC2	protein_coding	17754	1.95497	0.118376	2.01471	0.215711	1.54358	0.383406	1.81276	0.237839	-0.0751944	0.0136182	0.124256	-0.00477419	0.00863268	0.0783706	0.0597926	0.0119898	0.109218
ENSMUSG00000052727	Map1b	microtubule-associated protein 1B	protein_coding	17755	1.8267	0.128078	1.93352	0.204742	1.42936	0.414373	1.72777	0.223165	-0.0635686	0.0104647	0.0951785	0.0366836	0.0108826	0.099021	0.0589131	0.0115074	0.104772
ENSMUSG00000015222	Map2	Microtubule-associated protein 2	protein_coding	17756	2.52815	0.106275	2.67149	0.151549	2.15475	0.436215	2.41126	0.183915	-0.0390915	0.00703374	0.063752	0.0218621	0.00487342	0.0440755	0.0108335	0.00509242	0.0460664
ENSMUSG00000032479	Map4	Microtubule-associated protein 4	protein_coding	17758	2.34774	0.137201	2.46682	0.091004	1.99569	0.399248	2.20328	0.166035	-0.0201173	0.00309826	0.027971	-0.00648645	0.00244454	0.0220548	0.00502409	0.00274237	0.0247492
ENSMUSG00000055407	Map6	Microtubule-associated protein 6	protein_coding	17760	0.10513	0.0850441	0.162384	0.154054	-0.293145	0.452715	-0.081132	0.221304	-0.0592043	0.0104024	0.0946053	-0.0490823	0.00919009	0.083478	0.0237353	0.00710098	0.0643659
ENSMUSG00000019996	Map7	microtubule associated protein 7	protein_coding	17761	0.712153	0.137782	0.812623	0.111206	0.328603	0.307222	0.605375	0.243642	-0.0503521	0.00882793	0.080159	0.0301793	0.00750323	0.0680396	0.0575639	0.00946576	0.0860059
ENSMUSG00000018411	Mapt	Microtubule-associated protein tau	protein_coding	17762	1.81589	0.17009	1.96098	0.0503963	1.48842	0.368086	1.6777	0.197346	0.00291888	0.00360029	0.0325197	0.000615862	0.00300197	0.0270991	-0.00963008	0.00520776	0.0471152
ENSMUSG00000031200	Mtcp1	Protein p13 MTCP-1	protein_coding	17763	-0.346029	0.127699	-0.336274	0.147905	-0.697181	0.396261	-0.536765	0.0243219	-0.0183601	0.00678882	0.061517	-0.0470252	0.0113014	0.102875	0.0663982	0.0134362	0.122573
ENSMUSG00000028890	Mtf1	Metal regulatory transcription factor 1	protein_coding	17764	-0.685575	0.153322	-0.551496	0.133023	-1.2	0	-0.782064	0.166337	0.123619	0.0181965	0.166804	0.0453191	0.00696816	0.0631535	0.0411979	0.00711382	0.0644831
ENSMUSG00000029267	Mtf2	Metal-response element-binding transcription factor 2	protein_coding	17765	0.585509	0.257721	0.659132	0.168675	0.28283	0.485896	0.432036	0.269241	0.0227571	0.0099127	0.0901075	-0.0113531	0.0116448	0.106038	0.0433934	0.011316	0.10301
ENSMUSG00000029009	Mthfr	Methylenetetrahydrofolate reductase	protein_coding	17769	-0.285738	0.0999656	-0.307452	0.20629	-0.597922	0.307473	-0.418422	0.265665	0.0195101	0.0115873	0.105508	0.0103004	0.00889084	0.0807354	0.149184	0.0211918	0.194856
ENSMUSG00000031337	Mtm1	X-linked myotubular myopathy gene 1	protein_coding	17772	-0.379089	0.232332	-0.220796	0.151058	-0.691318	0.434138	-0.516137	0.232405	0.0179449	0.00918201	0.0834039	0.00466061	0.00879815	0.0798862	-0.0322647	0.010052	0.091387
ENSMUSG00000020585	Laptm4a	lysosomal-associated protein transmembrane 4A	protein_coding	17775	0.83282	0.155487	0.980546	0.113087	0.574545	0.429696	0.787697	0.170706	0.0752484	0.0121848	0.111016	0.0920556	0.0164874	0.150875	0.0770754	0.0136407	0.124464
ENSMUSG00000003810	Mast2	microtubule associated serine/threonine kinase 2	protein_coding	17776	0.475201	0.159653	0.62507	0.144658	0.196559	0.477269	0.414051	0.203985	0.0564423	0.00988221	0.0898276	0.0770825	0.0103379	0.0940134	0.0561317	0.0080959	0.0734578
ENSMUSG00000064068	Mtx1	metaxin 1	protein_coding	17827	0.238551	0.202739	0.294277	0.141223	-0.310103	0.3696	-0.0335102	0.132563	-0.209642	0.0298271	0.276697	-0.123872	0.0185368	0.169982	-0.0521768	0.012747	0.116204
ENSMUSG00000038982	Bloc1s5	Biosis of lysosome-related organelles complex 1 subunit 5	protein_coding	17828	-0.942236	0.15766	-0.743489	0.170628	-1.2	0	-0.985489	0.195579	0.0911172	0.0122248	0.111385	0.0909092	0.0129743	0.118304	0.0247624	0.008831	0.0801871
ENSMUSG00000051355	Commd1	COMM domain-containing protein 1	protein_coding	17846	-0.343154	0.39475	-0.284518	0.250075	-1.2	0	-0.578207	0.141915	-0.122281	0.0202615	0.186125	-0.0894514	0.0192129	0.176304	-0.0200712	0.016783	0.153625
ENSMUSG00000056342	Usp34	ubiquitin specific peptidase 34	protein_coding	17847	1.0289	0.163809	1.21368	0.129782	0.656877	0.386661	0.865359	0.145816	-0.0374164	0.00602131	0.0545201	-0.0266607	0.00400184	0.0361613	-0.0779068	0.0145004	0.132424
ENSMUSG00000023921	Mut	Methylmalonyl-CoA mutase mitochondrial	protein_coding	17850	-0.593843	0.0990324	-0.52495	0.177627	-1.2	0	-0.729223	0.0694708	0.0310062	0.00514788	0.0465707	0.00296653	0.00876399	0.0795733	0.066161	0.0119713	0.109047
ENSMUSG00000025025	Mxi1	Max-interacting protein 1	protein_coding	17859	-0.396717	0.227379	-0.284297	0.172928	-0.688083	0.297196	-0.647238	0.264272	0.0407845	0.0107493	0.0977953	-0.113457	0.0150847	0.137842	-0.0883302	0.0125881	0.114737
ENSMUSG00000002100	Mybpc3	myosin binding protein C cardiac	protein_coding	17868	-0.46016	0.175824	-0.31171	0.0730656	-0.8225	0.318514	-0.686877	0.276043	-0.0311741	0.010129	0.0920936	-0.0825242	0.012932	0.117913	-0.100202	0.0144491	0.131949
ENSMUSG00000040435	Ppp1r15a	protein phosphatase 1 regulatory (inhibitor) subunit 15A	protein_coding	17872	-0.902483	0.290732	-0.754757	0.171284	-1.2	0	-1.2	0	-0.00368774	0.0117132	0.106668	-0.0740318	0.0151394	0.138349	-0.092112	0.0155317	0.14199
ENSMUSG00000027201	Myef2	Myelin expression factor 2	protein_coding	17876	0.8393	0.17736	0.969348	0.0872763	0.565674	0.421305	0.740504	0.16203	0.056148	0.00844923	0.076691	0.0395138	0.00718414	0.0651251	0.0385493	0.0063867	0.0578497
ENSMUSG00000022443	Myh9	myosin heavy polypeptide 9 non-muscle	protein_coding	17886	0.817291	0.139044	0.924945	0.0142564	0.472458	0.337105	0.627342	0.234745	-0.0121991	0.00513086	0.0464159	-0.0511416	0.00854371	0.077556	-0.0269494	0.00820136	0.0744226
ENSMUSG00000090841	Myl6	myosin light polypeptide 6 alkali smooth muscle and non-muscle	protein_coding	17904	2.01849	0.14241	2.09786	0.153634	1.63642	0.440897	1.821	0.211916	-0.0476899	0.00687186	0.0622746	-0.0564343	0.00904202	0.0821207	-0.00967231	0.00445241	0.0402509
ENSMUSG00000022272	Myo10	Mus musculus myosin X (Myo10) transcript variant 3 mRNA.	protein_coding	17909	-0.011292	0.154265	0.0832139	0.0805531	-0.449435	0.416958	-0.113101	0.308885	-0.103064	0.01453	0.132698	0.0353792	0.0108701	0.0989057	0.0711325	0.0128017	0.11671
ENSMUSG00000018417	Myo1b	myosin IB	protein_coding	17912	-0.936074	0.0111708	-0.784937	0.266585	-1.2	0	-1.03814	0.125949	0.00587255	0.0113114	0.102967	0.029118	0.0113273	0.103114	0.00899511	0.0146592	0.133896
ENSMUSG00000017774	Myo1c	Unconventional myosin-Ic	protein_coding	17913	-0.761893	0.13616	-0.610905	0.141788	-1.2	0	-0.710053	0.195693	0.181527	0.0399952	0.374954	0.18628	0.0546187	0.519969	0.163931	0.0261635	0.241798
ENSMUSG00000034593	Myo5a	Unconventional myosin-Va	protein_coding	17918	1.57173	0.121446	1.702	0.148622	1.25741	0.423507	1.43589	0.169952	0.0188918	0.00352578	0.0318443	0.00334188	0.00210074	0.0189465	0.00243336	0.00325048	0.0293497
ENSMUSG00000033577	Myo6	myosin VI	protein_coding	17920	0.625045	0.0654886	0.748389	0.0658803	0.375444	0.363239	0.458487	0.202962	0.0826042	0.0124948	0.113876	-0.0296192	0.00586551	0.053101	-0.0204858	0.0054676	0.0494789
ENSMUSG00000030761	Myo7a	Unconventional myosin-VIIa	protein_coding	17921	-1.2	0	-1.2	0	-1.2	0	-1.10408	0.0772508	0.134446	0.01849	0.169545	0.206461	0.0341399	0.31812	0.142425	0.0189378	0.173731
ENSMUSG00000004677	Myo9b	myosin IXB	protein_coding	17925	-0.256294	0.181414	-0.166608	0.0781154	-0.624733	0.360145	-0.491607	0.220876	-0.0321682	0.00607533	0.0550122	-0.0979124	0.0147902	0.13511	-0.0603253	0.00872335	0.0792011
ENSMUSG00000019907	Ppp1r12a	protein phosphatase 1 regulatory (inhibitor) subunit 12A	protein_coding	17931	-0.0302935	0.132887	0.101066	0.121231	-0.328922	0.411173	-0.15192	0.211533	0.0343699	0.004925	0.0445444	0.0171041	0.00373528	0.0337436	0.0145131	0.00412853	0.0373108
ENSMUSG00000010505	Myt1	Myelin transcription factor 1	protein_coding	17932	0.689023	0.197335	0.78654	0.0831016	0.299615	0.32966	0.392024	0.224326	-0.0605163	0.0109429	0.0995753	-0.157377	0.0253634	0.234211	-0.126618	0.0213202	0.196062
ENSMUSG00000061911	Myt1l	Myelin transcription factor 1-like protein	protein_coding	17933	0.125594	0.14177	0.295169	0.136257	-0.204034	0.426046	-0.00881034	0.205136	0.00389625	0.00295537	0.0266772	0.00453945	0.003031	0.0273619	-0.0342633	0.00556727	0.0503859
ENSMUSG00000002881	Nab1	NGFI-A-binding protein 1	protein_coding	17936	0.719314	0.120747	0.807485	0.0648771	0.390508	0.391928	0.57806	0.309672	0.00606947	0.00472125	0.0426928	-0.0034079	0.010118	0.0919932	0.0417401	0.0111681	0.101648
ENSMUSG00000025402	Nab2	NGFI-A-binding protein 2	protein_coding	17937	0.0854962	0.152461	0.292345	0.0681842	-0.173724	0.417576	-0.117382	0.299002	0.0687375	0.0114659	0.10439	-0.0638949	0.0113437	0.103265	-0.132537	0.0184825	0.169475
ENSMUSG00000061315	Naca	Nascent polypeptide-associated complex subunit alpha muscle-specific form	protein_coding	17938	1.59064	0.123581	1.62949	0.210284	1.17689	0.473859	1.42005	0.124317	-0.0787257	0.0121619	0.110804	-0.0353531	0.0052277	0.0472965	0.061611	0.00982002	0.0892567
ENSMUSG00000022453	Naga	Alpha-N-acetylgalactosaminidase	protein_coding	17939	-0.728737	0.121915	-0.58677	0.136814	-1.2	0	-0.943987	0.06013	-0.0616517	0.00993307	0.0902946	-0.0681997	0.0118929	0.108324	-0.0816554	0.0132845	0.12117
ENSMUSG00000082229	Nap1l2	Nucleosome assembly protein 1-like 2	protein_coding	17954	0.352318	0.134712	0.449438	0.187078	-0.0175503	0.440049	0.194118	0.231045	-0.0326689	0.00579677	0.0524752	-0.0203839	0.00677432	0.0613847	0.01184	0.0075166	0.0681618
ENSMUSG00000059119	Nap1l4	nucleosome assembly protein 1-like 4	protein_coding	17955	0.976675	0.143804	1.15699	0.133166	0.674893	0.45327	0.893811	0.196588	0.0336408	0.00593589	0.053742	0.0537595	0.00770359	0.0698706	0.00759797	0.0045469	0.0411091
ENSMUSG00000027438	Napb	Beta-soluble NSF attachment protein	protein_coding	17957	1.46375	0.113828	1.63004	0.160681	1.09394	0.475597	1.29228	0.134984	-0.0355527	0.00803491	0.0728999	-0.0329175	0.00469428	0.0424478	-0.0682991	0.00829977	0.0753231
ENSMUSG00000041120	Nbl1	Neuroblastoma suppressor of tumorigenicity 1	protein_coding	17965	0.0228517	0.106631	0.145875	0.125462	-0.372828	0.323893	-0.156525	0.35491	-0.0551523	0.0130224	0.118748	-0.0436884	0.0162847	0.148988	-0.0241342	0.0187662	0.172126
ENSMUSG00000017119	Nbr1	neighbor of Brca1 gene 1	protein_coding	17966	1.35271	0.132792	1.49373	0.113148	1.0412	0.384227	1.17115	0.151569	0.0207736	0.00339148	0.0306272	-0.0423771	0.00645256	0.0584502	-0.0529667	0.00832597	0.0755629
ENSMUSG00000039542	Ncam1	neural cell adhesion molecule 1 isoform 3	protein_coding	17967	1.79411	0.138254	1.93597	0.104645	1.50654	0.438124	1.64499	0.156757	0.0463928	0.00811572	0.0736391	-0.00959111	0.00227096	0.0204852	-0.0238601	0.0037565	0.033936
ENSMUSG00000022762	Ncam2	Neural cell adhesion molecule 2	protein_coding	17968	-0.0610752	0.0310733	-0.0195776	0.312865	-0.580553	0.505829	-0.2643	0.197122	-0.179034	0.0262897	0.242995	-0.0609765	0.01255	0.114385	0.0282026	0.0160642	0.146938
ENSMUSG00000032475	Nck1	Cytoplasmic protein NCK1	protein_coding	17973	0.35403	0.13343	0.478357	0.0502657	0.00322782	0.289802	0.239931	0.186186	-0.0176853	0.00829218	0.0752537	0.0278386	0.00577022	0.0522333	0.0305831	0.00680163	0.0616339
ENSMUSG00000066877	Nck2	Cytoplasmic protein NCK2	protein_coding	17974	-0.643046	0.0664478	-0.423681	0.144355	-1.2	0	-0.624079	0.209924	0.10166	0.0153067	0.139901	0.153179	0.0286353	0.265315	0.0649095	0.01003	0.0911849
ENSMUSG00000026234	Ncl	Nucleolin	protein_coding	17975	1.34506	0.217221	1.52276	0.142987	1.06488	0.380808	1.2242	0.239185	0.050296	0.00801522	0.0727199	0.0220853	0.00661489	0.0599305	-0.0295826	0.00596396	0.0539977
ENSMUSG00000020647	Ncoa1	Nuclear receptor coactivator 1	protein_coding	17977	0.339508	0.164258	0.486474	0.057807	0.0467067	0.410514	0.176513	0.178462	0.0405463	0.00593561	0.0537394	-0.0212013	0.00391941	0.0354135	-0.0411327	0.00614704	0.0556655
ENSMUSG00000005886	Ncoa2	Nuclear receptor coactivator 2	protein_coding	17978	0.743951	0.202173	0.846621	0.0285972	0.529015	0.347691	0.582214	0.242293	0.114036	0.0184905	0.16955	-0.0211738	0.00751616	0.0681578	0.00155836	0.00689613	0.0624962
ENSMUSG00000027678	Ncoa3	nuclear receptor coactivator 3	protein_coding	17979	-0.386803	0.131102	-0.217651	0.0508083	-1.2	0	-0.586861	0.221887	-0.0763025	0.0101169	0.0919828	-0.0622445	0.00923928	0.0839289	-0.103574	0.0149105	0.136226
ENSMUSG00000033585	Ndn	Necdin	protein_coding	17984	0.292341	0.113858	0.428934	0.187783	-0.0849905	0.364449	0.184312	0.15649	-0.0432908	0.00688547	0.0623988	0.0291117	0.00665814	0.0603249	0.0255146	0.00936144	0.0850491
ENSMUSG00000040138	Ndp	Norrin	protein_coding	17986	-1.2	0	-1.01766	0.0363003	-1.2	0	-1.2	0	-0.141607	0.0204247	0.187655	-0.0928641	0.0137203	0.1252	-0.120131	0.0176844	0.162025
ENSMUSG00000005125	Ndrg1	Protein NDRG1	protein_coding	17988	0.280805	0.112376	0.469333	0.0873909	-0.125188	0.334547	0.252999	0.248962	-0.0677112	0.0118527	0.107954	0.112758	0.0159118	0.145522	0.0493659	0.0117181	0.106713
ENSMUSG00000014294	Ndufa2	NADH dehydrogenase	protein_coding	17991	1.35321	0.139114	1.41236	0.134839	1.0025	0.389637	1.1865	0.154048	-0.0177745	0.00536733	0.0485667	-0.0288741	0.00538595	0.048736	0.0434828	0.00591272	0.053531
ENSMUSG00000029632	Ndufa4	Cytochrome c oxidase subunit NDUFA4	protein_coding	17992	2.66755	0.129964	2.72367	0.185654	2.22449	0.426525	2.5301	0.189401	-0.10926	0.0332448	0.309492	-0.000188866	0.00411216	0.0371623	0.0724368	0.0100525	0.091391
ENSMUSG00000021764	Ndufs4	NADH:ubiquinone oxidoreductase subunit S4	protein_coding	17993	0.851999	0.0768888	0.947712	0.185285	0.421897	0.458982	0.709412	0.169735	-0.0955802	0.0130013	0.118553	-0.00465634	0.00419213	0.037888	0.0288804	0.00656382	0.0594647
ENSMUSG00000037916	Ndufv1	NADH dehydrogenase	protein_coding	17995	1.47389	0.117514	1.52564	0.1398	1.08934	0.418199	1.31778	0.201934	-0.0494034	0.00836459	0.0759163	-0.0188593	0.00380744	0.0343979	0.058944	0.00897161	0.0814755
ENSMUSG00000026950	Neb	nebulin	protein_coding	17996	-0.859125	0.161807	-0.680903	0.0710087	-1.2	0	-1.2	0	0.286362	0.0946141	0.940513	0.118014	0.0239701	0.221029	0.0701282	0.0224551	0.206739
ENSMUSG00000032216	Nedd4	neural precursor cell expressed developmentally down-regulated 4	protein_coding	17999	1.93316	0.153034	2.07716	0.120067	1.56556	0.428277	1.77429	0.173971	-0.0343295	0.00543622	0.0491934	-0.0185995	0.00243698	0.0219864	-0.0321064	0.00474957	0.0429502
ENSMUSG00000026276	2018-09-02	septin 2	protein_coding	18000	0.680289	0.0457685	0.817534	0.110421	0.396366	0.402099	0.572605	0.133786	0.0498195	0.00871758	0.0791482	0.0319569	0.00812348	0.0737101	0.0276425	0.00582001	0.0526868
ENSMUSG00000010376	Nedd8	NEDD8	protein_coding	18002	1.36945	0.156648	1.35394	0.188316	0.914337	0.431038	1.11735	0.144494	-0.117047	0.021751	0.200112	-0.1113	0.016577	0.151708	0.0314979	0.00847953	0.0769685
ENSMUSG00000031644	Nek1	NIMA (never in mitosis gene a)-related expressed kinase 1	protein_coding	18004	-0.079003	0.12048	-0.0130384	0.0769895	-0.463262	0.389215	-0.23061	0.0935782	-0.0512609	0.00714445	0.0647628	-0.0147825	0.00650796	0.0589553	0.0480769	0.00785739	0.0712765
ENSMUSG00000032340	Neo1	neogenin	protein_coding	18007	0.899934	0.107419	1.00551	0.104716	0.546807	0.422201	0.771427	0.148988	-0.0189653	0.00468059	0.0423234	0.0102104	0.00427797	0.0386672	0.0362282	0.00551752	0.0499332
ENSMUSG00000007038	Neu1	neuraminidase 1	protein_coding	18010	-0.128007	0.183076	-0.0352624	0.100905	-0.501235	0.379636	-0.33714	0.20274	-0.0388263	0.00647773	0.0586797	-0.0654424	0.0108478	0.0987005	-0.0241092	0.0106083	0.0964984
ENSMUSG00000006435	Neurl1a	E3 ubiquitin-protein ligase NEURL1	protein_coding	18011	0.669541	0.172965	0.791289	0.0329511	0.393102	0.340369	0.517962	0.21981	0.0604814	0.00874045	0.0793577	-0.0153409	0.00642203	0.0581719	-0.00300552	0.00725394	0.0657625
ENSMUSG00000034701	Neurod1	Neurogenic differentiation factor 1	protein_coding	18012	1.49052	0.174512	1.69298	0.111248	1.21158	0.359907	1.38962	0.256821	0.0541135	0.00803159	0.0728695	0.0383503	0.00802992	0.0728543	-0.0331771	0.0108625	0.0988357
ENSMUSG00000038255	Neurod2	neurogenic differentiation 2	protein_coding	18013	0.113705	0.239329	0.336545	0.0829567	-0.127083	0.337587	-0.116042	0.197592	0.0861706	0.0138504	0.126404	-0.0824794	0.0139255	0.127099	-0.17022	0.0227425	0.209446
ENSMUSG00000020716	Nf1	Neurofibromin	protein_coding	18015	0.885826	0.133329	1.01258	0.076246	0.526248	0.426293	0.780932	0.161069	-0.025692	0.00418055	0.0377829	0.0330989	0.00514874	0.0465785	0.0352464	0.00540197	0.0488818
ENSMUSG00000009073	Nf2	Merlin	protein_coding	18016	0.190998	0.132535	0.346465	0.0813736	-0.165938	0.381398	0.0276275	0.28189	-0.025861	0.00542317	0.0490746	-0.0256846	0.00863526	0.0783943	-0.048846	0.0102535	0.0932373
ENSMUSG00000027544	Nfatc2	nuclear factor of activated T cells cytoplasmic calcineurin dependent 2	protein_coding	18019	-0.736565	0.186073	-0.512542	0.0983157	-0.777504	0.253945	-0.738629	0.289096	0.273276	0.0426867	0.401311	0.1239	0.017538	0.160659	0.0389465	0.0130146	0.118676
ENSMUSG00000031902	Nfatc3	nuclear factor of activated T cells cytoplasmic calcineurin dependent 3	protein_coding	18021	-0.473213	0.155596	-0.307025	0.142412	-1.2	0	-0.579982	0.159824	0.0224958	0.00503272	0.0455236	0.0321706	0.0052497	0.0474966	-0.000885729	0.00456489	0.0412724
ENSMUSG00000038615	Nfe2l1	Nuclear factor erythroid 2-related factor 1	protein_coding	18023	1.20007	0.14061	1.30379	0.145336	1.05042	0.478423	1.15458	0.219819	0.183171	0.046417	0.438087	0.0897842	0.0182201	0.167024	0.116184	0.0199385	0.183098
ENSMUSG00000015839	Nfe2l2	Nuclear factor erythroid 2-related factor 2	protein_coding	18024	-1.2	0	-1.07156	0.113266	-1.2	0	-1.2	0	0.136724	0.0185845	0.170428	0.158165	0.0226609	0.208677	0.0533658	0.0123997	0.112998
ENSMUSG00000028565	Nfia	Nuclear factor 1 A-type	protein_coding	18027	0.823118	0.176215	1.05594	0.0434701	0.611134	0.266439	0.664233	0.295639	0.117151	0.0181346	0.166226	-0.01624	0.00949428	0.0862676	-0.120569	0.0158648	0.145085
ENSMUSG00000008575	Nfib	nuclear factor I/B	protein_coding	18028	1.56395	0.209874	1.77205	0.0554338	1.34763	0.407577	1.4503	0.219736	0.116233	0.0202599	0.18611	0.0274112	0.00761085	0.0690229	-0.048578	0.00986345	0.0896554
ENSMUSG00000055053	Nfic	Nuclear factor 1 C-type	protein_coding	18029	0.907925	0.183983	1.02641	0.0393201	0.63542	0.318346	0.681884	0.177845	0.061155	0.0109748	0.0998691	-0.0862781	0.0146325	0.133649	-0.0709157	0.0112005	0.101946
ENSMUSG00000001911	Nfix	Nuclear factor 1 X-type	protein_coding	18032	1.55842	0.219834	1.7211	0.0393305	1.27733	0.342851	1.33089	0.226634	0.0529647	0.0106057	0.0964743	-0.0820943	0.0121913	0.111076	-0.120615	0.0158412	0.144865
ENSMUSG00000028163	Nfkb1	Nuclear factor NF-kappa-B p105 subunit Nuclear factor NF-kappa-B p50 subunit	protein_coding	18033	-0.0566333	0.101758	0.0672674	0.114118	-0.417303	0.464244	-0.226693	0.146807	-0.0253464	0.00559827	0.0506681	-0.0260994	0.00585436	0.0529995	-0.0240197	0.00507686	0.0459249
ENSMUSG00000021025	Nfkbia	NF-kappa-B inhibitor alpha	protein_coding	18035	-0.746704	0.096795	-0.601441	0.233766	-1.2	0	-1.2	0	-0.125154	0.0183279	0.16803	-0.124701	0.0171008	0.156585	-0.131437	0.0199315	0.183031
ENSMUSG00000030595	Nfkbib	NF-kappa-B inhibitor beta	protein_coding	18036	-1.0198	0.188234	-0.93364	0.102014	-1.2	0	-1.2	0	0.0409139	0.0137686	0.125647	-0.0842037	0.0142672	0.130263	-0.039947	0.011571	0.105358
ENSMUSG00000022055	Nefl	Neurofilament light polypeptide	protein_coding	18039	0.945371	0.205046	1.10199	0.388968	0.491786	0.298868	1.02998	0.338306	-0.112583	0.0191757	0.175956	0.193782	0.0287779	0.266675	0.173477	0.0262302	0.242431
ENSMUSG00000022054	Nefm	neurofilament medium	protein_coding	18040	0.419858	0.163815	0.558182	0.310483	-0.0499151	0.3048	0.452231	0.369332	-0.12783	0.0201244	0.184839	0.15387	0.0257041	0.23744	0.152613	0.0256198	0.236641
ENSMUSG00000027618	Nfs1	Cysteine desulfurase mitochondrial	protein_coding	18041	0.343993	0.186498	0.3481	0.0300361	-0.0833912	0.361436	0.121375	0.168456	-0.0927889	0.0154098	0.140858	-0.0846941	0.01361	0.12418	0.0372653	0.00986065	0.0896297
ENSMUSG00000023994	Nfya	Mus musculus nuclear transcription factor-Y alpha (Nfya) transcript variant 3 mRNA.	protein_coding	18044	-0.17187	0.264884	0.000751829	0.204085	-0.365792	0.268628	-0.337797	0.224528	0.130913	0.018259	0.167388	-0.0214984	0.0102435	0.0931458	-0.0640289	0.0133983	0.122222
ENSMUSG00000020248	Nfyb	Nuclear transcription factor Y subunit beta	protein_coding	18045	-0.51633	0.0685694	-0.411312	0.0367931	-1.2	0	-0.484271	0.264546	0.180791	0.0269988	0.249732	0.164129	0.0238416	0.219815	0.18676	0.0279389	0.258677
ENSMUSG00000032897	Nfyc	Mus musculus nuclear transcription factor-Y gamma (Nfyc) transcript variant 4 mRNA.	protein_coding	18046	0.441484	0.228872	0.564979	0.135665	0.10416	0.435168	0.198019	0.188916	-0.00558783	0.00721214	0.0653808	-0.105536	0.015611	0.142727	-0.100372	0.0158381	0.144837
ENSMUSG00000034285	Nipsnap1	1	protein_coding	18082	0.149747	0.120679	0.335742	0.0826837	-0.277092	0.446428	0.0749007	0.0358902	-0.0873642	0.0103092	0.0937495	0.0692729	0.0122229	0.111367	0.00704203	0.0119708	0.109043
ENSMUSG00000032525	Nktr	NK-tumor recognition protein Putative peptidyl-prolyl cis-trans isomerase	protein_coding	18087	1.52954	0.17958	1.66055	0.0723497	1.22367	0.459371	1.40645	0.208866	0.0278446	0.00645073	0.0584335	0.0187057	0.00582721	0.0527523	0.0142714	0.00373837	0.0337716
ENSMUSG00000017376	Nlk	Serine/threonine-protein kinase NLK	protein_coding	18099	0.300115	0.136459	0.495638	0.0912994	-0.0836202	0.42737	0.197923	0.232196	-0.0507412	0.0099354	0.0903159	0.0411015	0.00927965	0.0842991	-0.0295707	0.00904078	0.0821094
ENSMUSG00000022706	Mrpl40	39S ribosomal protein L40 mitochondrial	protein_coding	18100	-0.440608	0.21372	-0.411079	0.23747	-1.2	0	-0.48979	0.239373	0.0633111	0.0141169	0.128872	0.0882958	0.0129895	0.118444	0.181118	0.0274322	0.253854
ENSMUSG00000037601	Nme1	Nucleoside diphosphate kinase A	protein_coding	18102	0.226454	0.217298	0.174888	0.205312	-0.247601	0.362947	0.0561825	0.282793	-0.133957	0.0197605	0.181429	-0.0265987	0.0130968	0.119435	0.142817	0.0204603	0.187989
ENSMUSG00000020936	Nmt1	Glycylpeptide N-tetradecanoyltransferase 1	protein_coding	18107	0.207144	0.138893	0.309304	0.121898	-0.0629169	0.4743	0.0662557	0.183128	0.0558776	0.0075376	0.0683536	-0.00464956	0.00372559	0.0336557	0.0258851	0.00354404	0.0320098
ENSMUSG00000026643	Nmt2	Glycylpeptide N-tetradecanoyltransferase 2	protein_coding	18108	0.521208	0.174386	0.626916	0.16927	0.15216	0.48289	0.358488	0.143597	-0.0353903	0.00875468	0.079488	-0.0226943	0.00726972	0.0659066	-0.00325147	0.00452673	0.0409258
ENSMUSG00000067786	Nnat	Neuronatin	protein_coding	18111	0.610854	0.445869	0.536308	0.347466	0.0197123	0.345383	0.507513	0.198713	-0.236123	0.0417279	0.391904	0.0347637	0.0310318	0.288231	0.221572	0.0308101	0.286106
ENSMUSG00000061032	Rrp1	Ribosomal RNA processing A	protein_coding	18114	1.40017	0.20701	1.48105	0.132371	1.07696	0.4426	1.25629	0.211706	0.0125236	0.00741646	0.0672469	-0.00449846	0.00595266	0.0538947	0.0468998	0.00582613	0.0527425
ENSMUSG00000025453	Nnt	NA	protein_coding	18115	-0.747142	0.0593611	-0.562306	0.18703	-1.2	0	-0.751924	0.141856	0.048034	0.00929396	0.0844304	0.12741	0.0200665	0.184297	0.075383	0.0115215	0.104902
ENSMUSG00000031819	Emc8	ER membrane protein complex subunit 8	protein_coding	18117	0.0552638	0.137186	0.172937	0.056507	-0.257309	0.398692	-0.0917172	0.194635	0.0174323	0.00367354	0.0331838	-0.0105735	0.00323629	0.0292212	0.00347311	0.00467479	0.0422707
ENSMUSG00000007338	Mrpl49	39S ribosomal protein L49 mitochondrial	protein_coding	18120	0.0625786	0.187397	0.222744	0.096853	-0.304606	0.502517	-0.0697941	0.173705	-0.0313331	0.00865427	0.0785684	0.00616781	0.00651043	0.0589779	-0.0227675	0.00414521	0.0374622
ENSMUSG00000029361	Nos1	Nitric oxide synthase brain	protein_coding	18125	0.581661	0.191972	0.868502	0.0691427	0.274246	0.520357	0.471693	0.219511	0.0252553	0.0110594	0.100648	0.0294419	0.00801782	0.0727436	-0.127888	0.020684	0.190088
ENSMUSG00000026923	Notch1	Neurogenic locus notch homolog protein 1 Notch 1 extracellular truncation Notch 1 intracellular domain	protein_coding	18128	-0.790454	0.199963	-0.720008	0.125106	-1.2	0	-0.919314	0.110161	0.194022	0.0389131	0.364398	0.00731923	0.00742974	0.0673682	0.0597558	0.00827784	0.0751224
ENSMUSG00000027878	Notch2	notch 2	protein_coding	18129	-1.10952	0.0895951	-0.960625	0.158787	-1.2	0	-1.2	0	0.0750247	0.0122362	0.11149	-0.0274974	0.00806323	0.0731589	-0.0484196	0.009002	0.081754
ENSMUSG00000035161	Ints6	Integrator complex subunit 6	protein_coding	18130	-0.855204	0.182727	-0.863346	0.156707	-1.2	0	-1.00178	0.173981	-0.0357721	0.00646173	0.0585338	-0.00591963	0.00501153	0.045331	0.124962	0.0245165	0.226194
ENSMUSG00000030016	Zfp638	zinc finger protein 638	protein_coding	18139	1.41446	0.133792	1.55418	0.0959328	1.07669	0.413857	1.29084	0.187714	-0.00283067	0.0027765	0.0250581	0.016349	0.00730761	0.0662527	0.00643848	0.0075548	0.0685108
ENSMUSG00000016619	Nup50	Nuclear pore complex protein Nup50	protein_coding	18141	-0.62805	0.109269	-0.519279	0.10318	-1.2	0	-0.783742	0.196372	-0.0242255	0.00459517	0.0415474	-0.0161599	0.00418621	0.0378342	0.00327163	0.00407322	0.0368089
ENSMUSG00000024413	Npc1	Niemann-Pick C1 protein	protein_coding	18145	-0.00572173	0.121076	0.121341	0.143507	-0.360874	0.366772	-0.16604	0.17286	-0.0210184	0.00427056	0.0385999	-0.0209301	0.00473779	0.0428431	-0.017155	0.00511457	0.0462678
ENSMUSG00000015094	Npdc1	Neural proliferation differentiation and control protein 1	protein_coding	18146	1.4959	0.209602	1.59945	0.0190048	1.11572	0.304732	1.33168	0.216249	-0.0481731	0.010965	0.0997794	-0.024493	0.00611211	0.0553473	-0.000304608	0.00728028	0.0660031
ENSMUSG00000057113	Npm1	nucleophosmin 1	protein_coding	18148	1.70335	0.150828	1.85341	0.18216	1.47426	0.421508	1.6505	0.184393	0.103499	0.0173891	0.159272	0.0859679	0.0134721	0.122905	0.061477	0.0091004	0.0826558
ENSMUSG00000027931	Npr1	natriuretic peptide receptor 1	protein_coding	18160	-0.716677	0.180817	-0.662371	0.0798729	-1.2	0	-1.02141	0.205755	0.134425	0.0189243	0.173604	-0.160441	0.027415	0.25369	-0.0922913	0.0153445	0.140253
ENSMUSG00000022240	Ctnnd2	catenin delta-2 isoform 2	protein_coding	18163	0.26808	0.181693	0.431643	0.0977703	0.00279141	0.372074	0.113284	0.213987	0.0627804	0.00944258	0.0857933	-0.0171663	0.00493576	0.0446422	-0.0500822	0.00654068	0.0592537
ENSMUSG00000025582	Nptx1	neuronal pentraxin 1	protein_coding	18164	1.86738	0.175412	1.96267	0.0463312	1.55295	0.389203	1.63795	0.20562	0.0213022	0.00462528	0.0418209	-0.0902012	0.0148283	0.135463	-0.0537731	0.00912844	0.0829128
ENSMUSG00000023030	Slc11a2	solute carrier family 11 (proton-coupled divalent metal ion transporters) member 2	protein_coding	18174	-0.0167808	0.147905	0.150069	0.0604527	-0.526916	0.322058	-0.260155	0.130452	-0.173295	0.0255423	0.235906	-0.0964037	0.0150733	0.137736	-0.140249	0.021012	0.193167
ENSMUSG00000027852	Nras	neuroblastoma ras oncogene	protein_coding	18176	-0.369413	0.195185	-0.375701	0.14477	-1.2	0	-0.658805	0.238748	-0.152871	0.0223622	0.205863	-0.142908	0.0217012	0.199644	-0.0105875	0.00740164	0.0671115
ENSMUSG00000058440	Nrf1	nuclear respiratory factor 1	protein_coding	18181	-0.217341	0.247747	-0.0466546	0.0943656	-0.399741	0.379028	-0.327758	0.205289	0.146666	0.0305445	0.283562	0.0276767	0.00896379	0.0814038	-0.0103406	0.00671909	0.0608809
ENSMUSG00000041014	Nrg3	Pro-neuregulin-3 membrane-bound isoform Neuregulin-3	protein_coding	18183	-0.446402	0.136432	-0.269242	0.171546	-1.2	0	-0.632764	0.119898	-0.206636	0.0390884	0.366106	-0.0470411	0.0079552	0.0721709	-0.0923582	0.0157502	0.14402
ENSMUSG00000024109	Nrxn1	Neurexin-1	protein_coding	18189	2.53069	0.162019	2.6861	0.101734	2.2457	0.409179	2.37482	0.166041	0.0483178	0.00621613	0.0562951	-0.0170089	0.00282327	0.0254814	-0.0427413	0.00712406	0.0645766
ENSMUSG00000033768	Nrxn2	neurexin II	protein_coding	18190	1.42775	0.177845	1.58466	0.0728728	1.21017	0.338496	1.24432	0.224427	0.10971	0.0162294	0.148474	-0.0431124	0.00689883	0.0625208	-0.0685092	0.011645	0.10604
ENSMUSG00000066392	Nrxn3	Neurexin-3	protein_coding	18191	1.30966	0.169433	1.40079	0.0336556	1.02578	0.385129	1.15529	0.225205	0.0483197	0.00671279	0.0608234	-0.0177654	0.0048923	0.0442472	0.0221516	0.00627495	0.0568311
ENSMUSG00000021488	Nsd1	nuclear receptor-binding SET-domain protein 1	protein_coding	18193	0.846712	0.128579	0.946934	0.102582	0.498788	0.409741	0.690588	0.187657	-0.015173	0.00243558	0.0219738	-0.0194634	0.00306651	0.0276834	0.0109072	0.00319802	0.0288745
ENSMUSG00000034187	Nsf	Vesicle-fusing ATPase	protein_coding	18195	2.87012	0.115465	2.95545	0.216322	2.44388	0.370327	2.72632	0.174063	-0.089761	0.0157366	0.143894	-0.00711075	0.00563363	0.0509899	0.0401434	0.00904225	0.0821228
ENSMUSG00000029126	Nsg1	Neuronal vesicle trafficking-associated protein 1	protein_coding	18196	2.57742	0.171044	2.68295	0.0800541	2.25899	0.418908	2.41459	0.187272	0.0153523	0.0067325	0.0610032	-0.0269147	0.00690497	0.0625768	-0.00329606	0.00570833	0.0516699
ENSMUSG00000020297	Nsg2	neuron specific gene family member 2	protein_coding	18197	0.549227	0.0878914	0.667252	0.368493	0.0676498	0.384264	0.423014	0.281881	-0.14483	0.0201335	0.184925	0.00949703	0.0140537	0.128286	0.0230034	0.0188935	0.173316
ENSMUSG00000028245	Nsmaf	neutral sphingomyelinase (N-SMase) activation associated factor	protein_coding	18201	1.56068	0.176356	1.71094	0.107699	1.26964	0.458175	1.40929	0.175229	0.0437103	0.00791885	0.0718385	-0.0106139	0.00579052	0.0524182	-0.0323737	0.006729	0.0609713
ENSMUSG00000022681	Ntan1	Mus musculus N-terminal Asn amidase (Ntan1) transcript variant 3 mRNA.	protein_coding	18203	0.574161	0.152506	0.546519	0.135683	0.0896057	0.539434	0.387163	0.141513	-0.144949	0.0220457	0.202884	-0.0457399	0.00624598	0.0565671	0.110105	0.0177237	0.162391
ENSMUSG00000020902	Ntn1	Netrin-1	protein_coding	18208	-0.256738	0.185221	-0.093341	0.0330843	-0.549857	0.347053	-0.426348	0.137651	0.0387311	0.0113168	0.103017	-0.0306253	0.006203	0.0561755	-0.0604051	0.00962592	0.0874753
ENSMUSG00000036473	Tbc1d24	Netrin-3	protein_coding	18209	0.265743	0.190215	0.454552	0.170678	-0.0850535	0.344011	0.0849195	0.0908628	-0.0192563	0.0116835	0.106394	-0.0397681	0.0125919	0.114772	-0.094788	0.0143492	0.131023
ENSMUSG00000055254	Ntrk2	BDNF/NT-3 growth factors receptor	protein_coding	18212	1.17475	0.141661	1.31627	0.128162	0.775496	0.400157	1.08647	0.15096	-0.0661366	0.0505084	0.478757	0.0492866	0.00792814	0.0719234	0.0397347	0.00588094	0.0532415
ENSMUSG00000059146	Ntrk3	NT-3 growth factor receptor	protein_coding	18213	2.2135	0.235676	2.36275	0.0951211	1.92567	0.429344	2.03919	0.201653	0.0452335	0.0108473	0.0986966	-0.0302918	0.0117311	0.106833	-0.057157	0.0110637	0.100688
ENSMUSG00000020591	Ntsr2	Neurotensin receptor type 2	protein_coding	18217	0.0436904	0.130188	0.128666	0.123802	-1.2	0	-0.149982	0.207854	-0.613357	0.352612	4.90202	-0.0557642	0.0105247	0.0957301	-0.0129882	0.00925608	0.084083
ENSMUSG00000037887	Dusp8	Dual specificity protein phosphatase 8	protein_coding	18218	0.809532	0.173703	1.00763	0.115189	0.538398	0.261605	0.665642	0.211931	0.0608552	0.0124849	0.113785	-0.00190521	0.00485324	0.0438922	-0.0761349	0.0127835	0.116542
ENSMUSG00000030824	Nucb1	Nucleobindin-1	protein_coding	18220	0.45563	0.107866	0.545612	0.203138	0.132374	0.3151	0.300147	0.127456	0.0103585	0.0092358	0.0838971	-0.0103627	0.00559201	0.0506111	0.0212423	0.00781891	0.0709248
ENSMUSG00000028851	Nudc	Nuclear migration protein nudC	protein_coding	18221	0.876292	0.192475	1.03083	0.0811207	0.571051	0.338738	0.816473	0.290373	0.0299072	0.00736489	0.0667758	0.0771417	0.0121286	0.110498	0.0555788	0.0110769	0.100809
ENSMUSG00000021224	Numb	NUMB endocytic adaptor protein	protein_coding	18222	0.39815	0.169393	0.550585	0.0523108	0.196358	0.343368	0.260996	0.178204	0.130979	0.0205212	0.18856	0.00272998	0.00585522	0.0530073	-0.0194647	0.0071297	0.0646281
ENSMUSG00000063160	Numbl	Numb-like protein	protein_coding	18223	-0.414096	0.110245	-0.176569	0.07116	-0.653402	0.178434	-0.581704	0.226353	0.083169	0.0160023	0.146363	-0.0270966	0.00768411	0.0696925	-0.137098	0.0168058	0.153837
ENSMUSG00000026826	Nr4a2	Nuclear receptor subfamily 4 group A member 2	protein_coding	18227	-1.2	0	-0.916463	0.139257	-1.2	0	-1.2	0	-0.0264147	0.0326274	0.303551	-0.0141944	0.0313959	0.291722	-0.506022	0.101098	1.01222
ENSMUSG00000020844	Nxn	Nucleoredoxin	protein_coding	18230	-0.324909	0.162635	-0.187752	0.0964274	-0.564105	0.361002	-0.498002	0.186114	0.0908127	0.0126474	0.115285	-0.0360156	0.00769765	0.0698162	-0.043196	0.0125589	0.114467
ENSMUSG00000046178	Nxph1	Neurexophilin-1	protein_coding	18231	-0.835955	0.0704014	-0.738306	0.203997	-1.2	0	-1.2	0	-0.188166	0.0343319	0.319973	-0.0693637	0.00944157	0.0857841	-0.0437549	0.00939595	0.0853657
ENSMUSG00000030934	Oat	ornithine aminotransferase	protein_coding	18242	0.707448	0.178218	0.815842	0.0879343	0.357256	0.403078	0.558093	0.100158	-0.0138669	0.00486773	0.0440238	-0.00906977	0.00591933	0.0535912	0.0106116	0.00560903	0.050766
ENSMUSG00000035242	Oaz1	Mus musculus ornithine decarboxylase antizyme 1 (Oaz1) transcript variant 1 mRNA.	protein_coding	18245	2.20969	0.134254	2.30635	0.0895091	1.87888	0.368341	2.10287	0.170029	0.00218131	0.00685969	0.0621636	0.0324491	0.00507559	0.0459133	0.0628104	0.0104356	0.0949104
ENSMUSG00000040652	Oaz2	Mus musculus ornithine decarboxylase antizyme 2 (Oaz2) transcript variant 1 mRNA.	protein_coding	18247	1.12629	0.142576	1.24031	0.1733	0.743366	0.41675	0.937234	0.21327	-0.0483902	0.0072922	0.0661119	-0.0469672	0.00782453	0.0709762	-0.035339	0.00661447	0.0599266
ENSMUSG00000021638	Ocln	occludin	protein_coding	18260	-0.308833	0.218849	-0.204293	0.104867	-0.596423	0.417107	-0.380257	0.221269	0.0458843	0.0082894	0.0752282	0.0649327	0.011488	0.104594	0.0862832	0.0144269	0.131743
ENSMUSG00000011179	Odc1	ornithine decarboxylase structural 1	protein_coding	18263	-0.0157392	0.0770306	0.0999397	0.19472	-0.170024	0.411579	-0.191353	0.150514	0.175726	0.0561925	0.535843	-0.0349279	0.0074257	0.0673313	-0.0202128	0.00769796	0.0698191
ENSMUSG00000026790	Odf2	Mus musculus outer dense fiber of sperm tails 2 (Odf2) transcript variant 6 mRNA.	protein_coding	18286	1.7088	0.199151	1.83212	0.0777022	1.42893	0.394282	1.55329	0.172797	0.0530025	0.00736015	0.0667325	-0.0165801	0.00615481	0.0557363	-0.0106324	0.00367177	0.0331677
ENSMUSG00000020456	Ogdh	2-oxoglutarate dehydrogenase mitochondrial	protein_coding	18293	1.47292	0.152984	1.61792	0.109286	1.14214	0.366164	1.34069	0.189932	-0.000774448	0.00332888	0.03006	0.00822264	0.00587441	0.0531821	-0.0121475	0.00675192	0.0611804
ENSMUSG00000049612	Omg	oligodendrocyte myelin glycoprotein	protein_coding	18377	0.0968455	0.115492	0.270069	0.248236	-0.350303	0.493222	0.0471594	0.226018	-0.108136	0.0169722	0.155387	0.0858778	0.0138782	0.126662	0.0408862	0.0121417	0.110619
ENSMUSG00000027584	Oprl1	opioid receptor-like 1	protein_coding	18389	-1.02459	0.18296	-1.2	0	-1.2	0	-1.2	0	-0.080854	0.0191694	0.175896	0.106112	0.019946	0.183167	0.249208	0.0376427	0.352036
ENSMUSG00000036078	Sigmar1	Sigma non-opioid intracellular receptor 1	protein_coding	18391	-0.625848	0.164869	-0.446648	0.181884	-1.2	0	-0.80093	0.177343	0.0416536	0.0111229	0.101232	-0.0333043	0.00797865	0.0723854	-0.0763164	0.011592	0.105551
ENSMUSG00000026037	Orc2	Origin recognition complex subunit 2	protein_coding	18393	-0.120386	0.107822	-0.0682842	0.178108	-0.401106	0.482426	-0.340859	0.168697	0.0524163	0.00851973	0.0773365	-0.0776291	0.0127163	0.115921	-0.00160373	0.0105803	0.0962413
ENSMUSG00000015837	Sqstm1	Sequestosome-1	protein_coding	18412	2.5004	0.0984011	2.5894	0.0949668	2.13803	0.411984	2.35365	0.169469	-0.0279385	0.0053756	0.0486418	-0.0084271	0.00320706	0.0289564	0.03607	0.00588529	0.0532811
ENSMUSG00000025757	Hspa4l	Heat shock 70 kDa protein 4L	protein_coding	18415	1.35672	0.132514	1.52161	0.195871	0.989259	0.48794	1.2646	0.166395	-0.0371301	0.00871644	0.0791378	0.0502491	0.00708977	0.0642636	0.0112545	0.00622361	0.0563632
ENSMUSG00000037625	Cldn11	Claudin-11	protein_coding	18417	0.447904	0.177086	0.597923	0.133972	-0.185348	0.297245	0.363312	0.340539	-0.275771	0.0375764	0.351392	0.0457051	0.0181055	0.165954	0.0318777	0.0159959	0.146304
ENSMUSG00000040463	Mybbp1a	Myb-binding protein 1A	protein_coding	18432	-0.0253037	0.209578	0.0900618	0.100267	-0.242907	0.452347	-0.124108	0.200613	0.111164	0.014408	0.131567	0.0371488	0.0100865	0.0917037	0.0496537	0.00775133	0.070307
ENSMUSG00000029470	P2rx4	purinergic receptor P2X 4	protein_coding	18438	-0.397058	0.296456	-0.334462	0.111118	-0.731046	0.379022	-0.675782	0.118145	0.001912	0.0122957	0.112039	-0.128874	0.0197768	0.181583	-0.07025	0.0105482	0.0959455
ENSMUSG00000025130	P4hb	prolyl 4-hydroxylase beta polypeptide	protein_coding	18453	0.274517	0.163149	0.410916	0.159419	-0.0952304	0.398562	0.130027	0.200892	-0.0391936	0.00579541	0.0524627	-0.00541064	0.00540691	0.0489268	-0.0102031	0.00599436	0.0542746
ENSMUSG00000022283	Pabpc1	Polyadenylate-binding protein 1	protein_coding	18458	1.34928	0.137828	1.61667	0.0817958	1.14478	0.420241	1.25457	0.208278	0.128136	0.046898	0.44285	0.0427177	0.00533873	0.0483064	-0.0947759	0.0162797	0.148942
ENSMUSG00000020745	Pafah1b1	platelet-activating factor acetylhydrolase isoform 1b subunit 1	protein_coding	18472	2.21766	0.125395	2.33433	0.112976	1.85452	0.467482	2.09183	0.144428	-0.0292153	0.00659334	0.0597339	0.0140594	0.00431359	0.0389905	0.0253101	0.00497873	0.0450328
ENSMUSG00000003131	Pafah1b2	Platelet-activating factor acetylhydrolase IB subunit beta	protein_coding	18475	1.52867	0.0720232	1.61861	0.175399	1.16136	0.410758	1.37773	0.169611	-0.033448	0.00608277	0.05508	-0.0118057	0.00477744	0.0432034	0.0270299	0.00689012	0.0624413
ENSMUSG00000005447	Pafah1b3	Platelet-activating factor acetylhydrolase IB subunit gamma	protein_coding	18476	-1.03808	0.146696	-0.743921	0.0697739	-1.2	0	-0.844943	0.292499	-0.0175104	0.0129266	0.117863	0.297873	0.0497465	0.471157	0.158762	0.0238695	0.220079
ENSMUSG00000028691	Prdx1	Peroxiredoxin-1	protein_coding	18477	1.05956	0.0687196	1.21537	0.185056	0.566069	0.362466	0.936285	0.191445	-0.156708	0.0211045	0.194035	0.0149612	0.0103653	0.0942652	-0.00960816	0.0069333	0.0628353
ENSMUSG00000030774	Pak1	Mus musculus p21 protein (Cdc42/Rac)-activated kinase 1 (Pak1) transcript variant 3 mRNA.	protein_coding	18479	1.90724	0.14284	1.98567	0.11469	1.49304	0.398073	1.69252	0.177792	-0.0794095	0.0114571	0.104309	-0.0759461	0.0121572	0.110761	-0.0255418	0.00380856	0.0344081
ENSMUSG00000031284	Pak3	Serine/threonine-protein kinase PAK 3	protein_coding	18481	-0.574185	0.147439	-0.405878	0.508339	-1.2	0	-0.694617	0.336855	-0.147292	0.0225205	0.207355	0.015675	0.0246783	0.227725	-0.0201319	0.0262115	0.242253
ENSMUSG00000035863	Palm	Paralemmin-1	protein_coding	18483	0.288705	0.154085	0.440858	0.118694	-0.00732723	0.2459	0.12979	0.194516	0.0330556	0.0111752	0.101713	-0.0192447	0.00377423	0.0340968	-0.0399845	0.0090071	0.0818006
ENSMUSG00000026335	Pam	peptidylglycine alpha-amidating monooxygenase	protein_coding	18484	0.183451	0.199213	0.397116	0.358488	-0.20996	0.374239	0.0399289	0.234737	-0.05968	0.0175681	0.160941	-0.00830093	0.0177545	0.162678	-0.0804958	0.0211894	0.194833
ENSMUSG00000027168	Pax6	Paired box protein Pax-6	protein_coding	18508	0.936807	0.211659	1.03609	0.102997	0.725684	0.411116	0.809117	0.193045	0.120194	0.0221596	0.203956	0.00805523	0.0066153	0.0599342	0.0427172	0.011357	0.103387
ENSMUSG00000052534	Pbx1	Pre-B-cell leukemia transcription factor 1	protein_coding	18514	0.756386	0.114563	0.914161	0.116207	0.449057	0.460762	0.600521	0.209062	0.0282952	0.00566422	0.0512684	-0.0175248	0.00331199	0.029907	-0.0467916	0.00652824	0.0591403
ENSMUSG00000034673	Pbx2	pre B cell leukemia homeobox 2	protein_coding	18515	-0.333493	0.127482	-0.27681	0.0547596	-0.654294	0.314227	-0.400144	0.235565	0.00247573	0.00740145	0.0671098	0.0568947	0.00813892	0.0738514	0.14021	0.0200154	0.183818
ENSMUSG00000038718	Pbx3	Pre-B-cell leukemia transcription factor 3	protein_coding	18516	-0.296978	0.1481	-0.0807133	0.0874654	-0.555985	0.476907	-0.400832	0.123975	0.0697151	0.0123026	0.112102	0.0349163	0.00954648	0.0867464	-0.0495633	0.00738843	0.0669908
ENSMUSG00000031221	Igbp1	Immunoglobulin-binding protein 1	protein_coding	18518	-0.281045	0.0412026	-0.131561	0.16733	-0.565997	0.510985	-0.382742	0.100705	0.0428351	0.00973755	0.0884997	0.0359784	0.00909426	0.0825995	0.0188848	0.0068425	0.0620068
ENSMUSG00000000708	Kat2b	Histone acetyltransferase KAT2B	protein_coding	18519	0.415446	0.18682	0.645936	0.156636	0.1362	0.39936	0.361575	0.265039	0.0535475	0.00802546	0.0728135	0.0818114	0.0114286	0.104047	-0.0180446	0.0139664	0.127478
ENSMUSG00000056851	Pcbp2	Poly(rC)-binding protein 2	protein_coding	18521	1.02919	0.156757	1.17118	0.104204	0.717972	0.392365	0.896691	0.192692	0.0230688	0.00347135	0.031351	0.00689696	0.00338206	0.0305419	-0.00587565	0.0025796	0.0232764
ENSMUSG00000049100	Pcdh10	protocadherin 10	protein_coding	18526	-0.99779	0.151497	-0.804815	0.322798	-1.2	0	-1.2	0	-0.0019001	0.0138351	0.126263	0.0720387	0.0184787	0.169439	0.0136961	0.0184787	0.169439
ENSMUSG00000031592	Pcm1	pericentriolar material 1	protein_coding	18536	0.695522	0.148855	0.818046	0.132643	0.379824	0.431084	0.556331	0.206148	0.019652	0.00339268	0.0306381	-0.000130857	0.00293143	0.0264604	0.0059755	0.00310359	0.0280192
ENSMUSG00000019795	Pcmt1	protein-L-isoaspartate (D-aspartate) O-methyltransferase 1	protein_coding	18537	0.747978	0.089526	0.931188	0.139714	0.373147	0.505233	0.699008	0.22562	-0.0384996	0.00937497	0.0851732	0.0911836	0.0136813	0.124839	0.0380578	0.0070868	0.0642364
ENSMUSG00000027342	Pcna	proliferating cell nuclear antigen	protein_coding	18538	0.114651	0.194764	0.26589	0.086212	-0.226457	0.407179	0.0634336	0.246117	-0.00638654	0.00724271	0.06566	0.0839221	0.012507	0.113989	0.0622034	0.00963619	0.0875695
ENSMUSG00000001151	Pcnt	pericentrin	protein_coding	18541	-0.502684	0.230272	-0.433934	0.0925212	-1.2	0	-0.697252	0.20676	0.00676313	0.00781404	0.0708802	-0.0578855	0.00906142	0.0822985	0.00440905	0.00495502	0.0448172
ENSMUSG00000004630	Pcp2	Purkinje cell protein 2	protein_coding	18545	3.01277	0.182332	3.0816	0.0496333	2.65631	0.412951	2.7696	0.222223	-0.0178776	0.00741661	0.0672482	-0.100515	0.0130939	0.119409	-0.0381491	0.00955075	0.0867856
ENSMUSG00000090223	Pcp4	Calmodulin regulator protein PCP4	protein_coding	18546	3.07708	0.155854	3.15895	0.088531	2.71741	0.438823	2.92432	0.216492	-0.0205552	0.00564736	0.0511149	-0.0140481	0.00617017	0.0558763	0.0321652	0.00826936	0.0750448
ENSMUSG00000021587	Pcsk1	Neuroendocrine convertase 1	protein_coding	18548	-0.978162	0.103187	-1.2	0	-1.2	0	-1.2	0	-0.166047	0.0238854	0.220229	-0.0436548	0.0109089	0.0992629	-0.0112611	0.0173325	0.158744
ENSMUSG00000027419	Pcsk2	proprotein convertase subtilisin/kexin type 2	protein_coding	18549	0.727991	0.125518	0.80958	0.217425	0.246028	0.408348	0.535793	0.198658	-0.143835	0.0285719	0.26471	-0.0521397	0.00917634	0.0833519	-0.00209994	0.0101236	0.0920443
ENSMUSG00000030530	Furin	Furin	protein_coding	18550	-0.112294	0.214123	0.0317406	0.0988485	-0.338712	0.481016	-0.32216	0.277623	0.0990824	0.0142707	0.130295	-0.067916	0.0120207	0.109503	-0.0735778	0.015699	0.143545
ENSMUSG00000030513	Pcsk6	proprotein convertase subtilisin/kexin type 6	protein_coding	18553	0.42905	0.218605	0.560293	0.0113298	0.00392636	0.42128	0.218702	0.204936	-0.0866793	0.0114676	0.104405	-0.070802	0.0102585	0.0932831	-0.0682547	0.0107691	0.0979774
ENSMUSG00000035382	Pcsk7	Proprotein convertase subtilisin/kexin type 7	protein_coding	18554	-0.332821	0.251252	-0.0856495	0.0999823	-0.698306	0.284115	-0.564756	0.190398	-0.0267319	0.0113818	0.103615	-0.0854889	0.01346	0.122793	-0.201507	0.0336681	0.313571
ENSMUSG00000031065	Cdk16	Cyclin-dependent kinase 16	protein_coding	18555	1.72377	0.180652	1.89808	0.0183442	1.3689	0.309276	1.49873	0.251498	-0.0216786	0.00723413	0.0655816	-0.082015	0.0119684	0.10902	-0.126062	0.0170963	0.156543
ENSMUSG00000024892	Pcx	pyruvate carboxylase	protein_coding	18563	0.188262	0.137795	0.274196	0.0714583	-0.1408	0.405236	0.0613576	0.146695	0.00376728	0.00611268	0.0553525	0.014091	0.00336911	0.0304245	0.0535394	0.00832435	0.0755481
ENSMUSG00000014771	Pdcd2	programmed cell death 2	protein_coding	18567	-0.67558	0.0893716	-0.590358	0.112672	-1.2	0	-0.612973	0.347813	-0.0269047	0.0119701	0.109036	0.17456	0.0255535	0.236012	0.217311	0.0304865	0.283006
ENSMUSG00000024975	Pdcd4	Programmed cell death protein 4	protein_coding	18569	-0.0376011	0.21437	0.0743976	0.165336	-0.363225	0.400633	-0.236218	0.23575	0.0072809	0.00616182	0.0558002	-0.0568522	0.010716	0.0974885	-0.0438553	0.010278	0.093463
ENSMUSG00000021576	Pdcd6	Programmed cell death protein 6	protein_coding	18570	-0.13596	0.192325	-0.0977503	0.123123	-0.428925	0.392869	-0.273942	0.226132	0.0377936	0.00742089	0.0672873	-0.00187353	0.00588998	0.0533239	0.088379	0.0121447	0.110646
ENSMUSG00000032504	Pdcd6ip	Programmed cell death 6-interacting protein	protein_coding	18571	0.384354	0.180084	0.498221	0.0809993	0.00745662	0.434543	0.248151	0.250727	-0.047251	0.00956948	0.0869575	0.0038694	0.00800175	0.0725967	0.0167662	0.0106556	0.0969329
ENSMUSG00000025047	Pdcd11	programmed cell death 11	protein_coding	18572	-0.962428	0.0898403	-0.84414	0.0646892	-1.2	0	-1.2	0	0.0835463	0.0125583	0.114463	0.0231639	0.0057619	0.0521576	0.0320985	0.00658196	0.0596301
ENSMUSG00000022489	Pde1b	Calcium/calmodulin-dependent 3' 5'-cyclic nucleotide phosphodiesterase 1B	protein_coding	18574	-0.451131	0.0274624	-0.303671	0.348316	-1.2	0	-0.635285	0.143517	-0.145844	0.0207964	0.191143	-0.0453902	0.0129715	0.118278	-0.0520893	0.0191154	0.175392
ENSMUSG00000004347	Pde1c	phosphodiesterase 1C	protein_coding	18575	0.750701	0.159276	0.788526	0.0750494	0.522879	0.397604	0.629392	0.20523	0.10374	0.0203668	0.187112	0.00987906	0.00868428	0.0788432	0.106026	0.0155653	0.142303
ENSMUSG00000030671	Pde3b	phosphodiesterase 3B	protein_coding	18576	-0.221226	0.190147	0.0166761	0.0779172	-0.396049	0.474	-0.426822	0.220437	0.150972	0.0234653	0.216263	-0.0694036	0.0106343	0.0967372	-0.159196	0.0223779	0.206011
ENSMUSG00000032177	Pde4a	phosphodiesterase 4A cAMP specific	protein_coding	18577	-0.168729	0.0848498	-0.0232771	0.146858	-0.547047	0.37135	-0.34039	0.244005	-0.0446459	0.00690285	0.0625575	-0.0347181	0.00611675	0.0553895	-0.0479213	0.00786351	0.0713325
ENSMUSG00000028525	Pde4b	phosphodiesterase 4B cAMP specific	protein_coding	18578	1.26965	0.172691	1.33523	0.0497251	0.921482	0.489217	1.01817	0.177591	-0.0131089	0.00652642	0.0591237	-0.109209	0.0166137	0.15205	-0.0444218	0.00858328	0.0779183
ENSMUSG00000026239	Pde6d	Retinal rod rhodopsin-sensitive cGMP 3' 5'-cyclic phosphodiesterase subunit delta	protein_coding	18582	-0.465783	0.180961	-0.370681	0.133357	-0.672313	0.325875	-0.725648	0.268628	0.120749	0.0178943	0.163983	-0.117088	0.0163142	0.149263	-0.0836554	0.0150317	0.13735
ENSMUSG00000069094	Pde7a	High affinity cAMP-specific 3' 5'-cyclic phosphodiesterase 7A	protein_coding	18583	-0.0151655	0.0573341	0.111999	0.110458	-0.360895	0.46214	-0.355665	0.192401	-0.00928038	0.0071823	0.0651084	-0.193151	0.0270749	0.250455	-0.193362	0.0348165	0.324652
ENSMUSG00000041119	Pde9a	High affinity cGMP-specific 3' 5'-cyclic phosphodiesterase 9A	protein_coding	18585	0.205262	0.202134	0.348748	0.100635	-0.114021	0.403944	0.0627436	0.202907	0.00940873	0.0087109	0.0790871	0.000892692	0.0073023	0.0662042	-0.0146857	0.00577819	0.0523059
ENSMUSG00000025856	Pdgfa	platelet derived growth factor subunit A	protein_coding	18590	-0.709757	0.0901194	-0.676382	0.290907	-1.2	0	-0.766814	0.0710631	-0.0093418	0.0168196	0.153966	0.0717572	0.0115836	0.105474	0.16514	0.0244264	0.225342
ENSMUSG00000024620	Pdgfrb	platelet-derived growth factor receptor beta isoform 2	protein_coding	18596	-1.09389	0.153982	-0.952629	0.0865359	-1.2	0	-1.2	0	-0.0182008	0.00499534	0.0451838	-0.0354235	0.00749668	0.0679797	-0.0430467	0.00762032	0.0691095
ENSMUSG00000031299	Pdha1	pyruvate dehydrogenase E1 alpha 1	protein_coding	18597	1.02139	0.104212	1.15121	0.152526	0.663276	0.391377	0.928159	0.172876	-0.0260014	0.00584843	0.0529455	0.0443557	0.00708931	0.0642594	0.0456175	0.00635423	0.0575538
ENSMUSG00000038967	Pdk2	[Pyruvate dehydrogenase (acetyl-transferring)] kinase isozyme 2 mitochondrial	protein_coding	18604	1.40307	0.232136	1.58626	0.051304	1.11302	0.303966	1.20599	0.190837	0.0427261	0.00943796	0.085751	-0.0568906	0.00987148	0.0897291	-0.108372	0.0173036	0.158475
ENSMUSG00000022425	Enpp2	Ectonucleotide pyrophosphatase/phosphodiesterase family member 2	protein_coding	18606	1.34196	0.287248	1.72799	0.472238	0.782143	0.358058	1.69274	0.256777	-0.185649	0.0402541	0.377482	0.424549	0.0562403	0.536326	0.197643	0.0321355	0.298822
ENSMUSG00000024122	Pdpk1	3-phosphoinositide-dependent protein kinase 1	protein_coding	18607	1.12936	0.0824382	1.2825	0.0918452	0.784039	0.397189	1.01346	0.144306	-0.0139329	0.00583784	0.0528491	0.0214358	0.00548827	0.0496671	0.000573854	0.00256926	0.0231829
ENSMUSG00000013698	Pea15a	Mus musculus phosphoprotein enriched in astrocytes 15A (Pea15a) transcript variant 4 mRNA.	protein_coding	18611	2.33957	0.147851	2.42793	0.132672	1.95302	0.381734	2.17647	0.195547	-0.0533517	0.00869172	0.0789114	-0.0218649	0.00479706	0.0433817	0.0183815	0.00385085	0.0347917
ENSMUSG00000002265	Peg3	Paternally-expressed 3 protein	protein_coding	18616	2.11358	0.152776	2.17563	0.257727	1.80572	0.420965	1.97149	0.21034	0.0248252	0.00363098	0.0327979	-0.00196163	0.00410881	0.0371319	0.0619715	0.0116216	0.105824
ENSMUSG00000045573	Penk	Proenkephalin-A Synenkephalin Met-enkephalin PENK(114-133) PENK(143-184) Met-enkephalin-Arg-Ser-Leu Leu-enkephalin PENK(238-259) Met-enkephalin-Arg-Phe	protein_coding	18619	0.582798	0.147351	0.675934	0.141685	0.171754	0.407738	0.37276	0.111921	-0.0774647	0.0120922	0.110161	-0.065405	0.0097265	0.0883983	-0.0354709	0.00657128	0.0595328
ENSMUSG00000063931	Pepd	peptidase D	protein_coding	18624	-0.229125	0.207529	-0.101585	0.157738	-0.622158	0.475144	-0.347438	0.139791	-0.0566479	0.012016	0.109459	0.0254578	0.0101396	0.0921913	0.0198471	0.00876347	0.0795685
ENSMUSG00000020893	Per1	Period circadian protein homolog 1	protein_coding	18626	-0.0591759	0.269298	0.0949804	0.0793108	-0.544696	0.26	-0.211763	0.53549	-0.134353	0.0222941	0.205222	-0.0148117	0.0230369	0.212221	-0.0268148	0.0225716	0.207836
ENSMUSG00000028957	Per3	Period circadian protein homolog 3	protein_coding	18628	0.0146369	0.180604	-0.0360817	0.109021	-0.424622	0.455395	-0.237744	0.233263	-0.10442	0.0152411	0.139293	-0.110548	0.0187982	0.172425	0.0653708	0.00937321	0.0851571
ENSMUSG00000028102	Pex11b	Peroxisomal membrane protein 11B	protein_coding	18632	-0.0217114	0.155524	0.140825	0.137674	-0.387	0.506742	-0.193769	0.155711	-0.0277697	0.0101948	0.0926986	-0.0313062	0.00840902	0.076323	-0.067463	0.00806255	0.0731527
ENSMUSG00000027222	Pex16	Peroxisomal membrane protein PEX16	protein_coding	18633	-0.365196	0.251302	-0.173603	0.20937	-0.578561	0.31831	-0.589529	0.158374	0.111018	0.0169162	0.154865	-0.0906889	0.0137515	0.125489	-0.143859	0.0195819	0.179757
ENSMUSG00000020003	Pex7	Peroxisomal targeting signal 2 receptor	protein_coding	18634	-0.731144	0.252203	-0.605341	0.0894876	-1.2	0	-0.794144	0.303772	0.122139	0.0203977	0.187401	0.0694622	0.01713	0.156857	0.0736986	0.0131956	0.120348
ENSMUSG00000001128	Cfp	complement factor properdin	protein_coding	18636	-0.587892	0.0937438	-0.460608	0.150816	-1.2	0	-1.2	0	-0.120394	0.0161592	0.147821	-0.222659	0.0341949	0.31865	-0.219771	0.0336271	0.313175
ENSMUSG00000006412	Pfdn2	Prefoldin subunit 2	protein_coding	18637	-0.138842	0.203012	-0.0759282	0.106351	-0.46902	0.539469	-0.156759	0.0832874	0.00659392	0.0109791	0.0999085	0.128337	0.0180358	0.165303	0.183882	0.0302131	0.280389
ENSMUSG00000026409	Pfkfb2	6-phosphofructo-2-kinase/fructose-2 6-biphosphatase 2	protein_coding	18640	0.166407	0.179623	0.364548	0.120086	-0.177424	0.403267	0.0821125	0.182615	-0.00868704	0.0044874	0.0405687	0.0531654	0.00803307	0.0728831	-0.014655	0.00439134	0.0396964
ENSMUSG00000020277	Pfkl	ATP-dependent 6-phosphofructokinase liver type	protein_coding	18641	0.166224	0.164429	0.324192	0.11874	-0.197236	0.393951	0.0402859	0.122047	-0.0282142	0.00875198	0.0794633	0.0143206	0.00580731	0.0525711	-0.0134647	0.0063307	0.0573393
ENSMUSG00000033065	Pfkm	Mus musculus phosphofructokinase muscle (Pfkm) transcript variant 4 mRNA.	protein_coding	18642	1.87235	0.142082	1.95115	0.113439	1.51827	0.439286	1.71916	0.202587	-0.0219171	0.00480207	0.0434271	-0.0161235	0.00347593	0.0313925	0.0366638	0.00601345	0.0544485
ENSMUSG00000018293	Pfn1	profilin 1	protein_coding	18643	1.01969	0.0645638	1.10955	0.0852978	0.681267	0.405119	0.842852	0.183829	-0.00650656	0.00671272	0.0608228	-0.0355093	0.00770909	0.0699208	-0.00149664	0.00976358	0.0887386
ENSMUSG00000027805	Pfn2	Profilin-2	protein_coding	18645	1.46412	0.127703	1.61624	0.155866	1.0633	0.470229	1.37887	0.187262	-0.0653181	0.00905201	0.0822123	0.0536874	0.00897161	0.0814755	0.0319068	0.00771454	0.0699707
ENSMUSG00000028926	Cdk14	Cyclin-dependent kinase 14	protein_coding	18647	0.649508	0.0837961	0.758705	0.39698	0.25215	0.344049	0.602479	0.238918	-0.0664656	0.014556	0.132939	0.0821962	0.0155229	0.141909	0.106786	0.0233784	0.215442
ENSMUSG00000011752	Pgam1	Phosphoglycerate mutase 1	protein_coding	18648	2.00675	0.133661	2.12645	0.141258	1.62922	0.418628	1.87268	0.170507	-0.0420163	0.00672389	0.0609246	0.00454375	0.00401628	0.0362923	0.0152204	0.00424362	0.0383553
ENSMUSG00000062070	Pgk1	Phosphoglycerate kinase 1	protein_coding	18655	1.78677	0.0763173	1.88446	0.152108	1.38748	0.414783	1.68487	0.171915	-0.0650073	0.0110241	0.100323	0.0316499	0.00871514	0.0791258	0.0702199	0.0104759	0.0952813
ENSMUSG00000040584	Abcb1a	Multidrug resistance protein 1A	protein_coding	18671	-0.8501	0.109488	-0.7895	0.0533813	-1.2	0	-1.01447	0.146307	-0.0225685	0.0068003	0.0616217	-0.0243966	0.0081117	0.0736023	0.0479466	0.00840744	0.0763085
ENSMUSG00000038845	Phb	Prohibitin	protein_coding	18673	0.624284	0.144475	0.722733	0.124222	0.191447	0.503876	0.469394	0.180182	-0.0988816	0.0127067	0.115833	-0.0134839	0.00551593	0.0499187	0.0122397	0.00630101	0.0570687
ENSMUSG00000061904	Slc25a3	solute carrier family 25 (mitochondrial carrier phosphate carrier) member 3	protein_coding	18674	2.23993	0.131344	2.33045	0.13493	1.87947	0.410938	2.10325	0.217352	-0.0286611	0.003952	0.0357091	0.00256245	0.00363836	0.0328648	0.0388505	0.00649293	0.0588183
ENSMUSG00000038025	Phf2	Lysine-specific demethylase PHF2	protein_coding	18676	-0.138451	0.212946	0.0249072	0.0807792	-0.347759	0.389232	-0.272869	0.224006	0.121361	0.0162358	0.148534	0.0102898	0.00764957	0.0693769	-0.0285331	0.00575595	0.0521035
ENSMUSG00000034055	Phka1	Phosphorylase b kinase regulatory subunit alpha skeletal muscle isoform	protein_coding	18679	-0.361981	0.236379	-0.271697	0.115186	-1.2	0	-0.532272	0.127657	-0.174649	0.0326709	0.303969	-0.0309316	0.00845127	0.0767098	0.0101859	0.00417226	0.0377077
ENSMUSG00000025537	Phkg1	Phosphorylase b kinase gamma catalytic chain skeletal muscle/heart isoform	protein_coding	18682	-0.447521	0.10248	-0.307448	0.268655	-0.795129	0.335887	-0.647427	0.118893	-0.0142106	0.0090871	0.0825339	-0.0538262	0.0102438	0.0931481	-0.0600442	0.0210903	0.193902
ENSMUSG00000058388	Phtf1	Putative homeodomain transcription factor 1	protein_coding	18685	-0.277164	0.135757	-0.334703	0.239527	-1.2	0	-0.46051	0.222962	-0.162108	0.0273839	0.253394	-0.0439971	0.00764574	0.0693418	0.134091	0.0213145	0.196008
ENSMUSG00000068206	Pick1	protein interacting with C kinase 1	protein_coding	18693	0.389205	0.185617	0.426514	0.0314648	0.0141991	0.423843	0.224376	0.186511	-0.0381466	0.0060877	0.0551249	-0.0256172	0.00499488	0.0451796	0.0623861	0.00974479	0.0885662
ENSMUSG00000024145	Pigf	Phosphatidylinositol-glycan biosynthesis class F protein	protein_coding	18701	-0.803909	0.195095	-0.689606	0.152929	-1.2	0	-0.894329	0.208431	0.020341	0.0124205	0.11319	0.045515	0.00844115	0.0766171	0.063746	0.00891094	0.0809196
ENSMUSG00000030660	Pik3c2a	phosphatidylinositol-4-phosphate 3-kinase catalytic subunit type 2 alpha	protein_coding	18704	0.25756	0.145404	0.399342	0.121108	-0.0302315	0.370982	0.150439	0.142956	0.0433022	0.00627464	0.0568284	0.0349125	0.00495797	0.0448441	0.0204503	0.0051867	0.0469236
ENSMUSG00000027665	Pik3ca	Phosphatidylinositol 4 5-bisphosphate 3-kinase catalytic subunit alpha isoform	protein_coding	18706	0.328343	0.143195	0.436963	0.153646	-0.0191309	0.44424	0.125561	0.24134	-0.019068	0.00548531	0.0496401	-0.0660858	0.0099723	0.0906547	-0.0430079	0.00835226	0.0758035
ENSMUSG00000041417	Pik3r1	phosphoinositide-3-kinase regulatory subunit 1	protein_coding	18708	1.0101	0.135149	1.09497	0.202091	0.613246	0.336478	0.844211	0.169145	-0.0667062	0.00816281	0.0740699	-0.0281968	0.00511631	0.0462836	0.0172379	0.00766681	0.0695344
ENSMUSG00000031834	Pik3r2	Phosphatidylinositol 3-kinase regulatory subunit beta	protein_coding	18709	0.864112	0.13213	1.0436	0.0609371	0.62676	0.35191	0.687515	0.262634	0.0912428	0.0141546	0.129221	-0.0389553	0.00931598	0.0846322	-0.0854308	0.0134476	0.122678
ENSMUSG00000028698	Pik3r3	Phosphatidylinositol 3-kinase regulatory subunit gamma	protein_coding	18710	1.04297	0.118556	1.08683	0.0864448	0.710176	0.39036	0.901413	0.212764	-0.00168643	0.00316369	0.0285636	-0.00411515	0.00399074	0.0360605	0.0805149	0.0125712	0.114581
ENSMUSG00000025949	Pikfyve	phosphoinositide kinase FYVE type zinc finger containing	protein_coding	18711	0.179865	0.174146	0.273277	0.171574	-0.244315	0.414555	-0.030915	0.162485	-0.0878255	0.0117542	0.107046	-0.0710443	0.0106111	0.0965244	-0.0338306	0.00651221	0.0589941
ENSMUSG00000031155	Pim2	Serine/threonine-protein kinase pim-2	protein_coding	18715	-0.481875	0.102451	-0.356212	0.137783	-1.2	0	-0.719161	0.311752	-0.052361	0.00756142	0.0685713	-0.090651	0.0147961	0.135165	-0.0934849	0.0132824	0.12115
ENSMUSG00000034902	Pip5k1c	Phosphatidylinositol 4-phosphate 5-kinase type-1 gamma	protein_coding	18717	1.41294	0.207507	1.54085	0.0231509	1.13396	0.351741	1.20202	0.230063	0.0506679	0.00954242	0.0867092	-0.0729513	0.00962468	0.0874639	-0.0670909	0.0107707	0.0979914
ENSMUSG00000026737	Pip4k2a	Phosphatidylinositol 5-phosphate 4-kinase type-2 alpha	protein_coding	18718	-0.391278	0.0866015	-0.231962	0.195603	-1.2	0	-0.476527	0.235067	-0.170816	0.0259042	0.239338	0.0521101	0.0129682	0.118247	0.0263611	0.012308	0.112152
ENSMUSG00000024867	Pip5k1b	Phosphatidylinositol 4-phosphate 5-kinase type-1 beta	protein_coding	18719	0.319643	0.273489	0.39813	0.099315	-0.0353279	0.393179	0.137708	0.179522	-0.0203983	0.0104516	0.0950577	-0.0407996	0.0109562	0.0996985	0.00566852	0.00550399	0.0498101
ENSMUSG00000028126	Pip5k1a	Phosphatidylinositol 4-phosphate 5-kinase type-1 alpha	protein_coding	18720	-0.293305	0.12687	-0.240026	0.0940284	-0.652724	0.450973	-0.476311	0.146357	-0.0223106	0.00729598	0.0661465	-0.0428625	0.00706954	0.0640788	0.0349756	0.00812925	0.0737629
ENSMUSG00000017781	Pitpna	phosphatidylinositol transfer protein alpha	protein_coding	18738	1.19994	0.0962694	1.33855	0.113644	0.807213	0.387034	1.0354	0.166698	-0.0613182	0.0094018	0.0854193	-0.0234124	0.00641109	0.0580722	-0.0320855	0.00718203	0.0651059
ENSMUSG00000024851	Pitpnm1	Membrane-associated phosphatidylinositol transfer protein 1	protein_coding	18739	1.71027	0.196329	1.83105	0.0291625	1.40142	0.369758	1.52804	0.176326	0.0227026	0.00668224	0.0605448	-0.0426774	0.0071575	0.0648819	-0.032264	0.0074022	0.0671166
ENSMUSG00000032294	Pkm	Pyruvate kinase PKM	protein_coding	18746	3.09949	0.119082	3.16147	0.154275	2.69148	0.407602	2.94639	0.185046	-0.0738108	0.0150139	0.137184	-0.0135924	0.00374114	0.0337967	0.0532958	0.00705736	0.0639677
ENSMUSG00000005469	Prkaca	protein kinase cAMP dependent catalytic alpha	protein_coding	18747	0.927688	0.109751	1.08568	0.184479	0.548239	0.353763	0.806254	0.173156	-0.0459267	0.0072978	0.066163	0.0179886	0.00739235	0.0670267	-0.00961321	0.0102565	0.0932648
ENSMUSG00000005034	Prkacb	protein kinase cAMP dependent catalytic beta	protein_coding	18749	1.34936	0.0927786	1.45381	0.198671	0.936833	0.49668	1.19279	0.148416	-0.0725583	0.0121304	0.110514	-0.0170691	0.00531052	0.0480498	0.0073812	0.00827074	0.0750574
ENSMUSG00000050965	Prkca	protein kinase C alpha	protein_coding	18750	0.51965	0.163637	0.692487	0.107575	0.16	0.469929	0.327621	0.22248	-0.0239708	0.00646459	0.0585599	-0.0514631	0.00826941	0.0750452	-0.0947238	0.0143049	0.130612
ENSMUSG00000052889	Prkcb	protein kinase C beta	protein_coding	18751	2.23891	0.198994	2.3572	0.172027	1.89519	0.424261	2.04901	0.16099	-0.0100917	0.00700635	0.0635021	-0.0491061	0.00803857	0.0729334	-0.0426224	0.00736184	0.0667479
ENSMUSG00000078816	Prkcg	protein kinase C gamma	protein_coding	18752	1.60312	0.192639	1.74651	0.0222621	1.26853	0.391464	1.36758	0.19366	-0.00464225	0.009002	0.081754	-0.0937574	0.0141016	0.12873	-0.108478	0.0175331	0.160614
ENSMUSG00000021948	Prkcd	protein kinase C delta	protein_coding	18753	0.29965	0.209154	0.478595	0.0996104	-0.00564288	0.42278	0.136134	0.143849	0.028614	0.00868604	0.0788594	-0.0256934	0.00757311	0.0686781	-0.0702672	0.0107917	0.0981846
ENSMUSG00000045038	Prkce	protein kinase C epsilon	protein_coding	18754	1.08578	0.150135	1.31052	0.0694255	0.836126	0.374284	1.00777	0.234087	0.0833615	0.0167561	0.153375	0.0577742	0.0089791	0.0815441	-0.0332699	0.0080544	0.0730782
ENSMUSG00000037643	Prkci	protein kinase C iota	protein_coding	18759	-0.0981871	0.15885	0.0276609	0.126312	-0.384047	0.403242	-0.229486	0.219044	0.0474625	0.00808346	0.073344	0.00156553	0.00520282	0.0470703	0.00773332	0.0064414	0.0583485
ENSMUSG00000029053	Prkcz	protein kinase C zeta	protein_coding	18762	1.42554	0.204062	1.5104	0.107633	1.08273	0.419376	1.25482	0.225397	-0.0097941	0.00584134	0.0528809	-0.0315669	0.00693565	0.0628568	0.0121595	0.00562367	0.0508992
ENSMUSG00000032855	Pkd1	Polycystin-1	protein_coding	18763	0.699335	0.179446	0.75839	0.139331	0.384711	0.405944	0.489034	0.18839	0.0195035	0.00625786	0.0566754	-0.0683897	0.00962139	0.0874337	-5.4563e-05	0.00344045	0.0310709
ENSMUSG00000034462	Pkd2	Polycystin-2	protein_coding	18764	-0.0798158	0.158603	0.0370395	0.0842794	-0.368762	0.378365	-0.246574	0.165651	0.0447109	0.00695448	0.0630287	-0.0286359	0.00592298	0.0536245	-0.015149	0.00660949	0.0598812
ENSMUSG00000027499	Pkia	cAMP-dependent protein kinase inhibitor alpha	protein_coding	18767	0.970958	0.17313	1.11217	0.181689	0.677449	0.477036	0.831598	0.105559	0.0426479	0.0072579	0.0657987	-0.00389624	0.00571736	0.0517521	-0.00938429	0.00608893	0.0551361
ENSMUSG00000019876	Pkib	cAMP-dependent protein kinase inhibitor beta	protein_coding	18768	0.384369	0.171267	0.614155	0.0970296	0.185615	0.484077	0.272326	0.23567	0.134614	0.0182645	0.167439	0.0294564	0.0088516	0.0803758	-0.0680532	0.0105611	0.0960647
ENSMUSG00000035268	Pkig	cAMP-dependent protein kinase inhibitor gamma	protein_coding	18769	-0.176893	0.153297	-0.0730406	0.102251	-0.483171	0.418215	-0.43301	0.223016	0.0275974	0.00959391	0.0871816	-0.115896	0.0182956	0.167729	-0.0855841	0.0123359	0.11241
ENSMUSG00000006705	Pknox1	Homeobox protein PKNOX1	protein_coding	18771	-0.658228	0.26866	-0.509724	0.118915	-1.2	0	-0.814589	0.27877	0.0122628	0.0110173	0.10026	-0.014071	0.0111371	0.101363	-0.0277479	0.0100645	0.091501
ENSMUSG00000025903	Lypla1	Acyl-protein thioesterase 1	protein_coding	18777	-0.126951	0.148657	-0.0154673	0.133193	-0.601238	0.360532	-0.389101	0.173198	-0.138874	0.0281608	0.260791	-0.119816	0.024302	0.224166	-0.104124	0.0183963	0.16867
ENSMUSG00000028577	Plaa	Phospholipase A-2-activating protein	protein_coding	18786	0.0212419	0.144497	0.119559	0.145336	-0.333301	0.512178	-0.161172	0.172861	-0.0181879	0.00821088	0.0745097	-0.0433129	0.00750359	0.0680429	-0.0126104	0.00530852	0.0480317
ENSMUSG00000021111	Papola	Poly(A) polymerase alpha	protein_coding	18789	1.13782	0.1624	1.35402	0.144424	0.812913	0.476487	0.997883	0.164447	0.0078188	0.00604773	0.0547607	0.000692828	0.0036881	0.0333157	-0.0870948	0.013463	0.12282
ENSMUSG00000031538	Plat	Tissue-type plasminogen activator Tissue-type plasminogen activator chain A Tissue-type plasminogen activator chain B	protein_coding	18791	0.119184	0.134837	0.25809	0.109133	-0.148074	0.240419	-0.0623461	0.177925	0.0660864	0.012238	0.111507	-0.0439321	0.00798373	0.0724318	-0.0503881	0.0109271	0.0994306
ENSMUSG00000051177	Plcb1	1-phosphatidylinositol 4 5-bisphosphate phosphodiesterase beta-1	protein_coding	18795	0.320345	0.138056	0.445803	0.0799713	-0.04347	0.470638	0.19263	0.13019	-0.0282251	0.00705229	0.0639214	0.0100764	0.00575842	0.0521259	0.0151336	0.00505011	0.0456816
ENSMUSG00000024960	Plcb3	phospholipase C beta 3	protein_coding	18797	-0.494834	0.14937	-0.277199	0.139357	-0.682334	0.32857	-0.508809	0.165958	0.140071	0.0220072	0.202522	0.125786	0.0263089	0.243178	0.0391423	0.0143717	0.131232
ENSMUSG00000039943	Plcb4	phospholipase C beta 4	protein_coding	18798	1.77709	0.181731	1.94978	0.113865	1.42798	0.387892	1.64578	0.20002	-0.0135353	0.00363856	0.0328667	0.00732313	0.00553823	0.0501217	-0.032727	0.00571732	0.0517518
ENSMUSG00000026173	Plcd4	phospholipase C delta 4	protein_coding	18802	-0.660761	0.144809	-0.571235	0.320672	-1.2	0	-0.852371	0.103868	-0.0767717	0.0129101	0.117711	-0.0473664	0.00843799	0.0765882	-0.0136505	0.0141446	0.129128
ENSMUSG00000016933	Plcg1	1-phosphatidylinositol 4 5-bisphosphate phosphodiesterase gamma-1	protein_coding	18803	0.28538	0.21765	0.35332	0.0619514	-0.0374089	0.429834	0.0579351	0.110449	0.0115961	0.0085572	0.0776795	-0.0774792	0.0115508	0.105172	-0.0238671	0.00748789	0.0678994
ENSMUSG00000003363	Pld3	Phospholipase D3	protein_coding	18807	0.279854	0.139485	0.408884	0.393043	-0.101868	0.447859	0.250292	0.232068	-0.0477475	0.00734946	0.0666348	0.105792	0.0164941	0.150936	0.101016	0.0227132	0.20917
ENSMUSG00000022565	Plec	plectin	protein_coding	18810	0.250335	0.168832	0.184668	0.0730436	0.43138	0.408661	-0.00592292	0.255928	0.455246	0.0866731	0.854085	-0.118967	0.0166836	0.1527	0.0786923	0.0111642	0.101613
ENSMUSG00000025364	Pa2g4	Proliferation-associated protein 2G4	protein_coding	18813	0.390805	0.215845	0.519161	0.0880266	0.134714	0.410538	0.218294	0.119557	0.0764788	0.0107791	0.0980691	-0.0271544	0.00761566	0.069067	-0.0315538	0.00579723	0.0524793
ENSMUSG00000019055	Plod1	Procollagen-lysine 2-oxoglutarate 5-dioxygenase 1	protein_coding	18822	-0.758899	0.206912	-0.821962	0.235497	-1.2	0	-1.2	0	-0.231216	0.0376494	0.352101	-0.0994563	0.0152527	0.1394	0.0746758	0.0160163	0.146493
ENSMUSG00000031425	Plp1	proteolipid protein (myelin) 1	protein_coding	18823	2.97804	0.153093	3.12662	0.198295	2.28136	0.258976	2.87293	0.317789	-0.33525	0.0559718	0.533614	0.0334884	0.0182553	0.167353	0.0157655	0.0166204	0.152112
ENSMUSG00000017754	Pltp	phospholipid transfer protein	protein_coding	18830	0.8755	0.102957	1.04924	0.0437561	0.550381	0.393864	0.822342	0.175258	0.0102202	0.00486898	0.0440352	0.0865568	0.0116414	0.106007	0.0427149	0.00627255	0.0568093
ENSMUSG00000030084	Plxna1	Plexin-A1	protein_coding	18844	1.23502	0.179582	1.33173	0.05747	0.876192	0.335078	1.03644	0.25729	-0.0283995	0.00789627	0.071632	-0.0564666	0.00936767	0.0851063	-0.0240211	0.00999587	0.0908712
ENSMUSG00000026640	Plxna2	Plexin-A2	protein_coding	18845	-0.0720699	0.164005	0.0402119	0.0768278	-0.425785	0.434148	-0.235208	0.23515	-0.0210986	0.00708082	0.0641819	-0.0191233	0.00908876	0.0825492	-0.00713913	0.00709294	0.0642924
ENSMUSG00000031398	Plxna3	plexin A3	protein_coding	18846	0.306531	0.256561	0.513263	0.114309	0.020761	0.572321	0.155606	0.190245	0.0458022	0.0136034	0.124119	-0.0154465	0.0132416	0.120773	-0.0863084	0.0141995	0.129637
ENSMUSG00000036986	Pml	Protein PML	protein_coding	18854	-0.992216	0.1571	-0.870991	0.0799934	-1.2	0	-1.2	0	0.0111903	0.00970611	0.0882111	-0.0298585	0.00654848	0.0593248	-0.0276018	0.00750454	0.0680516
ENSMUSG00000018217	Pmp22	peripheral myelin protein 22 isoform 2	protein_coding	18858	-0.346881	0.133734	-0.0151565	0.133835	-0.513661	0.438144	-0.268983	0.267748	0.161678	0.0221113	0.203501	0.2105	0.0408612	0.383418	0.0175783	0.0105896	0.096326
ENSMUSG00000079109	Pms2	PMS1 homolog2 mismatch repair system component	protein_coding	18861	-0.515697	0.307008	-0.32454	0.175099	-0.745142	0.406761	-0.572075	0.235954	0.0912242	0.0173752	0.159142	0.0752016	0.015895	0.145366	0.01737	0.0103275	0.093917
ENSMUSG00000056612	Ppp1r14b	Protein phosphatase 1 regulatory subunit 14B	protein_coding	18938	-0.577851	0.176942	-0.403365	0.123065	-1.2	0	-0.663207	0.260739	-0.059085	0.0116231	0.105838	0.0506317	0.0108859	0.0990509	0.00266171	0.0151216	0.138184
ENSMUSG00000020994	Pnn	pinin	protein_coding	18949	0.00553921	0.196622	0.111392	0.128325	-0.31425	0.448363	-0.13852	0.250079	0.0137726	0.00615437	0.0557323	-0.0070093	0.00625388	0.0566391	0.0202135	0.00613814	0.0555844
ENSMUSG00000072214	2018-09-05	Septin-5	protein_coding	18951	0.965271	0.192046	1.11479	0.14029	0.626827	0.447035	0.830195	0.225132	-0.00374116	0.0064348	0.0582883	0.00465408	0.00570262	0.051618	-0.0139097	0.00771367	0.0699627
ENSMUSG00000020486	2018-09-04	Septin-4	protein_coding	18952	2.44364	0.191709	2.54412	0.107571	1.95222	0.391663	2.27295	0.18335	-0.15098	0.0262614	0.242727	-0.0321096	0.00608453	0.055096	-0.00308537	0.00204087	0.0184054
ENSMUSG00000006678	Pola1	polymerase (DNA directed) alpha 1	protein_coding	18968	-0.481777	0.377976	-0.341622	0.0423377	-1.2	0	-0.755501	0.195617	0.0422031	0.0188273	0.172697	-0.128971	0.0227595	0.209606	-0.139483	0.0221969	0.204307
ENSMUSG00000031536	Polb	polymerase (DNA directed) beta	protein_coding	18970	0.629129	0.171314	0.711509	0.135621	0.243774	0.416145	0.455217	0.169563	-0.0483071	0.0076767	0.0696248	-0.0314449	0.00557764	0.0504803	0.00977929	0.00392395	0.0354547
ENSMUSG00000038644	Pold1	polymerase (DNA directed) delta 1 catalytic subunit	protein_coding	18971	-0.944678	0.21513	-0.889061	0.249753	-1.2	0	-1.2	0	-0.0794785	0.0146558	0.133864	-0.183559	0.0260018	0.240264	-0.103169	0.0143688	0.131204
ENSMUSG00000020471	Pold2	polymerase (DNA directed) delta 2 regulatory subunit	protein_coding	18972	-0.986738	0.227916	-0.900238	0.0963603	-1.2	0	-1.2	0	0.118386	0.0180858	0.16577	0.0224212	0.0119613	0.108955	0.0596278	0.01455	0.132884
ENSMUSG00000039176	Polg	polymerase (DNA directed) gamma	protein_coding	18975	0.701031	0.2243	0.870284	0.0647641	0.40986	0.473936	0.601207	0.148009	0.0449702	0.0118048	0.107512	0.0379465	0.0120235	0.109528	0.00314683	0.0104671	0.0952007
ENSMUSG00000031601	Cnot7	CCR4-NOT transcription complex subunit 7	protein_coding	18983	1.09345	0.216505	1.21875	0.134791	0.593407	0.438025	0.863455	0.202474	-0.1602	0.0225773	0.207889	-0.0905529	0.0120412	0.109692	-0.0838487	0.0123268	0.112326
ENSMUSG00000005514	Por	P450 (cytochrome) oxidoreductase	protein_coding	18984	-0.170305	0.130527	0.0529673	0.215565	-0.518588	0.381761	-0.262027	0.307022	-0.0166258	0.00514094	0.0465076	0.0418136	0.00948153	0.0861506	-0.0487398	0.012644	0.115253
ENSMUSG00000026565	Pou2f1	POU domain class 2 transcription factor 1	protein_coding	18986	0.0422684	0.196587	0.13203	0.0384421	-0.124013	0.423816	-0.152748	0.190542	0.164085	0.0229147	0.211069	-0.054205	0.012996	0.118504	-0.0152611	0.0100802	0.0916458
ENSMUSG00000009739	Pou6f1	POU domain class 6 transcription factor 1	protein_coding	19009	0.384806	0.11551	0.600605	0.122243	0.0994847	0.365712	0.235775	0.202805	0.0478184	0.00734795	0.0666211	-0.0115681	0.00418375	0.037812	-0.091932	0.0133324	0.121613
ENSMUSG00000021759	Plpp1	Phospholipid phosphatase 1	protein_coding	19012	-0.998854	0.063354	-0.876918	0.2746	-1.2	0	-1.2	0	-0.112675	0.0162985	0.149117	0.0755854	0.0150324	0.137356	0.0800792	0.0156517	0.143105
ENSMUSG00000018160	Med1	Mediator of RNA polymerase II transcription subunit 1	protein_coding	19014	0.134526	0.309499	0.300655	0.0152074	-0.202523	0.46603	-0.0612199	0.172502	-0.00440496	0.0130545	0.119045	-0.0564195	0.0133384	0.121668	-0.0877403	0.0135808	0.12391
ENSMUSG00000002250	Ppard	Peroxisome proliferator-activated receptor delta	protein_coding	19015	-0.84263	0.155918	-0.658609	0.181242	-1.2	0	-1.02304	0.15186	0.0238765	0.00879584	0.079865	-0.0437635	0.007615	0.0690609	-0.0904863	0.0170894	0.156479
ENSMUSG00000017760	Ctsa	cathepsin A	protein_coding	19025	0.76023	0.221033	0.723014	0.0600375	0.30913	0.365152	0.531678	0.165778	-0.112257	0.0174715	0.16004	-0.0821636	0.0135858	0.123956	0.0763417	0.0118582	0.108004
ENSMUSG00000020570	Sypl	synaptophysin-like protein	protein_coding	19027	-0.0994037	0.135206	-0.00263063	0.180326	-0.456656	0.416309	-0.205542	0.165813	-0.01994	0.00905657	0.0822541	0.0285071	0.00860815	0.078146	0.0653502	0.0102512	0.0932161
ENSMUSG00000032383	Ppib	peptidylprolyl isomerase B	protein_coding	19035	1.17539	0.129459	1.29444	0.184402	0.805738	0.376313	1.03542	0.164746	-0.0356532	0.0056203	0.0508686	0.000882738	0.00400668	0.0362052	0.00949842	0.00539427	0.0488118
ENSMUSG00000021096	Ppm1a	protein phosphatase 1A magnesium dependent alpha isoform	protein_coding	19042	0.74222	0.160171	0.910875	0.179348	0.413706	0.376235	0.608921	0.21526	0.00324305	0.0024838	0.0224098	0.00542052	0.00384477	0.0347365	-0.0351452	0.00850851	0.0772337
ENSMUSG00000061130	Ppm1b	protein phosphatase 1B magnesium dependent beta isoform	protein_coding	19043	1.23799	0.182298	1.36488	0.0889619	0.957017	0.383505	1.07914	0.16357	0.0499512	0.00754409	0.0684129	-0.0179683	0.00412404	0.03727	-0.0163414	0.00301735	0.0272384
ENSMUSG00000062729	Ppox	Protoporphyrinogen oxidase	protein_coding	19044	-0.0220161	0.166513	0.0882356	0.182983	-0.342462	0.347929	-0.126712	0.18526	0.00777261	0.00850192	0.0771734	0.0317426	0.00934424	0.0848914	0.046879	0.00835915	0.0758665
ENSMUSG00000040385	Ppp1ca	protein phosphatase 1 catalytic subunit alpha isoform	protein_coding	19045	1.31185	0.150496	1.43564	0.0875201	0.948506	0.423787	1.13956	0.180224	-0.0289718	0.00550539	0.0498228	-0.0318269	0.00437925	0.0395867	-0.0284337	0.00390714	0.0353022
ENSMUSG00000014956	Ppp1cb	Serine/threonine-protein phosphatase PP1-beta catalytic subunit	protein_coding	19046	1.48645	0.166564	1.63894	0.161982	1.16726	0.429128	1.38291	0.176457	0.0126327	0.00434562	0.0392813	0.0364571	0.00592179	0.0536136	0.0125559	0.00454126	0.0410578
ENSMUSG00000004455	Ppp1cc	Serine/threonine-protein phosphatase PP1-gamma catalytic subunit	protein_coding	19047	2.04639	0.179947	2.20014	0.0946526	1.78349	0.432045	1.92983	0.192571	0.0702451	0.0118196	0.107649	0.0183679	0.0057174	0.0517525	0.00242655	0.00748793	0.0678998
ENSMUSG00000061718	Ppp1r1b	Protein phosphatase 1 regulatory subunit 1B	protein_coding	19049	0.895894	0.13611	0.986338	0.0948417	0.432014	0.322592	0.706974	0.251492	-0.125721	0.0210633	0.193648	-0.0482279	0.00867677	0.0787744	-0.0128841	0.00748573	0.0678797
ENSMUSG00000002930	Ppp1r17	Protein phosphatase 1 regulatory subunit 17	protein_coding	19051	1.19534	0.148252	1.29237	0.0915295	0.829421	0.459522	0.952996	0.187001	-0.0321925	0.00657551	0.0595713	-0.100234	0.0155558	0.142214	-0.0690651	0.0109767	0.0998869
ENSMUSG00000020349	Ppp2ca	Serine/threonine-protein phosphatase 2A catalytic subunit alpha isoform	protein_coding	19052	0.806432	0.115087	0.940263	0.134322	0.45074	0.471669	0.704978	0.167771	-0.0199692	0.00622088	0.0563384	0.0363379	0.00525744	0.0475671	0.0329894	0.00493455	0.0446312
ENSMUSG00000009630	Ppp2cb	Serine/threonine-protein phosphatase 2A catalytic subunit beta isoform	protein_coding	19053	0.131174	0.21362	0.272057	0.0537252	-0.158712	0.392345	-0.000350054	0.210111	0.0396739	0.00781441	0.0708836	0.00924049	0.00708621	0.064231	-0.00445931	0.00783622	0.071083
ENSMUSG00000093803	Ppp2r3d	serine/threonine-protein phosphatase 2A regulatory subunit B'' subunit delta isoform 2	protein_coding	19054	-0.0817073	0.220212	0.0423969	0.181871	-0.332173	0.353063	-0.197576	0.176591	0.0835544	0.0124671	0.11362	0.0259554	0.00855047	0.0776179	0.0290215	0.0080794	0.0733068
ENSMUSG00000028161	Ppp3ca	protein phosphatase 3 catalytic subunit alpha isoform	protein_coding	19055	2.19195	0.164537	2.4093	0.0731262	1.89524	0.36281	2.06541	0.231866	0.0358285	0.00554518	0.0501849	0.012383	0.00516544	0.0467304	-0.0754939	0.0104303	0.0948618
ENSMUSG00000021816	Ppp3cb	protein phosphatase 3 catalytic subunit beta isoform	protein_coding	19056	1.10721	0.13479	1.35141	0.0463317	0.8598	0.425251	1.02325	0.127568	0.0844605	0.0130048	0.118585	0.0549126	0.00779268	0.0706849	-0.0552609	0.00831603	0.0754719
ENSMUSG00000022092	Ppp3cc	protein phosphatase 3 catalytic subunit gamma isoform	protein_coding	19057	-0.793281	0.119521	-0.687823	0.209308	-1.2	0	-1.2	0	0.022111	0.00756369	0.0685921	-0.136558	0.0206807	0.190057	-0.112384	0.0158507	0.144954
ENSMUSG00000033953	Ppp3r1	protein phosphatase 3 regulatory subunit B alpha isoform (calcineurin B type I)	protein_coding	19058	1.36331	0.0960661	1.52245	0.219487	0.994072	0.447735	1.26071	0.176837	-0.0385365	0.00711108	0.0644581	0.0356645	0.00611499	0.0553736	0.00610143	0.00808803	0.0733858
ENSMUSG00000003099	Ppp5c	Serine/threonine-protein phosphatase 5	protein_coding	19060	0.868889	0.17204	0.95616	0.0690968	0.585488	0.403567	0.74562	0.285595	0.0473053	0.00668823	0.0605993	0.0130422	0.00874449	0.0793947	0.0523672	0.010269	0.0933799
ENSMUSG00000006127	Inpp5k	inositol polyphosphate 5-phosphatase K	protein_coding	19062	0.385672	0.149492	0.471824	0.182933	0.0734479	0.414458	0.175305	0.176309	0.0205969	0.00893619	0.0811509	-0.0714694	0.0109776	0.0998949	-0.0285576	0.0079857	0.0724498
ENSMUSG00000028657	Ppt1	palmitoyl-protein thioesterase 1	protein_coding	19063	0.841994	0.178078	0.956287	0.135651	0.46298	0.469059	0.735287	0.179032	-0.0401122	0.00831049	0.0754212	0.0322456	0.00495791	0.0448435	0.0504995	0.0067781	0.0614192
ENSMUSG00000040667	Nup88	nucleoporin 88	protein_coding	19069	0.518667	0.215668	0.718687	0.0481118	0.226373	0.452345	0.441783	0.248851	0.0433551	0.0109916	0.100024	0.0574397	0.0106094	0.0965087	-0.00758612	0.00677908	0.0614281
ENSMUSG00000025979	Mob4	MOB-like protein phocein	protein_coding	19070	0.29791	0.0239563	0.511988	0.135111	-0.0542389	0.423847	0.197796	0.195359	-0.0151207	0.0117602	0.107101	0.0425758	0.0119008	0.108397	-0.0429817	0.00731159	0.066289
ENSMUSG00000025395	Prim1	DNA primase p49 subunit	protein_coding	19075	-0.904618	0.125911	-0.732022	0.285511	-1.2	0	-1.02027	0.0993366	-0.0279642	0.00909818	0.0826354	0.0252083	0.0106923	0.0972709	-0.0189398	0.0137104	0.125109
ENSMUSG00000026134	Prim2	DNA primase large subunit	protein_coding	19076	1.52532	0.290745	1.71393	0.0103931	1.06728	0.268826	1.40878	0.132829	-0.122902	0.024456	0.225622	0.0216876	0.0212429	0.195336	-0.0292447	0.015282	0.139673
ENSMUSG00000029513	Prkab1	protein kinase AMP-activated beta 1 non-catalytic subunit	protein_coding	19079	-0.727836	0.244742	-0.680077	0.13589	-1.2	0	-0.886585	0.253553	-0.0128391	0.00984524	0.0894882	-0.0193466	0.0127035	0.115802	0.0625314	0.013442	0.122626
ENSMUSG00000067713	Prkag1	protein kinase AMP-activated gamma 1 non-catalytic subunit	protein_coding	19082	-0.0121605	0.152051	0.0479151	0.129539	-0.33319	0.405546	-0.114714	0.190135	0.0122942	0.0042301	0.0382327	0.0367017	0.00683611	0.0619485	0.10602	0.0202169	0.185706
ENSMUSG00000020612	Prkar1a	protein kinase cAMP dependent regulatory type I alpha	protein_coding	19084	1.9284	0.10487	2.04393	0.139315	1.54263	0.453017	1.78924	0.17645	-0.0503941	0.00744859	0.0675404	0.00426623	0.00416643	0.0376548	0.0146859	0.00391939	0.0354133
ENSMUSG00000025855	Prkar1b	protein kinase cAMP dependent regulatory type I beta	protein_coding	19085	1.51114	0.128684	1.59339	0.221889	1.14109	0.390308	1.37294	0.201221	-0.0357705	0.00493907	0.0446723	0.000680719	0.00764414	0.0693272	0.0466825	0.010435	0.0949052
ENSMUSG00000032601	Prkar2a	protein kinase cAMP dependent regulatory type II alpha	protein_coding	19087	-0.230618	0.118634	-0.0866252	0.123367	-0.491198	0.481282	-0.376453	0.140412	0.0512131	0.00884984	0.0803597	-0.00663475	0.00463039	0.0418674	-0.0160359	0.00549702	0.0497467
ENSMUSG00000003402	Prkcsh	protein kinase C substrate 80K-H	protein_coding	19089	0.0820745	0.149005	0.155538	0.122543	-0.271592	0.299366	-0.0312186	0.197086	-0.0212001	0.0072734	0.0659402	0.0256627	0.00464231	0.0419756	0.078297	0.0123068	0.112142
ENSMUSG00000022672	Prkdc	DNA-dependent protein kinase catalytic subunit	protein_coding	19090	-0.803226	0.142611	-0.693373	0.193903	-1.2	0	-0.970406	0.196389	-0.092141	0.0164017	0.150077	-0.0267023	0.00415966	0.0375933	-0.00927084	0.00720412	0.0653075
ENSMUSG00000052920	Prkg1	protein kinase cGMP-dependent type I	protein_coding	19091	0.123291	0.294702	0.303408	0.138205	-0.2149	0.533163	-0.0451316	0.241416	-0.00345956	0.0122481	0.1116	-0.0268663	0.0133232	0.121528	-0.0738571	0.0129223	0.117823
ENSMUSG00000053137	Mapk11	Mitogen-activated protein kinase 11	protein_coding	19094	-0.562387	0.135269	-0.362978	0.125662	-1.2	0	-0.759009	0.156777	0.0192922	0.00766681	0.0695344	-0.0561227	0.00852051	0.0773436	-0.128067	0.017195	0.157462
ENSMUSG00000027223	Mapk8ip1	C-Jun-amino-terminal kinase-interacting protein 1	protein_coding	19099	1.38497	0.165572	1.46621	0.0653652	0.99819	0.379671	1.22202	0.217552	-0.0541185	0.00751019	0.0681031	-0.0214246	0.00494246	0.0447031	0.023672	0.00595877	0.0539504
ENSMUSG00000035725	Prkx	cAMP-dependent protein kinase catalytic subunit PRKX	protein_coding	19108	-0.997051	0.166557	-0.812965	0.0714603	-1.2	0	-1.2	0	-0.0146154	0.00692124	0.0627253	-0.0165689	0.00842991	0.0765142	-0.0663134	0.00931609	0.0846333
ENSMUSG00000079037	Prnp	prion protein	protein_coding	19122	2.20757	0.102654	2.29982	0.151674	2.01911	0.431018	2.02058	0.132291	0.143339	0.0469556	0.443421	-0.0489609	0.00700106	0.0634538	-0.0100518	0.00481496	0.0435443
ENSMUSG00000003526	Prodh	Proline dehydrogenase 1 mitochondrial	protein_coding	19125	-0.568114	0.288433	-0.605903	0.160633	-1.2	0	-0.576921	0.244129	0.140338	0.0219726	0.202196	0.120496	0.0202208	0.185743	0.281351	0.0533946	0.507658
ENSMUSG00000029086	Prom1	prominin 1	protein_coding	19126	-0.0585937	0.188447	0.0755934	0.130427	-0.339827	0.308307	-0.179647	0.22315	0.0487608	0.00966348	0.08782	0.017959	0.00836906	0.0759572	0.0170093	0.0105604	0.0960582
ENSMUSG00000010175	Prox1	Prospero homeobox protein 1	protein_coding	19130	-0.215672	0.243985	-0.0722249	0.059558	-0.498582	0.303812	-0.353937	0.280265	0.0515323	0.0104725	0.09525	-0.00711429	0.00913958	0.0830149	-0.0128262	0.00850699	0.0772198
ENSMUSG00000021413	Prpf4b	Serine/threonine-protein kinase PRP4 homolog	protein_coding	19134	0.48997	0.168624	0.594876	0.0921334	0.18104	0.432793	0.377372	0.218089	0.0220001	0.00618369	0.0559995	0.0259351	0.00553404	0.0500835	0.050366	0.00740086	0.0671044
ENSMUSG00000031432	Prps1	Ribose-phosphate pyrophosphokinase 1	protein_coding	19139	-0.122639	0.223981	0.0470331	0.120349	-0.462469	0.44448	-0.231702	0.203702	-0.00324156	0.00884104	0.0802791	0.0288686	0.00768308	0.0696831	-0.0103809	0.00442129	0.0399683
ENSMUSG00000021190	Lgmn	legumain	protein_coding	19141	0.514958	0.131265	0.610949	0.259331	0.139148	0.421875	0.44408	0.176819	-0.0432976	0.00773793	0.0701845	0.0660789	0.0111883	0.101834	0.0984596	0.0144761	0.132198
ENSMUSG00000001441	Npepps	Puromycin-sensitive aminopeptidase	protein_coding	19155	2.16407	0.151869	2.37842	0.121553	1.81516	0.475922	2.08634	0.189255	-0.016094	0.00523834	0.0473933	0.0618047	0.00941696	0.0855584	-0.0226415	0.00725537	0.0657755
ENSMUSG00000004207	Psap	prosaposin	protein_coding	19156	3.03267	0.140067	3.11887	0.126285	2.6709	0.410717	2.88319	0.18854	-0.0265982	0.00435086	0.0393288	-0.0103228	0.00163602	0.0147484	0.0334614	0.00522732	0.0472931
ENSMUSG00000017132	Cyth1	Cytohesin-1	protein_coding	19157	0.598165	0.165564	0.66035	0.0804729	0.290001	0.401995	0.428769	0.149236	0.0223803	0.00513164	0.046423	-0.0277423	0.00648936	0.0587857	0.0371689	0.0069551	0.0630343
ENSMUSG00000018001	Cyth3	Cytohesin-3	protein_coding	19159	-0.0440716	0.185043	0.104436	0.0981485	-0.334385	0.400528	-0.15919	0.252744	0.0425537	0.00632037	0.0572451	0.0244357	0.00762032	0.0691095	0.00421806	0.00738244	0.0669361
ENSMUSG00000019969	Psen1	presenilin 1	protein_coding	19164	-0.0968694	0.0930433	0.0106132	0.0874875	-0.425316	0.351934	-0.31236	0.199751	0.00166366	0.00568009	0.0514128	-0.0772215	0.0105093	0.0955886	-0.0522384	0.00769455	0.0697879
ENSMUSG00000010609	Psen2	presenilin 2	protein_coding	19165	-0.536831	0.185747	-0.263792	0.0695956	-0.705943	0.301709	-0.52618	0.163747	0.15517	0.0251085	0.231796	0.148546	0.0288786	0.267636	0.00645615	0.00712755	0.0646084
ENSMUSG00000015671	Psma2	Proteasome subunit alpha type-2	protein_coding	19166	1.15835	0.0534768	1.23378	0.188076	0.821245	0.443263	0.983521	0.122054	-0.00334652	0.0064484	0.0584123	-0.0335539	0.00793432	0.07198	0.0135615	0.00669156	0.0606298
ENSMUSG00000060073	Psma3	proteasome (prosome macropain) subunit alpha type 3	protein_coding	19167	1.15607	0.134263	1.25189	0.0616515	0.808656	0.449944	1.00844	0.217467	-0.0128321	0.00420778	0.0380301	-0.00901263	0.00447487	0.0404549	0.023622	0.00489096	0.044235
ENSMUSG00000014769	Psmb1	proteasome (prosome macropain) subunit beta type 1	protein_coding	19170	1.20561	0.0991899	1.30738	0.088156	0.841982	0.459983	1.11936	0.151442	-0.0325398	0.00646914	0.0586014	0.0513822	0.00835659	0.0758431	0.0791564	0.0118228	0.107678
ENSMUSG00000031897	Psmb10	Proteasome subunit beta type-10	protein_coding	19171	-0.282297	0.0192675	-0.109473	0.198726	-0.582297	0.328286	-0.279051	0.200877	0.0283079	0.00939688	0.0853742	0.132478	0.018019	0.165147	0.0906015	0.0126365	0.115184
ENSMUSG00000005779	Psmb4	Proteasome subunit beta type-4	protein_coding	19172	1.29322	0.139193	1.3616	0.141908	1.01897	0.453793	1.15649	0.202448	0.0611197	0.00889896	0.0808097	0.00055639	0.00450195	0.0407007	0.0608523	0.0095109	0.08642
ENSMUSG00000022193	Psmb5	Proteasome subunit beta type-5	protein_coding	19173	0.852313	0.162046	0.991991	0.168351	0.594617	0.328738	0.858229	0.11217	0.0742237	0.00971294	0.0882738	0.142695	0.019354	0.177624	0.123594	0.0182218	0.16704
ENSMUSG00000018286	Psmb6	Proteasome subunit beta type-6	protein_coding	19175	1.41463	0.103502	1.54649	0.0761619	1.13586	0.430827	1.35099	0.213364	0.0539015	0.00786757	0.0713697	0.0761074	0.0116667	0.106239	0.0706628	0.0098019	0.0890904
ENSMUSG00000026750	Psmb7	Proteasome subunit beta type-7	protein_coding	19177	1.07238	0.135885	1.13522	0.198599	0.660821	0.443944	0.914094	0.160355	-0.0741111	0.0133364	0.12165	-0.0167359	0.00322918	0.0291567	0.0451168	0.00947091	0.0860532
ENSMUSG00000021178	Psmc1	protease (prosome macropain) 26S subunit ATPase 1	protein_coding	19179	0.974527	0.115733	1.02127	0.0709443	0.616475	0.409126	0.833771	0.178468	-0.0250251	0.00402196	0.0363438	-0.00135968	0.00356997	0.0322448	0.0784593	0.0140974	0.128691
ENSMUSG00000028932	Psmc2	proteasome 26S subunit ATPase 2	protein_coding	19181	0.344607	0.0905545	0.50917	0.133381	0.0338511	0.450968	0.237015	0.241634	0.0231139	0.00625825	0.056679	0.0307061	0.0070614	0.0640046	-0.00155201	0.00573374	0.0519013
ENSMUSG00000002102	Psmc3	proteasome (prosome macropain) 26S subunit ATPase 3	protein_coding	19182	0.993775	0.134965	1.01912	0.107736	0.63704	0.374368	0.834674	0.229462	-0.0220773	0.00432065	0.0390546	-0.021179	0.00613725	0.0555764	0.0783075	0.0107333	0.0976475
ENSMUSG00000020708	Psmc5	protease (prosome macropain) 26S subunit ATPase 5	protein_coding	19184	1.04695	0.131317	1.23724	0.123391	0.820174	0.388316	1.04864	0.24518	0.102612	0.0243113	0.224254	0.138922	0.0224939	0.207104	0.0741855	0.0123614	0.112645
ENSMUSG00000005625	Psmd4	26S proteasome non-ATPase regulatory subunit 4	protein_coding	19185	0.97142	0.177704	1.09198	0.129753	0.650661	0.410284	0.886667	0.102831	0.0127206	0.00500749	0.0452942	0.0536249	0.00923053	0.0838488	0.0631498	0.0087958	0.0798647
ENSMUSG00000022216	Psme1	proteasome (prosome macropain) activator subunit 1 (PA28 alpha)	protein_coding	19186	-0.71272	0.169207	-0.517953	0.206363	-1.2	0	-0.822926	0.0447197	-0.00913585	0.00938958	0.0853072	0.0320741	0.0109329	0.0994836	-0.0276416	0.0110915	0.100943
ENSMUSG00000079197	Psme2	Proteasome activator complex subunit 2	protein_coding	19188	-0.277796	0.135123	-0.117724	0.0544385	-0.504503	0.464611	-0.30299	0.0359716	0.0838478	0.0166146	0.152057	0.0974813	0.0178519	0.163587	0.081472	0.0146754	0.134046
ENSMUSG00000078652	Psme3	proteaseome (prosome macropain) activator subunit 3 (PA28 gamma Ki)	protein_coding	19192	0.192768	0.121321	0.305088	0.146814	-0.127225	0.383896	0.0521288	0.203672	0.011014	0.00413409	0.0373613	-0.00168329	0.00367559	0.0332023	0.012597	0.00493622	0.0446464
ENSMUSG00000006498	Ptbp1	polypyrimidine tract binding protein 1	protein_coding	19205	-0.000759533	0.225367	0.0191052	0.159875	-0.194513	0.295628	-0.0554382	0.313773	0.129363	0.0189567	0.173907	0.0836439	0.0172743	0.158201	0.180525	0.0270563	0.250279
ENSMUSG00000021466	Ptch1	Mus musculus patched 1 (Ptch1) transcript variant 2 mRNA.	protein_coding	19206	0.668497	0.173757	0.823058	0.0932623	0.399705	0.355567	0.538362	0.241825	0.0609695	0.00983982	0.0894385	0.008456	0.00637807	0.0577711	-0.0121132	0.00581091	0.0526038
ENSMUSG00000021518	Ptdss1	Phosphatidylserine synthase 1	protein_coding	19210	0.019754	0.130002	0.15162	0.148695	-0.347547	0.420646	-0.118331	0.168985	-0.0326219	0.00410548	0.0371016	0.00161509	0.00286037	0.0258172	-0.000940838	0.00405127	0.0366097
ENSMUSG00000013663	Pten	phosphatase and tensin homolog	protein_coding	19211	0.888328	0.135233	1.05116	0.0976998	0.533605	0.396839	0.724868	0.165823	-0.0207722	0.00450475	0.0407262	-0.0249089	0.00343562	0.0310272	-0.0579155	0.00846544	0.0768395
ENSMUSG00000015090	Ptgds	Prostaglandin-H2 D-isomerase	protein_coding	19215	3.28691	0.1271	3.48044	0.0380131	3.12353	0.272084	3.36961	0.283692	0.155624	0.0222621	0.204921	0.206275	0.0276773	0.256186	0.152156	0.0202682	0.186187
ENSMUSG00000022451	Twf1	twinfilin actin binding protein 1	protein_coding	19230	-0.292784	0.226833	-0.154847	0.102384	-0.390592	0.303202	-0.348381	0.165961	0.213331	0.0408522	0.38333	0.0860586	0.0132587	0.120932	0.0669963	0.00884435	0.0803094
ENSMUSG00000026238	Ptma	prothymosin alpha	protein_coding	19231	1.9584	0.108979	2.05445	0.0750094	1.59819	0.453797	1.85914	0.151169	-0.0267845	0.00592274	0.0536222	0.0383815	0.00643066	0.0582505	0.072434	0.0121806	0.110977
ENSMUSG00000079523	Tmsb10	Thymosin beta-10	protein_coding	19240	0.724694	0.173111	0.823663	0.177554	0.29408	0.421178	0.546408	0.16422	-0.093994	0.0132099	0.120481	-0.0376448	0.00824152	0.0747901	-0.00521963	0.0090419	0.0821196
ENSMUSG00000049775	Tmsb4x	thymosin beta 4 X chromosome	protein_coding	19241	2.32676	0.0894744	2.4512	0.202963	1.7576	0.421844	2.23577	0.148474	-0.226814	0.0539479	0.513218	0.0472975	0.00913202	0.0829456	0.0521686	0.00913184	0.082944
ENSMUSG00000029838	Ptn	pleiotrophin	protein_coding	19242	1.14636	0.0811242	1.22517	0.15016	0.918915	0.410758	0.983106	0.27798	0.106417	0.013545	0.123579	-0.0247431	0.0131167	0.119619	0.0275798	0.0132782	0.121112
ENSMUSG00000026064	Ptp4a1	protein tyrosine phosphatase 4a1	protein_coding	19243	1.01917	0.103654	1.25189	0.180043	0.700584	0.37165	0.954735	0.19329	0.00963149	0.00828099	0.0751512	0.0679381	0.0119922	0.10924	-0.031896	0.0116845	0.106404
ENSMUSG00000028788	Ptp4a2	Protein tyrosine phosphatase type IVA 2	protein_coding	19244	0.547079	0.126154	0.698066	0.210081	0.200506	0.342443	0.438968	0.0855686	-0.0183962	0.00652208	0.0590841	0.030816	0.0127808	0.116517	0.01345	0.011528	0.104962
ENSMUSG00000027540	Ptpn1	protein tyrosine phosphatase non-receptor type 1	protein_coding	19246	-0.727076	0.176547	-0.617904	0.00875589	-1.2	0	-0.840468	0.137809	0.0632735	0.0103973	0.0945591	0.0276232	0.00693337	0.062836	0.043493	0.00993794	0.0903392
ENSMUSG00000043733	Ptpn11	Tyrosine-protein phosphatase non-receptor type 11	protein_coding	19247	1.23371	0.129193	1.38413	0.0985914	0.924673	0.392611	1.07613	0.184987	0.0255818	0.00402523	0.0363735	-0.019114	0.00359537	0.0324751	-0.0384473	0.00560234	0.0507052
ENSMUSG00000028771	Ptpn12	protein tyrosine phosphatase non-receptor type 12	protein_coding	19248	0.523233	0.0935477	0.745785	0.160967	0.349828	0.486269	0.390975	0.206975	0.15554	0.0281295	0.260493	0.00561176	0.00488645	0.044194	-0.0876481	0.0112671	0.102559
ENSMUSG00000024190	Dusp1	Dual specificity protein phosphatase 1	protein_coding	19252	-0.0929862	0.360412	0.3733	0.271443	-0.845273	0.136886	-0.363108	0.499346	-0.351063	0.0477684	0.451482	-0.117444	0.0228272	0.210244	-0.419494	0.062297	0.597921
ENSMUSG00000024539	Ptpn2	Tyrosine-protein phosphatase non-receptor type 2	protein_coding	19255	-0.146729	0.155204	0.0427262	0.0894175	-0.401538	0.346587	-0.230105	0.220267	0.0762295	0.0104092	0.0946678	0.0529382	0.00884513	0.0803166	-0.00132698	0.00485909	0.0439453
ENSMUSG00000026384	Ptpn4	Tyrosine-protein phosphatase non-receptor type 4	protein_coding	19258	1.89994	0.166697	2.00289	0.129659	1.49629	0.481257	1.71013	0.172055	-0.0681637	0.0104285	0.0948459	-0.0490413	0.00808653	0.0733721	-0.026252	0.00408781	0.0369413
ENSMUSG00000030854	Ptpn5	Tyrosine-protein phosphatase non-receptor type 5	protein_coding	19259	-0.950434	0.182447	-1.2	0	-1.2	0	-1.2	0	-0.246482	0.0330703	0.307812	0.0986223	0.0216687	0.199338	0.17927	0.0302513	0.280755
ENSMUSG00000027843	Ptpn22	Tyrosine-protein phosphatase non-receptor type 22	protein_coding	19260	-0.203939	0.195759	-0.073874	0.111059	-0.590976	0.402966	-0.315241	0.234768	-0.0544957	0.00877776	0.0796994	0.0296607	0.00777825	0.070553	0.0259033	0.00864644	0.0784967
ENSMUSG00000037902	Sirpa	signal-regulatory protein alpha	protein_coding	19261	1.90626	0.142125	2.01493	0.0473313	1.64107	0.407824	1.73612	0.163957	0.067994	0.0252385	0.233028	-0.0304301	0.00438454	0.0396347	-0.00810283	0.00548921	0.0496756
[truncated: 8,892 more rows]
