# Supplementary material for: eIF2B activator prevents neurological defects caused by a chronic integrated stress response
Source: eLife. 2019 Jan 9;8:e42940. doi: 10.7554/eLife.42940 (PMC6326728; doi:10.7554/eLife.42940)
Supplement: Figure 6—source data 1. [file elife-42940-fig6-data1.xlsx]

## Sheet: Supp table
ID	Gene symbol	Protein	R191H + placebo vs. WT						R191H + 2BAct vs. WT
			log2 FC	Variance	95% lower limit	95% upper limit	1/CV	Posterior prob (<50% change)	log2 FC	Variance	95% lower limit	95% upper limit	1/CV	Posterior prob (<50% change)
1	Fam171a2	sp|A2A699|F1712-MOUSE	-0.0815736	0.00352721	-0.197258	0.0354871	1.37352	1	-0.137683	0.00351067	-0.250711	-0.0195519	2.32373	1
2	Itgb4	sp|A2A863|ITB4-MOUSE	-0.244776	0.0152584	-0.48156	0.00434557	1.98159	0.997056	-0.205528	0.0212197	-0.48432	0.0824025	1.41092	0.995403
3	Tmem185a	sp|A2AF53|T185A-MOUSE	-0.10265	0.0586162	-0.583468	0.3627	0.423985	0.974567	-0.253783	0.0445311	-0.658204	0.172243	1.20263	0.941687
4	Lzts3	sp|A2AHG0|LZTS3-MOUSE	-0.0589395	0.009548	-0.256837	0.138471	0.603185	1	-0.0320953	0.00842771	-0.213124	0.158708	0.349612	1
5	Ano3	sp|A2AHL1|ANO3-MOUSE	-0.161109	0.0128275	-0.379029	0.0615931	1.42249	0.999909	0.0164765	0.00865804	-0.161568	0.202681	0.177075	1
6	Ndor1	sp|A2AI05|NDOR1-MOUSE	0.0659072	0.0149468	-0.173093	0.307364	0.539086	0.999989	0.172052	0.00693454	0.00116771	0.333663	2.0661	1
7	Tyw5	sp|A2RSX7|TYW5-MOUSE	-0.0176	0.0103468	-0.216154	0.182129	0.173026	1	-0.0497669	0.00809715	-0.224764	0.123163	0.553063	1
8	Palm3	sp|A2TJV2|PALM3-MOUSE	-0.134152	0.0208894	-0.422074	0.150291	0.928184	0.999093	-0.169458	0.0158843	-0.421201	0.0922454	1.34456	0.999511
9	Wdr76	sp|A6PWY4|WDR76-MOUSE	-0.173797	0.0797115	-0.678485	0.291157	0.615575	0.923748	-0.276918	0.0571589	-0.757239	0.186103	1.15827	0.901051
10	Uprt	sp|B1AVZ0|UPP-MOUSE	-0.016383	0.0054921	-0.162838	0.128192	0.221067	1	-0.0500047	0.00448216	-0.181105	0.0784594	0.746908	1
11	Tmem229a	sp|B9EJI9|T229A-MOUSE	-0.334816	0.0314471	-0.681128	0.0248785	1.88806	0.920819	-0.078437	0.0248803	-0.384953	0.232279	0.497271	0.999326
12	Dnaaf5	sp|B9EJR8|DAAF5-MOUSE	0.0694028	0.254098	-0.912232	1.11533	0.137682	0.749672	-0.664652	0.195525	-1.51995	0.211698	1.50312	0.426134
13	Gcn1	sp|E9PVA8|GCN1-MOUSE	0.0146159	0.0012647	-0.0577576	0.0852963	0.410989	1	0.0175575	0.000948865	-0.0422328	0.0775749	0.569982	1
14	C2cd2	sp|E9Q3C1|C2CD2-MOUSE	0.00159966	0.00205813	-0.0878044	0.0907638	0.0352608	1	-0.135568	0.00263107	-0.237644	-0.0326958	2.64295	1
15	Tpr	sp|F6ZDS4|TPR-MOUSE	0.06646	0.00106715	0.00188824	0.12936	2.03446	1	-0.0784749	0.000882331	-0.136218	-0.0207685	2.64189	1
16	Farp1	sp|F8VPU2|FARP1-MOUSE	-0.379924	0.00140576	-0.453419	-0.305429	10.1331	1	-0.109919	0.00120101	-0.177508	-0.0436363	3.17174	1
17	Trip12	sp|G5E870|TRIPC-MOUSE	0.0691577	0.00209937	-0.0180918	0.1582	1.50937	1	0.0435768	0.00332409	-0.0712846	0.155309	0.755822	1
18	Cacna2d1	sp|O08532|CA2D1-MOUSE	0.138662	0.00173097	0.0581567	0.218893	3.33284	1	0.0438547	0.00156809	-0.0336206	0.120393	1.10747	1
19	Dctn1	sp|O08788|DCTN1-MOUSE	-0.0468044	0.000969368	-0.108998	0.014565	1.50329	1	-0.011411	0.00079172	-0.0649536	0.0452551	0.405542	1
20	Numbl	sp|O08919|NUMBL-MOUSE	0.0299146	0.00630727	-0.128573	0.190328	0.376672	1	0.0210143	0.0061471	-0.134955	0.17999	0.268028	1
21	Sh2b3	sp|O09039|SH2B3-MOUSE	-0.129579	0.0548495	-0.601155	0.319204	0.553284	0.972937	-0.380273	0.0247656	-0.685855	-0.0691336	2.41641	0.903316
22	Epha8	sp|O09127|EPHA8-MOUSE	0.165325	0.0937222	-0.411849	0.757367	0.54003	0.907644	-0.0448655	0.0345435	-0.409739	0.330236	0.241396	0.997818
23	Gsto1	sp|O09131|GSTO1-MOUSE	0.217905	0.00566176	0.0692079	0.364327	2.89595	0.999999	-0.0671608	0.00520266	-0.209737	0.0723053	0.931114	1
24	Grcc10	sp|O35127|C10-MOUSE	0.197563	0.0312714	-0.15205	0.561881	1.1172	0.985759	0.149555	0.0300017	-0.188906	0.499693	0.863431	0.994016
25	Cpsf2	sp|O35218|CPSF2-MOUSE	-0.0178488	0.00249799	-0.117995	0.0800905	0.357119	1	-0.137829	0.00222326	-0.23103	-0.0460609	2.92312	1
26	Psmd4	sp|O35226|PSMD4-MOUSE	0.0782651	0.00449598	-0.0536828	0.210898	1.16723	1	0.0209612	0.00381495	-0.103682	0.145362	0.339368	1
27	Anp32a	sp|O35381|AN32A-MOUSE	-0.100322	0.0128751	-0.322558	0.119068	0.884143	0.99999	0.103896	0.00722621	-0.0630209	0.263379	1.22221	1
28	Hax1	sp|O35387|HAX1-MOUSE	0.0721123	0.00264842	-0.0288518	0.177048	1.40125	1	-0.0872317	0.00225663	-0.181072	0.00339123	1.8363	1
29	C1d	sp|O35473|C1D-MOUSE	0.0808788	0.0155584	-0.162115	0.337585	0.648413	0.999973	-0.112729	0.0128568	-0.329435	0.113468	0.994194	0.999984
30	Slc27a2	sp|O35488|S27A2-MOUSE	0.0727895	0.00277548	-0.0330592	0.177387	1.38166	1	0.06629	0.00352912	-0.0540303	0.181781	1.11587	1
31	Cdk14	sp|O35495|CDK14-MOUSE	-0.104322	0.003532	-0.218436	0.0139532	1.75536	1	-0.107045	0.00418592	-0.237701	0.0203279	1.65451	1
32	Rabep1	sp|O35551|RABE1-MOUSE	-0.035084	0.00124893	-0.103313	0.0357657	0.992749	1	-0.0588909	0.00109781	-0.124165	0.0059098	1.7774	1
33	Cd151	sp|O35566|CD151-MOUSE	0.448988	0.273214	-0.548196	1.46746	0.85898	0.578663	0.598819	0.335563	-0.619909	1.75993	1.03373	0.469959
34	Pmm1	sp|O35621|PMM1-MOUSE	-0.172235	0.00624813	-0.330728	-0.0163194	2.17895	1	-0.0555403	0.00257704	-0.156627	0.0440221	1.09408	1
35	Ppfibp2	sp|O35711|LIPB2-MOUSE	-0.263972	0.0086762	-0.446672	-0.0833374	2.83396	0.999716	0.00995582	0.0233844	-0.28834	0.314659	0.0651049	0.999865
36	Cops5	sp|O35864|CSN5-MOUSE	-0.0232705	0.00275716	-0.127887	0.0751445	0.443174	1	-0.0723452	0.00295403	-0.177751	0.0325559	1.33107	1
37	Cdk5r2	sp|O35926|CD5R2-MOUSE	-0.0383343	0.0078208	-0.214013	0.134785	0.433473	1	-0.148156	0.00721436	-0.314202	0.0186271	1.74429	1
38	Ptrf	sp|O54724|PTRF-MOUSE	0.0132194	0.00435976	-0.118348	0.143122	0.200208	1	-0.195388	0.00414829	-0.320149	-0.0667714	3.03363	1
39	Limk2	sp|O54785|LIMK2-MOUSE	-0.146612	0.0106799	-0.353307	0.0551591	1.41868	0.999989	-0.131827	0.00958257	-0.326721	0.0566814	1.34668	0.999998
40	Chka	sp|O54804|CHKA-MOUSE	-0.0601878	0.0359429	-0.447359	0.314156	0.317469	0.996847	0.172389	0.054338	-0.305145	0.643206	0.739532	0.961049
41	Zmat3	sp|O54836|ZMAT3-MOUSE	0.0561395	0.0120862	-0.165679	0.274434	0.51065	0.999999	-0.109164	0.0119329	-0.328561	0.102446	0.999327	0.999993
42	Gucy1b3	sp|O54865|GCYB1-MOUSE	0.06236	0.00414534	-0.0643946	0.187339	0.968558	1	0.028617	0.0038103	-0.0911191	0.147675	0.463601	1
43	Nlk	sp|O54949|NLK-MOUSE	-0.0334152	0.0134541	-0.273732	0.193977	0.288083	0.999999	-0.168825	0.0188735	-0.44673	0.0988416	1.22888	0.998773
44	Bnip3	sp|O55003|BNIP3-MOUSE	-0.0322736	0.00527938	-0.178325	0.109149	0.444177	1	-0.156453	0.0104101	-0.356488	0.0463672	1.5334	0.999987
45	Pgrmc1	sp|O55022|PGRC1-MOUSE	0.0617101	0.00475467	-0.0734825	0.196954	0.894944	1	-0.101431	0.00389815	-0.220203	0.0202145	1.62458	1
46	Nck2	sp|O55033|NCK2-MOUSE	-0.08748	0.00294541	-0.192562	0.0199847	1.61189	1	-0.0110713	0.00227813	-0.104273	0.083636	0.231959	1
47	Impact	sp|O55091|IMPCT-MOUSE	0.00631539	0.00304568	-0.102614	0.113381	0.114435	1	-0.0610524	0.00285324	-0.164473	0.0427063	1.14297	1
48	Pja1	sp|O55176|PJA1-MOUSE	0.107554	0.00649371	-0.0540315	0.264721	1.33469	1	0.132988	0.00772016	-0.0426199	0.307546	1.51355	1
49	Ilk	sp|O55222|ILK-MOUSE	-0.130518	0.00622594	-0.288421	0.0224828	1.65413	1	0.00636963	0.00486981	-0.129948	0.142769	0.0912763	1
50	Tesk1	sp|O70146|TESK1-MOUSE	-0.0238072	0.009199	-0.219107	0.163602	0.248221	1	-0.0431177	0.0111681	-0.254968	0.164441	0.408005	1
51	Nptx2	sp|O70340|NPTX2-MOUSE	0.220672	0.428409	-1.12253	1.54877	0.337146	0.601901	-0.460526	0.453789	-1.87447	0.883033	0.68364	0.512946
52	Fhl2	sp|O70433|FHL2-MOUSE	0.221613	0.0939023	-0.393414	0.789841	0.723199	0.877893	0.237443	0.0687941	-0.300573	0.751287	0.905283	0.90655
53	Srpk1	sp|O70551|SRPK1-MOUSE	0.02777	0.00366395	-0.0917442	0.145855	0.458777	1	-0.0473004	0.00308613	-0.156111	0.0628089	0.851448	1
54	Cask	sp|O70589|CSKP-MOUSE	0.0648974	0.00129754	-0.00774959	0.133654	1.80163	1	0.0452374	0.0008706	-0.0131702	0.102186	1.53316	1
55	Pfdn2	sp|O70591|PFD2-MOUSE	0.0639962	0.0133209	-0.168431	0.289594	0.554483	0.999997	0.131511	0.0139038	-0.0990344	0.36022	1.11531	0.99994
56	Dync1i1	sp|O88485|DC1I1-MOUSE	0.0595788	0.00169092	-0.0212466	0.139934	1.44887	1	0.026905	0.00151902	-0.0528907	0.101292	0.690322	1
57	Shoc2	sp|O88520|SHOC2-MOUSE	0.0443078	0.00791629	-0.130528	0.216587	0.497989	1	0.0292918	0.00646913	-0.127048	0.188874	0.364186	1
58	Becn1	sp|O88597|BECN1-MOUSE	-0.142584	0.0183649	-0.395143	0.130088	1.05215	0.999451	-0.083661	0.0103605	-0.286104	0.114086	0.821926	1
59	Birc6	sp|O88738|BIRC6-MOUSE	0.0438026	0.00126978	-0.0228396	0.113261	1.22924	1	-0.0493392	0.00110863	-0.113738	0.0157564	1.48183	1
60	Gdap1	sp|O88741|GDAP1-MOUSE	0.0542316	0.00301542	-0.0519661	0.160594	0.987594	1	0.0829775	0.00218351	-0.00837407	0.173993	1.77575	1
61	Scrg1	sp|O88745|SCRG1-MOUSE	0.350963	0.378578	-0.866901	1.56749	0.570405	0.584028	1.25046	0.278449	0.208842	2.30042	2.36972	0.103371
62	Stx8	sp|O88983|STX8-MOUSE	0.126346	0.00725291	-0.0413908	0.295768	1.48356	1	-0.0890685	0.00603988	-0.23991	0.0625173	1.14607	1
63	Ca2	sp|P00920|CAH2-MOUSE	0.0245246	0.00227449	-0.0671241	0.119394	0.514233	1	-0.133928	0.00204035	-0.222424	-0.0467353	2.96496	1
64	Gfap	sp|P03995|GFAP-MOUSE	-0.0291541	0.00199047	-0.115978	0.059036	0.653462	1	-0.000264543	0.00170252	-0.081391	0.0781779	0.00641135	1
65	Prkaca	sp|P05132|KAPCA-MOUSE	0.0391894	0.00550211	-0.106727	0.180409	0.528328	1	-0.0871148	0.00506278	-0.224482	0.0497119	1.22433	1
66	Got1	sp|P05201|AATC-MOUSE	-0.125571	0.00174767	-0.205339	-0.0435308	3.00372	1	-0.0209543	0.00182691	-0.103216	0.06325	0.490248	1
67	Ly6a	sp|P05533|LY6A-MOUSE	0.562475	0.0911323	-0.0347049	1.14645	1.86323	0.529618	0.957153	0.064735	0.456467	1.45225	3.76194	0.0717562
68	Mdh2	sp|P08249|MDHM-MOUSE	-0.064942	0.00131603	-0.134711	0.00441263	1.79016	1	-0.00380596	0.00134508	-0.071231	0.0667057	0.103774	1
69	Gnai2	sp|P08752|GNAI2-MOUSE	0.00339531	0.00288163	-0.0991147	0.111336	0.0632499	1	0.105354	0.00243653	0.00732764	0.205922	2.13435	1
70	Polr2a	sp|P08775|RPB1-MOUSE	0.00889871	0.00112402	-0.058576	0.0744198	0.265424	1	-0.0274434	0.000923385	-0.085951	0.0314464	0.903121	1
71	Ncl	sp|P09405|NUCL-MOUSE	0.127014	0.00197187	0.0408386	0.21676	2.86031	1	0.024631	0.00173784	-0.0556918	0.106947	0.590851	1
72	Ndufb1	sp|P0DN34|NDUB1-MOUSE	0.074095	0.177233	-0.749994	0.924189	0.176002	0.828795	-0.147958	0.182109	-0.999882	0.712287	0.346715	0.804147
73	Nid1	sp|P10493|NID1-MOUSE	0.0930752	0.00383058	-0.0267868	0.215612	1.50384	1	-0.131872	0.00238044	-0.227018	-0.0397857	2.70286	1
74	Sub1	sp|P11031|TCP4-MOUSE	-0.0312013	0.00786423	-0.20607	0.146682	0.35184	1	-0.0171252	0.0129723	-0.247003	0.201548	0.150358	1
75	Tcp1	sp|P11983|TCPA-MOUSE	0.0142236	0.00142432	-0.0597026	0.0860368	0.376882	1	0.0662292	0.00128801	-0.00539581	0.135589	1.8454	1
76	Scd1	sp|P13516|ACOD1-MOUSE	-0.21101	0.0559469	-0.616236	0.247839	0.892103	0.942677	-0.16166	0.0622811	-0.619401	0.292531	0.647777	0.953687
77	Rpl27a	sp|P14115|RL27A-MOUSE	0.16276	0.0174618	-0.104944	0.425508	1.23169	0.999301	0.0285138	0.0116759	-0.180032	0.240554	0.263883	1
78	Srp54	sp|P14576|SRP54-MOUSE	-0.00710937	0.0198477	-0.290753	0.268732	0.0504633	0.999966	-0.200976	0.0145244	-0.432456	0.0347892	1.66761	0.999279
79	Ntrk2	sp|P15209|NTRK2-MOUSE	0.0376708	0.00792882	-0.139558	0.209557	0.423058	1	0.437581	0.00547218	0.29352	0.579288	5.91532	0.976833
80	Ldhb	sp|P16125|LDHB-MOUSE	-0.0428891	0.00233838	-0.138922	0.0526754	0.88693	1	0.0362384	0.00214058	-0.0540065	0.125562	0.783254	1
81	Gabra6	sp|P16305|GBRA6-MOUSE	-0.123993	0.00136853	-0.197491	-0.051825	3.35175	1	-0.10356	0.00125889	-0.173108	-0.0334166	2.91876	1
82	Sptan1	sp|P16546|SPTN1-MOUSE	-0.033745	0.00331922	-0.14181	0.0788404	0.585721	1	-0.07624	0.0026672	-0.180276	0.0240986	1.47623	1
83	Hspa2	sp|P17156|HSP72-MOUSE	0.187794	0.00353219	0.0735576	0.303576	3.15981	1	0.00221914	0.00244584	-0.095715	0.100196	0.0448714	1
84	Ap2a1	sp|P17426|AP2A1-MOUSE	0.0672783	0.00102824	0.00548802	0.12972	2.09811	1	0.106524	0.000822076	0.051735	0.16111	3.71528	1
85	Selenbp1	sp|P17563|SBP1-MOUSE	0.0359947	0.00139378	-0.0370308	0.108396	0.964144	1	-0.0631129	0.00116221	-0.129506	0.00297459	1.8513	1
86	Hk1	sp|P17710|HXK1-MOUSE	-0.0474844	0.000829589	-0.103053	0.00885422	1.64862	1	0.103122	0.000893274	0.0451782	0.161116	3.45032	1
87	Gnao1	sp|P18872|GNAO-MOUSE	-0.0193633	0.00172236	-0.101182	0.0608613	0.466572	1	0.128282	0.00156351	0.0501243	0.205854	3.24426	1
88	Gstp1	sp|P19157|GSTP1-MOUSE	-0.00556794	0.00426477	-0.138315	0.120331	0.0852603	1	0.0023032	0.00304809	-0.107331	0.106848	0.0417174	1
89	Nefh	sp|P19246|NFH-MOUSE	-0.178123	0.00107053	-0.241624	-0.114592	5.44403	1	-0.0643703	0.00100968	-0.12654	-0.0022629	2.02579	1
90	Eno3	sp|P21550|ENOB-MOUSE	0.12831	0.00907747	-0.0637257	0.316361	1.34673	0.999999	0.0163087	0.00527016	-0.119638	0.158806	0.224651	1
91	Mfge8	sp|P21956|MFGM-MOUSE	-0.376447	0.00646029	-0.531623	-0.216937	4.68358	0.99526	0.0317794	0.00669964	-0.130904	0.192254	0.388258	1
92	Tgm2	sp|P21981|TGM2-MOUSE	0.0337139	0.00540377	-0.108924	0.180413	0.458628	1	-0.121362	0.00608415	-0.271781	0.0292993	1.55591	1
93	Myd88	sp|P22366|MYD88-MOUSE	-0.124352	0.0123952	-0.346433	0.109938	1.11693	0.999982	-0.143848	0.00674048	-0.304152	0.0158401	1.75209	1
94	Hist1h2ab	sp|P22752|H2A1-MOUSE	1.19795	0.864079	-0.631794	3.09559	1.28873	0.227253	-0.163872	0.310054	-1.32213	0.93351	0.294297	0.685906
95	Aldh1a1	sp|P24549|AL1A1-MOUSE	-0.231577	0.00333593	-0.345832	-0.11768	4.00947	1	0.0202946	0.00279981	-0.0790558	0.126176	0.383544	1
96	Chga	sp|P26339|CMGA-MOUSE	-0.48679	0.508961	-1.88571	0.93557	0.682338	0.488213	-0.540771	0.350346	-1.69209	0.710659	0.913619	0.501165
97	Marcks	sp|P26645|MARCS-MOUSE	-0.0862416	0.0899006	-0.69282	0.489068	0.287631	0.939284	-0.277575	0.108061	-0.909693	0.357343	0.844395	0.820782
98	Map4	sp|P27546|MAP4-MOUSE	0.221902	0.00112681	0.154404	0.288261	6.61054	1	0.0133411	0.00107272	-0.0495689	0.077836	0.407331	1
99	Braf	sp|P28028|BRAF-MOUSE	0.000100043	0.00501059	-0.135874	0.13876	0.00141332	1	-0.0620365	0.00410325	-0.189251	0.0587966	0.968463	1
100	Ca8	sp|P28651|CAH8-MOUSE	-0.00334133	0.00180889	-0.0855484	0.0832756	0.0785622	1	0.129122	0.00207862	0.0396045	0.219672	2.83213	1
101	Ctnnd1	sp|P30999|CTND1-MOUSE	0.0576484	0.00316562	-0.0505181	0.170062	1.02461	1	0.117712	0.00273233	0.0182267	0.218728	2.25193	1
102	Slc6a11	sp|P31650|S6A11-MOUSE	-0.146408	0.0118481	-0.355143	0.0679318	1.34505	0.999972	0.198933	0.0097284	0.00884866	0.394657	2.0169	0.999955
103	Pola1	sp|P33609|DPOLA-MOUSE	0.0663445	0.0462764	-0.357987	0.506229	0.308408	0.99081	-0.265084	0.0861263	-0.86044	0.322217	0.903264	0.860252
104	Ptpn11	sp|P35235|PTN11-MOUSE	0.0181401	0.00134554	-0.0524153	0.0880668	0.494528	1	-0.0737163	0.00106006	-0.137714	-0.00996188	2.26411	1
105	Gpm6a	sp|P35802|GPM6A-MOUSE	-0.141409	0.0126013	-0.366819	0.0848805	1.25971	0.999961	-0.0509318	0.0109282	-0.255496	0.152043	0.487207	1
106	Ptprk	sp|P35822|PTPRK-MOUSE	0.110593	0.0888831	-0.43008	0.673174	0.370952	0.934387	0.0299592	0.11477	-0.572966	0.667375	0.0884335	0.914564
107	Ptpn12	sp|P35831|PTN12-MOUSE	0.198284	0.00341304	0.0850916	0.315462	3.39404	1	-0.0174483	0.0029848	-0.122366	0.0921509	0.319371	1
108	Kdr	sp|P35918|VGFR2-MOUSE	0.336659	0.0244146	0.0125461	0.667174	2.15459	0.943984	0.0263195	0.0317981	-0.303369	0.396485	0.147597	0.99883
109	Acvr1	sp|P37172|ACVR1-MOUSE	0.0256592	0.00777831	-0.15207	0.203172	0.290937	1	-0.14128	0.0203623	-0.424255	0.139808	0.990075	0.999062
110	Col18a1	sp|P39061|COIA1-MOUSE	-0.0255284	0.00340926	-0.13764	0.0868414	0.437214	1	-0.0919056	0.00373444	-0.208708	0.0237155	1.50394	1
111	Abca2	sp|P41234|ABCA2-MOUSE	-0.0860389	0.00223384	-0.178001	0.00757712	1.82041	1	0.036171	0.00236372	-0.0590923	0.131544	0.743981	1
112	Dpagt1	sp|P42867|GPT-MOUSE	0.0431684	0.0830411	-0.498837	0.583222	0.149803	0.955316	0.0334526	0.0484802	-0.409368	0.484565	0.151931	0.991386
113	Akr1b8	sp|P45377|ALD2-MOUSE	-0.0840036	0.0452909	-0.510977	0.317804	0.394723	0.989877	-0.00755593	0.0310845	-0.383957	0.349119	0.0428565	0.999083
114	Cdkn1b	sp|P46414|CDN1B-MOUSE	0.0506545	0.00469152	-0.0866675	0.182472	0.73954	1	-0.0669069	0.00483149	-0.204963	0.0744236	0.962566	1
115	Pla2g4a	sp|P47713|PA24A-MOUSE	-0.151081	0.0354618	-0.548118	0.249818	0.802289	0.989343	-0.147849	0.0425611	-0.519159	0.258624	0.716656	0.982755
116	Scg3	sp|P47867|SCG3-MOUSE	-0.0644618	0.00659913	-0.223228	0.0928635	0.793523	1	-0.135504	0.00594903	-0.288417	0.016233	1.75683	1
117	Ppp3cb	sp|P48453|PP2BB-MOUSE	-0.00957162	0.00224785	-0.101959	0.0849718	0.201884	1	0.0807112	0.0018427	-0.00578237	0.16461	1.88021	1
118	Cox7a2	sp|P48771|CX7A2-MOUSE	-0.0560831	0.00744681	-0.225678	0.114478	0.6499	1	-0.0164508	0.00739234	-0.184517	0.151897	0.191336	1
119	Tmod1	sp|P49813|TMOD1-MOUSE	-0.0887537	0.00284562	-0.195752	0.0141069	1.66379	1	-0.0994789	0.00163328	-0.178631	-0.022528	2.46151	1
120	Cav1	sp|P49817|CAV1-MOUSE	-0.060809	0.0113857	-0.270031	0.151079	0.569887	1	-0.135068	0.00638214	-0.286324	0.0212497	1.69071	1
121	Gdi1	sp|P50396|GDIA-MOUSE	-0.0161373	0.00069494	-0.0697749	0.035367	0.612149	1	-0.0221252	0.000727702	-0.0747527	0.0304565	0.820183	1
122	Plcb3	sp|P51432|PLCB3-MOUSE	-0.0641565	0.00285027	-0.167138	0.0419144	1.2017	1	0.011548	0.00245627	-0.0865997	0.108919	0.233007	1
123	Dbt	sp|P53395|ODB2-MOUSE	0.0505941	0.00210564	-0.0386397	0.138708	1.10257	1	-0.0135959	0.00198757	-0.0987373	0.0753423	0.304964	1
124	Ephb2	sp|P54763|EPHB2-MOUSE	0.0292588	0.00194555	-0.0558946	0.114317	0.663338	1	-0.0449007	0.00214619	-0.133472	0.044728	0.969211	1
125	Psmc4	sp|P54775|PRS6B-MOUSE	0.0427573	0.00153132	-0.0343131	0.118041	1.09264	1	-0.0183782	0.00115774	-0.0861122	0.0483317	0.540127	1
126	Ddx6	sp|P54823|DDX6-MOUSE	-0.024946	0.000970982	-0.0865599	0.0356128	0.800563	1	-0.0445762	0.000739645	-0.0962552	0.00900893	1.63905	1
127	Mrps21	sp|P58059|RT21-MOUSE	-0.127917	0.00515368	-0.267607	0.0149632	1.78184	1	-0.23854	0.0063171	-0.395539	-0.0836653	3.00125	0.999993
128	Polr3b	sp|P59470|RPC2-MOUSE	-0.0275163	0.00732792	-0.192497	0.142718	0.32144	1	-0.225972	0.0101839	-0.432013	-0.0139447	2.23922	0.999813
129	Sst	sp|P60041|SMS-MOUSE	0.646542	0.0951808	0.033574	1.26666	2.09566	0.420864	0.14534	0.0847607	-0.425259	0.715486	0.499216	0.928418
130	Pdxp	sp|P60487|PLPP-MOUSE	-0.0324152	0.0018365	-0.117548	0.0521933	0.756403	1	-0.129079	0.00185659	-0.212835	-0.0463734	2.99569	1
131	Romo1	sp|P60603|ROMO1-MOUSE	-0.136449	0.0146749	-0.382886	0.103599	1.12638	0.999893	0.0574138	0.0166155	-0.196757	0.316168	0.445409	0.999978
132	Ensa	sp|P60840|ENSA-MOUSE	-0.0220338	0.00624351	-0.17745	0.132716	0.278852	1	-0.160744	0.00494535	-0.297289	-0.0230358	2.2858	1
133	Lzts1	sp|P60853|LZTS1-MOUSE	-0.335616	0.196178	-1.2692	0.547384	0.757736	0.694434	-0.339263	0.135173	-1.09954	0.421933	0.922766	0.742052
134	Chp1	sp|P61022|CHP1-MOUSE	-0.00719546	0.0054195	-0.14918	0.135794	0.0977415	1	-0.102091	0.004111	-0.228628	0.024097	1.59226	1
135	Ube2n	sp|P61089|UBE2N-MOUSE	-0.0688019	0.00731899	-0.234468	0.102722	0.80422	1	-0.0873408	0.00816669	-0.265065	0.0858116	0.966483	1
136	Rap2b	sp|P61226|RAP2B-MOUSE	-0.0123965	0.00231385	-0.10643	0.0811456	0.25771	1	-0.0102492	0.00188745	-0.0957679	0.0767755	0.235912	1
137	Nutf2	sp|P61971|NTF2-MOUSE	0.150349	0.00538067	0.00555196	0.298128	2.04966	1	0.122119	0.00512494	-0.0171509	0.259317	1.70585	1
138	Usp46	sp|P62069|UBP46-MOUSE	0.246465	0.00995426	0.0496688	0.445266	2.4703	0.999654	-0.00552534	0.00684681	-0.165463	0.159136	0.0667751	1
139	Snrpd2	sp|P62317|SMD2-MOUSE	0.211562	0.00989182	0.0200679	0.406702	2.12716	0.999913	0.320777	0.00902415	0.128733	0.513415	3.37675	0.997291
140	Lsm5	sp|P62322|LSM5-MOUSE	0.0170356	0.00441289	-0.113692	0.145604	0.256445	1	0.00141289	0.00434137	-0.126438	0.133838	0.0214435	1
141	Esrrg	sp|P62509|ERR3-MOUSE	0.0462135	0.0836403	-0.556002	0.635985	0.159794	0.95422	-0.0872355	0.0678215	-0.599842	0.424872	0.334973	0.967087
142	Atp6v1b2	sp|P62814|VATB2-MOUSE	0.0135953	0.000713258	-0.0382816	0.0653858	0.509057	1	0.0324178	0.000687898	-0.0182764	0.0843466	1.23601	1
143	Rab3c	sp|P62823|RAB3C-MOUSE	0.0103957	0.00323606	-0.104035	0.120548	0.182745	1	0.0560145	0.00389704	-0.066988	0.177294	0.897291	1
144	Rap1a	sp|P62835|RAP1A-MOUSE	-0.11699	0.0190346	-0.394074	0.149454	0.847959	0.999653	0.0291764	0.0174631	-0.233728	0.283401	0.220786	0.999985
145	Rpl32	sp|P62911|RL32-MOUSE	0.111875	0.0162996	-0.136531	0.363342	0.876285	0.999895	0.302101	0.0115853	0.0915034	0.518774	2.80672	0.995705
146	Sult4a1	sp|P63046|ST4A1-MOUSE	-0.0796329	0.00368583	-0.203164	0.0406384	1.31167	1	-0.0405223	0.00232643	-0.136212	0.0507537	0.840136	1
147	Ppp1cc	sp|P63087|PP1G-MOUSE	0.0711246	0.00463241	-0.0683886	0.203681	1.045	1	-0.0592421	0.005801	-0.209519	0.0867466	0.77782	1
148	Kcnab1	sp|P63143|KCAB1-MOUSE	-0.0988332	0.00226759	-0.19265	-0.00586994	2.07549	1	-0.104543	0.0020564	-0.193085	-0.0172962	2.30538	1
149	Sumo1	sp|P63166|SUMO1-MOUSE	-0.336696	0.0189175	-0.616651	-0.0670579	2.44797	0.964465	-0.176838	0.0182491	-0.443191	0.0857523	1.30905	0.998741
150	Rala	sp|P63321|RALA-MOUSE	-0.0133685	0.0102281	-0.207904	0.18831	0.132186	1	-0.18316	0.00885475	-0.365662	0.00463606	1.94644	0.99999
151	Rps10	sp|P63325|RS10-MOUSE	0.0706671	0.0034152	-0.042328	0.181576	1.20923	1	-0.0328869	0.00323264	-0.147613	0.0774476	0.578422	1
152	Ncoa1	sp|P70365|NCOA1-MOUSE	0.0157603	0.00214976	-0.0732968	0.105775	0.339914	1	-0.0566749	0.00157649	-0.135631	0.0207672	1.4274	1
153	Elavl1	sp|P70372|ELAV1-MOUSE	-0.0402643	0.00196052	-0.126298	0.0447914	0.909356	1	-0.123791	0.00181222	-0.205416	-0.0371	2.90792	1
154	Cdh10	sp|P70408|CAD10-MOUSE	0.129028	0.00765082	-0.0406362	0.304396	1.47513	1	-0.146827	0.00659772	-0.304049	0.01619	1.80762	1
155	Rit1	sp|P70426|RIT1-MOUSE	-0.0396264	0.0059026	-0.190199	0.114024	0.515778	1	-0.0770539	0.00910482	-0.260769	0.119267	0.807531	1
156	Stx4	sp|P70452|STX4-MOUSE	-0.121506	0.00841977	-0.301336	0.0584335	1.32418	1	-0.0132014	0.00586251	-0.165813	0.139131	0.172416	1
157	Vasp	sp|P70460|VASP-MOUSE	-0.227301	0.0103664	-0.425601	-0.0288898	2.23248	0.999778	-0.179266	0.00568832	-0.329236	-0.036231	2.37687	1
158	Urod	sp|P70697|DCUP-MOUSE	0.00829742	0.00394066	-0.119052	0.132967	0.132178	1	-0.0565876	0.00354138	-0.172635	0.0635792	0.950901	1
159	Ctps1	sp|P70698|PYRG1-MOUSE	-0.0587507	0.00330371	-0.171789	0.0558872	1.02214	1	-0.0887856	0.00271067	-0.191201	0.0132642	1.70532	1
160	Arf5	sp|P84084|ARF5-MOUSE	-0.0143225	0.00436382	-0.147394	0.114754	0.216813	1	0.0324048	0.00450733	-0.0982295	0.161055	0.48267	1
161	Mcl1	sp|P97287|MCL1-MOUSE	0.0850918	0.0438581	-0.328701	0.493987	0.406315	0.990816	-0.0805276	0.0483307	-0.528723	0.314444	0.366297	0.987886
162	Serpinf1	sp|P97298|PEDF-MOUSE	0.0132295	0.00498062	-0.125688	0.154479	0.187457	1	-0.103582	0.00503667	-0.24172	0.0405758	1.45953	1
163	Sptlc2	sp|P97363|SPTC2-MOUSE	-0.0343687	0.00828987	-0.218505	0.147639	0.377476	1	-0.0419886	0.00673968	-0.199986	0.119039	0.51146	1
164	Sephs2	sp|P97364|SPS2-MOUSE	-0.0186094	0.00521646	-0.161805	0.123644	0.257658	1	-0.0414682	0.00319147	-0.15293	0.0716607	0.73404	1
165	Crmp1	sp|P97427|DPYL1-MOUSE	-0.187938	0.0117146	-0.403904	0.026685	1.7364	0.999878	0.0728786	0.0119064	-0.145382	0.288126	0.667898	0.999999
166	Smad5	sp|P97454|SMAD5-MOUSE	0.426984	0.0218074	0.13523	0.723213	2.89141	0.857642	0.0932172	0.0108543	-0.116104	0.298968	0.894736	0.999999
167	Thumpd3	sp|P97770|THUM3-MOUSE	0.12287	0.00789863	-0.0497861	0.303489	1.38251	1	-0.0254725	0.00626478	-0.18201	0.12924	0.321824	1
168	Prdx5	sp|P99029|PRDX5-MOUSE	-0.103328	0.00156831	-0.178838	-0.0264752	2.60916	1	-0.0206262	0.00168883	-0.0988734	0.0596762	0.501911	1
169	Gjb2	sp|Q00977|CXB2-MOUSE	0.421315	0.0281959	0.0838391	0.756966	2.50907	0.835116	-0.00195555	0.0343601	-0.392554	0.363499	0.0105497	0.998398
170	Egfr	sp|Q01279|EGFR-MOUSE	-0.107863	0.00588651	-0.259982	0.0375339	1.40586	1	0.203342	0.00550042	0.0617482	0.349736	2.74176	1
171	Nucb1	sp|Q02819|NUCB1-MOUSE	-0.0916083	0.00433366	-0.221801	0.0424735	1.39158	1	-0.0398138	0.00639246	-0.192301	0.119275	0.497966	1
172	Prkcz	sp|Q02956|KPCZ-MOUSE	-0.0339831	0.00847936	-0.211714	0.149162	0.369047	1	-0.219938	0.00988484	-0.41441	-0.0228818	2.21216	0.999879
173	Grb7	sp|Q03160|GRB7-MOUSE	-0.00380915	0.05891	-0.511235	0.490672	0.015694	0.984039	0.0861507	0.0656002	-0.441669	0.602777	0.336361	0.969871
174	Grin2d	sp|Q03391|NMDE4-MOUSE	0.200526	0.0380684	-0.205352	0.566417	1.02775	0.975572	-0.0553543	0.0583421	-0.522604	0.422193	0.229171	0.98182
175	Fabp5	sp|Q05816|FABP5-MOUSE	0.0050248	0.00468022	-0.128848	0.136709	0.073449	1	0.350951	0.00385686	0.232368	0.476687	5.65106	0.999918
176	Cnn2	sp|Q08093|CNN2-MOUSE	0.0502045	0.0547455	-0.411656	0.51776	0.21457	0.985541	0.0724518	0.0289033	-0.248277	0.417737	0.426163	0.998658
177	Tigd2	sp|Q0VBL1|TIGD2-MOUSE	-0.0630434	0.00708834	-0.224112	0.105078	0.748803	1	0.0356353	0.00982629	-0.16208	0.232697	0.359489	1
178	Meaf6	sp|Q2VPQ9|EAF6-MOUSE	0.0298618	0.00394759	-0.0950378	0.151593	0.47528	1	-0.0829669	0.0033602	-0.196223	0.0306499	1.43127	1
179	Col24a1	sp|Q30D77|COOA1-MOUSE	1.45139	1.35099	-0.862185	3.78021	1.2487	0.188117	0.032955	0.555178	-1.47062	1.54934	0.0442288	0.567141
180	Acot6	sp|Q32Q92|ACOT6-MOUSE	-0.0393958	0.00673035	-0.197245	0.120021	0.48021	1	-0.126427	0.00760671	-0.297263	0.0504517	1.44958	1
181	Ap5b1	sp|Q3TAP4|AP5B1-MOUSE	0.321041	0.155886	-0.443872	1.15046	0.813123	0.737203	0.934358	0.111047	0.267666	1.61038	2.80389	0.147204
182	H2afv	sp|Q3THW5|H2AV-MOUSE	-0.205662	0.0342705	-0.564932	0.167634	1.11095	0.979755	-0.140275	0.0228582	-0.435918	0.153978	0.92781	0.998365
183	Fam98a	sp|Q3TJZ6|FA98A-MOUSE	0.0149559	0.00325982	-0.0968056	0.126717	0.261948	1	-0.0336344	0.00243958	-0.130585	0.0635064	0.680967	1
184	Prrc2c	sp|Q3TLH4|PRC2C-MOUSE	0.0117081	0.00105337	-0.0521768	0.0760131	0.360743	1	-0.0581095	0.000905517	-0.11798	0.00176546	1.93107	1
185	Xylb	sp|Q3TNA1|XYLB-MOUSE	0.094069	0.00583569	-0.0560451	0.242988	1.2314	1	-0.0533729	0.00662134	-0.211898	0.104121	0.655915	1
186	Foxred1	sp|Q3TQB2|FXRD1-MOUSE	-0.013234	0.00517516	-0.156718	0.128531	0.183962	1	0.0695682	0.00474164	-0.0686682	0.202606	1.01029	1
187	Pbxip1	sp|Q3TVI8|PBIP1-MOUSE	0.213391	0.0109192	0.0140695	0.417535	2.04212	0.999812	0.000105023	0.0135144	-0.223593	0.231892	0.000903412	1
188	Wdr70	sp|Q3TWF6|WDR70-MOUSE	0.0478194	0.00554892	-0.0983777	0.191624	0.641948	1	0.0208426	0.00475242	-0.118019	0.1553	0.302339	1
189	Tmem63b	sp|Q3TWI9|CSCL2-MOUSE	-0.167548	0.00918138	-0.354151	0.0201263	1.74858	0.999993	-0.141529	0.00839312	-0.324044	0.0394505	1.54484	0.999999
190	Tmem55b	sp|Q3TWL2|TM55B-MOUSE	0.281729	0.0759276	-0.282736	0.832392	1.02243	0.863606	0.228133	0.0548937	-0.256689	0.696331	0.973703	0.935861
191	Dhps	sp|Q3TXU5|DHYS-MOUSE	0.0700242	0.00384556	-0.0518143	0.194287	1.12919	1	-0.0988791	0.00446154	-0.230272	0.0324488	1.48034	1
192	Arsg	sp|Q3TYD4|ARSG-MOUSE	-0.18155	0.0138752	-0.408815	0.06012	1.54126	0.999692	-0.05908	0.0151398	-0.300415	0.182725	0.480154	0.99999
193	Vars2	sp|Q3U2A8|SYVM-MOUSE	0.0581699	0.00251197	-0.0380582	0.156274	1.16062	1	0.117842	0.00227746	0.0283097	0.20984	2.4693	1
194	Rnf40	sp|Q3U319|BRE1B-MOUSE	0.0654568	0.0028534	-0.0392331	0.169888	1.22539	1	-0.0514072	0.00301471	-0.161013	0.0530055	0.936271	1
195	Hectd3	sp|Q3U487|HECD3-MOUSE	-0.0617266	0.00283492	-0.166343	0.0407267	1.15932	1	-0.0620326	0.0020299	-0.148359	0.0242716	1.37684	1
196	Esyt1	sp|Q3U7R1|ESYT1-MOUSE	-0.0690234	0.000936093	-0.129268	-0.00759778	2.25599	1	-0.149722	0.000782434	-0.202635	-0.0941934	5.35255	1
197	Nom1	sp|Q3UFM5|NOM1-MOUSE	-0.205624	0.0277663	-0.539027	0.108649	1.234	0.988591	-0.245609	0.0409412	-0.640953	0.140306	1.21385	0.953223
198	Spg11	sp|Q3UHA3|SPTCS-MOUSE	-0.0281729	0.00989229	-0.224405	0.16777	0.283258	1	-0.0105475	0.00723642	-0.17907	0.159477	0.12399	1
199	Nt5dc3	sp|Q3UHB1|NT5D3-MOUSE	-0.00904614	0.00200599	-0.0964521	0.0792426	0.201976	1	-0.0446547	0.00169649	-0.126081	0.0365703	1.08416	1
200	Washc4	sp|Q3UMB9|WASC4-MOUSE	-0.0194532	0.00149677	-0.0948872	0.0546898	0.502822	1	-0.0929641	0.00144585	-0.166683	-0.0191202	2.44485	1
201	Usp30	sp|Q3UN04|UBP30-MOUSE	0.0728396	0.0210527	-0.213209	0.370129	0.502012	0.999789	0.149842	0.0196081	-0.125167	0.431846	1.07008	0.999056
202	Fchsd2	sp|Q3USJ8|FCSD2-MOUSE	0.0479971	0.00717432	-0.116219	0.212989	0.566663	1	-0.00801049	0.00733258	-0.177678	0.157609	0.0935472	1
203		sp|Q3UTZ3|CG043-MOUSE	0.0298719	0.0061663	-0.127151	0.183828	0.380409	1	-0.178845	0.00741741	-0.350196	-0.0031102	2.07659	0.999999
204	Mfhas1	sp|Q3V1N1|MFHA1-MOUSE	0.0171826	0.0178912	-0.249785	0.285194	0.12846	0.999986	0.0453309	0.0140253	-0.184851	0.276887	0.382771	0.999997
205	Miga1	sp|Q4QQM5|MIGA1-MOUSE	0.254241	0.00894004	0.0739066	0.436044	2.68891	0.999765	0.153754	0.00589286	0.00336386	0.308745	2.00292	1
206	Cdv3	sp|Q4VAA2|CDV3-MOUSE	0.188629	0.00604244	0.0399534	0.346197	2.42662	1	0.0456977	0.00543658	-0.0988575	0.188409	0.619771	1
207	Phactr4	sp|Q501J7|PHAR4-MOUSE	0.0827984	0.00837099	-0.098184	0.268864	0.904969	1	0.0392413	0.0127828	-0.181776	0.261382	0.34708	0.999999
208	Srrm1	sp|Q52KI8|SRRM1-MOUSE	0.0808309	0.0174414	-0.177756	0.338419	0.61205	0.999932	-0.0151187	0.0113206	-0.220576	0.192344	0.142096	1
209	Spag9	sp|Q58A65|JIP4-MOUSE	0.075665	0.00186595	-0.00744789	0.160065	1.75164	1	0.0134853	0.00142397	-0.0596017	0.0855261	0.357364	1
210	Jakmip3	sp|Q5DTN8|JKIP3-MOUSE	-0.0219258	0.00690578	-0.188375	0.139502	0.263845	1	-0.213194	0.00601507	-0.362233	-0.0625368	2.74887	0.999999
211	Afap1l2	sp|Q5DTU0|AF1L2-MOUSE	0.368266	0.00413283	0.243416	0.49474	5.72846	0.999625	0.0678553	0.00415259	-0.0585143	0.19565	1.05299	1
212	Fat2	sp|Q5F226|FAT2-MOUSE	-0.11425	0.000657213	-0.163859	-0.0625087	4.45661	1	-0.159975	0.000643816	-0.209155	-0.109605	6.30479	1
213	Neurl4	sp|Q5NCX5|NEUL4-MOUSE	0.0276782	0.0051681	-0.115036	0.17031	0.385011	1	-0.0214551	0.00575478	-0.171737	0.12664	0.282824	1
214	Diras2	sp|Q5PR73|DIRA2-MOUSE	-0.180189	0.00550074	-0.324369	-0.0302068	2.4295	1	-0.0369297	0.00544189	-0.180177	0.106362	0.500612	1
215	Zscan26	sp|Q5RJ54|ZSC26-MOUSE	0.068564	0.0146257	-0.17084	0.304926	0.566941	0.99999	-0.0440043	0.00888126	-0.224578	0.150782	0.466937	1
216	Kat7	sp|Q5SVQ0|KAT7-MOUSE	0.156336	0.0152707	-0.0855377	0.404924	1.26511	0.999738	0.0252101	0.013623	-0.207501	0.252927	0.215993	0.999999
217	Slc25a35	sp|Q5SWT3|S2535-MOUSE	-0.230706	0.00622734	-0.38874	-0.0740325	2.92353	0.999996	-0.124313	0.00662509	-0.285149	0.0352222	1.52729	1
218	Pigl	sp|Q5SX19|PIGL-MOUSE	-0.157645	0.0177757	-0.433456	0.103061	1.18241	0.999325	-0.111361	0.0453124	-0.544498	0.289488	0.523148	0.98642
219	Scaf1	sp|Q5U4C3|SFR19-MOUSE	0.631452	0.17201	-0.218527	1.36673	1.52252	0.453696	0.296535	0.207592	-0.670323	1.11274	0.650834	0.710133
220	Parl	sp|Q5XJY4|PARL-MOUSE	-0.211429	0.00503181	-0.351647	-0.0725186	2.9806	1	-0.129013	0.00380791	-0.254932	-0.0104655	2.0907	1
221	Kif1b	sp|Q60575|KIF1B-MOUSE	-0.0676415	0.00158284	-0.147225	0.00923381	1.70018	1	-0.0335584	0.00134952	-0.10572	0.0393764	0.913506	1
222	Grb2	sp|Q60631|GRB2-MOUSE	0.0300007	0.00225936	-0.0644534	0.121944	0.63116	1	-0.0715746	0.00163877	-0.151465	0.00857139	1.76807	1
223	Nr2f1	sp|Q60632|COT1-MOUSE	-0.332351	0.0518637	-0.721238	0.0749942	1.45937	0.866307	-0.0853185	0.0983393	-0.698642	0.515352	0.272069	0.928172
224	Igf1r	sp|Q60751|IGF1R-MOUSE	0.288778	0.0134731	0.0645951	0.517097	2.48789	0.99464	0.339331	0.011119	0.13719	0.540728	3.21804	0.990082
225	Styx	sp|Q60969|STYX-MOUSE	0.173792	0.0312744	-0.139455	0.535484	0.982732	0.989956	0.0056767	0.115593	-0.3519	0.511798	0.0166967	0.91462
226	Trpc6	sp|Q61143|TRPC6-MOUSE	-0.072954	0.0292672	-0.397043	0.27548	0.426441	0.998558	-0.137572	0.0239029	-0.440937	0.165557	0.889828	0.998095
227	Acvr1b	sp|Q61271|ACV1B-MOUSE	0.0213117	0.012966	-0.200323	0.243919	0.187161	1	0.0526479	0.012034	-0.167599	0.276159	0.479927	0.999999
228	Kcna4	sp|Q61423|KCNA4-MOUSE	-0.184856	0.0106327	-0.393995	0.0229843	1.79271	0.999948	-0.24669	0.00818915	-0.425724	-0.0697226	2.72604	0.999907
229	Msi1	sp|Q61474|MSI1H-MOUSE	0.0246362	0.00634036	-0.130693	0.181554	0.309398	1	0.0791617	0.00558748	-0.0674161	0.226423	1.05903	1
230	Trim25	sp|Q61510|TRI25-MOUSE	0.0462292	0.00474023	-0.0900631	0.177139	0.671455	1	-0.163781	0.00419852	-0.290546	-0.0354941	2.52764	1
231	Foxc1	sp|Q61572|FOXC1-MOUSE	0.0760757	0.0793668	-0.521947	0.66761	0.270039	0.955091	0.705174	0.186805	-0.177823	1.58259	1.63156	0.389037
232	Fxr1	sp|Q61584|FXR1-MOUSE	0.0124496	0.00484439	-0.122685	0.150919	0.17887	1	-0.0667521	0.00390886	-0.188096	0.0549844	1.06768	1
233	Il1rap	sp|Q61730|IL1AP-MOUSE	-0.0563576	0.0686435	-0.555156	0.456334	0.215106	0.970996	0.266473	0.0773318	-0.296994	0.820677	0.958238	0.872856
234	Phgdh	sp|Q61753|SERA-MOUSE	0.492708	0.00219259	0.395847	0.586096	10.5223	0.975592	0.165611	0.00195559	0.0781202	0.250477	3.74499	1
235	Cmc4	sp|Q61908|CMC4-MOUSE	0.0982198	0.0663066	-0.436992	0.618363	0.381435	0.966651	0.525782	0.0567239	0.0463902	1.01433	2.20761	0.598117
236	Dlg4	sp|Q62108|DLG4-MOUSE	-0.000103997	0.0020095	-0.0877653	0.0872218	0.00231994	1	-0.0464577	0.00141198	-0.120422	0.0278933	1.23636	1
237	Sema4a	sp|Q62178|SEM4A-MOUSE	-0.111785	0.0173309	-0.371924	0.142436	0.849132	0.999837	0.0353424	0.0116486	-0.179442	0.248679	0.327461	1
238	Snrpa	sp|Q62189|SNRPA-MOUSE	-0.00130306	0.00233206	-0.0943022	0.0924381	0.0269833	1	-0.0141631	0.0020691	-0.103205	0.0753372	0.311363	1
239	Birc2	sp|Q62210|BIRC2-MOUSE	0.0509912	0.0059688	-0.106481	0.199872	0.660012	1	0.124652	0.00624024	-0.0326395	0.277307	1.57796	1
240	Tgfb1i1	sp|Q62219|TGFI1-MOUSE	0.115819	0.00500915	-0.0259472	0.257415	1.63643	1	-0.0440003	0.00422655	-0.174294	0.083014	0.676803	1
241	Ddr2	sp|Q62371|DDR2-MOUSE	1.684	0.181428	0.839654	2.53892	3.95357	0.00493656	-0.0446844	0.109389	-0.716015	0.597995	0.135104	0.920351
242	Zpr1	sp|Q62384|ZPR1-MOUSE	-0.0345599	0.00626355	-0.189003	0.123625	0.436679	1	-0.122044	0.00698056	-0.283058	0.0396764	1.46074	1
243	Ift52	sp|Q62559|IFT52-MOUSE	0.281655	0.0408113	-0.13217	0.68462	1.39421	0.933363	-0.0541941	0.0240226	-0.359977	0.259748	0.349657	0.999673
244	Ppp3r1	sp|Q63810|CANB1-MOUSE	0.0558865	0.00197337	-0.0311968	0.141726	1.25806	1	-0.0230218	0.00203329	-0.111029	0.066005	0.510551	1
245	Sdpr	sp|Q63918|SDPR-MOUSE	0.05239	0.0139484	-0.179559	0.280653	0.443595	0.999997	-0.136176	0.0146962	-0.381735	0.0987346	1.12331	0.999893
246	Raly	sp|Q64012|RALY-MOUSE	-0.0384108	0.0280987	-0.366162	0.292925	0.229145	0.999344	-0.079916	0.026475	-0.39541	0.241126	0.491152	0.999023
247	Hepacam	sp|Q640R3|HECAM-MOUSE	-0.13058	0.00244174	-0.226468	-0.0307562	2.64257	1	-0.116235	0.00208157	-0.204331	-0.0277662	2.54766	1
248	Ca4	sp|Q64444|CAH4-MOUSE	0.00606746	0.0114009	-0.197977	0.215554	0.0568248	1	0.07171	0.00840763	-0.105571	0.253276	0.782065	1
249	Gstt1	sp|Q64471|GSTT1-MOUSE	-0.533964	0.00583587	-0.6885	-0.385821	6.98971	0.7478	-0.0677613	0.00412786	-0.194355	0.0567709	1.05468	1
250	Usf2	sp|Q64705|USF2-MOUSE	-0.035857	0.00484073	-0.173884	0.0997843	0.515369	1	-0.118677	0.00402595	-0.249417	0.00482189	1.87039	1
251	Rab3ip	sp|Q68EF0|RAB3I-MOUSE	0.0466692	0.00809484	-0.132305	0.223927	0.518712	1	0.0729292	0.00623324	-0.0846822	0.227802	0.92373	1
252	Kiaa1549	sp|Q68FD9|K1549-MOUSE	-0.100514	0.00502616	-0.239088	0.0397135	1.41778	1	-0.140683	0.00431447	-0.266139	-0.0121814	2.14179	1
253	Kiaa1841	sp|Q68FF0|K1841-MOUSE	-0.00585631	0.00461519	-0.142854	0.128339	0.0862043	1	-0.141214	0.00485909	-0.278601	-0.0076447	2.02581	1
254	Git1	sp|Q68FF6|GIT1-MOUSE	-0.0263765	0.00241633	-0.123716	0.0707839	0.536586	1	0.00454735	0.00197036	-0.0813883	0.0925728	0.102444	1
255	Slain1	sp|Q68FF7|SLAI1-MOUSE	0.0104014	0.0105111	-0.191423	0.206409	0.101454	1	0.0622029	0.00866529	-0.12178	0.245205	0.668219	1
256	Ahcyl2	sp|Q68FL4|SAHH3-MOUSE	-0.0333041	0.00192525	-0.117241	0.0551749	0.759023	1	0.152036	0.00183692	0.0679857	0.235136	3.54733	1
257	Elfn2	sp|Q68FM6|PPR29-MOUSE	-0.300336	0.0497808	-0.751958	0.145743	1.3461	0.898931	0.0290725	0.0941343	-0.574605	0.641264	0.0947564	0.942315
258	Peak1	sp|Q69Z38|PEAK1-MOUSE	-0.00409357	0.00286779	-0.111073	0.102608	0.0764413	1	-0.0497555	0.0029433	-0.154029	0.056488	0.917115	1
259	Nlgn2	sp|Q69ZK9|NLGN2-MOUSE	-0.0470576	0.00129673	-0.116917	0.0247735	1.30679	1	-0.0696218	0.00142689	-0.143902	0.00362944	1.84311	1
260	Kiaa1161	sp|Q69ZQ1|K1161-MOUSE	-0.622141	0.00734931	-0.788255	-0.453815	7.25714	0.332261	-0.176662	0.00641627	-0.332549	-0.02039	2.20547	1
261	Hbs1l	sp|Q69ZS7|HBS1L-MOUSE	-0.0495396	0.00288579	-0.15826	0.0561058	0.92219	1	-0.124296	0.00296832	-0.232237	-0.0146039	2.28141	1
262	Swap70	sp|Q6A028|SWP70-MOUSE	-0.0704507	0.0216709	-0.358445	0.222085	0.478572	0.999759	-0.121724	0.00998991	-0.319915	0.0768684	1.21785	0.999998
263	Enpp3	sp|Q6DYE8|ENPP3-MOUSE	0.197041	0.349427	-0.55833	0.986843	0.333333	0.651234	-0.133294	0.0571572	-0.60671	0.365856	0.557538	0.969238
264	Nomo1	sp|Q6GQT9|NOMO1-MOUSE	0.0135898	0.00124198	-0.0565013	0.0828851	0.385616	1	0.0186416	0.00091736	-0.0416734	0.0764496	0.615478	1
265	Ralgapa1	sp|Q6GYP7|RGPA1-MOUSE	-0.00112855	0.0231503	-0.304357	0.313168	0.00741727	0.999879	-0.132784	0.0300376	-0.483375	0.217005	0.766152	0.995443
266	Zdhhc24	sp|Q6IR37|ZDH24-MOUSE	0.0401829	0.0381072	-0.364704	0.418037	0.205844	0.996689	-0.0938784	0.0378694	-0.465037	0.294767	0.482416	0.993948
267	Dgkb	sp|Q6NS52|DGKB-MOUSE	0.00516148	0.00590382	-0.149109	0.153581	0.067175	1	0.0528955	0.00450651	-0.0746619	0.188017	0.78795	1
268	Fam135a	sp|Q6NS59|F135A-MOUSE	-0.0610318	0.0176263	-0.322214	0.206285	0.459701	0.99996	-0.25254	0.0180211	-0.520142	0.0107101	1.88122	0.993362
269	Fam134a	sp|Q6NS82|F134A-MOUSE	0.136765	0.0158671	-0.118789	0.379862	1.08574	0.999813	-0.0655331	0.010659	-0.268005	0.139419	0.634751	1
270	G6pc3	sp|Q6NSQ9|G6PC3-MOUSE	-0.114048	0.0606045	-0.599446	0.409108	0.463269	0.969859	0.232087	0.0868645	-0.320122	0.758879	0.787461	0.88162
271	Rragb	sp|Q6NTA4|RRAGB-MOUSE	-0.0171743	0.00916904	-0.204106	0.17028	0.179357	1	-0.0317401	0.0126702	-0.255412	0.192373	0.281979	1
272	Ocrl	sp|Q6NVF0|OCRL-MOUSE	0.0207944	0.0042683	-0.106653	0.151189	0.318286	1	-0.00496933	0.00413689	-0.130733	0.118697	0.0772612	1
273	Rprd2	sp|Q6NXI6|RPRD2-MOUSE	0.0516322	0.00326456	-0.060375	0.163366	0.903667	1	0.00598937	0.00265155	-0.0949523	0.108122	0.116314	1
274	Tnpo3	sp|Q6P2B1|TNPO3-MOUSE	-0.0219155	0.00466618	-0.156524	0.113054	0.320827	1	-0.0908171	0.00518445	-0.232487	0.0522322	1.26129	1
275	Mapk4	sp|Q6P5G0|MK04-MOUSE	-0.0146445	0.00982023	-0.208012	0.180774	0.14778	1	0.128006	0.0113009	-0.0841935	0.334175	1.20413	0.999991
276	Nes	sp|Q6P5H2|NEST-MOUSE	0.804817	0.0116871	0.594228	1.01723	7.44466	0.0209917	-0.163739	0.00285833	-0.267427	-0.0576263	3.06263	1
277	Kank4	sp|Q6P9J5|KANK4-MOUSE	-0.186849	0.0117846	-0.396127	0.0228894	1.7212	0.999877	0.0956567	0.0204479	-0.185388	0.380232	0.668947	0.999688
278	Rexo4	sp|Q6PAQ4|REXO4-MOUSE	0.108302	0.00369908	-0.017886	0.226628	1.7807	1	-0.0986555	0.00332153	-0.21424	0.0138648	1.7118	1
279	Lrpprc	sp|Q6PB66|LPPRC-MOUSE	0.0159666	0.00088055	-0.0443445	0.0745567	0.538066	1	0.044281	0.000815715	-0.0111138	0.0999736	1.55042	1
280	Kdm3a	sp|Q6PCM1|KDM3A-MOUSE	-0.0551687	0.0132511	-0.281229	0.168486	0.479255	0.999998	-0.178281	0.00773353	-0.353703	0.00210297	2.02729	0.999998
281	Magee1	sp|Q6PCZ4|MAGE1-MOUSE	-0.126725	0.00582354	-0.276892	0.0267793	1.66062	1	-0.227698	0.00612335	-0.37701	-0.0762715	2.90981	0.999998
282	Ankrd13d	sp|Q6PD24|AN13D-MOUSE	-0.327214	0.0239866	-0.649043	-0.0187892	2.11274	0.951966	-0.155492	0.0126216	-0.377538	0.0657732	1.38405	0.999934
283	Cachd1	sp|Q6PDJ1|CAHD1-MOUSE	-0.174313	0.00554514	-0.322107	-0.0261008	2.34085	1	0.0295586	0.00693321	-0.137089	0.19724	0.35499	1
284	Sarm1	sp|Q6PDS3|SARM1-MOUSE	-0.0169528	0.00445075	-0.145915	0.117394	0.254111	1	0.0310854	0.00311606	-0.0791557	0.139818	0.556869	1
285	Rimkla	sp|Q6PFX8|RIMKA-MOUSE	-0.23471	0.0153914	-0.484531	0.0127212	1.89188	0.997623	-0.275068	0.0248375	-0.593098	0.0238117	1.74537	0.975371
286	Nfrkb	sp|Q6PIJ4|NFRKB-MOUSE	-0.35434	0.230517	-1.23898	0.597952	0.73802	0.659298	-0.297534	0.211065	-1.14134	0.614256	0.647632	0.706851
287	Nudcd1	sp|Q6PIP5|NUDC1-MOUSE	0.111335	0.0045288	-0.024688	0.242726	1.6544	1	0.0819739	0.00444049	-0.0499076	0.214114	1.23015	1
288	Rif1	sp|Q6PR54|RIF1-MOUSE	-0.00945971	0.00199903	-0.0975461	0.0766146	0.211577	1	-0.134983	0.0020675	-0.224023	-0.046046	2.96864	1
289	Muc19	sp|Q6PZE0|MUC19-MOUSE	-0.0898538	0.10687	-0.786681	0.567549	0.274859	0.915555	-0.025628	0.180296	-0.880589	0.819953	0.0603563	0.83091
290	Pcp4l1	sp|Q6W8Q3|PC4L1-MOUSE	-0.173652	0.0270924	-0.519503	0.134909	1.05501	0.993769	0.00810967	0.0208742	-0.281488	0.295132	0.0561304	0.999947
291	Zfyve28	sp|Q6ZPK7|LST2-MOUSE	-0.175239	0.0262157	-0.494748	0.141471	1.08231	0.994304	-0.197084	0.0235615	-0.501715	0.109913	1.28396	0.994247
292	Pitpnm2	sp|Q6ZPQ6|PITM2-MOUSE	-0.140404	0.00277549	-0.243826	-0.0382811	2.66508	1	-0.0911335	0.00276349	-0.199672	0.0108833	1.7336	1
293	Ibtk	sp|Q6ZPR6|IBTK-MOUSE	0.0671117	0.00198733	-0.0185919	0.155139	1.50544	1	-0.0881188	0.00295881	-0.195915	0.0195932	1.61998	1
294	Syne2	sp|Q6ZWQ0|SYNE2-MOUSE	-0.0390873	0.00106324	-0.103899	0.0238033	1.19872	1	-0.0584742	0.00204891	-0.147839	0.0331307	1.29182	1
295	Rps27	sp|Q6ZWU9|RS27-MOUSE	-0.121324	0.0313199	-0.471264	0.2263	0.685545	0.995568	-0.164604	0.022452	-0.45775	0.137238	1.09853	0.997487
296	Rpl35	sp|Q6ZWV7|RL35-MOUSE	-0.108151	0.00994755	-0.305087	0.0908305	1.08436	0.999999	-0.224432	0.0103781	-0.4272	-0.031009	2.20306	0.999799
297	Sema6d	sp|Q76KF0|SEM6D-MOUSE	-0.163229	0.01176	-0.378236	0.0479034	1.50519	0.99995	-0.091833	0.0118368	-0.311156	0.124366	0.844075	0.999997
298	Ubfd1	sp|Q78JW9|UBFD1-MOUSE	-0.129334	0.00857971	-0.312983	0.0549521	1.39629	1	-0.12018	0.00574689	-0.2719	0.0307989	1.58532	1
299	Smim12	sp|Q78RX3|SIM12-MOUSE	-0.0303539	0.0106441	-0.237177	0.166475	0.294211	1	-0.0891737	0.00897849	-0.275535	0.098033	0.941099	1
300	Camk2n2	sp|Q78WH7|CK2N2-MOUSE	-0.0652136	0.00752542	-0.230968	0.111503	0.751749	1	-0.0457745	0.00899062	-0.237885	0.138008	0.482757	1
301	Dnajc15	sp|Q78YY6|DJC15-MOUSE	0.0374966	0.0186325	-0.235711	0.304435	0.274698	0.999967	-0.0520539	0.0123755	-0.280446	0.163794	0.46792	0.999999
302	Brd2	sp|Q7JJ13|BRD2-MOUSE	-0.0513656	0.0308667	-0.401562	0.302644	0.292366	0.99866	0.0154592	0.0182598	-0.249999	0.276956	0.114404	0.999983
303	Plppr4	sp|Q7TME0|PLPR4-MOUSE	-0.197585	0.00321235	-0.306309	-0.0845398	3.48612	1	-0.141446	0.00317964	-0.253922	-0.0306202	2.50843	1
304	Ldhd	sp|Q7TNG8|LDHD-MOUSE	0.118156	0.00629243	-0.0371582	0.269883	1.48952	1	0.109797	0.00527356	-0.0352524	0.251199	1.51196	1
305	Igsf21	sp|Q7TNR6|IGS21-MOUSE	0.0890324	0.00646263	-0.0664564	0.247287	1.1075	1	-0.00520473	0.0049616	-0.14855	0.128038	0.0738903	1
306	Minos1	sp|Q7TNS2|MIC10-MOUSE	0.190121	0.0296429	-0.159675	0.533157	1.10425	0.989082	0.149382	0.0385132	-0.238067	0.531012	0.761193	0.986684
307	Fbxo11	sp|Q7TPD1|FBX11-MOUSE	-0.0156708	0.0420187	-0.429198	0.372054	0.0764488	0.995565	-0.0493261	0.036014	-0.439967	0.324554	0.25992	0.997202
308	Fam185a	sp|Q7TPD2|F185A-MOUSE	0.0783204	0.0111986	-0.123239	0.289473	0.740106	0.999999	-0.00675946	0.0132649	-0.230034	0.216963	0.0586894	1
309	Plekha6	sp|Q7TQG1|PKHA6-MOUSE	-0.0120336	0.00325421	-0.124689	0.0981143	0.210947	1	-0.120868	0.00453158	-0.256052	0.0086612	1.79551	1
310	Plekhm1	sp|Q7TSI1|PKHM1-MOUSE	0.251448	0.110133	-0.433794	0.884552	0.757686	0.836684	0.272881	0.0887638	-0.369349	0.843997	0.915914	0.850571
311	Ube2q1	sp|Q7TSS2|UB2Q1-MOUSE	-0.0542118	0.0100316	-0.248472	0.140235	0.541264	1	-0.0147024	0.00818813	-0.191824	0.165778	0.162479	1
312	Celf4	sp|Q7TSY6|CELF4-MOUSE	0.0144987	0.00564064	-0.131094	0.161518	0.193048	1	0.00616139	0.00326023	-0.102878	0.117027	0.107908	1
313	Klhl29	sp|Q80T74|KLH29-MOUSE	-0.00660939	0.00750675	-0.171624	0.1662	0.0762844	1	-0.0348029	0.00828852	-0.219512	0.148966	0.382275	1
314	Dcaf5	sp|Q80T85|DCAF5-MOUSE	-0.0575641	0.00903042	-0.248492	0.134656	0.605756	1	-0.0967787	0.00587653	-0.249063	0.0540929	1.26246	1
315	Selenoi	sp|Q80TA1|EPT1-MOUSE	-0.288316	0.158778	-1.06882	0.572252	0.723558	0.757497	-0.0727657	0.0830978	-0.646315	0.529424	0.252425	0.950946
316	Epg5	sp|Q80TA9|EPG5-MOUSE	-0.0281536	0.00290589	-0.131844	0.0784522	0.52227	1	-0.122038	0.00333622	-0.236572	-0.00979428	2.11284	1
317	Phf24	sp|Q80TL4|PHF24-MOUSE	0.0603559	0.00390075	-0.0624956	0.18536	0.966376	1	-0.159404	0.00554127	-0.304651	-0.0136532	2.14138	1
318	Nisch	sp|Q80TM9|NISCH-MOUSE	-0.0536324	0.00201218	-0.140326	0.033763	1.19562	1	0.00365606	0.00181021	-0.0783978	0.0854742	0.0859309	1
319	Vps13b	sp|Q80TY5|VP13B-MOUSE	-0.149445	0.0507381	-0.598196	0.287332	0.66346	0.972855	-0.179457	0.0598047	-0.666802	0.300582	0.733825	0.950472
320	Ube3c	sp|Q80U95|UBE3C-MOUSE	-0.136134	0.00364142	-0.255486	-0.0154835	2.25595	1	-0.179784	0.00287218	-0.284492	-0.0768518	3.35463	1
321	Plxna4	sp|Q80UG2|PLXA4-MOUSE	0.0306746	0.00217987	-0.0603765	0.122872	0.656998	1	-0.0175809	0.00207517	-0.107835	0.0711269	0.385935	1
322	Sra1	sp|Q80VJ2|SRA1-MOUSE	-0.0427977	0.0500453	-0.482123	0.416787	0.19131	0.989808	-0.310362	0.0667945	-0.820583	0.207268	1.20087	0.855731
323	Thnsl2	sp|Q80W22|THNS2-MOUSE	0.0610987	0.00191442	-0.0223431	0.14775	1.39641	1	-0.0827046	0.00156992	-0.160753	-0.00322969	2.08733	1
324	Ddrgk1	sp|Q80WW9|DDRGK-MOUSE	0.211519	0.0133774	-0.0187774	0.436207	1.82879	0.999378	0.00591662	0.0068858	-0.161101	0.170926	0.0713011	1
325	Vrk1	sp|Q80X41|VRK1-MOUSE	0.233688	0.0131904	-0.00156298	0.46027	2.03473	0.998888	0.0466022	0.014163	-0.185002	0.282279	0.391588	0.999997
326	Mrps7	sp|Q80X85|RT07-MOUSE	-0.0350283	0.0115995	-0.24934	0.178509	0.325236	1	0.0789932	0.00902119	-0.112276	0.262846	0.831683	1
327	Nucks1	sp|Q80XU3|NUCKS-MOUSE	0.0771248	0.083418	-0.501996	0.65022	0.267032	0.94971	-0.196207	0.0821753	-0.762291	0.376675	0.684454	0.909259
328	Shank2	sp|Q80Z38|SHAN2-MOUSE	0.0115806	0.0472628	-0.40424	0.439118	0.0532687	0.992788	-0.00117343	0.0416912	-0.372895	0.403546	0.00574692	0.995828
329	Spag1	sp|Q80ZX8|SPAG1-MOUSE	-0.137489	0.0027291	-0.237804	-0.0344948	2.63184	1	-0.187432	0.00175273	-0.270127	-0.102725	4.47699	1
330	Ttc9c	sp|Q810A3|TTC9C-MOUSE	-0.122943	0.0105857	-0.320959	0.0755269	1.19493	0.999996	-0.109992	0.00823007	-0.29281	0.0734149	1.21244	1
331	Ankfy1	sp|Q810B6|ANFY1-MOUSE	-0.0161033	0.00580133	-0.168141	0.134176	0.211422	1	0.0259152	0.00472177	-0.111176	0.159067	0.37714	1
332	Pcyt1b	sp|Q811Q9|PCY1B-MOUSE	0.0411134	0.0041291	-0.0875724	0.169895	0.639817	1	-0.0573617	0.0042997	-0.187549	0.0736726	0.874788	1
333	Lpp	sp|Q8BFW7|LPP-MOUSE	-0.166973	0.00900424	-0.350555	0.0176823	1.75964	0.999995	0.115387	0.00723352	-0.0505273	0.281214	1.3567	1
334	Tnpo1	sp|Q8BFY9|TNPO1-MOUSE	0.242266	0.00632168	0.0889665	0.400989	3.04703	0.999992	0.273195	0.00538396	0.128494	0.42021	3.72324	0.999989
335	Ctdspl2	sp|Q8BG15|CTSL2-MOUSE	0.0509834	0.00382187	-0.0682162	0.173213	0.824691	1	-0.13874	0.00357389	-0.256866	-0.0197911	2.32077	1
336	Slc6a15	sp|Q8BG16|S6A15-MOUSE	0.124659	0.0545563	-0.353719	0.591246	0.533705	0.974431	0.211787	0.038526	-0.183738	0.608258	1.079	0.97134
337	Cacfd1	sp|Q8BG21|FLOWR-MOUSE	0.324387	0.142089	-0.45214	1.07511	0.860564	0.747381	0.21183	0.165105	-0.667412	0.945486	0.521323	0.795826
338	Lhfpl2	sp|Q8BGA2|LHPL2-MOUSE	0.0524175	0.0350892	-0.321876	0.418157	0.279827	0.997431	0.380561	0.0369939	-0.00924361	0.763466	1.97861	0.856045
339	Enoph1	sp|Q8BGB7|ENOPH-MOUSE	-0.151793	0.00564001	-0.297012	-0.00109347	2.02121	1	-0.119803	0.00262523	-0.223321	-0.0200605	2.33821	1
340	Coa6	sp|Q8BGD8|COA6-MOUSE	-0.0211564	0.00861848	-0.199673	0.169627	0.227891	1	0.0449293	0.00633157	-0.107528	0.206204	0.564643	1
341	Wdr92	sp|Q8BGF3|WDR92-MOUSE	0.175946	0.0459844	-0.251061	0.600471	0.820493	0.97157	0.0292222	0.0342631	-0.345975	0.397768	0.15787	0.998207
342	Ostm1	sp|Q8BGT0|OSTM1-MOUSE	0.0460391	0.0983686	-0.466119	0.549579	0.146791	0.935013	0.0849807	0.0986937	-0.43746	0.582636	0.270505	0.927771
343	Fto	sp|Q8BGW1|FTO-MOUSE	0.0920158	0.00238058	-0.00298124	0.187555	1.88591	1	-0.0975021	0.00255874	-0.197519	-0.000348181	1.92753	1
344	Megf9	sp|Q8BH27|MEGF9-MOUSE	0.264151	0.129363	-0.413176	0.951162	0.734426	0.804675	-0.188185	0.0651214	-0.693791	0.338877	0.737435	0.938783
345	Wasf2	sp|Q8BH43|WASF2-MOUSE	0.0324345	0.0044473	-0.098111	0.167319	0.486361	1	0.0671099	0.00465492	-0.0677802	0.198951	0.983626	1
346	Gopc	sp|Q8BH60|GOPC-MOUSE	0.0234475	0.0166364	-0.225001	0.278271	0.181789	0.999992	0.00201834	0.0171095	-0.255099	0.255296	0.0154304	0.999992
347	Kbtbd3	sp|Q8BHI4|KBTB3-MOUSE	0.089604	0.00989751	-0.107597	0.288393	0.900668	1	-0.0213119	0.0120354	-0.238106	0.201447	0.194264	1
348	Ppm1l	sp|Q8BHN0|PPM1L-MOUSE	-0.0289502	0.00279129	-0.131706	0.0757427	0.54796	1	-0.129252	0.00210182	-0.219995	-0.0367212	2.81928	1
349	Rbm22	sp|Q8BHS3|RBM22-MOUSE	0.323794	0.0176581	0.050398	0.586902	2.43667	0.975315	0.162032	0.0200633	-0.117933	0.443247	1.14393	0.998586
350	Iars2	sp|Q8BIJ6|SYIM-MOUSE	0.0386813	0.00155386	-0.0379569	0.114742	0.981286	1	0.133553	0.00137631	0.059706	0.204996	3.59994	1
351	Hook1	sp|Q8BIL5|HOOK1-MOUSE	0.0574833	0.0384216	-0.329633	0.442707	0.293261	0.995915	0.0628457	0.0364027	-0.32719	0.434693	0.329389	0.996553
352	Nup93	sp|Q8BJ71|NUP93-MOUSE	0.00503048	0.00146543	-0.0679837	0.078378	0.131409	1	-0.104729	0.00144885	-0.178842	-0.0278812	2.75142	1
353	Chmp2b	sp|Q8BJF9|CHM2B-MOUSE	0.136072	0.0153884	-0.102826	0.386286	1.09691	0.999852	0.128971	0.0165336	-0.122592	0.386045	1.00301	0.999805
354	Zc2hc1a	sp|Q8BJH1|ZC21A-MOUSE	0.0244947	0.00206595	-0.0633756	0.110704	0.538906	1	0.00334246	0.00233744	-0.0933199	0.100592	0.0691348	1
355	Slc6a17	sp|Q8BJI1|S6A17-MOUSE	-0.000116961	0.00206743	-0.090449	0.0878136	0.00257232	1	-0.093136	0.00216482	-0.182827	-0.000434783	2.00173	1
356	Psmd5	sp|Q8BJY1|PSMD5-MOUSE	-0.0363547	0.00452857	-0.16688	0.0963598	0.540232	1	0.000680064	0.00349432	-0.112384	0.116685	0.0115045	1
357	Elp6	sp|Q8BK75|ELP6-MOUSE	0.102022	0.00442636	-0.0297359	0.232687	1.53345	1	-0.00411247	0.00635165	-0.159814	0.150587	0.0516012	1
358	Thoc5	sp|Q8BKT7|THOC5-MOUSE	0.0628063	0.00272208	-0.0426986	0.166015	1.20379	1	-0.0983563	0.00197717	-0.186106	-0.0129954	2.21198	1
359	Hirip3	sp|Q8BLH7|HIRP3-MOUSE	0.121595	0.0494101	-0.175021	0.418565	0.547027	0.980706	-0.0379271	0.0285509	-0.380181	0.299645	0.22446	0.999283
360	Lss	sp|Q8BLN5|ERG7-MOUSE	0.014392	0.057035	-0.468029	0.485447	0.060263	0.985513	0.486803	0.062622	-0.0335353	0.962335	1.94531	0.652556
361	Tarsl2	sp|Q8BLY2|SYTC2-MOUSE	0.143667	0.00303052	0.0385977	0.251919	2.60975	1	0.0648817	0.00257672	-0.0358332	0.165496	1.27817	1
362	Plekhm3	sp|Q8BM47|PKHM3-MOUSE	-0.0659843	0.0275426	-0.396172	0.255947	0.397593	0.999074	-0.0548573	0.0338578	-0.445724	0.300563	0.298129	0.997764
363	Cnksr3	sp|Q8BMA3|CNKR3-MOUSE	-0.0134938	0.00874754	-0.200935	0.168762	0.144275	1	-0.0366635	0.00904985	-0.225417	0.147444	0.385402	1
364	Dlat	sp|Q8BMF4|ODP2-MOUSE	-0.0174434	0.00147603	-0.0937952	0.057216	0.45403	1	0.0896758	0.00112346	0.0243908	0.154963	2.67544	1
365	Lars	sp|Q8BMJ2|SYLC-MOUSE	0.404928	0.00115921	0.336732	0.472234	11.8931	1	0.0199047	0.00089379	-0.0395517	0.0789665	0.665791	1
366	Hadha	sp|Q8BMS1|ECHA-MOUSE	-0.00711744	0.00149741	-0.0825192	0.0677904	0.18393	1	0.100833	0.00126619	0.0331158	0.169429	2.83368	1
367		sp|Q8BN57|CC033-MOUSE	0.0823808	0.00820809	-0.0964804	0.267213	0.909295	1	-0.11868	0.0150412	-0.361382	0.130087	0.967686	0.999928
368	Tmem177	sp|Q8BPE4|TM177-MOUSE	-0.105422	0.00532445	-0.252159	0.0380532	1.44475	1	-0.0112865	0.0058878	-0.162037	0.137543	0.14709	1
369	Immp2l	sp|Q8BPT6|IMP2L-MOUSE	-0.115751	0.0198368	-0.38498	0.15661	0.821844	0.999568	-0.0674358	0.0417945	-0.486007	0.337855	0.329861	0.993612
370	Palm2	sp|Q8BR92|PALM2-MOUSE	-0.0986058	0.0064291	-0.260713	0.0570432	1.22978	1	-0.140958	0.00488912	-0.276764	-0.000268344	2.01593	1
371	Scfd1	sp|Q8BRF7|SCFD1-MOUSE	-0.0141867	0.00166986	-0.0960583	0.0676084	0.347169	1	-0.0979635	0.00151985	-0.174949	-0.0212288	2.51284	1
372	Cptp	sp|Q8BS40|CPTP-MOUSE	-0.0572961	0.0549171	-0.497411	0.386727	0.244496	0.984763	-0.225884	0.0344519	-0.608197	0.117962	1.21697	0.973472
373	Rap2c	sp|Q8BU31|RAP2C-MOUSE	0.0654437	0.0131308	-0.158332	0.297376	0.571114	0.999997	0.036627	0.00960037	-0.153818	0.229255	0.373815	1
374	LRWD1	sp|Q8BUI3|LRWD1-MOUSE	0.0803859	0.0150178	-0.161017	0.318555	0.65596	0.999981	0.100156	0.023687	-0.204247	0.400896	0.650762	0.999179
375	Foxj3	sp|Q8BUR3|FOXJ3-MOUSE	0.0175864	0.00534153	-0.129039	0.163832	0.240626	1	0.0438832	0.0172316	-0.213995	0.294534	0.334299	0.99998
376	Atp6v1h	sp|Q8BVE3|VATH-MOUSE	0.081863	0.00129649	0.0117371	0.153218	2.27354	1	0.00382572	0.00106075	-0.0604372	0.0702523	0.117465	1
377	Mettl6	sp|Q8BVH9|METL6-MOUSE	-0.00367407	0.0696193	-0.51652	0.49901	0.0139246	0.973361	-0.195606	0.0582217	-0.647014	0.248665	0.810662	0.946088
378	Rspry1	sp|Q8BVR6|RSPRY-MOUSE	-0.0275465	0.00410132	-0.154908	0.0995984	0.430135	1	-0.129926	0.00792726	-0.305863	0.0412065	1.45926	1
379	Mblac1	sp|Q8BWY4|MBLC1-MOUSE	0.110893	0.0920688	-0.465037	0.7162	0.365467	0.929985	0.0721989	0.0573301	-0.433254	0.519381	0.301536	0.980856
380	Vps13c	sp|Q8BX70|VP13C-MOUSE	-0.0318301	0.00046728	-0.0735392	0.010054	1.47248	1	-0.0633666	0.000434652	-0.10218	-0.0227781	3.03941	1
381	Znf574	sp|Q8BY46|ZN574-MOUSE	-0.0838624	0.168736	-0.92156	0.803197	0.204156	0.837005	-0.15427	0.0558878	-0.618429	0.314238	0.652564	0.964877
382	Tbc1d4	sp|Q8BYJ6|TBCD4-MOUSE	0.0536211	0.00562411	-0.0964371	0.20215	0.715005	1	0.0887506	0.00383776	-0.0288752	0.208867	1.43262	1
383	Sowahb	sp|Q8BZW2|SWAHB-MOUSE	0.0535544	0.00786765	-0.124165	0.23165	0.603771	1	0.0921847	0.00809225	-0.0855259	0.27264	1.02477	1
384	Rps6ka5	sp|Q8C050|KS6A5-MOUSE	-0.0326672	0.00167738	-0.114437	0.0504458	0.79762	1	0.0386292	0.00135017	-0.0335354	0.107994	1.05129	1
385	Zhx2	sp|Q8C0C0|ZHX2-MOUSE	-0.0754614	0.00583626	-0.224883	0.0756715	0.987774	1	-0.130013	0.00432858	-0.261293	-0.00294562	1.97612	1
386	Asrgl1	sp|Q8C0M9|ASGL1-MOUSE	0.0876282	0.00452513	-0.0387784	0.223215	1.30265	1	0.139945	0.00496505	-0.000684753	0.27884	1.98607	1
387	Guf1	sp|Q8C3X4|GUF1-MOUSE	-0.0247828	0.00235567	-0.12122	0.0711785	0.510616	1	-0.076737	0.00146453	-0.151116	-0.00110296	2.00519	1
388	Lmf2	sp|Q8C3X8|LMF2-MOUSE	-0.0874918	0.0262205	-0.404857	0.227316	0.540315	0.998921	-0.102163	0.0100077	-0.302943	0.099554	1.02124	0.999999
389	Vcpkmt	sp|Q8C436|MT21D-MOUSE	-0.238736	0.0188682	-0.509524	0.0394646	1.73801	0.994141	-0.226012	0.0152415	-0.476368	0.0193105	1.8307	0.998178
390	Csnk1g3	sp|Q8C4X2|KC1G3-MOUSE	0.004748	0.0088862	-0.179005	0.19043	0.0503677	1	-0.0698556	0.00967425	-0.264914	0.12485	0.710219	1
391	Nadk2	sp|Q8C5H8|NAKD2-MOUSE	-0.0788844	0.0022158	-0.171851	0.0128382	1.67581	1	-0.189611	0.0023953	-0.287248	-0.0910445	3.87421	1
392	Myef2	sp|Q8C854|MYEF2-MOUSE	0.0299358	0.00192865	-0.0525596	0.117052	0.681655	1	0.0357601	0.00172734	-0.0446784	0.118593	0.860419	1
393	Uba3	sp|Q8C878|UBA3-MOUSE	0.101377	0.00365964	-0.0183885	0.218299	1.67579	1	0.122743	0.00312775	0.0169905	0.232553	2.19473	1
394	Vwc2	sp|Q8C8N3|VWC2-MOUSE	0.211079	0.0559992	-0.243579	0.671306	0.891977	0.942558	-0.0495457	0.0487297	-0.477486	0.366631	0.224445	0.990331
395	Shisa4	sp|Q8CA71|SHSA4-MOUSE	0.256586	0.0414015	-0.186509	0.644242	1.26103	0.946702	0.260812	0.0389196	-0.165057	0.669295	1.32204	0.949809
396	Gatsl2	sp|Q8CAB8|GATL2-MOUSE	-0.100315	0.0173944	-0.360754	0.159463	0.760606	0.999881	-0.142552	0.0119357	-0.357294	0.0658625	1.30481	0.999974
397	Rybp	sp|Q8CCI5|RYBP-MOUSE	0.138358	0.086111	-0.448392	0.725637	0.471492	0.929134	0.153235	0.103948	-0.491187	0.796206	0.475281	0.898704
398	Ufl1	sp|Q8CCJ3|UFL1-MOUSE	0.14744	0.00202116	0.0611838	0.237126	3.27955	1	-0.000789025	0.00169604	-0.0816747	0.0809293	0.019159	1
399	Slc35e1	sp|Q8CD26|S35E1-MOUSE	-0.0447211	0.0495173	-0.504241	0.403824	0.200971	0.990075	-0.0822295	0.0494219	-0.52953	0.354909	0.369886	0.986788
400	Ttc27	sp|Q8CD92|TTC27-MOUSE	-0.195285	0.0911236	-0.768941	0.424787	0.646924	0.896757	-0.0731068	0.138935	-0.823527	0.651681	0.196134	0.876419
401	Klhl11	sp|Q8CE33|KLH11-MOUSE	0.143607	0.0163652	-0.107223	0.402756	1.12258	0.99972	0.116258	0.0282188	-0.218423	0.449579	0.692076	0.997351
402	Trmt6	sp|Q8CE96|TRM6-MOUSE	-0.00111594	0.00433784	-0.137725	0.125339	0.0169436	1	-0.0218434	0.00413598	-0.14686	0.104823	0.33965	1
403	Snx8	sp|Q8CFD4|SNX8-MOUSE	-0.250622	0.0402536	-0.594626	0.134084	1.24916	0.95217	-0.0207298	0.0452956	-0.470592	0.371325	0.0974016	0.993775
404	Scyl2	sp|Q8CFE4|SCYL2-MOUSE	-0.0657642	0.00286247	-0.168681	0.0414087	1.22919	1	-0.048686	0.00206838	-0.135177	0.0444091	1.07051	1
405	Rfk	sp|Q8CFV9|RIFK-MOUSE	0.0112728	0.0622139	-0.479589	0.511733	0.0451947	0.980862	-0.00367891	0.0482463	-0.435472	0.440339	0.0167489	0.99225
406	Akr7a2	sp|Q8CG76|ARK72-MOUSE	-0.0374595	0.00676976	-0.200423	0.123138	0.455276	1	0.134037	0.00632497	-0.0229027	0.290974	1.68537	1
407	Eprs	sp|Q8CGC7|SYEP-MOUSE	0.945868	0.00129062	0.876154	1.01477	26.3288	4.78e-24	0.152495	0.00095986	0.092146	0.212344	4.92212	1
408	Tmem56	sp|Q8CGF5|TMM56-MOUSE	-0.494322	0.0899641	-1.06127	0.119214	1.64807	0.618589	-0.335288	0.0448203	-0.76681	0.105066	1.58373	0.880861
409	Calcoco1	sp|Q8CGU1|CACO1-MOUSE	-0.000523738	0.00234687	-0.0940026	0.0950815	0.0108111	1	-0.104079	0.00151279	-0.179102	-0.0258977	2.67592	1
410	Adnp2	sp|Q8CHC8|ADNP2-MOUSE	0.185415	0.0534247	-0.270113	0.640342	0.802185	0.957631	0.109395	0.0289941	-0.211296	0.474041	0.642454	0.997366
411	Arel1	sp|Q8CHG5|AREL1-MOUSE	0.126432	0.042666	-0.278112	0.508592	0.612091	0.9865	0.0215989	0.0343533	-0.336223	0.401496	0.116533	0.998282
412	Aldh4a1	sp|Q8CHT0|AL4A1-MOUSE	-0.233895	0.00409081	-0.354487	-0.10866	3.65692	1	0.044203	0.00205167	-0.0434701	0.133223	0.975885	1
413	Thap1	sp|Q8CHW1|THAP1-MOUSE	0.166347	0.0247033	-0.138229	0.488978	1.05837	0.996131	0.000448348	0.0163141	-0.253243	0.247821	0.00351021	0.999995
414	Eif2b5	sp|Q8CHW4|EI2BE-MOUSE	-0.235881	0.0122602	-0.452753	-0.0229958	2.13032	0.999191	-0.157376	0.0113884	-0.365802	0.0493161	1.47471	0.999969
415	Cwf19l1	sp|Q8CI33|C19L1-MOUSE	0.0752882	0.016026	-0.175524	0.321304	0.594722	0.999972	0.00499865	0.0106712	-0.199519	0.205501	0.048389	1
416	Dis3l2	sp|Q8CI75|DI3L2-MOUSE	-0.000659922	0.003844	-0.121294	0.11972	0.0106439	1	0.0177799	0.00233365	-0.0769806	0.113074	0.368054	1
417	Slc35b4	sp|Q8CIA5|S35B4-MOUSE	-0.00735823	0.045085	-0.425431	0.405105	0.0346543	0.9941	-0.370614	0.0570924	-0.852899	0.102976	1.55107	0.81513
418	Ints4	sp|Q8CIM8|INT4-MOUSE	0.0231613	0.00380348	-0.0966322	0.14381	0.375554	1	-0.0753432	0.00340501	-0.188513	0.0399625	1.29118	1
419	Mical3	sp|Q8CJ19|MICA3-MOUSE	0.0537696	0.000618972	0.00421132	0.10148	2.16123	1	-0.0341111	0.000583435	-0.0810712	0.0127184	1.41221	1
420	Iglon5	sp|Q8HW98|IGLO5-MOUSE	0.00493696	0.0118747	-0.208761	0.222113	0.0453052	1	-0.0792146	0.00730213	-0.245817	0.0898519	0.927001	1
421	Dner	sp|Q8JZM4|DNER-MOUSE	0.159253	0.00437122	0.02908	0.288498	2.40873	1	0.0645527	0.00340294	-0.0484613	0.180075	1.10659	1
422	Bclaf1	sp|Q8K019|BCLF1-MOUSE	0.0371668	0.0048874	-0.104741	0.173033	0.531638	1	-0.0494909	0.00355442	-0.166477	0.0642957	0.83012	1
423	Kctd15	sp|Q8K0E1|KCD15-MOUSE	-0.0480273	0.0355217	-0.435269	0.316024	0.254825	0.997415	0.0742647	0.0252055	-0.242125	0.384046	0.467772	0.999335
424	Zbtb20	sp|Q8K0L9|ZBT20-MOUSE	-0.0967257	0.0481214	-0.535859	0.33542	0.440933	0.986039	0.0360302	0.0442051	-0.374099	0.444995	0.171368	0.993914
425	Katnal1	sp|Q8K0T4|KATL1-MOUSE	0.0811139	0.00743276	-0.0946296	0.253767	0.94085	1	0.00820921	0.00671321	-0.155272	0.166635	0.100193	1
426	Dcun1d3	sp|Q8K0V2|DCNL3-MOUSE	0.186803	0.0107798	-0.0178826	0.390421	1.7992	0.999937	0.120634	0.0110381	-0.0822077	0.3246	1.14821	0.999995
427	Taco1	sp|Q8K0Z7|TACO1-MOUSE	0.00201478	0.0134251	-0.225123	0.230268	0.0173888	1	0.133564	0.0134419	-0.0956144	0.360846	1.15202	0.999951
428	Pdxk	sp|Q8K183|PDXK-MOUSE	-0.116388	0.00290809	-0.221281	-0.00793019	2.15826	1	0.0136629	0.00240282	-0.0831761	0.110668	0.278729	1
429	Cc2d1a	sp|Q8K1A6|C2D1A-MOUSE	-0.0944268	0.0017249	-0.177773	-0.00774731	2.2736	1	-0.0692427	0.00129067	-0.137878	0.00184578	1.92738	1
430	Pnpla8	sp|Q8K1N1|PLPL8-MOUSE	0.1515	0.00262076	0.0463519	0.251335	2.95937	1	0.108074	0.00216614	0.0158641	0.199677	2.32208	1
431	Coq9	sp|Q8K1Z0|COQ9-MOUSE	-0.0429025	0.00263181	-0.147534	0.0567312	0.836288	1	-0.0646822	0.00201175	-0.151653	0.0247922	1.44211	1
432	Nat10	sp|Q8K224|NAT10-MOUSE	0.0229935	0.00299982	-0.0845881	0.134253	0.419814	1	-0.0672586	0.00406604	-0.193755	0.0572891	1.05478	1
433	Fn3krp	sp|Q8K274|KT3K-MOUSE	-0.0821146	0.00399194	-0.203424	0.0411008	1.29966	1	-0.12688	0.00252391	-0.22612	-0.0286166	2.52555	1
434	Mrpl38	sp|Q8K2M0|RM38-MOUSE	0.0638889	0.00713372	-0.102783	0.22973	0.756428	1	0.135072	0.00717618	-0.0293068	0.30002	1.59447	1
435	Rfesd	sp|Q8K2P6|RFESD-MOUSE	-0.0262993	0.0115782	-0.234273	0.182329	0.244412	1	-0.0600542	0.00689603	-0.218944	0.0972796	0.723176	1
436	Slc38a1	sp|Q8K2P7|S38A1-MOUSE	0.102855	0.00805231	-0.069597	0.278105	1.14621	1	0.114084	0.010686	-0.0888407	0.323243	1.10361	0.999997
437	Gtf2h5	sp|Q8K2X8|TF2H5-MOUSE	-0.165942	0.0203467	-0.447918	0.115102	1.16335	0.998346	-0.159183	0.0192214	-0.446174	0.11355	1.14816	0.998934
438	Plcl2	sp|Q8K394|PLCL2-MOUSE	0.0243465	0.00225028	-0.0688278	0.116143	0.513237	1	-0.073209	0.00131411	-0.144268	-0.00120445	2.01952	1
439	Znf131	sp|Q8K3J5|ZN131-MOUSE	0.0549071	0.00746833	-0.110635	0.225904	0.635356	1	-0.104687	0.0067725	-0.269586	0.0569485	1.2721	1
440	Cables2	sp|Q8K3M5|CABL2-MOUSE	0.0311068	0.0376902	-0.367859	0.440953	0.160229	0.99708	0.0184828	0.0421049	-0.373324	0.423737	0.0900743	0.995479
441	Irf2bpl	sp|Q8K3X4|I2BPL-MOUSE	0.0690476	0.00664707	-0.0904005	0.228603	0.846903	1	0.0467156	0.00610725	-0.10593	0.203168	0.597777	1
442	Hecw1	sp|Q8K4P8|HECW1-MOUSE	0.221429	0.225523	-0.731345	1.13098	0.466271	0.733266	0.802958	0.182448	-0.0428108	1.63869	1.87985	0.304321
443	Cerk	sp|Q8K4Q7|CERK1-MOUSE	0.0619061	0.033086	-0.301834	0.424317	0.340339	0.997796	0.0145372	0.0179302	-0.247019	0.274512	0.108564	0.999986
444	Slc8a2	sp|Q8K596|NAC2-MOUSE	0.00891134	0.00219342	-0.0830145	0.10144	0.190275	1	-0.0646954	0.00161087	-0.141749	0.0141342	1.61192	1
445	Ccsap	sp|Q8QZT2|CCSAP-MOUSE	-0.0880838	0.00420837	-0.213596	0.0399382	1.35781	1	-0.106769	0.00413708	-0.234325	0.0218179	1.65996	1
446	Blmh	sp|Q8R016|BLMH-MOUSE	0.0545354	0.0038374	-0.070302	0.172192	0.88036	1	0.0445149	0.00324033	-0.0680246	0.157076	0.782006	1
447	Gale	sp|Q8R059|GALE-MOUSE	-0.0928545	0.00423441	-0.220062	0.0385738	1.42694	1	-0.0873524	0.00424912	-0.212567	0.0428965	1.34006	1
448	Bfar	sp|Q8R079|BFAR-MOUSE	-0.162879	0.0216169	-0.451333	0.132069	1.10782	0.997953	-0.173961	0.0138833	-0.406484	0.0597686	1.47641	0.999757
449	Vps37c	sp|Q8R105|VP37C-MOUSE	0.0560426	0.0206802	-0.224343	0.346197	0.389709	0.999878	-0.179871	0.0173294	-0.438597	0.0804644	1.36637	0.998955
450	Sccpdh	sp|Q8R127|SCPDL-MOUSE	-0.0258249	0.00451011	-0.155588	0.103506	0.384543	1	0.112088	0.00428243	-0.014075	0.239537	1.71284	1
451	Apeh	sp|Q8R146|APEH-MOUSE	-0.0740906	0.00190281	-0.158098	0.0105647	1.6985	1	-0.099019	0.00158459	-0.176562	-0.0204971	2.48748	1
452	Syngr3	sp|Q8R191|SNG3-MOUSE	0.244516	0.148378	-0.570886	1.01688	0.634779	0.795959	-0.177818	0.141061	-0.955431	0.539184	0.473449	0.839695
453	Cplx3	sp|Q8R1B5|CPLX3-MOUSE	-0.0454765	0.0141162	-0.277818	0.182907	0.382761	0.999997	-0.118349	0.0089246	-0.30636	0.0693278	1.25276	1
454	D8Ertd738e	sp|Q8R1F0|L10K-MOUSE	0.213944	0.00630347	0.0510375	0.367876	2.6947	0.999999	0.0490486	0.00474286	-0.0854856	0.184455	0.712207	1
455	Rbks	sp|Q8R1Q9|RBSK-MOUSE	0.0105405	0.0113222	-0.200835	0.217593	0.09906	1	-0.0100504	0.0073643	-0.185763	0.156412	0.117117	1
456	Stard7	sp|Q8R1R3|STAR7-MOUSE	-0.147827	0.00692537	-0.30848	0.0145787	1.77636	1	-0.135571	0.00515582	-0.275122	0.00767603	1.88807	1
457	Coq6	sp|Q8R1S0|COQ6-MOUSE	-0.0442703	0.00651841	-0.199168	0.116955	0.54833	1	0.0256532	0.00465808	-0.104723	0.160303	0.375871	1
458	Cog4	sp|Q8R1U1|COG4-MOUSE	0.139412	0.00889014	-0.0452936	0.329464	1.47859	0.999999	0.227068	0.0075923	0.0611297	0.39762	2.60597	0.99998
459		sp|Q8R1Y2|CP045-MOUSE	0.278464	0.128598	-0.308409	0.906447	0.776518	0.795614	0.159214	0.136441	-0.448011	0.818993	0.431033	0.853494
460	Zc3h10	sp|Q8R205|ZC3HA-MOUSE	0.014559	0.068112	-0.431528	0.44912	0.0557853	0.974773	-0.042615	0.0730392	-0.49612	0.407362	0.157683	0.967501
461	Ero1b	sp|Q8R2E9|ERO1B-MOUSE	-0.163234	0.051428	-0.629315	0.291121	0.7198	0.968048	0.0939725	0.109416	-0.590994	0.758611	0.284093	0.911081
462	Dnttip2	sp|Q8R2M2|TDIF2-MOUSE	0.148173	0.00274468	0.0457935	0.250937	2.82829	1	-0.149295	0.00295626	-0.257166	-0.0423026	2.74584	1
463	Aagab	sp|Q8R2R3|AAGAB-MOUSE	0.17577	0.00939188	-0.010946	0.36364	1.81371	0.999988	0.149226	0.00948415	-0.0401096	0.341073	1.5323	0.999996
464	Gtf3c5	sp|Q8R2T8|TF3C5-MOUSE	0.0152977	0.00316996	-0.0969431	0.12657	0.271707	1	-0.0615581	0.00328453	-0.17571	0.0495109	1.07411	1
465	Rfc3	sp|Q8R323|RFC3-MOUSE	-0.0606706	0.0071798	-0.230487	0.104941	0.716016	1	0.23435	0.0130149	0.000848768	0.459255	2.05421	0.998942
466	Mcat	sp|Q8R3F5|FABD-MOUSE	0.0375251	0.00818901	-0.141257	0.21507	0.414674	1	0.0355982	0.00928967	-0.150614	0.225453	0.369341	1
467	Ppp1r8	sp|Q8R3G1|PP1R8-MOUSE	0.0120364	0.00426904	-0.116579	0.138779	0.184218	1	-0.0369314	0.00223247	-0.129107	0.0553704	0.781633	1
468	Stxbp6	sp|Q8R3T5|STXB6-MOUSE	-0.0516089	0.0210214	-0.342516	0.23219	0.355954	0.999877	0.0984646	0.0150751	-0.140976	0.334373	0.801956	0.999963
469	Hexim1	sp|Q8R409|HEXI1-MOUSE	0.0550601	0.0156053	-0.188583	0.299287	0.440758	0.999989	0.0492426	0.0138744	-0.183309	0.286935	0.418055	0.999997
470	Cdt1	sp|Q8R4E9|CDT1-MOUSE	0.222898	0.0906214	-0.378668	0.794512	0.740441	0.881819	-0.00163601	0.0900142	-0.612962	0.588271	0.00545294	0.948787
471	Cys1	sp|Q8R4T1|CYS1-MOUSE	-0.133789	0.00695832	-0.298099	0.0340606	1.60387	1	-0.0146155	0.00658243	-0.175974	0.145061	0.180144	1
472	Dusp15	sp|Q8R4V2|DUS15-MOUSE	-0.279219	0.00561292	-0.423615	-0.130778	3.72692	0.999978	-0.191362	0.00481802	-0.327623	-0.0518432	2.75691	1
473	Mib2	sp|Q8R516|MIB2-MOUSE	0.123338	0.00776432	-0.0490027	0.301602	1.39973	1	0.187549	0.00838629	0.00768995	0.369743	2.048	0.999993
474	Exosc2	sp|Q8VBV3|EXOS2-MOUSE	-0.127941	0.0265756	-0.454236	0.19886	0.784815	0.997466	0.00292796	0.0313214	-0.344021	0.353041	0.0165442	0.99905
475	Gys2	sp|Q8VCB3|GYS2-MOUSE	-0.0479316	0.130533	-0.71544	0.598648	0.132667	0.891506	-0.213462	0.144451	-0.902358	0.539545	0.561643	0.817997
476	Hsd17b13	sp|Q8VCR2|DHB13-MOUSE	-0.208601	0.0240881	-0.522892	0.0906862	1.34405	0.992345	-0.144711	0.0225033	-0.444021	0.150873	0.964667	0.998331
477	Rnpep	sp|Q8VCT3|AMPB-MOUSE	-0.0535491	0.00164114	-0.132884	0.0250402	1.32184	1	-0.138209	0.00150545	-0.213933	-0.0622286	3.56207	1
478	Acsf2	sp|Q8VCW8|ACSF2-MOUSE	-0.233345	0.00234948	-0.330643	-0.139172	4.81407	1	0.0699552	0.00201242	-0.0163537	0.156906	1.55941	1
479	Hip1	sp|Q8VD75|HIP1-MOUSE	-0.141166	0.00261193	-0.240984	-0.0393495	2.76217	1	-0.0290444	0.0023681	-0.124041	0.0643933	0.596846	1
480	Ppcs	sp|Q8VDG5|PPCS-MOUSE	-0.131512	0.00566556	-0.275795	0.015422	1.74721	1	-0.230455	0.00609607	-0.38359	-0.077697	2.95162	0.999997
481	Zgpat	sp|Q8VDM1|ZGPAT-MOUSE	0.161594	0.120135	-0.563943	0.866022	0.46622	0.873423	0.368126	0.177326	-0.475691	1.22576	0.874199	0.684891
482	Psmd2	sp|Q8VDM4|PSMD2-MOUSE	0.105599	0.00121248	0.0385427	0.172998	3.03265	1	0.0788547	0.0012546	0.0110235	0.148785	2.22625	1
483	Rab3il1	sp|Q8VDV3|R3GEF-MOUSE	-0.0659817	0.0380247	-0.452524	0.297594	0.338369	0.995688	0.303879	0.049551	-0.13727	0.74293	1.36513	0.896623
484	Smg8	sp|Q8VE18|SMG8-MOUSE	0.155326	0.0151778	-0.0831413	0.396337	1.26078	0.999756	0.224698	0.014188	-0.0140437	0.451845	1.88642	0.998755
485	Pdcd10	sp|Q8VE70|PDC10-MOUSE	-0.0993106	0.00789746	-0.272321	0.0774951	1.11751	1	-0.182547	0.0065632	-0.338353	-0.022166	2.25329	1
486	Hnrnpu	sp|Q8VEK3|HNRPU-MOUSE	-0.353294	0.0522862	-0.801413	0.0891104	1.54505	0.844485	0.0825011	0.0297102	-0.252267	0.422439	0.478638	0.998168
487	Ing3	sp|Q8VEK6|ING3-MOUSE	0.0287382	0.0209487	-0.260466	0.315631	0.198555	0.999928	-0.0545531	0.0154953	-0.299541	0.191149	0.438247	0.99999
488	Dnah5	sp|Q8VHE6|DYH5-MOUSE	0.365653	0.0547414	-0.129423	0.814035	1.56283	0.825685	-0.217562	0.0720892	-0.786371	0.31512	0.810305	0.913003
489	Caskin2	sp|Q8VHK1|CSKI2-MOUSE	-0.291034	0.00456221	-0.421717	-0.156088	4.3088	0.999993	-0.140702	0.0136737	-0.366617	0.096028	1.20325	0.999927
490	Slc14a1	sp|Q8VHL0|UT1-MOUSE	-0.141453	0.00825719	-0.325451	0.037319	1.55667	0.999999	0.0419414	0.00760978	-0.130871	0.212665	0.480792	1
491	Noc3l	sp|Q8VI84|NOC3L-MOUSE	0.0857512	0.0122259	-0.127885	0.304814	0.775532	0.999997	-0.134444	0.00836916	-0.317493	0.0390407	1.4696	1
492	Sfpq	sp|Q8VIJ6|SFPQ-MOUSE	0.00871059	0.00144092	-0.0675677	0.080809	0.229471	1	-0.035107	0.0013218	-0.105089	0.0345297	0.965629	1
493	Sfxn3	sp|Q91V61|SFXN3-MOUSE	0.0684236	0.00292129	-0.038862	0.1732	1.26595	1	0.0465845	0.00272017	-0.0582998	0.150681	0.89319	1
494	Ghitm	sp|Q91VC9|GHITM-MOUSE	0.0817955	0.0159183	-0.165521	0.331629	0.648309	0.999967	-0.176001	0.0129008	-0.395431	0.0443298	1.54955	0.999841
495	Terf2ip	sp|Q91VL8|TE2IP-MOUSE	0.0483602	0.00423389	-0.0798401	0.17702	0.743222	1	-0.0889407	0.00402011	-0.211532	0.0374402	1.40275	1
496	Ppa2	sp|Q91VM9|IPYR2-MOUSE	-0.0305781	0.00334557	-0.14282	0.0828359	0.528658	1	-0.016056	0.00303614	-0.122691	0.0913797	0.291392	1
497	Zkscan3	sp|Q91VW9|ZKSC3-MOUSE	-0.00116856	0.0491814	-0.416968	0.431702	0.00526928	0.991652	-0.232236	0.118612	-0.913538	0.407884	0.674318	0.838297
498	Ubap2	sp|Q91VX2|UBAP2-MOUSE	0.152983	0.0095176	-0.033908	0.345621	1.56812	0.999995	-0.00205608	0.00495294	-0.13979	0.136673	0.0292151	1
499	Znf622	sp|Q91VY9|ZN622-MOUSE	0.160153	0.0143146	-0.0735715	0.391683	1.33859	0.999808	0.0651802	0.0203373	-0.216171	0.352669	0.457056	0.999864
500	Fbxl15	sp|Q91W61|FXL15-MOUSE	0.00397251	0.0139955	-0.229093	0.236397	0.0335792	0.999999	0.105607	0.0174908	-0.155107	0.362898	0.798523	0.999855
501		sp|Q91WD4|CG025-MOUSE	-0.0198624	0.0102566	-0.222149	0.184853	0.196124	1	-0.181757	0.011878	-0.397451	0.0475615	1.66771	0.999892
502	Gcsh	sp|Q91WK5|GCSH-MOUSE	0.13455	0.0240896	-0.17129	0.429973	0.8669	0.998144	0.270926	0.0239607	-0.0309628	0.582405	1.75025	0.978759
503	Cecr5	sp|Q91WM2|CECR5-MOUSE	0.000164748	0.0042746	-0.129065	0.128428	0.00251983	1	-0.0897421	0.00323814	-0.198348	0.0231092	1.57706	1
504	Dnajc9	sp|Q91WN1|DNJC9-MOUSE	0.167522	0.00688265	0.000739524	0.327312	2.01927	1	-0.107808	0.0088882	-0.291903	0.0795999	1.14352	1
505	Dnajc17	sp|Q91WT4|DJC17-MOUSE	0.110173	0.0413594	-0.321653	0.523466	0.541737	0.989903	-0.0497548	0.0336102	-0.44542	0.338449	0.271394	0.997978
506	Kiaa2013	sp|Q91X21|K2013-MOUSE	-0.0872536	0.0283873	-0.410399	0.257113	0.517871	0.998399	0.00768409	0.106842	-0.622178	0.709723	0.0235083	0.926403
507	Sh3d19	sp|Q91X43|SH319-MOUSE	-0.000282146	0.0419743	-0.412781	0.414238	0.00137715	0.995699	-0.0762134	0.0388063	-0.476131	0.327361	0.386883	0.994702
508	Zfand2b	sp|Q91X58|ZFN2B-MOUSE	0.185076	0.107139	-0.470052	0.828829	0.565427	0.879765	0.460637	0.0970542	-0.163488	1.09156	1.4786	0.654685
509	Hpx	sp|Q91X72|HEMO-MOUSE	-0.132838	0.00608728	-0.288833	0.0184203	1.70259	1	0.155279	0.00429832	0.0244137	0.282986	2.36845	1
510	Slc25a38	sp|Q91XD8|S2538-MOUSE	-0.132742	0.0134713	-0.361104	0.110482	1.14368	0.999951	-0.309569	0.0180712	-0.574055	-0.0348672	2.30284	0.97975
511	Pnpo	sp|Q91XF0|PNPO-MOUSE	-0.175337	0.00661248	-0.336234	-0.0141167	2.15621	1	-0.0949102	0.00478888	-0.231614	0.0410865	1.3715	1
512	Pcdha9	sp|Q91Y11|PCDA9-MOUSE	0.121268	0.0143719	-0.120415	0.363329	1.01155	0.999945	0.0993679	0.0214171	-0.192748	0.386819	0.678993	0.999545
513	Egln1	sp|Q91YE3|EGLN1-MOUSE	0.119411	0.00885655	-0.0662598	0.308865	1.26885	1	0.0925356	0.00688944	-0.0691592	0.252786	1.11485	1
514	Atl3	sp|Q91YH5|ATLA3-MOUSE	-0.056148	0.00166039	-0.134797	0.0216731	1.37793	1	-0.0552686	0.00149233	-0.130851	0.0242544	1.43069	1
515	D6Wsu163e	sp|Q91YN0|CL004-MOUSE	0.0160073	0.00780539	-0.152746	0.191337	0.181185	1	-0.0260612	0.00620122	-0.176878	0.130711	0.330945	1
516	Fam118a	sp|Q91YN1|F118A-MOUSE	0.220968	0.013665	-0.0100639	0.461687	1.89027	0.999076	-0.12262	0.014256	-0.362222	0.112265	1.02698	0.999946
517	Necab2	sp|Q91ZP9|NECA2-MOUSE	-0.0164572	0.0182024	-0.285451	0.251854	0.121981	0.999983	0.0710192	0.0152541	-0.173165	0.309155	0.57502	0.999984
518	Rab4b	sp|Q91ZR1|RAB4B-MOUSE	-0.0211365	0.00361962	-0.13964	0.095766	0.351319	1	-0.0607149	0.00371202	-0.180846	0.0573448	0.99653	1
519	Pofut1	sp|Q91ZW2|OFUT1-MOUSE	-0.178389	0.0193379	-0.45867	0.0969246	1.28281	0.998271	0.0713179	0.0430802	-0.344533	0.482092	0.343605	0.992549
520	Scpep1	sp|Q920A5|RISC-MOUSE	0.00972393	0.00712023	-0.154099	0.171391	0.115238	1	-0.0249013	0.0051453	-0.160893	0.120644	0.347149	1
521	Med6	sp|Q921D4|MED6-MOUSE	-0.125669	0.193085	-0.932738	0.685257	0.285992	0.799129	-0.134199	0.192812	-0.887991	0.678964	0.30562	0.796953
522	Cog2	sp|Q921L5|COG2-MOUSE	0.112311	0.00510575	-0.0294872	0.253414	1.57179	1	0.0447349	0.00426451	-0.0825231	0.175528	0.685033	1
523	Tor1aip1	sp|Q921T2|TOIP1-MOUSE	0.21849	0.0055578	0.0718598	0.368952	2.93076	1	0.144875	0.00499428	0.00662606	0.281769	2.05001	1
524	Fam76a	sp|Q922G2|FA76A-MOUSE	0.158194	0.0242908	-0.147421	0.458328	1.01501	0.996911	0.188818	0.0229149	-0.113986	0.487502	1.24734	0.995564
525	Pycr1	sp|Q922W5|P5CR1-MOUSE	2.23402	0.0467223	1.8152	2.61522	10.3354	1.18e-14	-0.162348	0.154955	-0.932884	0.597808	0.412425	0.829679
526	Ubxn1	sp|Q922Y1|UBXN1-MOUSE	0.085587	0.00248638	-0.0142672	0.180611	1.71642	1	-0.0636006	0.00195047	-0.14894	0.0212952	1.4401	1
527	Neurl1	sp|Q923S6|NEUL1-MOUSE	-0.201842	0.0106639	-0.40007	0.000148537	1.95458	0.999896	-0.164485	0.0155304	-0.40695	0.0792502	1.31988	0.99963
528	Letmd1	sp|Q924L1|LTMD1-MOUSE	0.211126	0.00790364	0.0348362	0.391775	2.37481	0.999987	0.135458	0.00874323	-0.0476037	0.315122	1.44867	0.999999
529	Spred2	sp|Q924S7|SPRE2-MOUSE	0.0526383	0.013806	-0.185346	0.288589	0.44799	0.999997	-0.137374	0.0125844	-0.355424	0.0843175	1.22458	0.999967
530	Rnf112	sp|Q96DY5|RN112-MOUSE	-0.129337	0.0376847	-0.528718	0.255201	0.666256	0.990422	-0.243363	0.055641	-0.69889	0.2411	1.03171	0.925992
531	Wdr77	sp|Q99J09|MEP50-MOUSE	-0.0177406	0.0112156	-0.23234	0.189521	0.167516	1	-0.0266625	0.00616544	-0.179695	0.131823	0.339562	1
532	Mlycd	sp|Q99J39|DCMC-MOUSE	0.041319	0.00403343	-0.0820139	0.167287	0.650597	1	-0.00909371	0.0022663	-0.101668	0.0820886	0.191021	1
533	Gorasp2	sp|Q99JX3|GORS2-MOUSE	0.10248	0.00545754	-0.0445296	0.242982	1.38721	1	0.053895	0.00439265	-0.0775666	0.18599	0.813177	1
534	Eif3m	sp|Q99JX4|EIF3M-MOUSE	0.0698561	0.0345211	-0.292816	0.448456	0.375978	0.997005	0.0972664	0.023899	-0.210487	0.4036	0.629177	0.999192
535	Ufsp2	sp|Q99K23|UFSP2-MOUSE	0.0259275	0.00204626	-0.0659321	0.114121	0.573165	1	0.0199098	0.00181196	-0.0653431	0.102046	0.467727	1
536	Unc45a	sp|Q99KD5|UN45A-MOUSE	-0.225647	0.00362311	-0.345888	-0.108673	3.74876	1	-0.252514	0.00235018	-0.350175	-0.156932	5.20876	1
537	Pagr1a	sp|Q99L02|PGR1A-MOUSE	0.118097	0.16535	-0.707927	0.964059	0.290426	0.832636	0.2017	0.128832	-0.517121	0.885677	0.561947	0.84299
538	Gstt3	sp|Q99L20|GSTT3-MOUSE	-0.765028	0.00319867	-0.875154	-0.655646	13.5267	0.000726784	-0.11124	0.00193708	-0.197586	-0.0268057	2.52748	1
539	Mat2b	sp|Q99LB6|MAT2B-MOUSE	0.00640244	0.0132954	-0.224449	0.229056	0.0555257	1	0.0505504	0.0126276	-0.167867	0.277515	0.449846	0.999999
540	Rtcb	sp|Q99LF4|RTCB-MOUSE	0.00256542	0.00188179	-0.0820573	0.0863421	0.0591388	1	-0.00250884	0.00131924	-0.0730235	0.0674293	0.0690735	1
541	Znf281	sp|Q99LI5|ZN281-MOUSE	-0.0442349	0.00616254	-0.200153	0.110406	0.563489	1	-0.206562	0.0067677	-0.366822	-0.0394276	2.51091	0.999998
542	Gigyf1	sp|Q99MR1|GGYF1-MOUSE	-0.0211835	0.00348314	-0.136872	0.0954801	0.358932	1	-0.14485	0.00315098	-0.255673	-0.0353252	2.58045	1
543	Sytl2	sp|Q99N50|SYTL2-MOUSE	-0.129888	0.0426624	-0.538389	0.288052	0.628851	0.985942	-0.0706954	0.024231	-0.390774	0.241319	0.454156	0.99951
544	Mrps18b	sp|Q99N84|RT18B-MOUSE	0.179467	0.0197175	-0.101154	0.458885	1.27808	0.99806	0.376392	0.0147631	0.137647	0.610669	3.09778	0.956972
545	Rims1	sp|Q99NE5|RIMS1-MOUSE	-0.0365888	0.0014068	-0.11079	0.0379349	0.97551	1	-0.0558591	0.0011761	-0.12347	0.0115086	1.62881	1
546	Nsmf	sp|Q99NF2|NSMF-MOUSE	-0.100457	0.00519867	-0.240958	0.0419608	1.39327	1	-0.0785703	0.00675331	-0.241686	0.078664	0.956092	1
547	Mydgf	sp|Q9CPT4|MYDGF-MOUSE	0.164736	0.00765817	-0.0115566	0.337004	1.88246	0.999999	-0.0538497	0.00536999	-0.198401	0.0927611	0.734846	1
548	Lamtor1	sp|Q9CQ22|LTOR1-MOUSE	-0.11057	0.00279865	-0.214965	-0.00496979	2.09009	1	-0.107436	0.00315607	-0.215011	0.00340879	1.91238	1
549	Stambp	sp|Q9CQ26|STABP-MOUSE	-0.0555157	0.00692116	-0.219091	0.110926	0.667308	1	-0.15785	0.00737531	-0.324376	0.00773703	1.83803	1
550	Med21	sp|Q9CQ39|MED21-MOUSE	0.00671274	0.00603734	-0.149272	0.159836	0.0863927	1	-0.0954813	0.00579792	-0.242708	0.0524449	1.25396	1
551	Chmp1b2	sp|Q9CQD4|CH1B2-MOUSE	-0.327994	0.0838999	-0.937279	0.245892	1.13236	0.811691	-0.235834	0.103065	-0.882679	0.370992	0.7346	0.856309
552	Pih1d1	sp|Q9CQJ2|PIHD1-MOUSE	-0.0524376	0.00973746	-0.250382	0.139901	0.531398	1	-0.0672384	0.00761775	-0.239263	0.106655	0.770379	1
553	Mrpl18	sp|Q9CQL5|RM18-MOUSE	-0.0481377	0.00603792	-0.20032	0.10768	0.619501	1	-0.0596537	0.00506312	-0.19847	0.0771941	0.838356	1
554	Tomm6	sp|Q9CQN3|TOM6-MOUSE	-0.0477552	0.00650139	-0.208289	0.115931	0.592267	1	-0.0179613	0.00472981	-0.151083	0.117818	0.261165	1
555	Tmem14c	sp|Q9CQN6|TM14C-MOUSE	-0.0405343	0.109674	-0.649336	0.527067	0.122397	0.920443	0.671289	0.159861	-0.119546	1.42665	1.67896	0.413689
556	Atp5f1	sp|Q9CQQ7|AT5F1-MOUSE	0.218096	0.0140023	-0.0139536	0.459806	1.8431	0.999033	0.184052	0.0093959	-0.00980806	0.374156	1.89877	0.999982
557	Rer1	sp|Q9CQU3|RER1-MOUSE	-0.207772	0.0141078	-0.440505	0.0325425	1.74927	0.999252	-0.46779	0.0210771	-0.755605	-0.174401	3.22214	0.790193
558	Pam16	sp|Q9CQV1|TIM16-MOUSE	-0.144702	0.0121993	-0.36199	0.078506	1.3101	0.999966	-0.0760778	0.0103409	-0.271296	0.120083	0.748134	1
559	Cldnd1	sp|Q9CQX5|CLDN1-MOUSE	-0.148158	0.00613582	-0.298156	0.00489256	1.89142	1	-0.109213	0.00548999	-0.253384	0.0398329	1.47396	1
560	Hsbp1	sp|Q9CQZ1|HSBP1-MOUSE	-0.556987	0.0782612	-1.11974	0.000514341	1.991	0.539806	-0.563321	0.0416186	-0.95695	-0.170013	2.76129	0.542242
561	Tmem167a	sp|Q9CR64|KISHA-MOUSE	0.178529	0.00980217	-0.0173995	0.378378	1.80322	0.99998	0.113145	0.0107212	-0.0902548	0.313953	1.09273	0.999997
562	Snx24	sp|Q9CRB0|SNX24-MOUSE	0.0302164	0.00378636	-0.0895881	0.147591	0.491057	1	-0.104771	0.00440784	-0.237508	0.0257512	1.57807	1
563	Ecd	sp|Q9CS74|ECD-MOUSE	-0.0688845	0.00795139	-0.246206	0.10916	0.772502	1	-0.142666	0.0090188	-0.332834	0.0462414	1.50226	0.999998
564	Atic	sp|Q9CWJ9|PUR9-MOUSE	0.199141	0.0027514	0.0980791	0.299388	3.7965	1	0.130022	0.00189473	0.0456279	0.215512	2.98705	1
565	Pfdn1	sp|Q9CWM4|PFD1-MOUSE	-0.00585775	0.00589021	-0.159105	0.143634	0.0763248	1	0.0108743	0.0056061	-0.129166	0.160609	0.145235	1
566	Mcm8	sp|Q9CWV1|MCM8-MOUSE	0.15524	0.0224152	-0.136629	0.450287	1.03689	0.997949	0.211967	0.0261868	-0.10402	0.532026	1.30986	0.989415
567	Cygb	sp|Q9CX80|CYGB-MOUSE	0.0330073	0.00219988	-0.0602939	0.126291	0.703737	1	-0.0933426	0.00247107	-0.192532	0.00358372	1.87775	1
568	Mcur1	sp|Q9CXD6|MCUR1-MOUSE	0.0255424	0.0159505	-0.224185	0.285807	0.202243	0.999995	-0.123089	0.0141659	-0.360228	0.109344	1.03418	0.999948
569	Ears2	sp|Q9CXJ1|SYEM-MOUSE	0.0867737	0.0049131	-0.0492698	0.224052	1.23797	1	-0.0995653	0.00473248	-0.232487	0.0391271	1.44732	1
570	Abcb8	sp|Q9CXJ4|ABCB8-MOUSE	-0.10778	0.00827613	-0.292168	0.0721088	1.18474	1	0.0327513	0.00734342	-0.137734	0.20309	0.38219	1
571	Dhrs7	sp|Q9CXR1|DHRS7-MOUSE	0.304385	0.00237294	0.208128	0.402514	6.24857	1	0.108991	0.00268056	0.00743498	0.209761	2.10513	1
572	Cacybp	sp|Q9CXW3|CYBP-MOUSE	-0.168463	0.00628394	-0.321175	-0.014804	2.12515	1	-0.122713	0.00352733	-0.237376	-0.00608905	2.06617	1
573	Ilf2	sp|Q9CXY6|ILF2-MOUSE	0.00104235	0.00212203	-0.088127	0.0885255	0.0226275	1	-0.0459695	0.0015675	-0.12425	0.0310899	1.16109	1
574	Serbp1	sp|Q9CY58|PAIRB-MOUSE	0.069469	0.00263276	-0.0299336	0.168649	1.3539	1	0.00679766	0.00220133	-0.0854402	0.0975143	0.144883	1
575	Creld2	sp|Q9CYA0|CREL2-MOUSE	0.223149	0.065481	-0.279824	0.734702	0.872042	0.920514	0.239189	0.0722504	-0.29113	0.78231	0.88986	0.899761
576	Zcchc8	sp|Q9CYA6|ZCHC8-MOUSE	0.0198688	0.00288639	-0.0863345	0.126932	0.369823	1	-0.115155	0.00441357	-0.246257	0.0171309	1.73335	1
577	Trim13	sp|Q9CYB0|TRI13-MOUSE	-0.233032	0.017649	-0.507019	0.0532729	1.75411	0.995965	-0.197308	0.0195212	-0.485442	0.0896964	1.41219	0.997236
578	Dph7	sp|Q9CYU6|DPH7-MOUSE	0.223103	0.0336454	-0.144799	0.588101	1.2163	0.975734	0.20554	0.03749	-0.158862	0.587371	1.06155	0.974956
579	Nsun4	sp|Q9CZ57|NSUN4-MOUSE	0.110761	0.0092484	-0.0782297	0.30389	1.15173	1	0.116212	0.0131767	-0.11149	0.346785	1.01239	0.999978
580	Cep97	sp|Q9CZ62|CEP97-MOUSE	0.108582	0.00281215	0.00333748	0.2114	2.04756	1	0.0963831	0.00467779	-0.0379447	0.230069	1.40923	1
581	Mrpl55	sp|Q9CZ83|RM55-MOUSE	-0.0637965	0.0131683	-0.297948	0.160844	0.555944	0.999997	-0.20399	0.0155707	-0.457356	0.039427	1.63476	0.998868
582	Thumpd2	sp|Q9CZB3|THUM2-MOUSE	0.0744599	0.00836549	-0.101598	0.25305	0.814098	1	-0.214277	0.00791954	-0.388525	-0.038631	2.40782	0.999984
583	Tmem128	sp|Q9CZB9|TM128-MOUSE	-0.133083	0.0425641	-0.546968	0.278797	0.645062	0.985498	-0.0825044	0.026932	-0.424693	0.244621	0.502739	0.998876
584	Shisa9	sp|Q9CZN4|SHSA9-MOUSE	-0.0227915	0.22511	-0.862761	0.902754	0.0480369	0.781859	0.16043	0.112487	-0.502848	0.86826	0.478337	0.884079
585	Acsl3	sp|Q9CZW4|ACSL3-MOUSE	-0.322216	0.00424323	-0.446409	-0.191472	4.94651	0.999973	-0.0123408	0.00256401	-0.113593	0.0886067	0.243716	1
586	Tmem55a	sp|Q9CZX7|TM55A-MOUSE	-0.031762	0.00607636	-0.18782	0.117102	0.40746	1	-0.00401002	0.00594109	-0.152035	0.148737	0.0520252	1
587	Arpin	sp|Q9D0A3|ARPIN-MOUSE	-0.0772092	0.0042385	-0.205159	0.0521046	1.18594	1	-0.162975	0.00254579	-0.258918	-0.0635493	3.23005	1
588	Tstd3	sp|Q9D0B5|TSTD3-MOUSE	-0.0558128	0.0319956	-0.400135	0.292878	0.312025	0.998283	-0.0698936	0.0205409	-0.354439	0.217696	0.487672	0.999835
589	Mrps30	sp|Q9D0G0|RT30-MOUSE	0.00847911	0.00231011	-0.0888582	0.103712	0.176414	1	-0.0895076	0.00323857	-0.201219	0.0226514	1.57284	1
590	Stx17	sp|Q9D0I4|STX17-MOUSE	0.0288715	0.00412981	-0.0955135	0.152062	0.449267	1	-0.0795228	0.00314469	-0.187758	0.029407	1.41809	1
591	Wdsub1	sp|Q9D0I6|WSDU1-MOUSE	-0.00175951	0.0503734	-0.444375	0.435551	0.00783956	0.990846	0.154472	0.0391119	-0.231063	0.536537	0.781081	0.985158
592	Dynll2	sp|Q9D0M5|DYL2-MOUSE	-0.0747861	0.0170891	-0.323661	0.186332	0.572086	0.999952	-0.0726191	0.0160186	-0.323476	0.172298	0.573771	0.999974
593	Tars	sp|Q9D0R2|SYTC-MOUSE	0.290078	0.00201006	0.201484	0.377066	6.47009	1	0.0156385	0.00166332	-0.0641235	0.0972163	0.383449	1
594	Ints12	sp|Q9D168|INT12-MOUSE	0.0483388	0.0149657	-0.19783	0.290699	0.395137	0.999994	-0.0804955	0.0203313	-0.368848	0.206121	0.564533	0.999797
595	Cndp2	sp|Q9D1A2|CNDP2-MOUSE	0.0113285	0.00140541	-0.0626718	0.0853302	0.302184	1	2.09e-05	0.00105184	-0.0640653	0.0627111	0.000644534	1
596	Vps28	sp|Q9D1C8|VPS28-MOUSE	-0.0629923	0.00338376	-0.178282	0.0515731	1.0829	1	-0.18004	0.00531354	-0.322014	-0.033036	2.46988	1
597	Rab1b	sp|Q9D1G1|RAB1B-MOUSE	-0.0498407	0.00504258	-0.18384	0.0928702	0.701872	1	-0.0595268	0.00494621	-0.199866	0.0768063	0.846402	1
598	Pmvk	sp|Q9D1G2|PMVK-MOUSE	-0.285811	0.0107928	-0.487405	-0.0684733	2.75114	0.998009	-0.115658	0.011605	-0.326752	0.100584	1.07363	0.999993
599	Rpl34	sp|Q9D1R9|RL34-MOUSE	0.198617	0.0104446	-0.00141069	0.401395	1.94343	0.999922	0.0357987	0.0142396	-0.198584	0.275248	0.299998	0.999998
600	Cdkn2aipnl	sp|Q9D211|C2AIL-MOUSE	0.0534674	0.0459681	-0.360704	0.478714	0.24938	0.99196	-0.125411	0.0534492	-0.569431	0.33782	0.542457	0.97552
601	Mmab	sp|Q9D273|MMAB-MOUSE	0.0031707	0.00449058	-0.128915	0.131952	0.0473156	1	0.0627789	0.00362895	-0.0526933	0.182668	1.04213	1
602	Saal1	sp|Q9D2C2|SAAL1-MOUSE	-0.042608	0.0492226	-0.47413	0.399941	0.192048	0.990411	-0.653671	0.103473	-1.30285	-0.0177843	2.0321	0.415372
603	Armc9	sp|Q9D2I5|ARMC9-MOUSE	-0.370364	0.0370237	-0.765237	0.0220966	1.92481	0.867637	-0.344901	0.0410074	-0.725489	0.0342568	1.70319	0.882082
604	Mobp	sp|Q9D2P8|MOBP-MOUSE	-0.0351994	0.0205182	-0.319628	0.252352	0.245734	0.999931	0.209959	0.0290211	-0.117827	0.551875	1.23247	0.986141
605	Rufy3	sp|Q9D394|RUFY3-MOUSE	0.13943	0.0149752	-0.106555	0.381347	1.13938	0.999864	0.268727	0.0133883	0.0412623	0.497701	2.32247	0.996862
606	Clvs1	sp|Q9D4C9|CLVS1-MOUSE	-0.0805694	0.00561952	-0.22734	0.0708725	1.07478	1	-0.0861389	0.00408759	-0.211712	0.0362295	1.3473	1
607	Exoc2	sp|Q9D4H1|EXOC2-MOUSE	-0.00235653	0.00356476	-0.119135	0.119514	0.0394691	1	-0.102087	0.00359349	-0.217508	0.0188948	1.70299	1
608	Cdyl2	sp|Q9D5D8|CDYL2-MOUSE	-0.144725	0.038832	-0.523943	0.258725	0.73443	0.987153	-0.121912	0.0374321	-0.522919	0.265118	0.630123	0.991523
609	Slc25a22	sp|Q9D6M3|GHC1-MOUSE	0.129886	0.00356639	0.0118285	0.245621	2.17494	1	0.25521	0.00324408	0.143069	0.365768	4.48075	1
610	Borcs8	sp|Q9D6Y4|BORC8-MOUSE	0.0285956	0.0107013	-0.178483	0.232431	0.276427	1	-0.157862	0.0174825	-0.419792	0.0978451	1.19392	0.999381
611	Eurl	sp|Q9D7G4|EURL-MOUSE	-0.0972378	0.0527415	-0.56007	0.37067	0.423408	0.981667	-0.0984673	0.0907022	-0.63298	0.53251	0.326951	0.935258
612	Lhpp	sp|Q9D7I5|LHPP-MOUSE	-0.0493816	0.0174926	-0.31079	0.211197	0.373369	0.999974	0.147336	0.0257451	-0.171935	0.469463	0.918251	0.996806
613	Ten1	sp|Q9D7K2|TEN1L-MOUSE	0.719447	0.320405	-0.430899	1.85191	1.27101	0.395502	1.35123	0.321738	0.214711	2.46068	2.3822	0.0880394
614	Mrps9	sp|Q9D7N3|RT09-MOUSE	0.232677	0.0123423	0.0152237	0.452316	2.09437	0.99924	0.325855	0.0142242	0.0933886	0.559685	2.73218	0.985092
615	Iscu	sp|Q9D7P6|ISCU-MOUSE	0.131444	0.01092	-0.073234	0.339844	1.25785	0.999993	0.258385	0.00816583	0.0785122	0.438073	2.85935	0.999849
616	Dnajb4	sp|Q9D832|DNJB4-MOUSE	-0.10855	0.0042265	-0.232527	0.0186395	1.6697	1	-0.0843544	0.00388262	-0.210265	0.0370866	1.35377	1
617	Timm50	sp|Q9D880|TIM50-MOUSE	0.14313	0.0061651	-0.0129372	0.299716	1.8229	1	0.103506	0.00586879	-0.0467938	0.258591	1.35111	1
618	Jam3	sp|Q9D8B7|JAM3-MOUSE	-0.0711041	0.00555309	-0.215449	0.0769785	0.954173	1	-0.184391	0.00430125	-0.314255	-0.0567028	2.81153	1
619	Alg13	sp|Q9D8C3|ALG13-MOUSE	0.127166	0.0435305	-0.294997	0.555304	0.609502	0.985568	0.33232	0.0235086	0.020333	0.641143	2.16742	0.950299
620	Rpl4	sp|Q9D8E6|RL4-MOUSE	0.0404613	0.00251579	-0.0582519	0.139992	0.806681	1	0.016784	0.00179579	-0.0667412	0.0975432	0.396067	1
621	Ociad2	sp|Q9D8W7|OCAD2-MOUSE	0.0159794	0.0750591	-0.539692	0.535821	0.0583255	0.966954	0.0937134	0.0722603	-0.413852	0.592379	0.34862	0.960396
622	Triap1	sp|Q9D8Z2|TRIA1-MOUSE	-1.14451	1.19932	-3.00991	0.0346274	1.04508	0.247556	-1.33892	1.33825	-3.48808	0.0838884	1.15741	0.209133
623	Gatm	sp|Q9D964|GATM-MOUSE	0.19674	0.00429404	0.0669954	0.327139	3.00234	1	0.221864	0.0031314	0.113394	0.332506	3.96477	1
624	Tmem263	sp|Q9DAM7|TM263-MOUSE	-0.185557	0.0150773	-0.433572	0.0615304	1.51118	0.999429	-0.1348	0.0136826	-0.362485	0.110836	1.15241	0.999941
625	Gon4l	sp|Q9DB00|GON4L-MOUSE	0.0190147	0.0225846	-0.283536	0.304803	0.126527	0.999888	-0.0485087	0.0287986	-0.39491	0.290717	0.285847	0.99912
626	Napa	sp|Q9DB05|SNAA-MOUSE	0.0360013	0.00306351	-0.0709276	0.148451	0.650443	1	0.136051	0.0026457	0.035573	0.236064	2.64503	1
627	Smdt1	sp|Q9DB10|EMRE-MOUSE	-0.0510893	0.0102016	-0.247884	0.149954	0.505819	1	-0.135606	0.00768828	-0.305742	0.037478	1.54655	1
628	Cab39l	sp|Q9DB16|CB39L-MOUSE	0.217208	0.00916701	0.0273428	0.400726	2.26862	0.999939	0.160882	0.00921757	-0.0282089	0.345617	1.67572	0.999995
629	Zfpl1	sp|Q9DB43|ZFPL1-MOUSE	0.141643	0.00905826	-0.0401905	0.325025	1.48824	0.999998	0.279694	0.00730302	0.113188	0.44852	3.2729	0.999823
630	Btbd17	sp|Q9DB72|BTBDH-MOUSE	-0.649261	0.00485047	-0.784047	-0.513489	9.32239	0.177943	0.0230346	0.00442986	-0.107751	0.154659	0.346087	1
631	Uqcrc2	sp|Q9DB77|QCR2-MOUSE	-0.209787	0.00185346	-0.293453	-0.125295	4.87288	1	-0.0772174	0.00178876	-0.159241	0.00726189	1.82574	1
632	Cwc25	sp|Q9DBF7|CWC25-MOUSE	-0.0669061	0.0111308	-0.274795	0.142166	0.634167	1	-0.0891691	0.00785649	-0.266037	0.0783644	1.00601	1
633	Lman2	sp|Q9DBH5|LMAN2-MOUSE	-0.0591782	0.0055398	-0.206817	0.0920708	0.795087	1	-0.0686814	0.00342045	-0.182109	0.0481073	1.17435	1
634	Fam13c	sp|Q9DBR2|FA13C-MOUSE	0.0832126	0.0635481	-0.45022	0.557497	0.330094	0.972708	0.213513	0.0809783	-0.332348	0.754255	0.75031	0.901598
635	Tprg1l	sp|Q9DBS2|TPRGL-MOUSE	0.0971661	0.00462335	-0.0392817	0.229447	1.42901	1	0.0452142	0.00503305	-0.092556	0.186826	0.637322	1
636	Syde1	sp|Q9DBZ9|SYDE1-MOUSE	-0.026323	0.0163781	-0.285207	0.223236	0.205685	0.999993	-0.145327	0.0195676	-0.432147	0.132541	1.03891	0.999163
637	Nebl	sp|Q9DC07|LNEBL-MOUSE	-0.141396	0.010959	-0.35015	0.0639993	1.35068	0.999989	0.062755	0.00807306	-0.113147	0.238539	0.69844	1
638	Gnai3	sp|Q9DC51|GNAI3-MOUSE	0.141696	0.0127091	-0.0798998	0.358426	1.25689	0.999958	0.0176486	0.0103889	-0.17946	0.217904	0.173152	1
639	Pmpca	sp|Q9DC61|MPPA-MOUSE	0.0399794	0.00322721	-0.0679958	0.149964	0.703757	1	0.0335496	0.00227593	-0.0618272	0.125794	0.703247	1
640	Mrps11	sp|Q9DCA2|RT11-MOUSE	0.0492974	0.00766038	-0.115693	0.226414	0.563247	1	-0.140731	0.00969052	-0.336147	0.0542892	1.42961	0.999997
641	Isca2	sp|Q9DCB8|ISCA2-MOUSE	-0.0761586	0.00722628	-0.239539	0.0898968	0.895904	1	0.00785605	0.00677458	-0.155958	0.172474	0.0954471	1
642	Nudt12	sp|Q9DCN1|NUD12-MOUSE	0.112508	0.00917286	-0.0729063	0.303457	1.17472	1	0.0695989	0.00623534	-0.0854923	0.220097	0.881399	1
643		sp|Q9DCS2|CP013-MOUSE	-0.0940943	0.0119631	-0.312348	0.119065	0.860285	0.999996	0.0704185	0.0104924	-0.131333	0.267418	0.687464	1
644	Akr1e2	sp|Q9DCT1|AKCL2-MOUSE	-0.0580131	0.00537931	-0.200241	0.088053	0.790976	1	-0.0359005	0.00388732	-0.159496	0.0901444	0.575804	1
645	Bap18	sp|Q9DCT6|BAP18-MOUSE	0.005893	0.00815174	-0.171534	0.181952	0.0652697	1	0.0117676	0.00604979	-0.143334	0.163733	0.151293	1
646	Crip2	sp|Q9DCT8|CRIP2-MOUSE	-0.268	0.00356311	-0.385972	-0.1495	4.48974	1	-0.0243651	0.00421209	-0.150009	0.105015	0.375422	1
647	Mrpl4	sp|Q9DCU6|RM04-MOUSE	-0.0371645	0.00369138	-0.157008	0.0830491	0.611693	1	-0.107738	0.00391654	-0.233512	0.0151859	1.72154	1
648	Plscr2	sp|Q9DCW2|PLS2-MOUSE	0.11977	0.0224589	-0.166446	0.420044	0.799198	0.999044	-0.205127	0.0303824	-0.539081	0.156264	1.17682	0.985336
649	Etfb	sp|Q9DCW4|ETFB-MOUSE	-0.0401413	0.0037875	-0.162641	0.0818899	0.652252	1	-0.049214	0.00377015	-0.170603	0.0706983	0.801511	1
650	Dtd1	sp|Q9DD18|DTD1-MOUSE	0.214871	0.0135636	-0.0146531	0.438313	1.84497	0.999258	0.425992	0.0103738	0.225102	0.626916	4.18247	0.940715
651	Senp3	sp|Q9EP97|SENP3-MOUSE	-0.0609975	0.0150989	-0.315492	0.187361	0.496409	0.99999	-0.0428275	0.00415543	-0.17085	0.0852484	0.664377	1
652	Atp13a1	sp|Q9EPE9|AT131-MOUSE	0.0156428	0.00239858	-0.0812775	0.109718	0.319402	1	0.00254711	0.0020787	-0.0851136	0.0933445	0.0558666	1
653	Sil1	sp|Q9EPK6|SIL1-MOUSE	0.00724989	0.01119	-0.20222	0.217378	0.0685356	1	0.0596782	0.0141552	-0.168083	0.301482	0.501601	0.999995
654	Clstn1	sp|Q9EPL2|CSTN1-MOUSE	-0.0364373	0.00677068	-0.194779	0.125126	0.442823	1	0.10189	0.00577761	-0.0515277	0.251674	1.34047	1
655	Stard5	sp|Q9EPQ7|STAR5-MOUSE	0.42372	0.127745	-0.288336	1.13236	1.18551	0.671669	1.25866	0.0941267	0.660766	1.87089	4.10253	0.0140505
656	Aldh6a1	sp|Q9EQ20|MMSA-MOUSE	-0.0483528	0.00230404	-0.144537	0.0432143	1.00734	1	0.0359232	0.00196439	-0.0534441	0.12332	0.810514	1
657	Mrpl46	sp|Q9EQI8|RM46-MOUSE	-0.0454923	0.00574072	-0.193459	0.103659	0.600419	1	0.0256315	0.00344307	-0.0864859	0.142134	0.436818	1
658	Mgea5	sp|Q9EQQ9|OGA-MOUSE	0.0759785	0.00294411	-0.029207	0.183025	1.40028	1	-0.0704367	0.00197799	-0.15656	0.018523	1.58375	1
659	Mycbp	sp|Q9EQS3|MYCBP-MOUSE	0.00487773	0.00893259	-0.178449	0.191493	0.0516095	1	-0.0401692	0.0096139	-0.235217	0.155421	0.409679	1
660	Igdcc4	sp|Q9EQS9|IGDC4-MOUSE	-0.0765861	0.0208072	-0.367003	0.202084	0.530937	0.999785	0.0333394	0.00789514	-0.144406	0.203814	0.375213	1
661	Syt13	sp|Q9EQT6|SYT13-MOUSE	0.0888646	0.011293	-0.122431	0.300373	0.836227	0.999998	-0.179832	0.0167373	-0.439516	0.0825502	1.39003	0.99913
662	Tor3a	sp|Q9ER38|TOR3A-MOUSE	0.59232	0.00495205	0.454035	0.728748	8.41713	0.458364	-0.0316769	0.00511115	-0.170724	0.109834	0.443081	1
663	Spock2	sp|Q9ER58|TICN2-MOUSE	0.0433886	0.0064548	-0.11119	0.200599	0.54005	1	0.168052	0.0050614	0.0296519	0.30868	2.36215	1
664	Cars	sp|Q9ER72|SYCC-MOUSE	0.454945	0.00165472	0.371701	0.537157	11.184	0.999304	-0.00681797	0.00134749	-0.0791152	0.0654211	0.185734	1
665	Slco1c1	sp|Q9ERB5|SO1C1-MOUSE	-0.0364204	0.0436045	-0.430822	0.361152	0.174413	0.99423	-0.18595	0.080375	-0.733758	0.387074	0.655895	0.917078
666	Ralgps2	sp|Q9ERD6|RGPS2-MOUSE	-0.182314	0.00721378	-0.351751	-0.0151028	2.14653	0.999999	-0.136933	0.00554689	-0.283316	0.00666236	1.83858	1
667	Ca7	sp|Q9ERQ8|CAH7-MOUSE	-0.222176	0.00313714	-0.332871	-0.113198	3.9667	1	-0.149688	0.00234192	-0.245674	-0.0545608	3.09315	1
668	Ppp1r1a	sp|Q9ERT9|PPR1A-MOUSE	0.0668189	0.0209951	-0.225675	0.359228	0.461148	0.999822	-0.21471	0.0164164	-0.4671	0.0371424	1.67577	0.998072
669	Parvb	sp|Q9ES46|PARVB-MOUSE	0.0399492	0.0176886	-0.218587	0.311348	0.300373	0.999978	0.052156	0.0112432	-0.155016	0.258161	0.49188	1
670	Nek7	sp|Q9ES74|NEK7-MOUSE	-0.0445453	0.0205718	-0.333947	0.241031	0.310574	0.999912	-0.413929	0.0754599	-0.942481	0.134386	1.50684	0.733095
671	Psmg2	sp|Q9EST4|PSMG2-MOUSE	-0.00103254	0.00436965	-0.132924	0.131613	0.01562	1	-0.0368974	0.00374578	-0.163213	0.0800865	0.602871	1
672	Zcchc17	sp|Q9ESX4|NO40-MOUSE	0.115852	0.0147557	-0.126621	0.362206	0.953721	0.999944	-0.0935545	0.0126867	-0.313899	0.131177	0.830598	0.999994
673	Pygl	sp|Q9ET01|PYGL-MOUSE	-0.33159	0.00902827	-0.515648	-0.145327	3.48979	0.996169	-0.130222	0.0122796	-0.351358	0.0860658	1.17515	0.99998
674	Ivd	sp|Q9JHI5|IVD-MOUSE	-0.11133	0.00256519	-0.211477	-0.0127515	2.19813	1	0.0386213	0.00171591	-0.0435335	0.119138	0.93235	1
675	Palmd	sp|Q9JHU2|PALMD-MOUSE	-0.0302535	0.0160684	-0.280796	0.220522	0.238665	0.999993	-0.0391103	0.0115323	-0.248391	0.173665	0.364195	1
676	Gtf2ird1	sp|Q9JI57|GT2D1-MOUSE	0.03388	0.0860235	-0.480981	0.530089	0.115514	0.952441	-0.0529841	0.0294573	-0.379889	0.300148	0.308709	0.99893
677	Sh2b2	sp|Q9JID9|SH2B2-MOUSE	-0.349249	0.0135058	-0.580888	-0.110164	3.00522	0.978733	-0.394825	0.0134017	-0.624254	-0.163906	3.41055	0.94975
678	Ccdc22	sp|Q9JIG7|CCD22-MOUSE	-0.0592923	0.00197689	-0.14891	0.0288758	1.33354	1	-0.071316	0.00216274	-0.166851	0.0200436	1.5335	1
679	Tulp4	sp|Q9JIL5|TULP4-MOUSE	0.0451959	0.0145143	-0.186291	0.286151	0.375146	0.999996	0.0188011	0.0114834	-0.190919	0.230764	0.175448	1
680	Smad9	sp|Q9JIW5|SMAD9-MOUSE	0.355544	0.114225	-0.305632	1.08307	1.052	0.748676	0.833857	0.0893709	0.227262	1.40601	2.78929	0.202545
681	Flii	sp|Q9JJ28|FLII-MOUSE	0.0894415	0.00140707	0.0162284	0.161975	2.38441	1	0.0534449	0.00131295	-0.0185558	0.124361	1.47496	1
682	Rilpl1	sp|Q9JJC6|RIPL1-MOUSE	0.157084	0.00862842	-0.0283396	0.341933	1.69109	0.999998	0.127963	0.00855749	-0.0525892	0.306516	1.38329	1
683	Thap11	sp|Q9JJD0|THA11-MOUSE	-0.144713	0.0498107	-0.577307	0.275335	0.648403	0.97519	-0.355809	0.0674361	-0.866049	0.154991	1.37016	0.811082
684	Sppl2a	sp|Q9JJF9|SPP2A-MOUSE	0.0894944	0.0100153	-0.103587	0.287044	0.894262	1	0.70416	0.0212046	0.420795	1.00447	4.83567	0.206518
685	Tdp2	sp|Q9JJX7|TYDP2-MOUSE	0.216657	0.0648254	-0.298861	0.724144	0.850941	0.925169	0.210172	0.0473022	-0.243987	0.635904	0.966351	0.95745
686	Smpd3	sp|Q9JJY3|NSMA2-MOUSE	0.034885	0.0051868	-0.108548	0.175138	0.484383	1	-0.126688	0.00397432	-0.248584	-0.0009057	2.00958	1
687	Scamp5	sp|Q9JKD3|SCAM5-MOUSE	-0.0808228	0.00153518	-0.160013	-0.00372519	2.06278	1	-0.0801499	0.00256628	-0.177942	0.0158173	1.58216	1
688	Nectin1	sp|Q9JKF6|NECT1-MOUSE	0.00212541	0.00706644	-0.156206	0.166425	0.0252838	1	0.0191138	0.00691259	-0.143677	0.174042	0.229893	1
689	Mrpl39	sp|Q9JKF7|RM39-MOUSE	-0.0830935	0.00535758	-0.224969	0.0618358	1.13523	1	-0.0168033	0.00274286	-0.121067	0.0861274	0.320843	1
690	Gde1	sp|Q9JL56|GDE1-MOUSE	-0.0122218	0.0112532	-0.219029	0.192517	0.115212	1	0.175368	0.00848957	-0.00565564	0.358395	1.9033	0.999996
691	Mpp6	sp|Q9JLB0|MPP6-MOUSE	-0.137557	0.00167286	-0.219788	-0.0576212	3.3632	1	-0.0745221	0.00149985	-0.150141	0.00238487	1.92425	1
692	Pias4	sp|Q9JM05|PIAS4-MOUSE	0.0980661	0.122341	-0.639201	0.720576	0.280371	0.892621	0.242588	0.141897	-0.5123	0.912827	0.643995	0.804284
693	Cdc42ep4	sp|Q9JM96|BORG4-MOUSE	-0.353763	0.00228248	-0.446397	-0.259467	7.40473	0.999999	-0.157334	0.00143544	-0.230041	-0.0858448	4.15268	1
694	Qtrt1	sp|Q9JMA2|TGT-MOUSE	-0.0800093	0.153339	-0.845834	0.644885	0.204321	0.85665	0.375213	0.187508	-0.486862	1.28117	0.866497	0.672645
695	Ap3b2	sp|Q9JME5|AP3B2-MOUSE	-0.0484302	0.00108086	-0.112998	0.0155041	1.4731	1	-0.0341667	0.000773855	-0.087119	0.0204258	1.22821	1
696	Mageh1	sp|Q9NWG9|MAGH1-MOUSE	-0.279556	0.0437095	-0.660401	0.0856075	1.33715	0.927947	-0.662006	0.0844169	-1.24551	-0.100318	2.27849	0.395431
697	Acsl4	sp|Q9QUJ7|ACSL4-MOUSE	0.101467	0.0192038	-0.172766	0.372028	0.732206	0.999757	0.213064	0.0138591	-0.0182523	0.439155	1.80985	0.999209
698	Psma6	sp|Q9QUM9|PSA6-MOUSE	0.19611	0.00800158	0.0205697	0.368372	2.19236	0.999993	0.358912	0.00768369	0.187689	0.530373	4.09452	0.995043
699	Hacl1	sp|Q9QXE0|HACL1-MOUSE	-0.223066	0.016724	-0.477168	0.0343438	1.7249	0.997432	0.305157	0.00808192	0.120807	0.481407	3.39442	0.999072
700	Apbb1	sp|Q9QXJ1|APBB1-MOUSE	-0.0774985	0.00281287	-0.183192	0.0270149	1.46123	1	-0.193197	0.00262063	-0.292658	-0.0888192	3.77397	1
701	Arl10	sp|Q9QXJ4|ARL10-MOUSE	-0.192405	0.013254	-0.419655	0.037444	1.67125	0.999675	-0.15991	0.0100033	-0.353632	0.0282016	1.59884	0.999989
702	Cpsf3	sp|Q9QXK7|CPSF3-MOUSE	-0.075436	0.00297065	-0.181948	0.0296742	1.38405	1	-0.0535985	0.00282073	-0.155732	0.0515798	1.00919	1
703	Pcsk1n	sp|Q9QXV0|PCSK1-MOUSE	0.0224653	0.00766724	-0.153709	0.193277	0.256563	1	0.00695429	0.00716932	-0.159065	0.167851	0.0821322	1
704	Pcnx1	sp|Q9QYC1|PCX1-MOUSE	0.083472	0.0155111	-0.167921	0.319477	0.670224	0.999972	-0.110329	0.0122276	-0.336315	0.107582	0.997745	0.999991
705	Acot2	sp|Q9QYR9|ACOT2-MOUSE	0.273101	0.00270242	0.168855	0.37412	5.25347	1	-0.065949	0.00229192	-0.161184	0.026085	1.37755	1
706	Grm3	sp|Q9QYS2|GRM3-MOUSE	-0.115975	0.00438503	-0.249076	0.012054	1.75137	1	-0.0131851	0.00559375	-0.164821	0.134073	0.176292	1
707	Pclo	sp|Q9QYX7|PCLO-MOUSE	0.0451692	0.000405809	0.00626273	0.0842669	2.24223	1	-0.0346163	0.00035686	-0.0714844	0.00239324	1.83245	1
708	Spast	sp|Q9QYY8|SPAST-MOUSE	-0.257399	0.184513	-1.11035	0.601203	0.599231	0.752204	-0.383736	0.206757	-1.30672	0.482357	0.843923	0.654382
709	Vps29	sp|Q9QZ88|VPS29-MOUSE	0.0670687	0.0160171	-0.183189	0.315389	0.529941	0.999978	0.0734855	0.0145209	-0.159354	0.311453	0.609825	0.999989
710	Plxnc1	sp|Q9QZC2|PLXC1-MOUSE	0.242042	0.00328725	0.129267	0.353268	4.22157	1	-0.0557761	0.00350676	-0.171197	0.062011	0.941879	1
711	Plekhb2	sp|Q9QZC7|PKHB2-MOUSE	0.351814	0.0617471	-0.175744	0.837398	1.41581	0.825864	1.16234	0.280254	0.100557	2.19371	2.19562	0.137232
712	Tsnax	sp|Q9QZE7|TSNAX-MOUSE	0.0760222	0.00872709	-0.107831	0.262337	0.813778	1	0.049524	0.00885368	-0.13397	0.239625	0.526325	1
713	Rnf25	sp|Q9QZR0|RNF25-MOUSE	0.0579153	0.00675047	-0.104707	0.217359	0.704898	1	0.0494451	0.00722663	-0.118168	0.217922	0.581641	1
714	Nubp2	sp|Q9R061|NUBP2-MOUSE	-0.169414	0.0178331	-0.436378	0.100188	1.26863	0.99907	-0.282142	0.0132508	-0.508826	-0.0609338	2.45102	0.995739
715	Prkab1	sp|Q9R078|AAKB1-MOUSE	0.0148825	0.00548031	-0.130861	0.161496	0.201036	1	-0.098216	0.0037083	-0.219586	0.0231897	1.61285	1
716	Uchl1	sp|Q9R0P9|UCHL1-MOUSE	-0.0128642	0.00171969	-0.0946823	0.068545	0.310212	1	-0.0222659	0.0016894	-0.10368	0.058834	0.54172	1
717	Acot9	sp|Q9R0X4|ACOT9-MOUSE	0.0416471	0.00436042	-0.0855396	0.168608	0.630696	1	0.00311316	0.00339163	-0.105433	0.117297	0.053456	1
718	Htra1	sp|Q9R118|HTRA1-MOUSE	-0.298295	0.00844671	-0.477607	-0.115729	3.24565	0.999093	-0.185393	0.00850399	-0.366149	-0.00632143	2.01039	0.999993
719	Mta2	sp|Q9R190|MTA2-MOUSE	0.0173441	0.00428625	-0.111667	0.149734	0.264919	1	-0.0194246	0.00317924	-0.130227	0.088828	0.3445	1
720	Myo1c	sp|Q9WTI7|MYO1C-MOUSE	0.0355709	0.0019556	-0.0512618	0.121134	0.80437	1	-0.0289405	0.00134309	-0.100789	0.0413514	0.789685	1
721	Ak3	sp|Q9WTP7|KAD3-MOUSE	-0.0333076	0.00430685	-0.159712	0.0969127	0.507531	1	0.0609389	0.00309571	-0.0449781	0.17159	1.09525	1
722	Epm2a	sp|Q9WUA5|EPM2A-MOUSE	0.118103	0.0576334	-0.300907	0.540816	0.491955	0.972391	-0.251874	0.0634273	-0.7163	0.205482	1.00011	0.906566
723	Pygm	sp|Q9WUB3|PYGM-MOUSE	-0.922317	0.00183344	-1.00649	-0.838391	21.5401	1.67e-15	-0.184984	0.00142228	-0.260797	-0.107837	4.90503	1
724	Vapa	sp|Q9WV55|VAPA-MOUSE	0.0480966	0.00306197	-0.0573899	0.156334	0.869189	1	0.0749215	0.00282402	-0.0309029	0.179681	1.40985	1
725	Nme3	sp|Q9WV85|NDK3-MOUSE	0.0163772	0.00386612	-0.103031	0.141705	0.263391	1	0.144558	0.00525063	0.000621339	0.283089	1.99497	1
726	Gstz1	sp|Q9WVL0|MAAI-MOUSE	0.0955654	0.0106353	-0.10696	0.291305	0.926672	0.999999	0.151693	0.00793551	-0.0242099	0.326338	1.70286	0.999999
727	Anapc7	sp|Q9WVM3|APC7-MOUSE	0.0637889	0.00322777	-0.0465848	0.17591	1.12278	1	-0.042181	0.00260515	-0.138967	0.0576489	0.826421	1
728	Apip	sp|Q9WVQ5|MTNB-MOUSE	0.0416042	0.00465665	-0.0956301	0.176374	0.609678	1	0.0316864	0.00459488	-0.0995487	0.166321	0.46745	1
729	Map2k5	sp|Q9WVS7|MP2K5-MOUSE	-0.0651104	0.00866498	-0.244399	0.114797	0.699466	1	-0.00644222	0.0122408	-0.210818	0.217289	0.0582278	1
730	Dctn3	sp|Q9Z0Y1|DCTN3-MOUSE	0.0280551	0.0150129	-0.206331	0.271943	0.228971	0.999997	-0.00983905	0.013184	-0.233912	0.220054	0.0856899	1
731	Aldh18a1	sp|Q9Z110|P5CS-MOUSE	1.352	0.00120817	1.28458	1.41867	38.8968	3.24e-108	0.321959	0.00074197	0.268746	0.375819	11.8197	1
732	Plcb1	sp|Q9Z1B3|PLCB1-MOUSE	-0.0714581	0.00139935	-0.145385	0.00127064	1.91024	1	0.0706041	0.00111329	0.00676951	0.135605	2.11605	1
733	Mad2l1	sp|Q9Z1B5|MD2L1-MOUSE	0.037082	0.0295599	-0.302893	0.394025	0.215681	0.999132	-0.199499	0.0190222	-0.475178	0.073776	1.44647	0.997404
734	Arih2	sp|Q9Z1K6|ARI2-MOUSE	0.0692084	0.014841	-0.167485	0.312188	0.568103	0.999988	0.0425764	0.00924886	-0.148348	0.234983	0.442716	1
735	Ap3b1	sp|Q9Z1T1|AP3B1-MOUSE	0.185673	0.00409287	0.0586692	0.307905	2.90225	1	0.108744	0.00294712	0.00175735	0.21454	2.00312	1
736	Eif2ak3	sp|Q9Z2B5|E2AK3-MOUSE	-0.169365	0.0702763	-0.688145	0.332618	0.63888	0.93931	-0.233249	0.0849771	-0.830012	0.346136	0.800145	0.883692
737	Mtmr2	sp|Q9Z2D1|MTMR2-MOUSE	-0.0134925	0.00500302	-0.151477	0.125943	0.190755	1	-0.0173116	0.00515509	-0.160021	0.12602	0.241113	1
738	Mbd4	sp|Q9Z2D7|MBD4-MOUSE	0.18561	0.0838256	-0.375966	0.756607	0.64108	0.912214	0.152295	0.13077	-0.545043	0.806772	0.421146	0.863506
739	Fem1aa	sp|Q9Z2G1|FM1AA-MOUSE	-0.122268	0.0118984	-0.337985	0.0907759	1.1209	0.999989	-0.050013	0.00974905	-0.247494	0.148081	0.506526	1
740	Letm1	sp|Q9Z2I0|LETM1-MOUSE	0.0024914	0.00142808	-0.0726398	0.0750187	0.0659276	1	-0.0490096	0.00100845	-0.108833	0.0119966	1.54331	1
741	Minpp1	sp|Q9Z2L6|MINP1-MOUSE	-0.0490064	0.0113194	-0.259763	0.159758	0.460619	1	-0.0633056	0.0110068	-0.269233	0.138443	0.603409	1
742	Ubl3	sp|Q9Z2M6|UBL3-MOUSE	-0.025429	0.00295573	-0.132217	0.0816939	0.467732	1	-0.146141	0.00327336	-0.258335	-0.0343892	2.55431	1
743	Homer1	sp|Q9Z2Y3|HOME1-MOUSE	0.0279163	0.00285471	-0.0777097	0.132641	0.522488	1	0.000830284	0.00249651	-0.0976528	0.0978681	0.0166173	1
744	ND2	tr|A0A023J604|A0A023J604-MUSMC	0.149182	0.047304	-0.281439	0.589847	0.685912	0.977077	0.0386689	0.0419938	-0.38393	0.457898	0.188699	0.99499
745	COX1	tr|A0A023J612|A0A023J612-MUSMC	0.306571	0.022726	0.0100657	0.604154	2.03362	0.967604	0.635472	0.0196735	0.355965	0.913687	4.5306	0.359383
746	Magohb	tr|A0A023T778|A0A023T778-MOUSE	0.0201727	0.00674918	-0.146467	0.183215	0.245549	1	-0.0941117	0.00334997	-0.209932	0.0201413	1.62601	1
747	Kank3	tr|A0A068BIR7|A0A068BIR7-MOUSE	0.00810385	0.0112891	-0.197847	0.213292	0.0762712	1	-0.226966	0.0141589	-0.467209	-0.000414335	1.90742	0.998688
748	Tapbp	tr|A0A068BIS1|A0A068BIS1-MOUSE	-0.238602	0.00727259	-0.406843	-0.0701367	2.79788	0.999976	-0.222877	0.013172	-0.452462	0.000513467	1.94195	0.999197
749	Hsf1	tr|A0A075F6C2|A0A075F6C2-MOUSE	0.182658	0.262108	-0.57823	0.899953	0.356779	0.717119	0.0283273	0.124901	-0.601268	0.662827	0.0801535	0.901034
750	Mturn	tr|A0A087WQV4|A0A087WQV4-MOUSE	0.234331	0.0180535	-0.0247112	0.522163	1.74401	0.995467	0.13351	0.0336272	-0.227262	0.502915	0.728064	0.993045
751	Actr5	tr|A0A0A0MQ89|A0A0A0MQ89-MOUSE	-0.0143721	0.00565699	-0.162365	0.13821	0.191085	1	-0.223903	0.00482817	-0.356788	-0.0877651	3.22232	1
752	Serpina1a	tr|A0A0A0MQA3|A0A0A0MQA3-MOUSE	-0.219876	0.0055658	-0.372125	-0.0760498	2.94723	1	-0.0709969	0.00308737	-0.179578	0.0364788	1.27775	1
753	Tdrd7	tr|A0A0A0MQD1|A0A0A0MQD1-MOUSE	-0.0767899	0.0077683	-0.250042	0.0988081	0.871247	1	-0.192133	0.005849	-0.342553	-0.0408744	2.51224	1
754	Rabgap1l	tr|A0A0A6YWT4|A0A0A6YWT4-MOUSE	-0.0936383	0.00631481	-0.248013	0.0616031	1.17835	1	-0.0739719	0.00529217	-0.215186	0.0708067	1.01683	1
755	Dclk2	tr|A0A0A6YX71|A0A0A6YX71-MOUSE	0.447188	0.457377	-0.838051	1.82601	0.66123	0.517231	0.239562	0.399699	-1.00176	1.57875	0.378923	0.611495
756	Osbpl9	tr|A0A0A6YXH3|A0A0A6YXH3-MOUSE	0.0887483	0.00592864	-0.0637986	0.237107	1.15261	1	0.0868484	0.00491483	-0.0476662	0.222666	1.23882	1
757	Snw1	tr|A0A0B4J1E2|A0A0B4J1E2-MOUSE	-0.066537	0.00196954	-0.153111	0.0196761	1.49927	1	-0.104115	0.00119262	-0.173875	-0.0374874	3.01482	1
758	Map4	tr|A0A0G2JFH2|A0A0G2JFH2-MOUSE	0.113651	0.00345047	0.00296472	0.230146	1.93479	1	0.0439934	0.00315083	-0.0660383	0.156497	0.783745	1
759	Cox19	tr|A0A0G2JFK4|A0A0G2JFK4-MOUSE	-0.0253519	0.202947	-0.851237	0.893391	0.0562754	0.805173	0.201014	0.155867	-0.498173	0.91557	0.509154	0.811352
760	2018-09-11	tr|A0A0J9YUL3|A0A0J9YUL3-MOUSE	-0.0130788	0.00775964	-0.182817	0.165629	0.148473	1	0.166392	0.00589875	0.0154062	0.313782	2.16647	1
761	C2cd5	tr|A0A0N4SW93|A0A0N4SW93-MOUSE	0.139076	0.00224102	0.046436	0.230441	2.93785	1	0.127478	0.00210369	0.0375317	0.216552	2.77935	1
762	Xrcc4	tr|A0A0R4J024|A0A0R4J024-MOUSE	-0.107173	0.0812889	-0.677698	0.48363	0.375898	0.945511	-0.195366	0.0575306	-0.647972	0.278766	0.814516	0.947273
763	Pdxdc1	tr|A0A0R4J034|A0A0R4J034-MOUSE	-0.010064	0.00285003	-0.114248	0.0956028	0.188515	1	-0.0561216	0.00213813	-0.14772	0.0339438	1.21371	1
764	Kng1	tr|A0A0R4J038|A0A0R4J038-MOUSE	0.114169	0.0188705	-0.154702	0.383585	0.831107	0.999695	0.478913	0.0163751	0.23025	0.743541	3.74253	0.796373
765	Dnmbp	tr|A0A0R4J055|A0A0R4J055-MOUSE	-0.0880248	0.0167699	-0.34688	0.173276	0.679736	0.999938	-0.263661	0.0233886	-0.575548	0.0365589	1.72402	0.982176
766	BC017158	tr|A0A0R4J0B5|A0A0R4J0B5-MOUSE	-0.0192724	0.00447526	-0.150132	0.11504	0.28809	1	-0.099555	0.00293305	-0.205568	0.00875115	1.83824	1
767	Pdcd2	tr|A0A0R4J0N5|A0A0R4J0N5-MOUSE	-0.0888405	0.00756256	-0.261415	0.0832974	1.02159	1	-0.185412	0.00677956	-0.349251	-0.0192689	2.25184	0.999999
768	Lmnb2	tr|A0A0R4J0Q5|A0A0R4J0Q5-MOUSE	0.0329745	0.00164227	-0.0472608	0.114172	0.813683	1	-0.00959207	0.00129113	-0.0787378	0.062088	0.266948	1
769	Cog7	tr|A0A0R4J0Q9|A0A0R4J0Q9-MOUSE	-0.04466	0.00145504	-0.118709	0.0315424	1.1708	1	-0.145872	0.00122329	-0.214175	-0.0781155	4.17069	1
770	Cdc42ep1	tr|A0A0R4J0S1|A0A0R4J0S1-MOUSE	-0.24857	0.00295052	-0.3566	-0.143057	4.57615	1	-0.024415	0.00732357	-0.193282	0.144252	0.285295	1
771	Uaca	tr|A0A0R4J0S7|A0A0R4J0S7-MOUSE	0.095666	0.0499944	-0.37534	0.528915	0.427855	0.98451	-0.0814783	0.0971091	-0.663385	0.462557	0.261464	0.930685
772	Ppp4r2	tr|A0A0R4J0U2|A0A0R4J0U2-MOUSE	0.110086	0.0165113	-0.142989	0.359648	0.856722	0.99989	0.175944	0.0126954	-0.0486204	0.395412	1.56153	0.999858
773	Ecsit	tr|A0A0R4J174|A0A0R4J174-MOUSE	-0.0477532	0.00668728	-0.203572	0.111171	0.583952	1	0.0760823	0.00404876	-0.0529756	0.201637	1.1957	1
774	Psmb9	tr|A0A0R4J256|A0A0R4J256-MOUSE	-0.0887252	0.0174863	-0.346305	0.176876	0.670962	0.999912	-0.0793561	0.0322402	-0.407979	0.273605	0.441959	0.99746
775	Ssh2	tr|A0A0R4J2A0|A0A0R4J2A0-MOUSE	-0.0529678	0.00168076	-0.134222	0.0262432	1.29199	1	-0.103096	0.0013513	-0.178351	-0.0296599	2.80457	1
776	Bcl7c	tr|A0A0U1RNX8|A0A0U1RNX8-MOUSE	0.0633634	0.0348522	-0.31783	0.42565	0.339409	0.997139	0.0746582	0.0243952	-0.227159	0.376993	0.477997	0.999445
777	Lage3	tr|A0A158SIT5|A0A158SIT5-MOUSE	-0.118278	0.0067332	-0.283902	0.0448683	1.44143	1	-0.0105656	0.00743958	-0.180243	0.16624	0.122495	1
778	Stim1	tr|A0A1B0GQZ3|A0A1B0GQZ3-MOUSE	-0.244611	0.0773468	-0.792662	0.283765	0.879539	0.888056	-0.236969	0.0780751	-0.748946	0.324596	0.848077	0.891878
779	Cdc42bpa	tr|A0A1D5RLQ9|A0A1D5RLQ9-MOUSE	-0.0157825	0.00105688	-0.0779042	0.0490145	0.485469	1	-0.0119865	0.000885047	-0.0704511	0.0460768	0.40291	1
780	Stox2	tr|A0A1D5RMH0|A0A1D5RMH0-MOUSE	0.431895	0.269054	-0.615979	1.46733	0.832641	0.591064	0.296419	0.340164	-0.842273	1.42698	0.508231	0.624234
781	Psd3	tr|A0A1D5RMH7|A0A1D5RMH7-MOUSE	0.0183813	0.00148726	-0.0556993	0.0940719	0.476631	1	-0.0298531	0.00115976	-0.0974654	0.0353749	0.87661	1
782	Sez6l	tr|A0A1D5RMI4|A0A1D5RMI4-MOUSE	0.0403898	0.00360596	-0.0800058	0.158473	0.672607	1	-0.0511716	0.00346166	-0.166594	0.0650134	0.869735	1
783	Gdpd5	tr|A0A1L1STK0|A0A1L1STK0-MOUSE	-0.0766682	0.00319107	-0.185692	0.0342623	1.35721	1	-0.152381	0.0042389	-0.283246	-0.0246537	2.34047	1
784	Klna11	tr|A0A1R3UGK0|A0A1R3UGK0-MOUSE	0.080179	0.952784	-1.73704	2.00267	0.0821417	0.449669	-0.29309	0.869363	-2.18001	1.59527	0.314341	0.449704
785	Gngt2	tr|A2A614|A2A614-MOUSE	0.0834902	0.0804707	-0.474943	0.641385	0.294318	0.952225	-0.143888	0.0518384	-0.600024	0.314602	0.631975	0.972958
786	Tnni2	tr|A2A6J8|A2A6J8-MOUSE	0.422948	1.72049	-2.1974	3.06718	0.322449	0.328031	-0.276287	0.677368	-1.8859	1.33262	0.335698	0.498511
787	Grin2c	tr|A2A6S2|A2A6S2-MOUSE	0.0174597	0.00161451	-0.0599123	0.0965885	0.434527	1	-0.0376206	0.00137726	-0.11035	0.03676	1.01372	1
788	Osbpl7	tr|A2A716|A2A716-MOUSE	-0.170731	0.00837885	-0.351965	0.00507933	1.86518	0.999997	-0.147988	0.0109528	-0.350088	0.0562147	1.41405	0.999985
789	Lurap1	tr|A2A8F6|A2A8F6-MOUSE	-0.293271	0.0351913	-0.637019	0.0428997	1.56334	0.940015	-0.406505	0.0558017	-0.867564	0.0392212	1.72085	0.774999
790	Dock7	tr|A2A9M4|A2A9M4-MOUSE	-0.0191194	0.00102532	-0.0804403	0.0438303	0.597096	1	0.0087673	0.000961141	-0.0529016	0.0701768	0.282795	1
791	Gripap1	tr|A2AEW8|A2AEW8-MOUSE	-0.0609393	0.0013278	-0.135434	0.0109475	1.67236	1	-0.088085	0.00100328	-0.14996	-0.0247844	2.78094	1
792	Slc25a53	tr|A2AF28|A2AF28-MOUSE	-0.254655	0.0072787	-0.425008	-0.0808179	2.98487	0.999946	-0.257029	0.0108995	-0.467867	-0.0510362	2.46195	0.999158
793	Dnajb5	tr|A2AG30|A2AG30-MOUSE	-0.0414316	0.00382439	-0.162676	0.0796293	0.669963	1	-0.13329	0.00277956	-0.236996	-0.030332	2.52819	1
794	Arhgap1	tr|A2AH25|A2AH25-MOUSE	0.0383335	0.00134144	-0.0336241	0.109046	1.04663	1	-0.0556913	0.00125069	-0.127352	0.0138552	1.57475	1
795	Dgkz	tr|A2AHK0|A2AHK0-MOUSE	0.0835203	0.00404699	-0.037827	0.207536	1.31288	1	0.11124	0.00320369	-0.000778522	0.221212	1.96533	1
796	Agps	tr|A2AL50|A2AL50-MOUSE	0.0662302	0.00528497	-0.0747497	0.210549	0.911034	1	0.102354	0.00416128	-0.024866	0.228678	1.58668	1
797	Atp2b3	tr|A2ALL9|A2ALL9-MOUSE	-0.151801	0.0121436	-0.378052	0.057727	1.37753	0.999958	-0.0228386	0.0110931	-0.231295	0.186844	0.216842	1
798	Cd44	tr|A2APM2|A2APM2-MOUSE	-0.166869	0.00935923	-0.357412	0.0275917	1.72487	0.999992	-0.0097688	0.00865577	-0.184519	0.176359	0.105	1
799	Ganc	tr|A2AQJ8|A2AQJ8-MOUSE	0.0370793	0.00451988	-0.0922505	0.169645	0.551529	1	-0.0305077	0.00379881	-0.151362	0.0883988	0.494977	1
800	1810030O07Rik	tr|A2BDN9|A2BDN9-MOUSE	-0.0456044	0.0257819	-0.359495	0.268016	0.28402	0.999566	-0.0341729	0.0231241	-0.324333	0.255601	0.224725	0.999831
801	Wdr34	tr|A2BE91|A2BE91-MOUSE	0.0620152	0.0196928	-0.216697	0.338026	0.441921	0.999901	-0.0548006	0.0181241	-0.312238	0.201893	0.407058	0.999958
802		tr|A2NUE7|A2NUE7-MOUSE	0.381152	0.0822875	-0.195326	0.94742	1.32871	0.760921	-0.42247	0.116786	-1.10696	0.246861	1.23623	0.681181
803	ND4L	tr|A3R460|A3R460-MUSMC	0.550166	0.106196	-0.0956462	1.1866	1.68826	0.54227	0.704385	0.0738501	0.162454	1.23902	2.592	0.330166
804	Aldoart1	tr|A6ZI46|A6ZI46-MOUSE	-0.0750293	0.00296181	-0.181515	0.0322592	1.37865	1	0.00315377	0.00280093	-0.0973709	0.107803	0.0595908	1
805	Hbbt1	tr|A8DUP5|A8DUP5-MOUSE	-0.3096	0.00438975	-0.440023	-0.180627	4.67285	0.999984	0.165247	0.00348411	0.0475612	0.281333	2.79954	1
806	Serinc1	tr|A9CLV6|A9CLV6-MOUSE	0.054158	0.00650306	-0.108521	0.215919	0.67159	1	-0.0243372	0.00523817	-0.171282	0.117094	0.336264	1
807	Vamp2	tr|B0QZN5|B0QZN5-MOUSE	-0.144109	0.0042363	-0.274496	-0.0154333	2.2141	1	-0.128783	0.00518799	-0.269941	0.012891	1.78797	1
808	Myt1	tr|B0R0C1|B0R0C1-MOUSE	-0.0494906	0.0429596	-0.451743	0.362107	0.238777	0.994007	-0.192782	0.0411699	-0.592777	0.21918	0.950116	0.973309
809	Tlk2	tr|B1ASU9|B1ASU9-MOUSE	0.250232	0.0187097	-0.0168902	0.521632	1.8294	0.992801	0.312315	0.0174866	0.0428449	0.577553	2.36178	0.980387
810	Clcn5	tr|B1ATV0|B1ATV0-MOUSE	-0.270538	0.0682131	-0.736037	0.22111	1.03584	0.885154	-0.234769	0.0666766	-0.69104	0.276329	0.909187	0.911731
811	Eif2b3	tr|B1AUN2|B1AUN2-MOUSE	-0.472478	0.00749624	-0.648466	-0.305205	5.45708	0.90306	-0.359301	0.0054857	-0.503947	-0.214989	4.85112	0.998843
812	Irak1	tr|B1AUW6|B1AUW6-MOUSE	0.345892	0.204746	-0.45202	1.18954	0.764422	0.681536	0.141814	0.0341368	-0.224554	0.519522	0.767553	0.991727
813	Arhgef9	tr|B1AXI6|B1AXI6-MOUSE	-0.0929989	0.00279295	-0.194886	0.011965	1.75973	1	-0.156176	0.00264498	-0.253264	-0.0537621	3.03671	1
814	Mks1	tr|B2KGP7|B2KGP7-MOUSE	-0.0112938	0.0825916	-0.581721	0.552352	0.0392981	0.958036	-0.357825	0.0902247	-0.956862	0.235234	1.19126	0.774382
815	Gm5124	tr|B2RQA0|B2RQA0-MOUSE	0.258261	0.00863406	0.078047	0.438852	2.7794	0.999781	0.00383078	0.00900413	-0.190905	0.190457	0.0403707	1
816	Cdc42bpb	tr|B2RQQ7|B2RQQ7-MOUSE	0.0430548	0.00131502	-0.0273808	0.113346	1.18729	1	-0.0608041	0.00113307	-0.126441	0.00393956	1.80636	1
817	Ift57	tr|B2RQZ0|B2RQZ0-MOUSE	0.122806	0.0245591	-0.178908	0.439522	0.783637	0.998403	-0.0488836	0.0289869	-0.37539	0.289959	0.287119	0.999081
818	Lonrf2	tr|B2RT44|B2RT44-MOUSE	0.200538	0.0269069	-0.124969	0.529198	1.22254	0.990449	-0.0137346	0.0292268	-0.353211	0.330413	0.080339	0.999352
819	Rbm34	tr|B2RUP0|B2RUP0-MOUSE	0.0953865	0.0503314	-0.340591	0.50993	0.425175	0.984241	0.0151779	0.0713889	-0.526368	0.537119	0.0568065	0.971171
820	Strip2	tr|B2RW20|B2RW20-MOUSE	0.00182036	0.00205215	-0.0870588	0.0903012	0.040184	1	-0.08653	0.00176264	-0.167817	-0.00478495	2.06103	1
821	Ankib1	tr|B2RX15|B2RX15-MOUSE	0.0772679	0.0107662	-0.125798	0.278263	0.744677	1	0.086835	0.00776717	-0.0854214	0.26259	0.985289	1
822	Baiap3	tr|B2RY68|B2RY68-MOUSE	0.470414	0.105985	-0.173993	1.10815	1.44497	0.636934	0.201309	0.097767	-0.426571	0.824218	0.643823	0.88413
823	Hrh1	tr|B3Y5T0|B3Y5T0-MOUSE	-0.385477	0.0702642	-0.861717	0.116664	1.45423	0.774018	-0.268674	0.0630824	-0.686867	0.168876	1.06972	0.895701
824	Rgs19	tr|B7ZCT1|B7ZCT1-MOUSE	0.153423	0.0261579	-0.17276	0.475945	0.948615	0.996185	0.019804	0.0200402	-0.25074	0.307463	0.139895	0.999958
825	2810459M11Rik	tr|B7ZMV2|B7ZMV2-MOUSE	-0.297713	0.0421432	-0.707257	0.103941	1.45022	0.919122	-0.140409	0.0281801	-0.486055	0.189448	0.836418	0.995946
826	Ppfia4	tr|B8QI36|B8QI36-MOUSE	-0.0541531	0.00306039	-0.162623	0.0533692	0.978893	1	-0.114812	0.00255995	-0.212931	-0.0170869	2.26919	1
827	Ppm1k	tr|B9EHW0|B9EHW0-MOUSE	0.189771	0.0482324	-0.238115	0.636159	0.864093	0.963816	-0.0840894	0.0596732	-0.544136	0.398313	0.344232	0.976755
828	Phyhip	tr|B9EIC7|B9EIC7-MOUSE	0.0550824	0.0151698	-0.188862	0.288208	0.447221	0.999991	0.248567	0.0128529	0.0207818	0.471476	2.19252	0.998498
829	Dcp1b	tr|B9EIX0|B9EIX0-MOUSE	0.0517925	0.00615853	-0.105805	0.206211	0.659977	1	-0.0722257	0.00429909	-0.200205	0.058777	1.10155	1
830	Atp7a	tr|B9EJ97|B9EJ97-MOUSE	0.0389122	0.0134068	-0.193255	0.261791	0.336065	0.999999	0.17525	0.0171174	-0.079871	0.429863	1.33949	0.999131
831	Taf2	tr|B9EJX5|B9EJX5-MOUSE	0.132056	0.0120426	-0.0881672	0.350179	1.20337	0.999982	0.151087	0.0118992	-0.0650217	0.365728	1.38506	0.999965
832	Tmed8	tr|B9EKE7|B9EKE7-MOUSE	-0.00850486	0.0123495	-0.222818	0.210455	0.0765318	1	-0.16621	0.0124559	-0.383009	0.0536335	1.48926	0.999912
833	Prpf4b	tr|C7G3P2|C7G3P2-MOUSE	0.0528108	0.00453201	-0.0786158	0.18637	0.784472	1	-0.0328012	0.004164	-0.15831	0.0949455	0.508318	1
834	Gria1	tr|C9K0Y4|C9K0Y4-MOUSE	-0.337965	0.0268356	-0.665367	-0.0135697	2.06308	0.934194	-0.122256	0.00863708	-0.303861	0.0598835	1.31549	1
835	Epb41l3	tr|D0VYV6|D0VYV6-MOUSE	0.0537151	0.00501156	-0.0869676	0.194433	0.758769	1	-0.0676715	0.00338711	-0.178249	0.0480977	1.16276	1
836	Celf6	tr|D3YU11|D3YU11-MOUSE	0.205444	0.0158092	-0.039676	0.449373	1.63395	0.998729	0.184201	0.0209439	-0.102572	0.46671	1.27281	0.99719
837	Adam22	tr|D3YUP9|D3YUP9-MOUSE	-0.103296	0.215516	-0.930679	0.954751	0.222506	0.781163	-0.30279	0.589489	-1.84954	1.34075	0.39437	0.519595
838	Dlg2	tr|D3YUZ8|D3YUZ8-MOUSE	0.0106571	0.00611973	-0.140703	0.164498	0.13623	1	-0.14062	0.0104336	-0.344712	0.0592129	1.37667	0.999993
839	Ccdc9	tr|D3YW42|D3YW42-MOUSE	0.159805	0.00765941	-0.0133097	0.327386	1.82596	0.999999	-0.0492533	0.00468553	-0.179924	0.0843472	0.719542	1
840	Tmem245	tr|D3YWD3|D3YWD3-MOUSE	0.0912602	0.0172345	-0.16644	0.356483	0.695156	0.999915	0.0336534	0.0155563	-0.215632	0.284238	0.269821	0.999995
841	Setdb1	tr|D3YYC3|D3YYC3-MOUSE	0.0461957	0.0185078	-0.232818	0.315417	0.339566	0.999961	0.0132667	0.0164674	-0.238969	0.272594	0.103383	0.999994
842	Glyr1	tr|D3YYT1|D3YYT1-MOUSE	0.0374242	0.00654678	-0.122058	0.199298	0.462529	1	0.0325915	0.0056567	-0.112083	0.182726	0.433334	1
843	Aamdc	tr|D3YZD8|D3YZD8-MOUSE	-0.135498	0.0155467	-0.379145	0.118955	1.08671	0.999844	-0.0871073	0.014635	-0.322632	0.15378	0.720042	0.999981
844	Git2	tr|D3Z1I2|D3Z1I2-MOUSE	-0.20444	0.0348464	-0.605155	0.173344	1.09518	0.979236	-0.284561	0.0568101	-0.770112	0.199819	1.19388	0.896096
845	Myo9a	tr|D3Z3A8|D3Z3A8-MOUSE	0.0849612	0.00358499	-0.0342506	0.202106	1.41898	1	0.0272908	0.00300124	-0.080378	0.135099	0.498157	1
846	Mthfsd	tr|D3Z4L1|D3Z4L1-MOUSE	0.0163633	0.0219166	-0.289478	0.306766	0.110531	0.999914	2.31e-05	0.0198209	-0.29149	0.261807	0.000164295	0.999967
847	Lman2l	tr|D3Z4P2|D3Z4P2-MOUSE	-0.139969	0.0101728	-0.340542	0.0579571	1.38775	0.999995	-0.121757	0.00747707	-0.288109	0.0484315	1.40809	1
848	Eif2b4	tr|D3Z780|D3Z780-MOUSE	-0.321205	0.0162684	-0.570577	-0.0671973	2.51831	0.980676	-0.219844	0.0155047	-0.468552	0.0249243	1.76556	0.998317
849	Acap2	tr|D4AFX6|D4AFX6-MOUSE	-0.236658	0.00351596	-0.355373	-0.117759	3.99116	1	-0.131472	0.00334149	-0.246823	-0.0176987	2.27437	1
850	Nfat5	tr|D6RH97|D6RH97-MOUSE	-0.0227513	0.0758219	-0.55511	0.494998	0.0826245	0.965755	-0.25518	0.0837545	-0.806635	0.242048	0.881745	0.87091
851	Kcnab2	tr|E0CXZ9|E0CXZ9-MOUSE	-0.0319647	0.00427385	-0.159463	0.0949051	0.488946	1	-0.0952364	0.00396952	-0.217491	0.0296993	1.51159	1
852	Wtap	tr|E0CYH0|E0CYH0-MOUSE	0.152303	0.0177248	-0.109766	0.412828	1.14398	0.999423	0.0142428	0.0144766	-0.221601	0.256911	0.118376	0.999999
853	Mroh1	tr|E0CZ22|E0CZ22-MOUSE	0.16914	0.00683034	0.0049723	0.336607	2.04656	1	0.201303	0.00785305	0.0225814	0.373133	2.27159	0.999993
854	Agbl4	tr|E4W7Y4|E4W7Y4-MOUSE	-0.0193972	0.0128537	-0.246477	0.19863	0.17109	1	0.00248997	0.00952702	-0.192453	0.191128	0.0255103	1
855	Adck5	tr|E9PUK2|E9PUK2-MOUSE	0.0593475	0.010268	-0.142099	0.255667	0.58568	1	-0.0796125	0.0141643	-0.315965	0.15627	0.668936	0.999989
856	Epb41l1	tr|E9PV14|E9PV14-MOUSE	-0.076095	0.00117694	-0.143638	-0.0103217	2.21809	1	-0.0155671	0.00086745	-0.0740803	0.0406851	0.52855	1
857	Prr36	tr|E9PV26|E9PV26-MOUSE	0.016366	0.00764368	-0.158536	0.188505	0.187194	1	-0.222282	0.0183303	-0.48619	0.044711	1.6418	0.996306
858	Thsd7a	tr|E9PWD2|E9PWD2-MOUSE	0.17087	0.00526786	0.0266489	0.310657	2.35423	1	0.306716	0.00387521	0.186677	0.427068	4.92707	0.999996
859	Ncapg	tr|E9PWG6|E9PWG6-MOUSE	-0.247992	0.0746753	-0.766756	0.285254	0.907506	0.890082	-0.179162	0.0931844	-0.73336	0.429623	0.586912	0.901981
860	Rpl3l	tr|E9PWZ3|E9PWZ3-MOUSE	0.180193	0.207531	-0.744567	1.05994	0.395545	0.766352	0.679741	0.239448	-0.29963	1.62759	1.38911	0.418334
861	Lmo7	tr|E9PYF4|E9PYF4-MOUSE	-0.150511	0.00813399	-0.327033	0.0293552	1.66884	0.999999	-0.182087	0.00831547	-0.363013	-0.000249525	1.9968	0.999995
862	Setd1a	tr|E9PYH6|E9PYH6-MOUSE	0.0179467	0.00256295	-0.0826353	0.119253	0.354498	1	-0.0922942	0.00187664	-0.175306	-0.00959805	2.13051	1
863	Parp4	tr|E9PYK3|E9PYK3-MOUSE	-0.0608861	0.025026	-0.369437	0.249868	0.384877	0.999516	-0.0980917	0.027935	-0.432659	0.242855	0.586891	0.998188
864	Hspg2	tr|E9PZ16|E9PZ16-MOUSE	0.31003	0.00129574	0.241277	0.380561	8.61281	1	0.0397601	0.000932649	-0.019583	0.0993918	1.30193	1
865	Exog	tr|E9PZS5|E9PZS5-MOUSE	-0.00222196	0.00447274	-0.130394	0.128126	0.0332238	1	0.023485	0.00382271	-0.0970893	0.14545	0.379843	1
866	Pde7b	tr|E9Q0W7|E9Q0W7-MOUSE	-0.225871	0.0180946	-0.499322	0.0402705	1.67913	0.996202	-0.0139723	0.0171708	-0.285011	0.25569	0.106628	0.999991
867	Snx25	tr|E9Q1K0|E9Q1K0-MOUSE	-0.0377471	0.00353715	-0.15413	0.0773428	0.634683	1	-0.0915782	0.00334013	-0.2041	0.0208726	1.58457	1
868	Tbck	tr|E9Q1W7|E9Q1W7-MOUSE	0.218152	0.0199619	-0.0523671	0.504451	1.54404	0.995287	0.374233	0.019638	0.102851	0.653525	2.67051	0.933678
869	Adgrl1	tr|E9Q3V9|E9Q3V9-MOUSE	0.0492759	0.00448585	-0.0810501	0.180175	0.735719	1	0.0382292	0.00359321	-0.0779811	0.158481	0.637756	1
870	Sptan1	tr|E9Q447|E9Q447-MOUSE	-0.0764353	0.000243442	-0.107453	-0.0459598	4.89887	1	-0.0801961	0.000217065	-0.10851	-0.0514095	5.44325	1
871	Tpm1	tr|E9Q448|E9Q448-MOUSE	-0.130594	0.00844884	-0.313681	0.0518461	1.42077	1	-0.140474	0.00614198	-0.293328	0.0113189	1.79243	1
872	Dzank1	tr|E9Q4Z6|E9Q4Z6-MOUSE	0.0460424	0.00276953	-0.0566817	0.149522	0.874893	1	-0.00555725	0.00207623	-0.0938172	0.0880507	0.121961	1
873	Rgs12	tr|E9Q652|E9Q652-MOUSE	-0.0721292	0.00601406	-0.225286	0.0789728	0.930095	1	-0.0927945	0.00570981	-0.244927	0.0578896	1.22804	1
874	Abca7	tr|E9Q6G4|E9Q6G4-MOUSE	-0.146177	0.00343933	-0.258153	-0.0297724	2.49254	1	-0.142049	0.00364832	-0.259602	-0.0200145	2.35175	1
875	Kctd1	tr|E9Q6T9|E9Q6T9-MOUSE	0.0684465	0.0242527	-0.236203	0.372475	0.439513	0.999531	-0.0424873	0.0146578	-0.291462	0.194414	0.350933	0.999996
876	Rgs20	tr|E9Q720|E9Q720-MOUSE	-0.620846	0.00633773	-0.776587	-0.464893	7.79861	0.326086	-0.193542	0.00657601	-0.355336	-0.0368703	2.38668	0.999999
877	Arpp19	tr|E9Q827|E9Q827-MOUSE	0.032942	0.00476915	-0.103825	0.167058	0.477013	1	-0.0660382	0.00378708	-0.18529	0.051678	1.07311	1
878	Atp2b4	tr|E9Q828|E9Q828-MOUSE	0.0603585	0.00451281	-0.0741212	0.194229	0.898493	1	0.112695	0.00338949	0.00178014	0.225088	1.9357	1
879	Nfxl1	tr|E9Q8I7|E9Q8I7-MOUSE	0.303736	0.0832025	-0.269729	0.872318	1.053	0.834179	0.490147	0.0585678	0.00588787	0.958534	2.02534	0.652387
880	Wsb2	tr|E9Q8J9|E9Q8J9-MOUSE	-0.0576532	0.0042828	-0.188056	0.0704861	0.880966	1	-0.0822537	0.0060001	-0.234254	0.072147	1.06188	1
881	Tacc2	tr|E9Q8T1|E9Q8T1-MOUSE	0.112738	0.00359422	-0.00448437	0.228002	1.88047	1	0.0372123	0.00219157	-0.0578415	0.131797	0.794892	1
882	Taf4	tr|E9QAP7|E9QAP7-MOUSE	0.0430049	0.00593075	-0.107114	0.196389	0.558422	1	-0.0621878	0.00454054	-0.197283	0.0726019	0.922894	1
883	Gtf2h1	tr|E9QKD9|E9QKD9-MOUSE	-0.00361639	0.0100484	-0.19553	0.196894	0.0360767	1	-0.225016	0.0121453	-0.443715	-0.00170499	2.04178	0.999455
884	Prag1	tr|E9QLH9|E9QLH9-MOUSE	-0.0633738	0.00763162	-0.227763	0.107449	0.72544	1	-0.324409	0.00978641	-0.514286	-0.127753	3.2793	0.995778
885	Tsc22d1	tr|E9QLZ1|E9QLZ1-MOUSE	0.0625334	0.00220241	-0.0296209	0.154663	1.33249	1	-0.0823807	0.00193847	-0.168589	0.00193469	1.8711	1
886	Atxn2	tr|E9QM77|E9QM77-MOUSE	-0.00212274	0.00353573	-0.121337	0.115653	0.0356991	1	-0.0800554	0.00281644	-0.186201	0.0223358	1.50848	1
887	Bnipl	tr|E9QME1|E9QME1-MOUSE	-0.263532	0.0510868	-0.752199	0.160107	1.16595	0.922416	0.0373215	0.0419293	-0.387774	0.442041	0.182264	0.995071
888	Asap1	tr|E9QMI7|E9QMI7-MOUSE	0.0865966	0.0630263	-0.462434	0.58334	0.344937	0.972698	0.0742307	0.0722381	-0.444965	0.607547	0.276185	0.964208
889	D2hgdh	tr|E9QN44|E9QN44-MOUSE	0.132942	0.00425469	0.000966349	0.261509	2.03812	1	0.195149	0.00818083	0.0226472	0.371907	2.15758	0.999992
890	Fgfr3	tr|E9QNJ9|E9QNJ9-MOUSE	-1.00797	0.0667306	-1.52291	-0.533323	3.90198	0.0507619	-0.242219	0.0604501	-0.745085	0.21887	0.985165	0.917962
891	Macf1	tr|E9QNP1|E9QNP1-MOUSE	0.0304692	0.0187827	-0.238477	0.302885	0.222322	0.99997	-0.282274	0.0165851	-0.536883	-0.0350922	2.19185	0.990623
892	Ric1	tr|E9QPA1|E9QPA1-MOUSE	-0.0925157	0.0417673	-0.49767	0.319812	0.452686	0.991556	0.0638641	0.0212405	-0.221253	0.345776	0.438202	0.999821
893	Peli2	tr|E9QPQ6|E9QPQ6-MOUSE	0.116503	0.0126888	-0.109529	0.344826	1.03426	0.999984	-0.136385	0.0143625	-0.374129	0.101391	1.13802	0.999909
894	Mov10l1	tr|F2YMC1|F2YMC1-MOUSE	0.0190742	0.0790083	-0.514561	0.577711	0.0678594	0.962136	0.0506647	0.0385811	-0.376328	0.455279	0.25794	0.996132
895	Bag1	tr|F6TCF9|F6TCF9-MOUSE	0.0438772	0.00308271	-0.0670706	0.154412	0.790264	1	0.00716606	0.00254663	-0.0931342	0.10492	0.142003	1
896	Gm20671	tr|F6TVX7|F6TVX7-MOUSE	0.0360236	0.00711077	-0.127846	0.204468	0.427197	1	-0.062762	0.00617226	-0.213673	0.0911418	0.798868	1
897	Mff	tr|F6VAL0|F6VAL0-MOUSE	-0.116085	0.0109126	-0.317859	0.0888493	1.11124	0.999996	-0.295698	0.0133103	-0.525755	-0.0712611	2.56304	0.993917
898	Dnm1	tr|F6W8Z8|F6W8Z8-MOUSE	0.0661033	0.114533	-0.563314	0.734667	0.195325	0.91019	0.0291895	0.157743	-0.759037	0.835946	0.0734939	0.858131
899	Arhgef6	tr|F6WMJ3|F6WMJ3-MOUSE	0.029831	0.0122797	-0.195544	0.247602	0.2692	1	-0.0937644	0.0129798	-0.322088	0.137769	0.823009	0.999992
900	Gabrb3	tr|F6ZYH6|F6ZYH6-MOUSE	-0.139746	0.010487	-0.344435	0.0583207	1.36463	0.999993	-0.119298	0.0151518	-0.3572	0.12153	0.96917	0.999923
901	Gm21992	tr|F7BGR7|F7BGR7-MOUSE	0.0690169	0.00689584	-0.0917057	0.237325	0.831116	1	0.0903577	0.00499734	-0.0540146	0.228549	1.27819	1
902	Sgip1	tr|F7CPX0|F7CPX0-MOUSE	0.0438445	0.0350704	-0.33669	0.402554	0.234123	0.997678	-0.114855	0.0294384	-0.443155	0.207182	0.669411	0.996905
903		tr|F8TZM6|F8TZM6-MOUSE	0.137715	0.024	-0.163928	0.447775	0.888947	0.998054	0.0700321	0.0522444	-0.381895	0.503447	0.306392	0.985784
904	Adcy6	tr|F8VQ52|F8VQ52-MOUSE	-0.229009	0.0969289	-0.940375	0.270629	0.735575	0.869078	-0.215959	0.110956	-0.862671	0.301389	0.64833	0.857925
905	Pbrm1	tr|F8VQD1|F8VQD1-MOUSE	0.0667754	0.00230298	-0.0281857	0.159312	1.39146	1	0.0144363	0.00181465	-0.0679407	0.0978003	0.338891	1
906	Ptprg	tr|F8VQD7|F8VQD7-MOUSE	0.242551	0.00722535	0.0742929	0.408874	2.85347	0.999972	0.109485	0.00724637	-0.0578804	0.273603	1.28616	1
907	Trappc10	tr|F8VQF9|F8VQF9-MOUSE	0.0393133	0.00240353	-0.0592656	0.135397	0.801891	1	0.0798296	0.00212684	-0.012233	0.170805	1.731	1
908	Arhgef12	tr|F8VQN6|F8VQN6-MOUSE	-0.066301	0.00174255	-0.148331	0.0166688	1.58828	1	-0.033154	0.00142475	-0.106706	0.0394715	0.878351	1
909	Atp2b2	tr|F8WHB1|F8WHB1-MOUSE	-0.0309843	0.00100482	-0.0919588	0.0309537	0.977456	1	-0.0475972	0.000977325	-0.109506	0.0131182	1.52252	1
910	Pip5k1c	tr|F8WHW6|F8WHW6-MOUSE	-0.0538463	0.00249163	-0.155631	0.0432336	1.07873	1	-0.142266	0.00279247	-0.24326	-0.0406791	2.6922	1
911	Ddhd1	tr|F8WIJ5|F8WIJ5-MOUSE	0.496535	0.0989947	-0.139747	1.11743	1.57813	0.61037	0.708655	0.0974976	0.089618	1.32712	2.26954	0.345984
912	Samhd1	tr|F8WJE0|F8WJE0-MOUSE	-0.0314707	0.00323894	-0.140213	0.0794055	0.552975	1	-0.152817	0.00279476	-0.257748	-0.0505633	2.89067	1
913	Traf7	tr|F8WJF7|F8WJF7-MOUSE	-0.0964827	0.0140961	-0.328392	0.143554	0.812643	0.999981	-0.0583866	0.0124585	-0.279579	0.160652	0.523094	0.999999
914	Vkorc1	tr|G3BKB2|G3BKB2-MOUSE	0.277813	0.148778	-0.427953	1.01473	0.720249	0.774423	1.39297	0.489686	0.0238198	2.84819	1.99059	0.121762
915	Brsk2	tr|G3UWV4|G3UWV4-MOUSE	-0.0845711	0.014622	-0.32206	0.151961	0.699388	0.999982	0.00703014	0.0129027	-0.214744	0.22965	0.0618906	1
916	Enpp2	tr|G3UXY9|G3UXY9-MOUSE	-0.0771201	0.0136855	-0.303701	0.149126	0.65923	0.999993	0.093278	0.0130679	-0.131213	0.323354	0.815974	0.999992
917	Gm20503	tr|G3UZK1|G3UZK1-MOUSE	-0.0660945	0.0164459	-0.320915	0.189201	0.51539	0.999974	-0.193182	0.0172825	-0.46014	0.0673411	1.46948	0.998559
918	Aox1	tr|G3X8P9|G3X8P9-MOUSE	-0.0143753	0.0105235	-0.215072	0.179136	0.140132	1	-0.109677	0.00814311	-0.287913	0.0661891	1.21541	1
919	Vps16	tr|G3X8X7|G3X8X7-MOUSE	0.199063	0.0160094	-0.0546655	0.445969	1.57327	0.998855	0.139587	0.00990301	-0.062814	0.338284	1.40269	0.999996
920	Slc41a3	tr|G3X937|G3X937-MOUSE	-0.171885	0.0144937	-0.411113	0.0598128	1.42774	0.999699	-0.0129333	0.0112256	-0.219429	0.196128	0.122069	1
921	Prph	tr|G3X981|G3X981-MOUSE	-0.0465169	0.00547864	-0.191838	0.0989741	0.628455	1	-0.0800296	0.00362498	-0.199614	0.0346073	1.32922	1
922	Tcaim	tr|G3X983|G3X983-MOUSE	-0.016393	0.00525369	-0.162808	0.12612	0.226166	1	-0.0231134	0.00570845	-0.170896	0.122248	0.305918	1
923	Alyref2	tr|G3X9I4|G3X9I4-MOUSE	-0.058823	0.0174331	-0.318128	0.193212	0.445512	0.999966	-0.0383188	0.0229493	-0.348012	0.252961	0.252946	0.999827
924	Ube4a	tr|G3X9Y5|G3X9Y5-MOUSE	0.0927364	0.00519822	-0.0455085	0.231661	1.28624	1	0.0225994	0.00355952	-0.0958267	0.135985	0.378792	1
925	Tpm1	tr|G5E8R0|G5E8R0-MOUSE	-0.0666792	0.00268969	-0.168243	0.0346592	1.2857	1	-0.124446	0.00273734	-0.228413	-0.0217057	2.37858	1
926	Mrps10	tr|G5E8U5|G5E8U5-MOUSE	-0.11633	0.0155542	-0.363701	0.121433	0.932759	0.999914	-0.12976	0.0138917	-0.369759	0.10161	1.10094	0.999944
927	Golph3l	tr|H3BJ07|H3BJ07-MOUSE	-0.130567	0.00887134	-0.321602	0.0587319	1.38624	0.999999	-0.0914714	0.00927797	-0.28081	0.100779	0.94964	1
928	Rab26	tr|H3BLG3|H3BLG3-MOUSE	-0.204814	0.0112347	-0.411875	-0.0042668	1.93232	0.999832	-0.124615	0.0126752	-0.346637	0.0941501	1.10686	0.999978
929	Fam107b	tr|H9H9T1|H9H9T1-MOUSE	-0.0599644	0.0082088	-0.236811	0.12006	0.661841	1	-0.143158	0.00787412	-0.316197	0.0274787	1.6133	1
930	Son	tr|H9KV00|H9KV00-MOUSE	0.0074171	0.000770775	-0.0454247	0.0608372	0.267159	1	-0.0395508	0.000897049	-0.100841	0.0195362	1.32053	1
931	Tle3	tr|J3KMT7|J3KMT7-MOUSE	0.11228	0.0148459	-0.127699	0.350531	0.921512	0.999948	0.1286	0.0120929	-0.0821614	0.342433	1.16944	0.999983
932	Gm5424	tr|J3QNG0|J3QNG0-MOUSE	0.156115	0.00404724	0.0276487	0.281422	2.45394	1	-0.00789908	0.00303345	-0.116664	0.100116	0.14342	1
933	Trappc13	tr|J3QNW4|J3QNW4-MOUSE	0.250261	0.0135961	0.0230392	0.476433	2.14628	0.997951	0.284346	0.0132426	0.0528978	0.508433	2.47094	0.995503
934	Fam160a2	tr|J3QP99|J3QP99-MOUSE	0.0456611	0.00285818	-0.0630497	0.150883	0.854085	1	-0.0188488	0.0025589	-0.12085	0.0814882	0.372611	1
935	Atxn1	tr|J3QPR1|J3QPR1-MOUSE	0.0708485	0.00637851	-0.0830527	0.229802	0.887096	1	0.050225	0.00666268	-0.112347	0.215391	0.615312	1
936	Senp1	tr|M0QWX4|M0QWX4-MOUSE	-0.058896	0.0133064	-0.291748	0.172237	0.510571	0.999997	-0.135522	0.00630992	-0.289795	0.0155758	1.70607	1
937	Myom2	tr|O55124|O55124-MOUSE	0.00286115	0.0382675	-0.395988	0.375311	0.014626	0.99721	-0.0588368	0.0328869	-0.454661	0.285796	0.324442	0.997949
938	Rab8b	tr|Q0PD49|Q0PD49-MOUSE	0.0365536	0.0205878	-0.244248	0.316795	0.254756	0.999926	0.000348783	0.0181275	-0.269326	0.26429	0.00259052	0.999986
939	Rab6a	tr|Q0PD54|Q0PD54-MOUSE	0.183548	0.0459346	-0.219329	0.612913	0.856407	0.969293	0.00166605	0.0310623	-0.340718	0.350885	0.00945304	0.999096
940	Rpl22l1	tr|Q0VBA4|Q0VBA4-MOUSE	0.0458254	0.0140924	-0.182915	0.288218	0.386024	0.999997	-0.0498334	0.00965227	-0.243789	0.149114	0.507231	1
941	Cdk18	tr|Q0VDL6|Q0VDL6-MOUSE	-0.177069	0.00826544	-0.358172	0.00127484	1.94765	0.999996	-0.203197	0.00761591	-0.368917	-0.0375251	2.3284	0.999994
942	Dlgap2	tr|Q0VF59|Q0VF59-MOUSE	0.352163	0.0231666	0.0594063	0.650754	2.31373	0.93693	0.0587913	0.00943764	-0.130196	0.252928	0.605175	1
943	Hsd17b12	tr|Q0VGQ1|Q0VGQ1-MOUSE	0.0364768	0.00404554	-0.0880453	0.161227	0.573494	1	0.0683068	0.00432608	-0.0625255	0.197696	1.03852	1
944	Dus2	tr|Q14A90|Q14A90-MOUSE	0.0721548	0.0379234	-0.307614	0.477131	0.37052	0.995402	0.0189325	0.0386483	-0.399281	0.427328	0.0963037	0.996943
945	Psmc6	tr|Q14AQ1|Q14AQ1-MOUSE	0.0108131	0.00196555	-0.0781381	0.0987295	0.243897	1	-0.0576648	0.00135505	-0.130736	0.0140704	1.56651	1
946	Mrc2	tr|Q14AX9|Q14AX9-MOUSE	0.89254	0.0838353	0.34481	1.45438	3.08258	0.144053	0.902782	0.102843	0.280802	1.52121	2.81511	0.16083
947	9230110C19Rik	tr|Q14BZ1|Q14BZ1-MOUSE	-0.195066	0.0575526	-0.669495	0.289954	0.813109	0.94737	0.0400509	0.0518395	-0.40645	0.49268	0.175907	0.988626
948	Lars2	tr|Q14DP3|Q14DP3-MOUSE	-0.0334556	0.00631385	-0.190808	0.120027	0.421039	1	-0.108709	0.00550105	-0.255111	0.0336748	1.46569	1
949	Smc3	tr|Q1HL32|Q1HL32-MOUSE	0.0855067	0.00146227	0.0125043	0.158009	2.23608	1	-0.00287942	0.00122334	-0.0727003	0.0651361	0.082325	1
950	Mettl7a1	tr|Q1XG79|Q1XG79-MOUSE	0.102235	0.00514453	-0.0389497	0.24641	1.42537	1	-0.00154745	0.00510916	-0.139888	0.140369	0.0216492	1
951	Syn3	tr|Q3KN99|Q3KN99-MOUSE	-0.0049635	0.00402981	-0.127224	0.118567	0.078189	1	0.066453	0.00341563	-0.048233	0.180301	1.13705	1
952	Apoo	tr|Q3KNM9|Q3KNM9-MOUSE	0.000904968	0.024285	-0.316854	0.30648	0.00580717	0.999826	-0.0441878	0.0193785	-0.309697	0.23166	0.317426	0.999946
953	Kcnk10	tr|Q3LS20|Q3LS20-MOUSE	-0.309934	0.0245922	-0.615269	0.00251323	1.97638	0.960267	-0.197592	0.0154403	-0.447656	0.0521485	1.59016	0.999088
954	Rab33a	tr|Q3SXA7|Q3SXA7-MOUSE	0.145229	0.00435321	0.0125997	0.274876	2.20114	1	0.10331	0.00357475	-0.0171792	0.217174	1.7279	1
955	Coro1a	tr|Q3T9L1|Q3T9L1-MOUSE	0.172242	0.00641963	0.013891	0.332661	2.14973	1	0.0763369	0.00474242	-0.0619713	0.210825	1.1085	1
956	Bpgm	tr|Q3TAQ8|Q3TAQ8-MOUSE	-0.0221322	0.00914065	-0.209316	0.167474	0.231492	1	0.148092	0.00872166	-0.0384658	0.330306	1.58574	0.999999
957	Wdr36	tr|Q3TAQ9|Q3TAQ9-MOUSE	0.00265353	0.0069713	-0.160272	0.165325	0.0317809	1	-0.215899	0.00616273	-0.373001	-0.0585214	2.7502	0.999999
958	Pck2	tr|Q3TDE6|Q3TDE6-MOUSE	0.616464	0.0890314	0.014462	1.23895	2.06603	0.457932	-0.00719466	0.0347839	-0.37781	0.371823	0.0385764	0.998276
959	Pde6d	tr|Q3TDQ8|Q3TDQ8-MOUSE	-0.193356	0.0203089	-0.482733	0.0823038	1.3568	0.997001	0.0162496	0.0200834	-0.272708	0.283788	0.114663	0.999959
960	Bnip3l	tr|Q3TEW0|Q3TEW0-MOUSE	0.222682	0.0216431	-0.0693577	0.515741	1.51365	0.993102	0.115898	0.0201607	-0.168967	0.404109	0.816252	0.999522
961	Tmed9	tr|Q3TFU8|Q3TFU8-MOUSE	-0.0304722	0.0153351	-0.271034	0.215061	0.246071	0.999996	0.0140581	0.0135043	-0.216989	0.243102	0.120974	0.999999
962	Secisbp2	tr|Q3TGQ4|Q3TGQ4-MOUSE	-0.00764958	0.00588726	-0.157191	0.144963	0.0996968	1	-0.186574	0.00300979	-0.296865	-0.0803471	3.40081	1
963	Eif4b	tr|Q3THB0|Q3THB0-MOUSE	0.0806566	0.00359325	-0.0350234	0.195058	1.34554	1	0.00985473	0.00357332	-0.107902	0.126555	0.164858	1
964	Capn1	tr|Q3TI07|Q3TI07-MOUSE	-0.0246443	0.00406568	-0.151567	0.103817	0.3865	1	-0.0803434	0.00275038	-0.183143	0.0218288	1.53198	1
965	Mtfp1	tr|Q3TI65|Q3TI65-MOUSE	0.0137837	0.00538663	-0.127924	0.157093	0.187806	1	-0.0727451	0.00324001	-0.187557	0.0353967	1.278	1
966	Uqcrc1	tr|Q3TIC8|Q3TIC8-MOUSE	-0.0267136	0.00112242	-0.0929628	0.0377153	0.797359	1	0.114548	0.00134783	0.0431611	0.185957	3.12011	1
967	Gar1	tr|Q3TKG5|Q3TKG5-MOUSE	0.0750164	0.00650755	-0.0860562	0.231237	0.929925	1	-0.0464927	0.0068259	-0.211812	0.118082	0.562736	1
968	Map2k1	tr|Q3TMJ8|Q3TMJ8-MOUSE	-0.111719	0.00339158	-0.226553	0.00212463	1.91834	1	-0.0362113	0.00202954	-0.124571	0.0520712	0.803796	1
969	Gtf3c3	tr|Q3TMP1|Q3TMP1-MOUSE	0.000838677	0.00619567	-0.154056	0.157157	0.0106549	1	-0.13456	0.00388873	-0.259081	-0.00893355	2.1578	1
970	Manf	tr|Q3TMX5|Q3TMX5-MOUSE	-0.212546	0.0117271	-0.430023	0.00388432	1.96272	0.999708	-0.107108	0.00935297	-0.300966	0.0846936	1.10751	1
971	Xrcc1	tr|Q3TN28|Q3TN28-MOUSE	0.229628	0.0281738	-0.105032	0.552402	1.36805	0.982868	0.265366	0.0265577	-0.0636262	0.581547	1.62836	0.975068
972	Bcl2l13	tr|Q3TNR7|Q3TNR7-MOUSE	0.121633	0.00435655	-0.00938315	0.249414	1.84281	1	-0.0112292	0.00461139	-0.144729	0.121733	0.165361	1
973	Ltf	tr|Q3TP24|Q3TP24-MOUSE	0.279646	0.164058	-0.537521	1.07572	0.690415	0.758117	-0.299279	0.0881955	-0.8915	0.312325	1.00775	0.830515
974	Capn5	tr|Q3TPL4|Q3TPL4-MOUSE	-0.0463315	0.00605318	-0.19793	0.10244	0.595504	1	0.0225652	0.00512879	-0.115862	0.163439	0.315088	1
975	Map3k20	tr|Q3TRG2|Q3TRG2-MOUSE	0.0457664	0.00799601	-0.131609	0.216939	0.511811	1	-0.063214	0.00432433	-0.192842	0.0675339	0.961289	1
976	Dnajb1	tr|Q3TU79|Q3TU79-MOUSE	-0.0839079	0.00288636	-0.188218	0.0202139	1.56181	1	-0.162517	0.00201248	-0.251467	-0.0771683	3.62271	1
977	Gga2	tr|Q3TVV9|Q3TVV9-MOUSE	0.0199303	0.0086233	-0.16185	0.198771	0.214623	1	-0.163655	0.0112981	-0.380927	0.0424432	1.53966	0.999963
978	Gusb	tr|Q3TW82|Q3TW82-MOUSE	-0.116223	0.00460068	-0.250915	0.0197815	1.71349	1	0.0903734	0.00444558	-0.0409682	0.222832	1.35543	1
979	Actr3	tr|Q3TWJ4|Q3TWJ4-MOUSE	0.0311764	0.00234147	-0.0613935	0.128324	0.64429	1	0.107753	0.00191168	0.0229855	0.19355	2.46446	1
980	Anp32e	tr|Q3TX26|Q3TX26-MOUSE	0.167358	0.0092401	-0.0157865	0.354857	1.74104	0.999993	0.223098	0.0082284	0.0464952	0.402317	2.45945	0.999967
981	Parp1	tr|Q3TX36|Q3TX36-MOUSE	0.0400694	0.00295802	-0.0672957	0.143762	0.736736	1	-0.0419447	0.00255712	-0.142092	0.0558935	0.829473	1
982	Slc1a6	tr|Q3TXM3|Q3TXM3-MOUSE	0.274819	0.00321393	0.165478	0.385471	4.84762	1	0.433449	0.00275963	0.331928	0.535521	8.2511	0.998038
983	Gripap1	tr|Q3TZ55|Q3TZ55-MOUSE	-0.0967884	0.170781	-0.932246	0.702463	0.234209	0.831754	-0.110272	0.109231	-0.764931	0.529608	0.333653	0.906831
984	Entpd6	tr|Q3U0P5|Q3U0P5-MOUSE	0.098052	0.0645305	-0.371454	0.556092	0.385988	0.968779	-0.109381	0.0515463	-0.53532	0.362093	0.481775	0.980789
985	Dab2ip	tr|Q3U2G7|Q3U2G7-MOUSE	-0.0407977	0.00316366	-0.149442	0.0707631	0.725338	1	-0.164703	0.00282646	-0.269504	-0.0559976	3.09798	1
986	Aplp1	tr|Q3U311|Q3U311-MOUSE	-0.268818	0.0259612	-0.586972	0.0507067	1.66838	0.975125	-0.389631	0.0323695	-0.741465	-0.0184894	2.16564	0.861191
987	Ndufv3	tr|Q3U422|Q3U422-MOUSE	-0.0847509	0.00217468	-0.176848	0.00658976	1.81738	1	-0.050357	0.0019868	-0.140597	0.0365153	1.12975	1
988	Rpn2	tr|Q3U505|Q3U505-MOUSE	-0.0163096	0.00155347	-0.0952831	0.0625339	0.413801	1	-0.126518	0.00135731	-0.198462	-0.0552517	3.4341	1
989	Prkcsh	tr|Q3U518|Q3U518-MOUSE	-0.0178817	0.00695533	-0.184207	0.141748	0.214412	1	0.0281552	0.00496648	-0.110284	0.1647	0.399517	1
990	Sdc4	tr|Q3U5S6|Q3U5S6-MOUSE	0.317249	0.0256103	-0.0110112	0.621648	1.98241	0.952824	0.00131577	0.0350865	-0.369463	0.36237	0.00702441	0.998209
991	G3bp2	tr|Q3U6B1|Q3U6B1-MOUSE	-0.0109718	0.00293037	-0.116528	0.0912448	0.202683	1	-0.0941809	0.00262881	-0.193721	0.00769537	1.83689	1
992	Ifit1	tr|Q3U7A2|Q3U7A2-MOUSE	-0.409197	0.0333325	-0.783354	-0.061153	2.24129	0.832156	-0.375608	0.0484476	-0.816787	0.053065	1.70647	0.829228
993	Surf4	tr|Q3U7E6|Q3U7E6-MOUSE	-0.0796101	0.00817106	-0.256313	0.0987263	0.880702	1	-0.0699444	0.00754754	-0.243999	0.100959	0.805101	1
994	Abhd4	tr|Q3U7M5|Q3U7M5-MOUSE	-0.179973	0.00277715	-0.285525	-0.0755408	3.41514	1	-0.0431708	0.00264606	-0.142164	0.0574498	0.839249	1
995	Rpl5	tr|Q3U850|Q3U850-MOUSE	0.0477627	0.00420981	-0.0825602	0.177901	0.736134	1	0.0344202	0.00279809	-0.0676031	0.140072	0.650703	1
996	Ap3s1	tr|Q3U8S0|Q3U8S0-MOUSE	0.000900446	0.00596297	-0.150754	0.151051	0.0116607	1	-0.0001611	0.00529574	-0.14558	0.145042	0.00221376	1
997	Preb	tr|Q3UAP1|Q3UAP1-MOUSE	0.0122121	0.004965	-0.126945	0.14555	0.173312	1	0.00408146	0.00438324	-0.127895	0.133138	0.0616478	1
998	Akr1b3	tr|Q3UDY1|Q3UDY1-MOUSE	0.0591754	0.00277868	-0.0422518	0.163148	1.12259	1	0.0445041	0.00199754	-0.0423758	0.130623	0.995753	1
999	Aass	tr|Q3UEQ9|Q3UEQ9-MOUSE	0.395322	0.00414084	0.267961	0.524865	6.14338	0.998396	-0.0848001	0.00297086	-0.189363	0.0226543	1.55581	1
1000	Bag6	tr|Q3UF95|Q3UF95-MOUSE	0.0569169	0.00280093	-0.0436277	0.161071	1.07545	1	-0.0203889	0.00205673	-0.111395	0.0682213	0.449578	1
1001		tr|Q3UFD0|Q3UFD0-MOUSE	0.0439496	0.00503989	-0.0933131	0.186324	0.619076	1	-0.004643	0.0049702	-0.139182	0.134341	0.0658585	1
1002	Mgll	tr|Q3UFX6|Q3UFX6-MOUSE	-0.115821	0.00373036	-0.235259	0.00373088	1.89632	1	0.0727917	0.00259171	-0.028507	0.172536	1.42984	1
1003	Anks1	tr|Q3UHP6|Q3UHP6-MOUSE	-0.180373	0.00199733	-0.267778	-0.093425	4.03597	1	-0.0462	0.00235411	-0.141618	0.0508801	0.952201	1
1004	Eif3e	tr|Q3UIG0|Q3UIG0-MOUSE	0.130775	0.0035069	0.0181129	0.2459	2.20833	1	0.00066709	0.00263458	-0.0994611	0.104477	0.0129966	1
1005	Baiap2	tr|Q3UKP6|Q3UKP6-MOUSE	-0.0747317	0.00205059	-0.168044	0.0145662	1.65031	1	-0.0555736	0.00141114	-0.12918	0.0160918	1.47939	1
1006	Scfd2	tr|Q3UPD0|Q3UPD0-MOUSE	-0.0446493	0.0029067	-0.152708	0.0596602	0.82816	1	-0.0692528	0.00263629	-0.168137	0.0285251	1.34878	1
1007	Smarcc1	tr|Q3UPK0|Q3UPK0-MOUSE	0.0790419	0.0119758	-0.137347	0.287964	0.722279	0.999998	0.0197468	0.0116861	-0.189982	0.235326	0.182668	1
1008	Zhx3	tr|Q3UPQ8|Q3UPQ8-MOUSE	0.115516	0.0172868	-0.137582	0.377753	0.87859	0.999822	0.0113288	0.0114461	-0.201294	0.222517	0.10589	1
1009	Ubr2	tr|Q3UPU3|Q3UPU3-MOUSE	0.0849377	0.00204738	-0.00349834	0.174237	1.87716	1	0.0385384	0.00189144	-0.0466748	0.121789	0.886132	1
1010	Osgep	tr|Q3UQ67|Q3UQ67-MOUSE	-0.0134557	0.00433306	-0.145212	0.119262	0.204414	1	-0.12831	0.00413936	-0.252552	-0.00356078	1.99431	1
1011	Usf1	tr|Q3UQH7|Q3UQH7-MOUSE	-0.00401135	0.324763	-1.11737	1.15563	0.00703894	0.695316	0.489977	0.222721	-0.455118	1.40251	1.03823	0.568385
1012	Pin1	tr|Q3UTI7|Q3UTI7-MOUSE	0.0100236	0.00842163	-0.167952	0.189982	0.109226	1	-9.94e-05	0.00617547	-0.157461	0.159356	0.0012653	1
1013	Pgr	tr|Q3UUZ5|Q3UUZ5-MOUSE	0.918748	0.554307	-0.507799	2.29381	1.23402	0.305253	0.170946	0.0396509	-0.181188	0.55514	0.858484	0.981126
1014	Rpl24	tr|Q3UW40|Q3UW40-MOUSE	0.023565	0.0058961	-0.123464	0.17533	0.306891	1	0.0668515	0.00572162	-0.073094	0.214507	0.883796	1
1015	Rps6kb1	tr|Q3UXD8|Q3UXD8-MOUSE	0.108236	0.0268842	-0.21873	0.434579	0.660121	0.998167	0.308589	0.0256697	-0.0165531	0.62082	1.92606	0.957735
1016	Snapin	tr|Q3UY32|Q3UY32-MOUSE	0.0139801	0.0173836	-0.247802	0.277877	0.106033	0.99999	-0.0656648	0.0151582	-0.311161	0.174727	0.533346	0.999988
1017	Pdgfrb	tr|Q3UYC9|Q3UYC9-MOUSE	0.0472813	0.0249549	-0.262196	0.341591	0.299303	0.999636	-0.163383	0.0159412	-0.408315	0.0787337	1.29404	0.99958
1018	Rad17	tr|Q3UYY2|Q3UYY2-MOUSE	-0.185818	0.0553828	-0.670793	0.277832	0.78959	0.954535	-0.192746	0.0317245	-0.555531	0.162232	1.08215	0.986163
1019	Adcy2	tr|Q3V1Q3|Q3V1Q3-MOUSE	-0.162007	0.00919862	-0.349054	0.0260623	1.68916	0.999995	0.146594	0.0296071	-0.183294	0.484032	0.85196	0.994567
1020	Plg	tr|Q3V1T9|Q3V1T9-MOUSE	0.174866	0.0258093	-0.13748	0.48486	1.08847	0.994654	0.123713	0.0123395	-0.0933167	0.339042	1.11369	0.999984
1021	Ptrh1	tr|Q3V206|Q3V206-MOUSE	0.158701	0.0141563	-0.0721181	0.393386	1.33385	0.99983	0.220503	0.0392308	-0.177827	0.613581	1.11327	0.967098
1022	Lonp1	tr|Q3V2D0|Q3V2D0-MOUSE	0.317187	0.00112286	0.251095	0.382282	9.46569	1	-0.0429363	0.000892936	-0.101771	0.0146074	1.43686	1
1023	Uqcc3	tr|Q3V2E3|Q3V2E3-MOUSE	-0.18071	0.014064	-0.403195	0.0588979	1.5238	0.999674	-0.259267	0.0326748	-0.615227	0.103956	1.4343	0.96421
1024	Ube2h	tr|Q3V2N4|Q3V2N4-MOUSE	-0.0330367	0.0102583	-0.234301	0.1645	0.326181	1	-0.133402	0.00794613	-0.307207	0.0394939	1.49652	1
1025	Chn2	tr|Q3V2R3|Q3V2R3-MOUSE	0.00279016	0.0040921	-0.125284	0.130889	0.043617	1	0.118045	0.00344796	0.00329316	0.231558	2.01032	1
1026	Nmnat1	tr|Q3V449|Q3V449-MOUSE	-0.10217	0.0161535	-0.357974	0.151669	0.803875	0.999927	-0.187762	0.0120441	-0.406845	0.0187919	1.71088	0.999852
1027	Tspan4	tr|Q4FJW7|Q4FJW7-MOUSE	0.091257	0.00371058	-0.0277807	0.214808	1.49812	1	-0.120889	0.00246619	-0.217586	-0.0197239	2.4343	1
1028	Ggt1	tr|Q4FK56|Q4FK56-MOUSE	0.0695138	0.0128898	-0.148491	0.288207	0.612277	0.999997	-0.043603	0.0183162	-0.305251	0.218754	0.32218	0.999967
1029	Gpn1	tr|Q4VAB2|Q4VAB2-MOUSE	0.0729481	0.0278948	-0.251	0.402062	0.436769	0.998873	0.0243855	0.0300143	-0.322737	0.390242	0.140756	0.999175
1030	Rab14	tr|Q50HX0|Q50HX0-MOUSE	-0.0255092	0.00170707	-0.105165	0.0563301	0.617407	1	-0.0780343	0.00123567	-0.14585	-0.00822159	2.21991	1
1031	Enpep	tr|Q52JJ6|Q52JJ6-MOUSE	0.0647691	0.00293949	-0.0406473	0.169676	1.19462	1	-0.133939	0.00437376	-0.259874	-0.00237128	2.02525	1
1032	Ubr7	tr|Q52KC0|Q52KC0-MOUSE	0.215086	0.0111063	0.00352068	0.427638	2.04092	0.999776	0.148908	0.0124022	-0.0752657	0.371153	1.33711	0.999955
1033	Bmpr1a	tr|Q53Z43|Q53Z43-MOUSE	-0.145864	0.0102285	-0.347864	0.0500063	1.44226	0.999993	0.177158	0.0161683	-0.0739223	0.441641	1.39325	0.99933
1034	Bcap29	tr|Q542A1|Q542A1-MOUSE	0.203165	0.00505373	0.0661948	0.343617	2.85788	1	0.155536	0.00440137	0.0263259	0.285533	2.34444	1
1035	Mpp1	tr|Q542P4|Q542P4-MOUSE	-0.11466	0.00248066	-0.208894	-0.0178741	2.30212	1	-0.052344	0.00175897	-0.133482	0.0281782	1.24807	1
1036	Srsf4	tr|Q542V3|Q542V3-MOUSE	0.00225428	0.0147024	-0.237459	0.242672	0.0185915	0.999999	-0.0827746	0.00986849	-0.270671	0.110232	0.833243	1
1037	Nqo1	tr|Q542Y0|Q542Y0-MOUSE	0.0325479	0.00513335	-0.111431	0.173188	0.454279	1	-0.0505007	0.00322793	-0.158544	0.0629324	0.888864	1
1038	Thrsp	tr|Q543J4|Q543J4-MOUSE	-0.438594	0.0209898	-0.723384	-0.150476	3.02732	0.84382	-0.0519897	0.026431	-0.364641	0.263569	0.319787	0.999433
1039	Prelp	tr|Q543S0|Q543S0-MOUSE	0.0588513	0.0180372	-0.202715	0.321233	0.4382	0.999954	0.0366058	0.00799601	-0.140044	0.21121	0.409367	1
1040	Icosl	tr|Q544C7|Q544C7-MOUSE	-0.0396315	0.11772	-0.710922	0.649069	0.115509	0.909668	-0.186349	0.203239	-1.07563	0.750006	0.413356	0.768156
1041	Prosc	tr|Q544R1|Q544R1-MOUSE	0.00423458	0.00162666	-0.0733717	0.0819751	0.104993	1	0.0171382	0.00177974	-0.0640111	0.0998374	0.406243	1
1042	Fdx1	tr|Q545P3|Q545P3-MOUSE	0.175005	0.0460962	-0.254145	0.617988	0.815113	0.971697	0.724467	0.127815	0.0338277	1.40581	2.02641	0.348066
1043	Myl1	tr|Q545T7|Q545T7-MOUSE	0.382683	0.210187	-0.524377	1.28492	0.834711	0.653069	-0.548331	0.12286	-1.25694	0.139711	1.56436	0.541005
1044	Atxn3	tr|Q546X9|Q546X9-MOUSE	0.195873	0.0260901	-0.127737	0.509452	1.21265	0.991998	0.292666	0.0255676	-0.0223076	0.608402	1.83032	0.966226
1045	Pdcd5	tr|Q564F6|Q564F6-MOUSE	0.00269892	0.0141657	-0.229388	0.243665	0.0226762	0.999999	0.0200787	0.0143593	-0.215337	0.255309	0.167559	0.999999
1046	Morf4l1	tr|Q569V4|Q569V4-MOUSE	-0.019169	0.00336697	-0.13677	0.0957776	0.330355	1	-0.18481	0.00398834	-0.307854	-0.0578304	2.92636	1
1047	Cul2	tr|Q571A2|Q571A2-MOUSE	-0.0472647	0.00384589	-0.167046	0.0820759	0.762147	1	-0.0288322	0.00306105	-0.136339	0.0779872	0.521125	1
1048	Rapgef4	tr|Q571A8|Q571A8-MOUSE	0.0194698	0.000980759	-0.0384996	0.0798881	0.621701	1	-0.0695945	0.000843803	-0.126215	-0.0124228	2.39582	1
1049	Lpin3	tr|Q571G1|Q571G1-MOUSE	0.24917	0.0760413	-0.338463	0.753871	0.903589	0.887091	0.163338	0.0848674	-0.471728	0.711056	0.560684	0.920987
1050	Mfn1	tr|Q571M0|Q571M0-MOUSE	0.000568334	0.0101849	-0.197767	0.201755	0.00563152	1	0.171729	0.00798398	-0.0036966	0.347478	1.92191	0.999998
1051	Ptprn	tr|Q5DTQ3|Q5DTQ3-MOUSE	0.130949	0.0304309	-0.219879	0.474387	0.750661	0.995354	-0.00401262	0.0219835	-0.302074	0.298142	0.0270632	0.99992
1052	Diaph1	tr|Q5DTQ4|Q5DTQ4-MOUSE	-0.0475685	0.00213793	-0.138144	0.0419069	1.02878	1	-0.0141366	0.00144491	-0.0898586	0.0589265	0.371898	1
1053	Pebp1	tr|Q5EBQ2|Q5EBQ2-MOUSE	-0.00757704	0.00132961	-0.0796213	0.0617321	0.207796	1	0.0952817	0.0015417	0.0199641	0.17093	2.42666	1
1054	Ube2g1	tr|Q5F239|Q5F239-MOUSE	-0.0470528	0.0127577	-0.263513	0.179264	0.41658	0.999999	-0.222006	0.0120104	-0.438496	-0.00499514	2.02575	0.999537
1055	EG433182	tr|Q5FW97|Q5FW97-MOUSE	-0.106627	0.000529705	-0.15148	-0.0603441	4.63288	1	0.0182472	0.000542132	-0.0271591	0.06402	0.783689	1
1056	Rpl15	tr|Q5M8Q0|Q5M8Q0-MOUSE	-0.0156331	0.00834661	-0.200634	0.162973	0.171115	1	0.139563	0.0123499	-0.0865386	0.351933	1.25586	0.999969
1057	Rpl28	tr|Q5M9J8|Q5M9J8-MOUSE	0.0457342	0.0521178	-0.401441	0.490669	0.200331	0.988045	0.201131	0.0424425	-0.204626	0.603649	0.97629	0.968709
1058	Ttr	tr|Q5M9K1|Q5M9K1-MOUSE	0.247417	0.0302632	-0.0997987	0.597176	1.42224	0.973829	0.266359	0.0352245	-0.108147	0.629651	1.4192	0.955203
1059	Trim66	tr|Q5SEK5|Q5SEK5-MOUSE	0.165424	0.119699	-0.534873	0.865751	0.478138	0.872319	0.163838	0.112804	-0.532101	0.813593	0.487813	0.882163
1060	Cacna1g	tr|Q5SUF7|Q5SUF7-MOUSE	0.021001	0.00732678	-0.146258	0.188741	0.245349	1	0.0831706	0.00651416	-0.074255	0.242979	1.03048	1
1061	Pfn1	tr|Q5SX50|Q5SX50-MOUSE	0.0739135	0.00273772	-0.029024	0.176863	1.41263	1	-0.0444821	0.00269621	-0.144341	0.0577349	0.85666	1
1062	Ubqln1	tr|Q66K07|Q66K07-MOUSE	0.0064316	0.00154349	-0.0685241	0.0816869	0.163707	1	-0.0105395	0.00193722	-0.0968983	0.0766211	0.239459	1
1063	Gda	tr|Q69ZN0|Q69ZN0-MOUSE	0.398764	0.0302141	0.0439979	0.741789	2.2941	0.85796	0.431521	0.0226888	0.13165	0.724516	2.86481	0.845823
1064	Ap2a2	tr|Q69ZW4|Q69ZW4-MOUSE	0.0488286	0.00161683	-0.0307069	0.130272	1.21434	1	0.0497856	0.00147187	-0.0260701	0.12339	1.29769	1
1065	Endod1	tr|Q69ZY2|Q69ZY2-MOUSE	-0.0812968	0.00274508	-0.181501	0.01964	1.55166	1	0.0122745	0.00267332	-0.0880846	0.112019	0.237398	1
1066	Kif1c	tr|Q6A011|Q6A011-MOUSE	0.116876	0.0129021	-0.10479	0.343043	1.02895	0.999981	0.212358	0.0109928	0.00977861	0.421584	2.02542	0.99981
1067	mKIAA0688	tr|Q6A017|Q6A017-MOUSE	-0.00238632	0.0568985	-0.462375	0.476082	0.0100041	0.985801	-0.658905	0.0907342	-1.23994	-0.0466039	2.18745	0.403026
1068	Abi2	tr|Q6AXD2|Q6AXD2-MOUSE	-0.0966717	0.00552754	-0.242304	0.0517957	1.30027	1	-0.11997	0.00464543	-0.253062	0.0135369	1.76019	1
1069	Atp9a	tr|Q6DI68|Q6DI68-MOUSE	0.0259811	0.00247877	-0.0709809	0.120626	0.521842	1	0.0202421	0.00215229	-0.0676321	0.108713	0.43632	1
1070	Bhlhe41	tr|Q6L8F5|Q6L8F5-MOUSE	-0.138851	0.0249251	-0.451573	0.177454	0.879492	0.997639	-0.25312	0.0131852	-0.475639	-0.0246003	2.20436	0.998073
1071	Fam3c	tr|Q6NSU0|Q6NSU0-MOUSE	0.0935455	0.0112117	-0.114731	0.299141	0.883459	0.999998	-0.0584552	0.0111634	-0.270622	0.150521	0.553255	1
1072	Brip1os	tr|Q6NXM5|Q6NXM5-MOUSE	0.191859	0.0184645	-0.0822832	0.461391	1.41193	0.998092	0.038575	0.0120167	-0.181664	0.258704	0.351895	1
1073	Tdp1	tr|Q6P1B8|Q6P1B8-MOUSE	-0.158799	0.00681782	-0.323859	0.00186243	1.9232	1	-0.0253452	0.0104406	-0.232137	0.18137	0.248047	1
1074	Fxr2	tr|Q6P5B5|Q6P5B5-MOUSE	0.000587785	0.00148041	-0.0752915	0.0771991	0.0152767	1	-0.0606728	0.00106215	-0.125645	0.00242194	1.86166	1
1075	Phf20l1	tr|Q6P7V2|Q6P7V2-MOUSE	-0.0041856	0.00265935	-0.102275	0.0963666	0.0811653	1	-0.119835	0.00317203	-0.228655	-0.00957597	2.12772	1
1076	Trak2	tr|Q6P9N8|Q6P9N8-MOUSE	-0.172293	0.0277005	-0.495748	0.178455	1.0352	0.993418	0.0401398	0.0288282	-0.305888	0.393104	0.23641	0.999218
1077	Zbtb40	tr|Q6PCS8|Q6PCS8-MOUSE	0.0640945	0.0305474	-0.27518	0.408467	0.366719	0.998457	-0.0983949	0.0267339	-0.434473	0.224629	0.601785	0.998525
1078	Pabpc4	tr|Q6PHQ9|Q6PHQ9-MOUSE	0.111548	0.00326116	-0.00193856	0.222006	1.95334	1	0.069874	0.00294437	-0.0362004	0.171638	1.28771	1
1079	Polr2j	tr|Q6PI63|Q6PI63-MOUSE	0.144503	0.0198101	-0.126941	0.410955	1.02668	0.999124	0.242043	0.0141863	0.00958851	0.47984	2.03216	0.998006
1080	Tbp	tr|Q6RI65|Q6RI65-MOUSE	0.125863	0.0118655	-0.0894176	0.33931	1.15546	0.999987	0.148945	0.0131758	-0.0745665	0.370959	1.29759	0.999927
1081	Atp1a2	tr|Q6ZQ49|Q6ZQ49-MOUSE	-0.187627	0.000826333	-0.243029	-0.129734	6.52706	1	-0.0363355	0.00077285	-0.090288	0.0177785	1.30703	1
1082	Kctd5	tr|Q6ZQH5|Q6ZQH5-MOUSE	-0.469206	0.106338	-1.0731	0.118629	1.43886	0.638084	-0.15089	0.0655206	-0.62018	0.314646	0.589481	0.953016
1083	Podxl	tr|Q791G4|Q791G4-MOUSE	0.0150936	0.0156203	-0.231531	0.255855	0.120767	0.999997	0.0266552	0.0109823	-0.17689	0.237869	0.254352	1
1084	Cbln1	tr|Q7TNF5|Q7TNF5-MOUSE	0.139522	0.00451572	0.00653519	0.271919	2.07625	1	-0.0258227	0.00425341	-0.153851	0.101241	0.395943	1
1085	Pde10a	tr|Q7TPG2|Q7TPG2-MOUSE	0.0195459	0.00219215	-0.0693425	0.112561	0.417466	1	0.00743498	0.00165034	-0.0717341	0.0885155	0.183018	1
1086	Myo1b	tr|Q7TQD7|Q7TQD7-MOUSE	0.00651123	0.00150114	-0.0721308	0.0821647	0.168055	1	-0.0271465	0.00142734	-0.101639	0.0468669	0.718538	1
1087	Pcdhgb1	tr|Q7TQF1|Q7TQF1-MOUSE	-0.197703	0.0855777	-0.769083	0.39963	0.675822	0.903484	0.0837644	0.0858042	-0.496303	0.693344	0.28596	0.945244
1088	Adam11	tr|Q7TQG7|Q7TQG7-MOUSE	0.181596	0.00805808	0.00852036	0.358302	2.02297	0.999996	0.0459259	0.00581029	-0.104887	0.192554	0.602503	1
1089	Ikbkg	tr|Q7TSS3|Q7TSS3-MOUSE	-0.0247097	0.0126081	-0.245812	0.198888	0.220061	1	-0.117483	0.0119395	-0.335109	0.0930767	1.07518	0.999991
1090	Slc9a1	tr|Q7TSV2|Q7TSV2-MOUSE	-0.0233957	0.00228615	-0.115504	0.0667891	0.489309	1	-0.149416	0.00325878	-0.259547	-0.0372909	2.6174	1
1091	Dlg3	tr|Q80TH1|Q80TH1-MOUSE	0.00378647	0.00153469	-0.0727845	0.0826343	0.0966551	1	-0.0327464	0.00149596	-0.111268	0.0418328	0.846649	1
1092	mKIAA0757	tr|Q80TS6|Q80TS6-MOUSE	0.163127	0.18351	-0.640719	0.921454	0.380799	0.797242	0.115512	0.0723236	-0.44397	0.638048	0.429524	0.954963
1093	mKIAA0684	tr|Q80TU3|Q80TU3-MOUSE	0.0328187	0.00326337	-0.0774812	0.145943	0.574498	1	0.0423884	0.00318935	-0.0650614	0.153622	0.750579	1
1094	Rrs1	tr|Q80U76|Q80U76-MOUSE	0.0424821	0.0185119	-0.224293	0.320122	0.312235	0.999965	-0.155091	0.0124564	-0.382291	0.0627833	1.3896	0.999941
1095	mKIAA0034	tr|Q80U89|Q80U89-MOUSE	-0.0171508	0.000297982	-0.0511278	0.0171078	0.99355	1	0.0289083	0.000322756	-0.00645798	0.0640384	1.60911	1
1096	Itga5	tr|Q80YP5|Q80YP5-MOUSE	1.12886	0.0050552	0.988678	1.27416	15.8771	1.01e-14	0.205575	0.00406835	0.0820786	0.331107	3.22301	1
1097	Armcx2	tr|Q8BJ81|Q8BJ81-MOUSE	-0.0782728	0.00584378	-0.225721	0.0730102	1.02392	1	0.0151826	0.00530419	-0.131131	0.152769	0.208467	1
1098	Prpsap2	tr|Q8BK37|Q8BK37-MOUSE	-0.0143957	0.00386851	-0.137091	0.104638	0.231453	1	-0.0991015	0.00327127	-0.210663	0.011767	1.73269	1
1099	Jph3	tr|Q8BR43|Q8BR43-MOUSE	-0.062368	0.00636365	-0.218201	0.0962523	0.781823	1	-0.00985047	0.00431862	-0.140555	0.118413	0.149894	1
1100	Tgfbr2	tr|Q8BRS2|Q8BRS2-MOUSE	-0.117764	0.0728699	-0.613564	0.415505	0.436254	0.953632	0.0115305	0.067946	-0.498571	0.519872	0.0442351	0.975034
1101	Vamp4	tr|Q8BSN6|Q8BSN6-MOUSE	0.0883218	0.00854127	-0.0919165	0.273687	0.955667	1	0.0247466	0.00301183	-0.0836141	0.130373	0.450921	1
1102	Stk16	tr|Q8BSV9|Q8BSV9-MOUSE	0.0796048	0.0420834	-0.315016	0.488905	0.388047	0.992521	-0.102831	0.0526873	-0.549113	0.3469	0.447995	0.98079
1103	Rps17	tr|Q8BT90|Q8BT90-MOUSE	0.197506	0.015525	-0.0440773	0.440676	1.58513	0.999063	0.105871	0.00941226	-0.0920983	0.30018	1.09126	1
1104	Tango2	tr|Q8BTN3|Q8BTN3-MOUSE	-0.0547676	0.00548446	-0.200274	0.0919356	0.739532	1	-0.0680614	0.00455608	-0.205503	0.0680265	1.00834	1
1105	Asb6	tr|Q8BTR9|Q8BTR9-MOUSE	-0.191903	0.0200563	-0.474528	0.0843272	1.35505	0.997244	-0.135551	0.0128939	-0.370644	0.0903178	1.19374	0.999962
1106	Parp3	tr|Q8BXU2|Q8BXU2-MOUSE	0.126575	0.00515318	-0.0172064	0.263912	1.76324	1	0.117124	0.00499544	-0.0251086	0.258678	1.65714	1
1107	Sh3bgrl2	tr|Q8C073|Q8C073-MOUSE	0.0624375	0.00794947	-0.115945	0.232793	0.700288	1	0.16829	0.00449655	0.0367014	0.301651	2.50969	1
1108	Extl2	tr|Q8C197|Q8C197-MOUSE	-0.0215992	0.00821855	-0.199889	0.15393	0.238254	1	-0.218314	0.00801548	-0.397556	-0.0426749	2.43847	0.999979
1109	Nnt	tr|Q8C1W8|Q8C1W8-MOUSE	0.157994	0.00174598	0.0768778	0.241024	3.78113	1	-0.022554	0.00126678	-0.0915399	0.0478134	0.633683	1
1110	Nfyb	tr|Q8C590|Q8C590-MOUSE	0.0671185	0.00993996	-0.129954	0.268397	0.673209	1	-0.00943985	0.0134728	-0.247433	0.220774	0.0813274	0.999999
1111	Hist1h2bp	tr|Q8C622|Q8C622-MOUSE	-0.169836	0.00651739	-0.329682	-0.0146944	2.10375	1	-0.00121433	0.00875464	-0.182474	0.182976	0.0129782	1
1112	Lipt1	tr|Q8C894|Q8C894-MOUSE	-0.0466763	0.0172749	-0.310036	0.204687	0.355131	0.999978	0.00866876	0.0111931	-0.197941	0.223621	0.0819373	1
1113	Ppp2r5c	tr|Q8C8H4|Q8C8H4-MOUSE	0.186569	0.0119927	-0.0282081	0.394417	1.70365	0.999863	0.0422707	0.0106665	-0.159881	0.248177	0.409288	1
1114	Lrrtm2	tr|Q8C8L1|Q8C8L1-MOUSE	-0.261751	0.0305042	-0.612402	0.0809252	1.49868	0.967884	-0.295532	0.0518255	-0.732892	0.152647	1.29817	0.898147
1115	Gdf10	tr|Q8C991|Q8C991-MOUSE	-0.718856	0.102651	-1.36128	-0.0711645	2.24368	0.337984	-0.188695	0.242211	-1.16905	0.738711	0.38341	0.731666
1116	Cx3cr1	tr|Q8CBJ0|Q8CBJ0-MOUSE	0.194589	0.00931326	-0.00126044	0.387388	2.01635	0.999974	0.109049	0.0111619	-0.104077	0.319923	1.03217	0.999997
1117	F8a	tr|Q8CCG9|Q8CCG9-MOUSE	-0.0389464	0.00374301	-0.158751	0.0836209	0.636585	1	-0.0821538	0.00263107	-0.183271	0.0196065	1.60163	1
1118	Ppat	tr|Q8CIH9|Q8CIH9-MOUSE	-0.0851132	0.00324236	-0.197876	0.028563	1.49474	1	-0.038796	0.00315738	-0.152076	0.0722208	0.690436	1
1119	Ddx20	tr|Q8R4Z6|Q8R4Z6-MOUSE	0.168197	0.0122121	-0.0389984	0.396355	1.52203	0.999919	-0.0494844	0.0106295	-0.252884	0.157388	0.479967	1
1120	Dut	tr|Q8VCG1|Q8VCG1-MOUSE	0.279475	0.0423829	-0.118752	0.685179	1.35752	0.931066	0.308332	0.0272929	-0.0139759	0.637496	1.86635	0.95298
1121	Gpld1	tr|Q8VCU2|Q8VCU2-MOUSE	-0.384971	0.0120114	-0.596638	-0.16803	3.51262	0.965985	-0.0768541	0.00877641	-0.254061	0.109042	0.820368	1
1122	Snrpd3	tr|Q91VM2|Q91VM2-MOUSE	0.217787	0.00724599	0.0512169	0.385075	2.55849	0.999992	0.150578	0.00646267	-0.00738241	0.307693	1.87307	1
1123	Palm	tr|Q91WF5|Q91WF5-MOUSE	0.0694899	0.0569436	-0.405601	0.528408	0.291205	0.981571	-0.146948	0.0343835	-0.486282	0.213584	0.792479	0.990877
1124	Vti1b	tr|Q91XH6|Q91XH6-MOUSE	0.0705567	0.0102746	-0.12977	0.273579	0.696073	1	-0.0492322	0.00755429	-0.217299	0.126896	0.566438	1
1125	Eif2ak2	tr|Q91YN2|Q91YN2-MOUSE	-0.288184	0.00982347	-0.482975	-0.0926028	2.90762	0.998625	-0.140199	0.00624031	-0.300042	0.0149255	1.77477	1
1126	Tial1	tr|Q921W2|Q921W2-MOUSE	0.00543942	0.005892	-0.144242	0.154703	0.0708633	1	-0.0662414	0.00385207	-0.19617	0.0581605	1.06729	1
1127	Csnk1g2	tr|Q99K78|Q99K78-MOUSE	-0.0611413	0.0084732	-0.241695	0.121469	0.664218	1	-0.037691	0.00527862	-0.17935	0.105597	0.518773	1
1128	Bcam	tr|Q99K86|Q99K86-MOUSE	0.0820574	0.00229526	-0.0113803	0.174064	1.71278	1	0.0691117	0.00198882	-0.0178903	0.154525	1.54972	1
1129	Hprt	tr|Q99KF5|Q99KF5-MOUSE	0.27047	0.0107926	0.0628452	0.472013	2.60349	0.998766	0.340779	0.00835412	0.160202	0.516589	3.7284	0.996225
1130	Cyp4f15	tr|Q99N18|Q99N18-MOUSE	-0.142758	0.0698204	-0.638221	0.344046	0.540269	0.949945	-0.299695	0.130811	-1.02739	0.395849	0.828624	0.777644
1131	Aldh3a2	tr|Q99PH4|Q99PH4-MOUSE	0.157854	0.105647	-0.470326	0.720483	0.485654	0.894438	0.293144	0.134758	-0.386815	0.989638	0.798553	0.778299
1132	Uqcrb	tr|Q9CQB4|Q9CQB4-MOUSE	-0.312143	0.00800641	-0.490071	-0.136647	3.48847	0.998852	-0.112107	0.00703672	-0.271618	0.0526546	1.33643	1
1133	Rps24	tr|Q9CQK2|Q9CQK2-MOUSE	0.0407272	0.0070126	-0.125747	0.207117	0.486346	1	-0.140009	0.00492543	-0.281864	-0.00179676	1.99496	1
1134	Rpl21	tr|Q9CQM8|Q9CQM8-MOUSE	-0.0314664	0.00441854	-0.160194	0.0963036	0.473378	1	-0.0987771	0.00300218	-0.204128	0.0102474	1.80276	1
1135	Lcat	tr|Q9CW47|Q9CW47-MOUSE	-0.326264	0.0324664	-0.700657	0.0229377	1.81073	0.924462	0.126093	0.0280938	-0.198232	0.455805	0.752293	0.996895
1136	Lsm4	tr|Q9CY46|Q9CY46-MOUSE	-0.15372	0.0110733	-0.356459	0.05457	1.4608	0.999979	-0.0579024	0.0139535	-0.296533	0.17165	0.49018	0.999996
1137	Srp19	tr|Q9D104|Q9D104-MOUSE	0.341084	0.0216652	0.047102	0.635992	2.31729	0.951228	0.337185	0.0152458	0.0901821	0.577363	2.73082	0.97761
1138	Cope	tr|Q9D1J2|Q9D1J2-MOUSE	0.11274	0.00410677	-0.0136571	0.237155	1.75925	1	-0.0296095	0.00342204	-0.14353	0.0845368	0.506161	1
1139	S100a1	tr|Q9D3M4|Q9D3M4-MOUSE	-0.634935	0.0519815	-1.11219	-0.199466	2.78487	0.413254	0.0910551	0.0510303	-0.372191	0.521937	0.403079	0.984224
1140	Rnf113a2	tr|Q9D7A3|Q9D7A3-MOUSE	0.0224837	0.0121077	-0.192562	0.243476	0.204332	1	-0.0716816	0.0136638	-0.296566	0.162515	0.613229	0.999994
1141	Nfya	tr|Q9DBV7|Q9DBV7-MOUSE	0.201589	0.0845219	-0.343491	0.795996	0.693397	0.902951	0.0714557	0.094118	-0.534959	0.672542	0.232917	0.936726
1142	Flot2	tr|Q9DC36|Q9DC36-MOUSE	-0.0699324	0.00403649	-0.194346	0.0521974	1.10072	1	0.0231207	0.00356851	-0.0949068	0.141417	0.387041	1
1143	Carmil2	tr|S0DHL8|S0DHL8-MOUSE	-0.0644482	0.00323169	-0.174988	0.049958	1.13369	1	-0.0922845	0.00282548	-0.197982	0.0120713	1.73613	1
1144	Erc1	tr|V9GWT6|V9GWT6-MOUSE	-0.0594171	0.0029662	-0.169828	0.0486959	1.09097	1	-0.202187	0.00274656	-0.305369	-0.0984583	3.85798	1
1145	Ank3	tr|W6PPR4|W6PPR4-MOUSE	-0.0267629	0.000373536	-0.0632656	0.0115694	1.38473	1	-0.0418149	0.000288774	-0.0752045	-0.00917222	2.46066	1
1146	Elovl5	tr|X2EXE4|X2EXE4-MOUSE	-0.420446	0.0328735	-0.798921	-0.0558333	2.31893	0.817895	0.00620913	0.0448801	-0.431518	0.427868	0.0293092	0.994221
1147	Arhgef37	sp|A1IGU4|ARH37-MOUSE	-0.270294	0.0103323	-0.467529	-0.0667402	2.65912	0.999018	-0.206662	0.00735514	-0.376392	-0.0423406	2.40971	0.999995
1148	Ptprf	sp|A2A8L5|PTPRF-MOUSE	-0.185349	0.0126668	-0.401881	0.0333251	1.64686	0.999808	0.0156345	0.00887106	-0.171614	0.202298	0.165995	1
1149	Tbkbp1	sp|A2A9T0|TBKB1-MOUSE	-0.457639	0.088324	-1.00835	0.152754	1.53987	0.665601	-1.02152	0.126666	-1.72776	-0.33913	2.87025	0.109976
1150	Ttc39a	sp|A2ACP1|TT39A-MOUSE	0.0433562	0.0282492	-0.288863	0.386013	0.257957	0.999272	-0.108708	0.0286911	-0.437941	0.254774	0.641783	0.997515
1151	Frmpd1	sp|A2AKB4|FRPD1-MOUSE	0.135217	0.0460225	-0.276079	0.571822	0.630297	0.981584	-0.00153189	0.0528024	-0.441128	0.48107	0.00666655	0.989091
1152	Mllt3	sp|A2AM29|AF9-MOUSE	0.117256	0.0246396	-0.19773	0.431659	0.746999	0.998553	-0.0464977	0.0190592	-0.324644	0.22499	0.336806	0.99995
1153	Ubr4	sp|A2AN08|UBR4-MOUSE	0.0744865	0.000965106	0.0135851	0.13337	2.39767	1	0.0688226	0.000759907	0.0153662	0.122381	2.49661	1
1154	Syndig1	sp|A2ANU3|SYNG1-MOUSE	-0.113546	0.0400737	-0.50279	0.270459	0.567208	0.990494	-0.308945	0.0378075	-0.68105	0.0719323	1.58888	0.922127
1155	Ndufaf5	sp|A2APY7|NDUF5-MOUSE	-0.0465287	0.0102369	-0.250782	0.152428	0.459871	1	-0.0648865	0.0079323	-0.242079	0.111418	0.728542	1
1156	Ralgps1	sp|A2AR50|RGPS1-MOUSE	0.0271178	0.0354267	-0.348931	0.402753	0.144075	0.997908	0.112604	0.0312036	-0.242451	0.467355	0.637456	0.996214
1157	Dennd5b	sp|A2RSQ0|DEN5B-MOUSE	0.20669	0.00846074	0.0296919	0.386897	2.24706	0.99998	0.202936	0.00707246	0.0372468	0.3696	2.41309	0.999997
1158	Kansl3	sp|A2RSY1|KANL3-MOUSE	0.0903108	0.0161888	-0.157904	0.332672	0.709794	0.999949	-0.0848829	0.0126725	-0.306722	0.132785	0.754032	0.999996
1159	Chd6	sp|A3KFM7|CHD6-MOUSE	-0.107648	0.0134488	-0.331877	0.120776	0.928247	0.999981	-0.168627	0.00845261	-0.346035	0.00707211	1.83414	0.999997
1160	Ttc38	sp|A3KMP2|TTC38-MOUSE	0.0970683	0.0332465	-0.265902	0.456337	0.532358	0.996181	0.0692073	0.0344891	-0.300307	0.448189	0.372658	0.997045
1161	Nwd1	sp|A6H603|NWD1-MOUSE	-0.270624	0.00990016	-0.462716	-0.0787963	2.71985	0.999209	-0.0281547	0.00772026	-0.202336	0.144731	0.320432	1
1162	Thada	sp|A8C756|THADA-MOUSE	0.093607	0.00776322	-0.0822576	0.265531	1.0624	1	-0.0700425	0.00699224	-0.243473	0.093487	0.837633	1
1163	Tomm5	sp|B1AXP6|TOM5-MOUSE	0.161383	0.0106302	-0.0414289	0.362897	1.56527	0.99998	-0.0198186	0.00712773	-0.187125	0.147527	0.234746	1
1164	Otud4	sp|B2RRE7|OTUD4-MOUSE	-0.0581429	0.0138059	-0.298174	0.172863	0.49484	0.999996	-0.109784	0.00945922	-0.303895	0.0794403	1.12879	0.999999
1165	Slc35g2	sp|D3YVE8|S35G2-MOUSE	0.0574574	0.00822311	-0.123095	0.233705	0.633619	1	-0.0602987	0.00760567	-0.2288	0.11311	0.691416	1
1166	Amd2	sp|D3Z6H8|DCAM2-MOUSE	-0.0123003	0.0122602	-0.234869	0.205407	0.111088	1	-0.228802	0.0158494	-0.477103	0.028375	1.81741	0.997666
1167	Gls	sp|D3Z7P3|GLSK-MOUSE	0.0439966	0.00112686	-0.0204611	0.109404	1.31064	1	0.0633385	0.000978497	0.00163751	0.125259	2.02483	1
1168	Pi4ka	sp|E9Q3L2|PI4KA-MOUSE	0.032309	0.000954857	-0.0282614	0.0933914	1.04557	1	0.0174816	0.00078268	-0.037102	0.0709763	0.624868	1
1169	Ryr2	sp|E9Q401|RYR2-MOUSE	0.0301586	0.000526471	-0.0149247	0.0753494	1.31439	1	-0.0229183	0.000538915	-0.0692551	0.0232988	0.987239	1
1170	Ccdc85c	sp|E9Q6B2|CC85C-MOUSE	-0.064044	0.00513019	-0.204206	0.0741653	0.894152	1	0.045424	0.0046186	-0.0855628	0.179381	0.66839	1
1171	Zc3h13	sp|E9Q784|ZC3HD-MOUSE	-0.00721452	0.0529151	-0.418124	0.432468	0.031363	0.988969	0.2055	0.106011	-0.45437	0.839402	0.631154	0.870485
1172	Akain1	sp|G3UWD5|AKAI1-MOUSE	0.0160085	0.113158	-0.658312	0.688277	0.0475892	0.917609	0.506763	0.0681877	0.00931709	1.00738	1.94067	0.617694
1173	Sipa1l3	sp|G3X9J0|SI1L3-MOUSE	-0.101253	0.00464237	-0.237727	0.03414	1.48606	1	-0.125974	0.00334054	-0.241718	-0.0124976	2.17957	1
1174	Rab11fip2	sp|G3XA57|RFIP2-MOUSE	0.0363021	0.0029361	-0.0688428	0.142895	0.669956	1	-0.0988772	0.00316933	-0.208354	0.0129501	1.75636	1
1175	Ank3	sp|G5E8K5|ANK3-MOUSE	0.149097	0.0135263	-0.0881318	0.379311	1.28198	0.999911	0.218074	0.00275656	0.113641	0.323138	4.15356	1
1176	Tubgcp6	sp|G5E8P0|GCP6-MOUSE	-0.0656167	0.0105027	-0.27301	0.138809	0.640271	1	0.00803142	0.0105149	-0.194688	0.206508	0.078323	1
1177	Ube3a	sp|O08759|UBE3A-MOUSE	0.0271544	0.00228728	-0.0651551	0.120194	0.567781	1	-0.073306	0.00190225	-0.157843	0.0131591	1.68076	1
1178	Ercc2	sp|O08811|ERCC2-MOUSE	0.0769823	0.0028895	-0.0303036	0.183681	1.43212	1	-0.0324859	0.00249035	-0.130342	0.0655306	0.650976	1
1179	Faah	sp|O08914|FAAH1-MOUSE	0.0575993	0.00403078	-0.0687161	0.183712	0.907241	1	0.0754202	0.00364139	-0.046646	0.19218	1.24984	1
1180	Ntn1	sp|O09118|NET1-MOUSE	0.17689	0.0113543	-0.0374958	0.384718	1.66006	0.999936	0.117151	0.0120816	-0.102394	0.333671	1.06582	0.99999
1181	Emg1	sp|O35130|NEP1-MOUSE	0.00802861	0.00731086	-0.159615	0.177988	0.0938979	1	-0.0671624	0.00956297	-0.262287	0.123152	0.686799	1
1182	Bet1l	sp|O35153|BET1L-MOUSE	-0.0942703	0.0216955	-0.379432	0.188539	0.640014	0.999566	-0.0375184	0.020307	-0.319726	0.242976	0.263282	0.999933
1183	Kpna6	sp|O35345|IMA7-MOUSE	0.0870704	0.011474	-0.128134	0.293418	0.812855	0.999998	0.214186	0.0156689	-0.0372889	0.453311	1.71109	0.998472
1184	Dhodh	sp|O35435|PYRD-MOUSE	-0.0614685	0.00436281	-0.191987	0.0673528	0.930614	1	0.00204098	0.00681454	-0.159259	0.163337	0.0247242	1
1185	Clk4	sp|O35493|CLK4-MOUSE	0.188926	0.0912944	-0.393919	0.776619	0.625272	0.899811	0.0481239	0.0682439	-0.40297	0.503623	0.184217	0.972373
1186	Npc1	sp|O35604|NPC1-MOUSE	-0.0349638	0.0073342	-0.209664	0.132641	0.408265	1	-0.0345996	0.0103285	-0.244749	0.168235	0.34045	1
1187	Hap1	sp|O35668|HAP1-MOUSE	0.29163	0.0333045	-0.0705939	0.650143	1.59801	0.94601	-0.0213404	0.0294983	-0.352448	0.316984	0.124252	0.999276
1188	Chil3	sp|O35744|CHIL3-MOUSE	1.21251	0.761448	-0.520568	2.96045	1.38952	0.216316	-0.681643	0.560899	-2.10536	0.866433	0.910153	0.403245
1189	Bcat2	sp|O35855|BCAT2-MOUSE	-0.0158087	0.00990985	-0.212835	0.185125	0.158804	1	0.177577	0.00764457	0.00765828	0.352598	2.031	0.999998
1190	Timm44	sp|O35857|TIM44-MOUSE	0.00925063	0.00305844	-0.0986154	0.118542	0.167271	1	-0.0155035	0.00233773	-0.110075	0.078619	0.32065	1
1191	Pitpnm1	sp|O35954|PITM1-MOUSE	0.0108463	0.00204037	-0.0764618	0.0983911	0.24012	1	0.0247059	0.00188858	-0.063641	0.111935	0.568504	1
1192	Tnk2	sp|O54967|ACK1-MOUSE	0.0574874	0.0202733	-0.220467	0.337511	0.403748	0.999891	0.0891131	0.0160643	-0.15532	0.334193	0.70309	0.999954
1193	Cbx4	sp|O55187|CBX4-MOUSE	0.110903	0.0210933	-0.189246	0.391424	0.763605	0.99945	-0.210558	0.0240185	-0.524157	0.0886129	1.35862	0.99215
1194	Cd70	sp|O55237|CD70-MOUSE	0.893798	0.110687	0.233258	1.52913	2.68653	0.176626	0.79939	0.0846466	0.205294	1.35751	2.7476	0.230556
1195	Dxo	sp|O70348|DXO-MOUSE	0.0655898	0.0150495	-0.180634	0.305301	0.534658	0.999988	0.114422	0.0121972	-0.105779	0.323805	1.03605	0.99999
1196	Aoc3	sp|O70423|AOC3-MOUSE	0.016679	0.0124155	-0.200744	0.232236	0.149688	1	-0.117863	0.00780749	-0.289474	0.0566727	1.3339	1
1197	Zfr	sp|O88532|ZFR-MOUSE	0.0437471	0.00260403	-0.0570045	0.144733	0.857287	1	0.0437327	0.0026018	-0.0551459	0.145652	0.857374	1
1198	Hnrnpa2b1	sp|O88569|ROA2-MOUSE	0.00549626	0.00157527	-0.0729292	0.0822488	0.138481	1	0.0406272	0.0015837	-0.0373855	0.118404	1.02089	1
1199	Brd7	sp|O88665|BRD7-MOUSE	0.107796	0.00821079	-0.0699412	0.290517	1.18963	1	-0.0692414	0.00628372	-0.2307	0.0881325	0.873489	1
1200	Rpp30	sp|O88796|RPP30-MOUSE	0.0795072	0.00322493	-0.0364518	0.190469	1.40006	1	-0.084139	0.00307204	-0.192663	0.0246528	1.51804	1
1201	Rbbp9	sp|O88851|RBBP9-MOUSE	-0.00811339	0.0028516	-0.116243	0.0964108	0.151935	1	0.0419599	0.00228711	-0.0532954	0.13479	0.877388	1
1202	Hunk	sp|O88866|HUNK-MOUSE	-0.0264387	0.0307998	-0.370679	0.357716	0.150649	0.999023	-0.303369	0.0528679	-0.747735	0.203065	1.3194	0.889598
1203	Slc22a8	sp|O88909|S22A8-MOUSE	0.00873352	0.0124125	-0.210333	0.231599	0.0783899	1	0.0726626	0.00750679	-0.0953897	0.246809	0.838655	1
1204	Syn1	sp|O88935|SYN1-MOUSE	-0.0104161	0.00116036	-0.0783277	0.056637	0.30578	1	-0.0578177	0.00109613	-0.122561	0.00588776	1.74635	1
1205	Cpd	sp|O89001|CBPD-MOUSE	-0.0255203	0.00357781	-0.142559	0.0914839	0.426656	1	-0.00828988	0.00344872	-0.124259	0.105975	0.141162	1
1206	Robo1	sp|O89026|ROBO1-MOUSE	0.0797569	0.00455433	-0.0530149	0.21091	1.18183	1	-0.0466082	0.0027772	-0.147548	0.0554984	0.88442	1
1207	Sh3pxd2a	sp|O89032|SPD2A-MOUSE	-0.0604144	0.0162914	-0.312824	0.200412	0.473327	0.99998	0.0234057	0.0100164	-0.170146	0.221933	0.233865	1
1208		sp|P03987|IGHG3-MOUSE	-1.35322	0.118917	-2.04367	-0.664957	3.92415	0.0129456	-0.124513	0.166973	-0.930559	0.71381	0.304714	0.828834
1209	Fabp4	sp|P04117|FABP4-MOUSE	0.30747	0.0502557	-0.12621	0.742622	1.37154	0.892075	0.0630099	0.0298956	-0.272924	0.39764	0.364422	0.998642
1210	Crygb	sp|P04344|CRGB-MOUSE	0.168263	0.110062	-0.498222	0.858841	0.507191	0.883859	2.60456	1.5625	0.0194866	4.99424	2.08365	0.0477205
1211	Krt18	sp|P05784|K1C18-MOUSE	0.0655827	0.186029	-0.783664	0.901986	0.152054	0.820002	-0.259131	0.196039	-1.14672	0.611709	0.58526	0.740808
1212	Gpi	sp|P06745|G6PI-MOUSE	-0.0732247	0.000914676	-0.131695	-0.0129106	2.42116	1	-0.0112692	0.000758333	-0.0650294	0.0419544	0.409227	1
1213	Me1	sp|P06801|MAOX-MOUSE	0.0403316	0.00168617	-0.0417628	0.120508	0.982188	1	0.0890823	0.00148119	0.0115242	0.163966	2.31465	1
1214	Itgb1	sp|P09055|ITB1-MOUSE	0.251581	0.00740686	0.0829513	0.42093	2.92322	0.999946	0.0459801	0.00779481	-0.137811	0.22176	0.520795	1
1215	Fth1	sp|P09528|FRIH-MOUSE	0.341179	0.00954146	0.14242	0.532371	3.49281	0.993715	-0.0616962	0.00700626	-0.225001	0.105261	0.737081	1
1216		sp|P0C913|OCC1-MOUSE	-0.59102	0.102877	-1.26059	0.0577772	1.84265	0.492343	-0.0647061	0.117589	-0.794302	0.599714	0.188695	0.906312
1217	Chtf8	sp|P0CG14|CTF8A-MOUSE	-0.0709559	0.00711538	-0.237354	0.0991614	0.841181	1	-0.209585	0.00916778	-0.398251	-0.0220002	2.18891	0.999956
1218	Alad	sp|P10518|HEM2-MOUSE	-0.0287501	0.00192191	-0.115812	0.0581907	0.655801	1	-0.0204693	0.00173851	-0.102172	0.0619636	0.490924	1
1219	Dmd	sp|P11531|DMD-MOUSE	-0.145618	0.00198212	-0.231408	-0.0592046	3.27078	1	0.0423249	0.00183791	-0.0438499	0.124194	0.987263	1
1220	Cox5a	sp|P12787|COX5A-MOUSE	-0.353931	0.00286733	-0.460605	-0.252387	6.60967	0.999992	-0.202202	0.00311032	-0.312118	-0.0937519	3.62562	1
1221	Gsn	sp|P13020|GELS-MOUSE	-0.062891	0.00768524	-0.236192	0.106991	0.717397	1	0.106509	0.0061776	-0.049061	0.258215	1.35512	1
1222	Cpa3	sp|P15089|CBPA3-MOUSE	0.732279	0.176478	-0.108563	1.5391	1.74314	0.362058	-0.0382164	0.0241806	-0.341433	0.2633	0.245763	0.99975
1223	Gstm2	sp|P15626|GSTM2-MOUSE	0.122557	0.0070984	-0.0422051	0.288052	1.45465	1	-0.0639411	0.00539778	-0.208392	0.078846	0.870307	1
1224	Lgals1	sp|P16045|LEG1-MOUSE	-0.277111	0.00498097	-0.41547	-0.137702	3.92643	0.999994	0.0203913	0.00681878	-0.142771	0.183726	0.246939	1
1225	Kcna1	sp|P16388|KCNA1-MOUSE	-0.217413	0.00439785	-0.350446	-0.0891297	3.27842	1	-0.188985	0.00337097	-0.301339	-0.0756302	3.25499	1
1226	Slc2a1	sp|P17809|GTR1-MOUSE	0.0443539	0.0074222	-0.123302	0.20866	0.514832	1	-0.100817	0.00866159	-0.285358	0.0757469	1.08327	1
1227	Serpinh1	sp|P19324|SERPH-MOUSE	0.31845	0.00197466	0.231534	0.407901	7.1663	1	-0.102425	0.00176619	-0.184	-0.0191695	2.43717	1
1228	Map2	sp|P20357|MTAP2-MOUSE	0.000783851	0.000666491	-0.0499264	0.0520017	0.0303624	1	-0.0277193	0.000453057	-0.0700491	0.0142093	1.30228	1
1229	Gna11	sp|P21278|GNA11-MOUSE	-0.131481	0.00324042	-0.243161	-0.0201542	2.30974	1	0.0292484	0.00279932	-0.0758989	0.133573	0.552811	1
1230	Th	sp|P24529|TY3H-MOUSE	0.230154	0.00616998	0.0796392	0.38146	2.93006	0.999997	-0.0865883	0.00674514	-0.248626	0.0742404	1.0543	1
1231	Ndn	sp|P25233|NECD-MOUSE	0.014324	0.00397168	-0.113196	0.138744	0.227289	1	-0.119788	0.0044164	-0.251964	0.00938841	1.80251	1
1232	Fkbp1a	sp|P26883|FKB1A-MOUSE	0.117978	0.00552813	-0.0265876	0.265468	1.58677	1	0.269628	0.00385475	0.14462	0.392932	4.34276	1
1233	Gna13	sp|P27601|GNA13-MOUSE	0.101629	0.00284072	-0.00297783	0.205353	1.90679	1	-0.0977221	0.00230111	-0.191586	-0.00231996	2.03716	1
1234	Xrcc5	sp|P27641|XRCC5-MOUSE	0.0579694	0.00482814	-0.0784145	0.194998	0.834274	1	-0.0196191	0.00367043	-0.137216	0.0995026	0.323833	1
1235	Gjb1	sp|P28230|CXB1-MOUSE	-0.293616	0.01603	-0.544985	-0.0499133	2.31906	0.989308	-0.217159	0.0136565	-0.450382	0.017048	1.85827	0.999176
1236	Apex1	sp|P28352|APEX1-MOUSE	0.24582	0.00324255	0.135302	0.35926	4.31692	1	0.200888	0.00255102	0.104017	0.301743	3.97738	1
1237	Slc6a9	sp|P28571|SC6A9-MOUSE	-0.118191	0.00606874	-0.273805	0.0325817	1.51717	1	-0.0386485	0.00574084	-0.185315	0.10355	0.510087	1
1238	2018-09-04	sp|P28661|SEPT4-MOUSE	-0.193511	0.00177805	-0.276838	-0.113595	4.58918	1	-0.0738846	0.00124001	-0.144976	-0.00334863	2.09817	1
1239	Vtn	sp|P29788|VTNC-MOUSE	0.0448075	0.00676425	-0.119802	0.207396	0.544804	1	-0.0821315	0.00608629	-0.242942	0.0705105	1.05277	1
1240	Pvalb	sp|P32848|PRVA-MOUSE	-0.445989	0.00453625	-0.576763	-0.310233	6.62179	0.980463	-0.252577	0.00227152	-0.345056	-0.158137	5.2995	1
1241	Kif5a	sp|P33175|KIF5A-MOUSE	-0.0271082	0.00147938	-0.105084	0.0481694	0.70479	1	-0.122276	0.00111012	-0.186421	-0.0575639	3.66993	1
1242	Icam2	sp|P35330|ICAM2-MOUSE	-0.00230651	0.0143343	-0.240982	0.23699	0.0192649	0.999999	-0.0298976	0.0114179	-0.241363	0.176451	0.279797	1
1243	Ret	sp|P35546|RET-MOUSE	-0.0489017	0.0230987	-0.350819	0.260136	0.321759	0.999775	-0.247946	0.0255103	-0.575	0.0711756	1.55238	0.982573
1244	Cpox	sp|P36552|HEM6-MOUSE	-0.00762163	0.00451948	-0.135996	0.126176	0.113372	1	-0.00332821	0.00504777	-0.138951	0.135568	0.0468448	1
1245	Por	sp|P37040|NCPR-MOUSE	-0.125871	0.00152746	-0.202598	-0.0486519	3.22063	1	0.023293	0.00125918	-0.0465416	0.0943951	0.656419	1
1246	Slc19a1	sp|P41438|S19A1-MOUSE	0.0896319	0.0370076	-0.308273	0.45637	0.465926	0.994759	-0.209088	0.0363527	-0.586067	0.170632	1.09663	0.975645
1247	Eci1	sp|P42125|ECI1-MOUSE	-0.13901	0.00489242	-0.275192	-0.00396801	1.9874	1	0.00869336	0.00385372	-0.114746	0.128187	0.140039	1
1248	Foxk1	sp|P42128|FOXK1-MOUSE	0.106505	0.00241974	0.00944436	0.203421	2.16513	1	0.0196222	0.00318769	-0.0952106	0.131591	0.347544	1
1249	Hist1h1b	sp|P43276|H15-MOUSE	0.115237	0.00444295	-0.0151202	0.243143	1.72884	1	0.199672	0.00495919	0.0602925	0.339694	2.83538	1
1250	Brcc3	sp|P46737|BRCC3-MOUSE	0.04092	0.0102271	-0.154633	0.236699	0.40463	1	0.0454406	0.00926705	-0.146563	0.234363	0.472034	1
1251	Yap1	sp|P46938|YAP1-MOUSE	0.220003	0.00398428	0.0932498	0.344967	3.4854	1	0.0118922	0.00319154	-0.101668	0.122712	0.210505	1
1252	Rpl13	sp|P47963|RL13-MOUSE	0.0549445	0.0130504	-0.170203	0.280128	0.480963	0.999998	-0.0501795	0.00782315	-0.224765	0.12703	0.56733	1
1253	Slc25a4	sp|P48962|ADT1-MOUSE	-0.00618877	0.004772	-0.142485	0.125913	0.0895889	1	0.156153	0.00502663	0.0128744	0.296346	2.20249	1
1254	S100b	sp|P50114|S100B-MOUSE	-0.117386	0.0026955	-0.21928	-0.0157736	2.26098	1	-0.0655123	0.00204612	-0.154577	0.0223259	1.4483	1
1255	Ahcy	sp|P50247|SAHH-MOUSE	-0.0649274	0.0016761	-0.143543	0.0154245	1.58591	1	-0.0265987	0.00142716	-0.0987722	0.0478736	0.704085	1
1256	Arsa	sp|P50428|ARSA-MOUSE	-0.208368	0.00446118	-0.342107	-0.0744201	3.11966	1	-0.0453212	0.00317522	-0.154631	0.0639566	0.804294	1
1257	Acadvl	sp|P50544|ACADV-MOUSE	0.0625754	0.00118391	-0.00528513	0.131281	1.81863	1	0.15357	0.00101511	0.0910503	0.214324	4.82002	1
1258	Atp6v0d1	sp|P51863|VA0D1-MOUSE	0.134272	0.00337408	0.0166786	0.249934	2.31158	1	0.225005	0.0027988	0.11832	0.328933	4.25311	1
1259	Mnat1	sp|P51949|MAT1-MOUSE	0.0548806	0.00389427	-0.0648397	0.178366	0.879439	1	0.0460783	0.00317022	-0.065298	0.155547	0.818373	1
1260	Usp10	sp|P52479|UBP10-MOUSE	0.00738001	0.00378073	-0.114184	0.127667	0.120024	1	-0.0967281	0.0033465	-0.209219	0.0175129	1.67208	1
1261	Pkm	sp|P52480|KPYM-MOUSE	-0.0745571	0.000645945	-0.123375	-0.0247448	2.93353	1	-0.0293423	0.00060348	-0.0767999	0.0168699	1.19443	1
1262	Cux1	sp|P53564|CUX1-MOUSE	-0.264433	0.08592	-0.790212	0.247021	0.90213	0.861034	-0.364162	0.0843145	-0.923254	0.196739	1.25413	0.775955
1263	Slc16a1	sp|P53986|MOT1-MOUSE	0.0353767	0.0127785	-0.18878	0.264753	0.312952	0.999999	0.0923816	0.0134522	-0.135653	0.326517	0.796506	0.999989
1264	Rab2a	sp|P53994|RAB2A-MOUSE	-0.301364	0.0191329	-0.576988	-0.0217939	2.17872	0.979831	-0.380128	0.0218803	-0.671597	-0.0939057	2.56982	0.916938
1265	Atp5b	sp|P56480|ATPB-MOUSE	-0.0729426	0.0003084	-0.107407	-0.0390429	4.15359	1	-0.0855153	0.000318236	-0.120248	-0.0514507	4.79369	1
1266	Fus	sp|P56959|FUS-MOUSE	0.132795	0.00393276	0.00887583	0.257556	2.11755	1	0.134606	0.00291221	0.0301128	0.238814	2.49433	1
1267	Pcbp3	sp|P57722|PCBP3-MOUSE	0.0662574	0.00358875	-0.0524534	0.182625	1.10602	1	0.0111169	0.00364301	-0.108286	0.132161	0.184184	1
1268	Tubgcp3	sp|P58854|GCP3-MOUSE	-0.00619949	0.00243589	-0.102981	0.0943547	0.125611	1	-0.0516874	0.00259968	-0.151365	0.0486676	1.01373	1
1269	Elof1	sp|P60003|ELOF1-MOUSE	0.517932	0.0789784	-0.0552292	1.0613	1.84297	0.594216	0.639081	0.0487067	0.202682	1.08041	2.89575	0.403143
1270	Rims4	sp|P60191|RIMS4-MOUSE	-0.125301	0.013947	-0.359547	0.114735	1.06099	0.99995	-0.218336	0.016715	-0.467155	0.0391344	1.68878	0.997714
1271	Gabarapl2	sp|P60521|GBRL2-MOUSE	-0.222773	0.00811402	-0.399488	-0.0455978	2.47312	0.999971	-0.162324	0.0048222	-0.298507	-0.0302946	2.33755	1
1272	Snap25	sp|P60879|SNP25-MOUSE	-0.09295	0.00132349	-0.163465	-0.0216987	2.55499	1	-0.155501	0.00132015	-0.226871	-0.0826438	4.27978	1
1273	Megf8	sp|P60882|MEGF8-MOUSE	-0.10252	0.0195392	-0.381201	0.163417	0.733423	0.999721	-0.110024	0.0147721	-0.348891	0.138681	0.905246	0.999953
1274	Tspan5	sp|P62080|TSN5-MOUSE	0.460455	0.119154	-0.212197	1.16701	1.33393	0.639608	0.256512	0.0320555	-0.0828003	0.599919	1.4327	0.966709
1275	Rps29	sp|P62274|RS29-MOUSE	0.00399484	0.0289145	-0.340981	0.34278	0.0234932	0.999416	0.0897185	0.0262723	-0.226803	0.417798	0.553519	0.998861
1276	Snrpg	sp|P62309|RUXG-MOUSE	0.039138	0.0149044	-0.202875	0.272958	0.320584	0.999996	0.0441303	0.0164257	-0.210126	0.297454	0.344329	0.999987
1277	Eef1a2	sp|P62631|EF1A2-MOUSE	0.0142314	0.000714924	-0.0369119	0.0656296	0.532254	1	-0.0147243	0.000768743	-0.0701421	0.0389361	0.531059	1
1278	Rpl23a	sp|P62751|RL23A-MOUSE	-0.0536068	0.00381572	-0.17347	0.0691789	0.867824	1	-0.12174	0.00381506	-0.239712	-0.00188085	1.97098	1
1279	Pax6	sp|P63015|PAX6-MOUSE	0.0956508	0.0236663	-0.207717	0.400913	0.62176	0.999261	0.0113509	0.0126827	-0.2127	0.219361	0.100792	1
1280	Mapk1	sp|P63085|MK01-MOUSE	-0.0610408	0.00186951	-0.146256	0.023526	1.41175	1	0.0140797	0.00131788	-0.0574757	0.0849974	0.387843	1
1281	Hmgb1	sp|P63158|HMGB1-MOUSE	0.261495	0.141191	-0.481105	1.02208	0.695921	0.793199	0.690694	0.0855657	0.105033	1.26871	2.36122	0.358873
1282	Phb	sp|P67778|PHB-MOUSE	-0.0395972	0.00173157	-0.121179	0.0431837	0.951578	1	0.0195958	0.00156556	-0.0587932	0.098512	0.495256	1
1283	Prkcb	sp|P68404|KPCB-MOUSE	-0.0137528	0.00219069	-0.105991	0.0768286	0.293833	1	-0.0859581	0.00159285	-0.163796	-0.00617365	2.15377	1
1284	Pip5k1b	sp|P70181|PI51B-MOUSE	-0.0929215	0.00722071	-0.25745	0.0784094	1.09352	1	-0.176107	0.00770724	-0.350347	-0.00473102	2.00598	0.999998
1285	Kifap3	sp|P70188|KIFA3-MOUSE	0.0437635	0.0130543	-0.181064	0.265349	0.383033	0.999999	0.0457423	0.00929649	-0.146703	0.240921	0.474415	1
1286	Ctps2	sp|P70303|PYRG2-MOUSE	-0.00849573	0.00453374	-0.139598	0.124743	0.126175	1	0.0539197	0.00392952	-0.0678415	0.175338	0.860157	1
1287	Tial1	sp|P70318|TIAR-MOUSE	0.155507	0.0100026	-0.0413042	0.353888	1.55487	0.999991	-0.00624307	0.00775716	-0.181962	0.166915	0.0708837	1
1288	Tank	sp|P70347|TANK-MOUSE	0.250003	0.0894678	-0.368374	0.870149	0.835817	0.865987	0.0963279	0.185904	-0.76352	0.889646	0.223413	0.814412
1289	Ldb1	sp|P70662|LDB1-MOUSE	-0.0118804	0.00576319	-0.162756	0.138514	0.156495	1	-0.192984	0.00798975	-0.367614	-0.0156596	2.15901	0.999994
1290	Sparcl1	sp|P70663|SPRL1-MOUSE	-0.00298389	0.00564097	-0.149232	0.144802	0.0397288	1	0.292231	0.0040737	0.167022	0.418127	4.57859	0.999998
1291	Gjb6	sp|P70689|CXB6-MOUSE	-0.394422	0.0095526	-0.586895	-0.199699	4.03553	0.974383	-0.233977	0.00974633	-0.428057	-0.0371839	2.37002	0.999811
1292	Cct3	sp|P80318|TCPG-MOUSE	0.00524702	0.00153974	-0.0737248	0.081462	0.133718	1	0.0152708	0.00128862	-0.0545025	0.0862952	0.425401	1
1293	Irs2	sp|P81122|IRS2-MOUSE	0.2113	0.00549415	0.0640368	0.358896	2.85069	1	0.0671419	0.00467311	-0.0678907	0.197807	0.982178	1
1294	Adcy5	sp|P84309|ADCY5-MOUSE	0.0609722	0.00737902	-0.109134	0.234175	0.709795	1	-0.00998012	0.00674846	-0.169976	0.14673	0.121488	1
1295	Cdh8	sp|P97291|CADH8-MOUSE	0.00520991	0.00507187	-0.134756	0.147388	0.0731554	1	-0.0173603	0.00377452	-0.14115	0.103778	0.282571	1
1296	Anxa4	sp|P97429|ANXA4-MOUSE	-0.138923	0.00299018	-0.245935	-0.0321387	2.54054	1	-0.0832106	0.00320517	-0.195351	0.028805	1.46978	1
1297	Atp5j	sp|P97450|ATP5J-MOUSE	-0.463075	0.00897024	-0.649572	-0.273421	4.88933	0.900941	-0.222985	0.00559821	-0.366845	-0.0769454	2.98024	0.999999
1298	Pam	sp|P97467|AMD-MOUSE	0.0306497	0.0238059	-0.2756	0.333288	0.198648	0.999803	-0.0213684	0.0226857	-0.321912	0.280453	0.141872	0.99988
1299	Smad4	sp|P97471|SMAD4-MOUSE	0.0836028	0.00460032	-0.0495546	0.216303	1.23261	1	-0.0920381	0.00567852	-0.241487	0.0538384	1.22138	1
1300	Grm1	sp|P97772|GRM1-MOUSE	-0.00367159	0.00123717	-0.0717223	0.0681247	0.104385	1	0.0114295	0.00112898	-0.0553705	0.0772238	0.340161	1
1301	Anp32e	sp|P97822|AN32E-MOUSE	0.653569	0.0966599	0.0480653	1.26791	2.10217	0.412641	0.74052	0.0770912	0.172545	1.28867	2.66707	0.287651
1302	Lypla1	sp|P97823|LYPA1-MOUSE	0.120559	0.00590068	-0.0316484	0.269667	1.56945	1	0.221663	0.00554116	0.0718525	0.366136	2.97778	0.999999
1303	Apba2	sp|P98084|APBA2-MOUSE	-0.130284	0.00787048	-0.302975	0.0470786	1.46855	1	-0.140868	0.00567442	-0.291954	0.00865052	1.87005	1
1304	Cds1	sp|P98191|CDS1-MOUSE	-0.0339735	0.00629125	-0.196832	0.120671	0.428324	1	0.0990696	0.00602074	-0.0516238	0.25153	1.27678	1
1305	Gnpat	sp|P98192|GNPAT-MOUSE	-0.044286	0.00355363	-0.160436	0.0722619	0.7429	1	-0.0433438	0.00406341	-0.166129	0.0825637	0.679957	1
1306	G6pdx	sp|Q00612|G6PD1-MOUSE	-0.098472	0.00172219	-0.181514	-0.0181274	2.37286	1	-0.0293704	0.00125232	-0.0970616	0.0395298	0.829951	1
1307	Serpina1d	sp|Q00897|A1AT4-MOUSE	-0.0285994	0.0180037	-0.293937	0.23578	0.213145	0.999981	-0.062581	0.012364	-0.278699	0.16248	0.562813	0.999999
1308	Yy1	sp|Q00899|TYY1-MOUSE	0.139096	0.0116124	-0.0809474	0.34989	1.29079	0.999982	-0.00332591	0.00936792	-0.19485	0.182524	0.0343629	1
1309	Hnrnpul2	sp|Q00PI9|HNRL2-MOUSE	0.124417	0.00194212	0.0377384	0.21119	2.8232	1	0.0581558	0.0015452	-0.0182961	0.137809	1.47945	1
1310	Col6a2	sp|Q02788|CO6A2-MOUSE	-0.0989799	0.0156593	-0.345641	0.141506	0.790972	0.999949	-0.201831	0.00751467	-0.374997	-0.0277942	2.32826	0.999995
1311	Serpina3m	sp|Q03734|SPA3M-MOUSE	-0.0152928	0.183732	-0.813088	0.854723	0.0356774	0.827378	-0.257877	0.17235	-1.03445	0.51877	0.621165	0.763446
1312	Fmn1	sp|Q05860|FMN1-MOUSE	-0.0567936	0.005947	-0.203182	0.0962914	0.736462	1	-0.123647	0.00525399	-0.267324	0.0198611	1.70584	1
1313	Eif5b	sp|Q05D44|IF2P-MOUSE	0.190463	0.0029849	0.0872813	0.296768	3.48615	1	-0.0153862	0.00243829	-0.111159	0.0807462	0.311593	1
1314	Cab39	sp|Q06138|CAB39-MOUSE	0.03888	0.00156256	-0.0371539	0.114763	0.983578	1	-0.120143	0.0015466	-0.197199	-0.0426814	3.055	1
1315	Plpp4	sp|Q0VBU9|PLPP4-MOUSE	2.05737	0.0140413	1.8269	2.28948	17.3624	9.46e-36	0.357529	0.0113421	0.14195	0.565436	3.3571	0.983641
1316	Asphd1	sp|Q2TA57|ASPH1-MOUSE	-0.0250167	0.0085549	-0.210389	0.156592	0.270472	1	-0.126119	0.00660066	-0.283845	0.0312484	1.55234	1
1317	Lrfn1	sp|Q2WF71|LRFN1-MOUSE	0.0893515	0.0119951	-0.127612	0.314239	0.81583	0.999997	0.210824	0.0106234	0.0154676	0.419499	2.04544	0.999858
1318	Cnnm3	sp|Q32NY4|CNNM3-MOUSE	-0.0247071	0.006255	-0.178496	0.126808	0.312398	1	0.0382067	0.00699779	-0.123082	0.206219	0.45673	1
1319	Cyb5r2	sp|Q3KNK3|NB5R2-MOUSE	2.96819	0.0860575	2.40062	3.55794	10.1181	2.25e-16	0.582693	0.0986287	-0.0496041	1.20919	1.8554	0.502783
1320	Plekhf1	sp|Q3TB82|PKHF1-MOUSE	0.194648	0.0937324	-0.396693	0.802985	0.635776	0.893383	0.270083	0.0457113	-0.158348	0.698932	1.26324	0.92956
1321	Mrpl10	sp|Q3TBW2|RM10-MOUSE	0.0279977	0.0338613	-0.334514	0.387152	0.152149	0.998331	0.0931437	0.0230918	-0.217063	0.393444	0.612949	0.999391
1322	Iqsec3	sp|Q3TES0|IQEC3-MOUSE	0.138832	0.00798596	-0.032234	0.313183	1.55355	1	0.178943	0.00510348	0.0362531	0.323423	2.50485	1
1323	Ric8a	sp|Q3TIR3|RIC8A-MOUSE	-0.0172031	0.00789109	-0.196308	0.154988	0.193659	1	-0.0572459	0.00700105	-0.222665	0.11314	0.684168	1
1324	Usp39	sp|Q3TIX9|SNUT2-MOUSE	0.0840247	0.00342356	-0.0278319	0.200546	1.43604	1	0.017617	0.00276437	-0.0848065	0.121436	0.335068	1
1325	Ccdc102a	sp|Q3TMW1|C102A-MOUSE	0.442466	0.187616	-0.420699	1.24938	1.02152	0.620068	0.0205325	0.139674	-0.648432	0.715907	0.0549393	0.88191
1326	Ankmy2	sp|Q3TPE9|ANKY2-MOUSE	0.108279	0.0273827	-0.218778	0.444341	0.654343	0.998002	0.383508	0.0243251	0.0850394	0.694225	2.45893	0.901764
1327	Exoc5	sp|Q3TPX4|EXOC5-MOUSE	0.0689018	0.0025885	-0.0298641	0.171211	1.35427	1	0.0435083	0.00275243	-0.0590257	0.147335	0.829305	1
1328	D17Wsu92e	sp|Q3TT38|CF106-MOUSE	0.139883	0.00840785	-0.0334919	0.313397	1.52554	0.999999	-0.0336663	0.0118364	-0.25751	0.178165	0.309447	1
1329	Cblb	sp|Q3TTA7|CBLB-MOUSE	-0.158861	0.0113831	-0.371554	0.0453601	1.48897	0.999967	-0.255054	0.0255612	-0.568839	0.0542924	1.5953	0.980467
1330	Slc17a7	sp|Q3TXX4|VGLU1-MOUSE	0.0626209	0.0125415	-0.15231	0.279948	0.559171	0.999998	-0.048771	0.0129878	-0.275624	0.171998	0.427952	0.999999
1331	Smyd5	sp|Q3TYX3|SMYD5-MOUSE	0.28759	0.0129698	0.0653769	0.517172	2.52527	0.995488	0.0497241	0.0102348	-0.142899	0.253479	0.491505	1
1332	Dhrs11	sp|Q3U0B3|DHR11-MOUSE	-0.0822506	0.0101317	-0.283224	0.114191	0.817144	1	0.00603076	0.0101181	-0.190481	0.205681	0.0599547	1
1333	Ctu2	sp|Q3U308|CTU2-MOUSE	0.0170676	0.00837557	-0.159539	0.194864	0.186494	1	-0.0588197	0.00821328	-0.234392	0.110659	0.649029	1
1334	Mif4gd	sp|Q3UBZ5|MI4GD-MOUSE	-0.197441	0.0591816	-0.688639	0.286684	0.811603	0.943765	-0.0944441	0.0297306	-0.445451	0.244355	0.547738	0.997737
1335	Wdr41	sp|Q3UDP0|WDR41-MOUSE	-0.00750964	0.00555585	-0.156466	0.141627	0.10075	1	-0.103626	0.00401438	-0.228176	0.0235708	1.63553	1
1336	Ube2z	sp|Q3UE37|UBE2Z-MOUSE	0.0127066	0.00742358	-0.159009	0.183193	0.147476	1	0.085159	0.00560761	-0.0598224	0.231167	1.13721	1
1337	Garem1	sp|Q3UFT3|GARE1-MOUSE	0.091803	0.196025	-0.695089	0.990892	0.207348	0.804144	0.699933	0.359576	-0.394055	1.96781	1.16724	0.40791
1338	Nat8l	sp|Q3UGX3|NAT8L-MOUSE	-0.0819161	0.0191641	-0.352232	0.188154	0.591732	0.99986	-0.060081	0.0167613	-0.318368	0.195624	0.46407	0.999975
1339	Ccdc177	sp|Q3UHB8|CC177-MOUSE	0.0566956	0.00911087	-0.12827	0.248286	0.593976	1	0.0655605	0.00684841	-0.098305	0.22816	0.792223	1
1340	Gfod1	sp|Q3UHD2|GFOD1-MOUSE	-0.113285	0.00547419	-0.257847	0.028785	1.53114	1	-0.0115861	0.00575584	-0.162169	0.141071	0.152715	1
1341	Lchn	sp|Q3UHG7|LCHN-MOUSE	-0.0932413	0.00806982	-0.267427	0.0880384	1.03795	1	-0.120294	0.0101698	-0.316638	0.0786714	1.19285	0.999998
1342	Camkv	sp|Q3UHL1|CAMKV-MOUSE	0.406525	0.0343296	0.0490794	0.764572	2.19408	0.83224	0.294091	0.0231594	0.00187871	0.599841	1.9325	0.972019
1343	Babam1	sp|Q3UI43|BABA1-MOUSE	0.145303	0.00301454	0.0362031	0.252516	2.64644	1	-0.00416003	0.00280837	-0.109424	0.100658	0.0784999	1
1344	Cnep1r1	sp|Q3UJ81|NEPR1-MOUSE	-0.106653	0.0772248	-0.669542	0.438473	0.383792	0.950983	-0.311291	0.0534353	-0.77712	0.134881	1.34664	0.881721
1345	Usp19	sp|Q3UJD6|UBP19-MOUSE	0.0157507	0.00479717	-0.118629	0.149011	0.227409	1	-0.00888842	0.00383414	-0.13025	0.113798	0.143546	1
1346	Tax1bp1	sp|Q3UKC1|TAXB1-MOUSE	-0.0713713	0.00326327	-0.179964	0.0409021	1.24939	1	-0.119154	0.00497146	-0.256721	0.0185899	1.68992	1
1347	Faxc	sp|Q3UMF9|FAXC-MOUSE	-0.0238494	0.0246739	-0.338571	0.289951	0.15183	0.99977	-0.197718	0.0272394	-0.526365	0.128141	1.19798	0.990519
1348	Selenoh	sp|Q3UQA7|SELH-MOUSE	0.113006	0.0229728	-0.17969	0.416051	0.745579	0.999075	-0.0307145	0.0242859	-0.350882	0.281483	0.197091	0.999773
1349	Peg3	sp|Q3URU2|PEG3-MOUSE	0.0753582	0.0361824	-0.305411	0.45059	0.39617	0.99605	-0.0892456	0.03788	-0.480221	0.30671	0.458544	0.994301
1350	Ankrd34b	sp|Q3UUF8|AN34B-MOUSE	0.100034	0.0150373	-0.142869	0.342693	0.815758	0.999962	-0.0840068	0.00759526	-0.254388	0.0935955	0.963924	1
1351	Vps51	sp|Q3UVL4|VPS51-MOUSE	-0.0430028	0.00404827	-0.171791	0.081981	0.675868	1	-0.0360404	0.00356027	-0.157115	0.0813224	0.604016	1
1352	Ankrd13c	sp|Q3UX43|AN13C-MOUSE	-0.104028	0.0284233	-0.443661	0.236354	0.617042	0.99781	0.0870184	0.0245667	-0.220005	0.399104	0.555185	0.999247
1353	Macrod2	sp|Q3UYG8|MACD2-MOUSE	0.0976905	0.0182656	-0.164312	0.355318	0.722829	0.999844	0.215314	0.0137823	-0.0164433	0.44421	1.83405	0.99918
1354	Usp48	sp|Q3V0C5|UBP48-MOUSE	0.0353711	0.00421269	-0.0911038	0.164569	0.544965	1	-0.13577	0.00412369	-0.262891	-0.0129448	2.11428	1
1355	Garnl3	sp|Q3V0G7|GARL3-MOUSE	-0.0216807	0.00206834	-0.108003	0.066037	0.47672	1	-0.142003	0.00225417	-0.233793	-0.0521027	2.99091	1
1356	Brinp3	sp|Q499E0|BRNP3-MOUSE	-0.239044	0.10534	-0.887887	0.384267	0.736514	0.851182	-0.192366	0.145242	-0.922519	0.485382	0.504758	0.827838
1357	Ddx49	sp|Q4FZF3|DDX49-MOUSE	-0.137437	0.0663715	-0.642763	0.378702	0.533474	0.956293	-0.110654	0.0522916	-0.564802	0.326632	0.483894	0.979793
1358	Odr4	sp|Q4PJX1|ODR4-MOUSE	0.309921	0.011218	0.102487	0.515654	2.92612	0.995295	0.204114	0.00810314	0.02851	0.379652	2.26749	0.999988
1359	Herc2	sp|Q4U2R1|HERC2-MOUSE	0.0159879	0.00228626	-0.0778661	0.110041	0.334371	1	-0.0291885	0.00251659	-0.129407	0.0665517	0.581843	1
1360	Snx33	sp|Q4VAA7|SNX33-MOUSE	0.0894075	0.0146261	-0.153378	0.334241	0.739281	0.999979	-0.0423805	0.0129624	-0.262868	0.181861	0.37224	0.999999
1361	Maea	sp|Q4VC33|MAEA-MOUSE	0.142595	0.0124695	-0.0790115	0.365337	1.27696	0.999963	0.00580416	0.00840532	-0.175075	0.183048	0.0633085	1
1362	Ipcef1	sp|Q5DU31|ICEF1-MOUSE	0.0638914	0.00779785	-0.111144	0.234828	0.723527	1	0.0268295	0.00492391	-0.111291	0.16636	0.382347	1
1363	Unkl	sp|Q5FWH2|UNKL-MOUSE	0.20608	0.0123701	-0.0192194	0.421505	1.85289	0.999671	0.239678	0.0140947	0.00997751	0.469457	2.01883	0.998183
1364	Drosha	sp|Q5HZJ0|RNC-MOUSE	-0.047349	0.0538242	-0.478129	0.427484	0.20409	0.986546	-0.091092	0.0509437	-0.489071	0.364112	0.403585	0.984298
1365	Slc38a10	sp|Q5I012|S38AA-MOUSE	-0.0884951	0.0131463	-0.316699	0.13637	0.771822	0.999993	-0.206207	0.0174921	-0.462795	0.0512807	1.55913	0.997907
1366	Slc30a9	sp|Q5IRJ6|ZNT9-MOUSE	-0.0850457	0.00300803	-0.187686	0.0219872	1.55064	1	-0.0885177	0.00201483	-0.171849	-0.000138334	1.97202	1
1367	Vps41	sp|Q5KU39|VPS41-MOUSE	0.0300829	0.00413429	-0.096415	0.149757	0.467863	1	-0.0968041	0.00313529	-0.206649	0.0109953	1.72884	1
1368	Mrs2	sp|Q5NCE8|MRS2-MOUSE	0.00110675	0.00418247	-0.125271	0.127314	0.0171133	1	-0.137932	0.0036658	-0.259231	-0.0167508	2.27814	1
1369	Urgcp	sp|Q5NCI0|URGCP-MOUSE	-0.148522	0.00884702	-0.330677	0.0382397	1.57904	0.999998	-0.126061	0.00476832	-0.26257	0.0129553	1.82557	1
1370	Mief2	sp|Q5NCS9|MID49-MOUSE	0.0765599	0.0689194	-0.432843	0.53711	0.291629	0.967732	-0.00268329	0.0609742	-0.512376	0.5098	0.0108666	0.982154
1371	Wdr81	sp|Q5ND34|WDR81-MOUSE	-0.00750869	0.00334571	-0.120441	0.107647	0.129813	1	0.0224627	0.00252983	-0.076217	0.120533	0.446598	1
1372	Sap30l	sp|Q5SQF8|SP30L-MOUSE	-0.134724	0.00941007	-0.323199	0.0645918	1.38883	0.999998	-0.0263376	0.0134479	-0.258191	0.202542	0.227116	0.999999
1373	Tom1l2	sp|Q5SRX1|TM1L2-MOUSE	-0.0756951	0.00202274	-0.16436	0.0123852	1.68305	1	-0.0424994	0.00117968	-0.110399	0.0239885	1.23737	1
1374	Abr	sp|Q5SSL4|ABR-MOUSE	0.101585	0.00199161	0.0134895	0.189655	2.2763	1	-0.00951126	0.00180761	-0.0919544	0.0732722	0.22371	1
1375	Ctc1	sp|Q5SUQ9|CTC1-MOUSE	0.219609	0.0264266	-0.0978785	0.538118	1.35092	0.987695	0.38627	0.0221409	0.0934854	0.667616	2.59593	0.909114
1376	Myh4	sp|Q5SX39|MYH4-MOUSE	0.729357	1.02542	-1.19107	2.78724	0.72026	0.346149	-0.456932	0.456622	-1.81742	0.882151	0.676196	0.513583
1377	Dnajc11	sp|Q5U458|DJC11-MOUSE	0.00222493	0.00453386	-0.130132	0.139413	0.0330433	1	0.0543553	0.00362473	-0.0629864	0.175249	0.902825	1
1378	Thoc6	sp|Q5U4D9|THOC6-MOUSE	0.00831002	0.0196657	-0.262261	0.290507	0.0592581	0.999969	0.104802	0.0186492	-0.162475	0.371105	0.767432	0.999781
1379	Leo1	sp|Q5XJE5|LEO1-MOUSE	-0.0500651	0.0123049	-0.26422	0.171831	0.451332	0.999999	-0.0247192	0.0139945	-0.258741	0.200548	0.208956	0.999999
1380	Zdhhc8	sp|Q5Y5T5|ZDHC8-MOUSE	-0.355322	0.0781777	-0.906267	0.200747	1.27081	0.793879	0.0175864	0.143485	-0.731936	0.752957	0.0464274	0.877075
1381	Hnrnpd	sp|Q60668|HNRPD-MOUSE	0.0250948	0.00138013	-0.0486521	0.097893	0.675496	1	-0.0281265	0.00103857	-0.0910646	0.0344435	0.872764	1
1382	Lama2	sp|Q60675|LAMA2-MOUSE	-0.0405245	0.00118665	-0.106826	0.0279727	1.1764	1	-0.0241056	0.0010331	-0.0872074	0.0387993	0.749976	1
1383	Eps15l1	sp|Q60902|EP15R-MOUSE	0.00740065	0.000913566	-0.0517633	0.066822	0.24485	1	-0.0672332	0.000702533	-0.120039	-0.0143468	2.53659	1
1384	Papss1	sp|Q60967|PAPS1-MOUSE	-0.0823951	0.00243201	-0.178756	0.0146146	1.67078	1	-0.0895525	0.00283408	-0.192382	0.0162504	1.68218	1
1385	Rbbp4	sp|Q60972|RBBP4-MOUSE	0.109669	0.00701696	-0.0602672	0.275018	1.30921	1	0.0417725	0.00510478	-0.0996362	0.182135	0.584658	1
1386	Ppp2r5c	sp|Q60996|2A5G-MOUSE	0.00136637	0.00283111	-0.102406	0.109135	0.0256797	1	-0.058027	0.00245444	-0.155022	0.041525	1.17126	1
1387	Cdc37	sp|Q61081|CDC37-MOUSE	0.000825	0.0041287	-0.126494	0.131899	0.0128395	1	0.0169752	0.00337571	-0.100222	0.131499	0.292167	1
1388	Ksr1	sp|Q61097|KSR1-MOUSE	0.0902121	0.00592674	-0.0531671	0.240362	1.17181	1	0.0803461	0.00408988	-0.045233	0.206297	1.25635	1
1389	Ptch1	sp|Q61115|PTC1-MOUSE	-0.173954	0.0192333	-0.44578	0.102319	1.25432	0.99848	-0.132551	0.0157848	-0.382439	0.116786	1.05503	0.999841
1390	Shc3	sp|Q61120|SHC3-MOUSE	0.393132	0.0228245	0.091085	0.691571	2.60218	0.897912	0.497495	0.0234099	0.196891	0.800485	3.25154	0.716228
1391	Nab2	sp|Q61127|NAB2-MOUSE	-0.0613376	0.00678844	-0.222474	0.100014	0.74446	1	0.10167	0.00567482	-0.045685	0.248701	1.34963	1
1392	Fadd	sp|Q61160|FADD-MOUSE	-0.0471784	0.00742122	-0.218133	0.121443	0.547654	1	-0.144966	0.00612954	-0.300256	0.00968637	1.85162	1
1393	Rgl2	sp|Q61193|RGL2-MOUSE	0.0949285	0.0103701	-0.107533	0.299874	0.932191	0.999999	-0.100017	0.0116357	-0.312558	0.111661	0.92721	0.999997
1394	Igbp1	sp|Q61249|IGBP1-MOUSE	-0.0998406	0.00377364	-0.226744	0.0218368	1.62527	1	-0.215219	0.00438309	-0.347647	-0.0826304	3.25079	1
1395	Arnt2	sp|Q61324|ARNT2-MOUSE	-0.280504	0.0300857	-0.630631	0.0640011	1.61718	0.960394	-0.0587773	0.0397497	-0.447456	0.337022	0.294811	0.995223
1396	Slc35a1	sp|Q61420|S35A1-MOUSE	0.243987	0.08876	-0.362795	0.833252	0.818953	0.871093	-0.140219	0.0905478	-0.736686	0.443732	0.46598	0.922317
1397	Hadh	sp|Q61425|HCDH-MOUSE	0.0382523	0.00165798	-0.0394227	0.119437	0.939436	1	0.0859982	0.00140573	0.0126916	0.15782	2.29371	1
1398	Fscn1	sp|Q61553|FSCN1-MOUSE	0.0564507	0.00447076	-0.0728962	0.188895	0.844266	1	0.205917	0.00353842	0.0896375	0.326658	3.46168	1
1399	Slc20a1	sp|Q61609|S20A1-MOUSE	-0.212244	0.0344248	-0.577085	0.141963	1.14393	0.977714	-0.0586426	0.027593	-0.383154	0.261434	0.353032	0.99918
1400	Znf148	sp|Q61624|ZN148-MOUSE	0.0394629	0.00250584	-0.0574592	0.139042	0.788338	1	-0.0919042	0.00203399	-0.183506	3.05e-05	2.0378	1
1401	Itih3	sp|Q61704|ITIH3-MOUSE	-0.883394	0.00414346	-1.007	-0.758814	13.7238	1.77e-06	-0.213905	0.0033244	-0.325513	-0.100977	3.70991	1
1402	Mrps31	sp|Q61733|RT31-MOUSE	0.133701	0.00297583	0.0251534	0.239734	2.45093	1	-0.0708628	0.0023102	-0.16419	0.0239527	1.47433	1
1403	Ctr9	sp|Q62018|CTR9-MOUSE	0.0411611	0.00666935	-0.115811	0.200812	0.504017	1	0.0397854	0.00504775	-0.0990703	0.179646	0.559983	1
1404	Pon2	sp|Q62086|PON2-MOUSE	0.218282	0.00458947	0.0802325	0.351463	3.22209	1	-0.0308828	0.00461661	-0.165205	0.107198	0.454522	1
1405	Jak3	sp|Q62137|JAK3-MOUSE	-0.00845803	0.0301188	-0.335893	0.304448	0.0487361	0.999239	0.00173034	0.0252234	-0.313872	0.311571	0.010895	0.999769
1406	Sema4b	sp|Q62179|SEM4B-MOUSE	0.0760445	0.00350697	-0.0398293	0.194295	1.28411	1	-0.026956	0.00355483	-0.14116	0.0934069	0.452112	1
1407	Sema5a	sp|Q62217|SEM5A-MOUSE	-0.0307324	0.0846124	-0.63896	0.589903	0.105652	0.954487	-0.106494	0.116739	-0.793786	0.583507	0.311686	0.897802
1408	Spock1	sp|Q62288|TICN1-MOUSE	0.0631701	0.0112835	-0.148956	0.272049	0.59469	1	0.143141	0.00869507	-0.0365954	0.326135	1.53507	0.999999
1409	Tead4	sp|Q62296|TEAD4-MOUSE	0.0436701	0.0530014	-0.378849	0.532874	0.189688	0.987482	-0.145899	0.0961688	-0.6928	0.525633	0.470472	0.91237
1410	Spen	sp|Q62504|MINT-MOUSE	0.067587	0.00363295	-0.0533221	0.1838	1.12133	1	0.020731	0.00321717	-0.092179	0.132001	0.365496	1
1411	Patj	sp|Q63ZW7|INADL-MOUSE	-0.125462	0.00328166	-0.239906	-0.0138148	2.1901	1	-0.0995649	0.00293537	-0.206377	0.00679078	1.8377	1
1412	Pan3	sp|Q640Q5|PAN3-MOUSE	-0.104245	0.00770137	-0.272861	0.0697769	1.18788	1	-0.121915	0.00810511	-0.29846	0.0590611	1.35418	1
1413	Trim24	sp|Q64127|TIF1A-MOUSE	0.0476106	0.0070567	-0.124444	0.215778	0.566764	1	-0.0323115	0.00709322	-0.1957	0.132405	0.38365	1
1414	Dbh	sp|Q64237|DOPO-MOUSE	0.118572	0.0112649	-0.088561	0.331317	1.11717	0.999994	-0.153524	0.00784437	-0.325922	0.0272417	1.7334	0.999999
1415	Ptpn13	sp|Q64512|PTN13-MOUSE	-0.102504	0.00661538	-0.262072	0.05577	1.26027	1	-0.178165	0.00665726	-0.339835	-0.0165888	2.1836	1
1416	Sdc3	sp|Q64519|SDC3-MOUSE	-0.227243	0.0175241	-0.492655	0.0208613	1.71661	0.996556	0.123184	0.00979769	-0.0780509	0.320532	1.2445	0.999998
1417	Vcl	sp|Q64727|VINC-MOUSE	-0.0329628	0.00105992	-0.0973075	0.0321365	1.01248	1	-0.00433321	0.000839465	-0.0607419	0.0535667	0.149558	1
1418	Ctnna3	sp|Q65CL1|CTNA3-MOUSE	-0.292332	0.00298743	-0.396717	-0.184024	5.34844	1	0.0177823	0.00157966	-0.0616965	0.0962136	0.447409	1
1419	Fgfr1op	sp|Q66JX5|FR1OP-MOUSE	0.275197	0.196309	-0.638323	1.15859	0.621117	0.73166	-0.130759	0.0597377	-0.631543	0.359599	0.53499	0.966736
1420	Bcl9l	sp|Q67FY2|BCL9L-MOUSE	0.0190422	0.0854439	-0.524109	0.540414	0.0651444	0.95417	-0.124378	0.0585067	-0.528878	0.277485	0.514208	0.969876
1421	Mysm1	sp|Q69Z66|MYSM1-MOUSE	-0.291489	0.0281444	-0.641055	0.0360262	1.7375	0.959883	-0.415131	0.0291704	-0.758608	-0.0801527	2.4306	0.839978
1422	Znf512	sp|Q69Z99|ZN512-MOUSE	0.16386	0.00411385	0.0392104	0.286027	2.55476	1	0.0652961	0.00265638	-0.0377065	0.162737	1.2669	1
1423	Gba2	sp|Q69ZF3|GBA2-MOUSE	-0.0327917	0.00315535	-0.143968	0.0757074	0.583769	1	0.0874557	0.00272609	-0.0173847	0.189413	1.67501	1
1424	Pnkd	sp|Q69ZP3|PNKD-MOUSE	0.0871815	0.00716563	-0.0791274	0.258475	1.0299	1	0.396519	0.00744248	0.231126	0.567045	4.59627	0.985532
1425	Isy1	sp|Q69ZQ2|ISY1-MOUSE	-0.00342833	0.00749124	-0.172355	0.168212	0.0396101	1	-0.0588343	0.00542877	-0.203742	0.0877101	0.79851	1
1426	Hectd1	sp|Q69ZR2|HECD1-MOUSE	-0.0222495	0.0029996	-0.127876	0.0875213	0.406244	1	-0.00651985	0.00345016	-0.12458	0.108717	0.110999	1
1427	Fam208a	sp|Q69ZR9|TASOR-MOUSE	0.00842133	0.00536607	-0.136147	0.151923	0.114962	1	0.10318	0.00445182	-0.0252901	0.232092	1.54642	1
1428	Kazn	sp|Q69ZS8|KAZRN-MOUSE	-0.0255616	0.00693173	-0.187233	0.142075	0.307021	1	-0.134624	0.00715668	-0.301872	0.0292261	1.59135	1
1429	Larp4b	sp|Q6A0A2|LAR4B-MOUSE	-0.0511334	0.00483643	-0.184779	0.0868686	0.735262	1	-0.0770845	0.00535533	-0.220181	0.0644741	1.05335	1
1430	Brinp2	sp|Q6DFY8|BRNP2-MOUSE	0.182198	0.193315	-0.701593	1.08848	0.414393	0.779672	-0.110999	0.179815	-0.956959	0.775188	0.261761	0.817782
1431	Lingo3	sp|Q6GQU6|LIGO3-MOUSE	-0.0469182	0.00273867	-0.150866	0.0548311	0.896544	1	-0.0986056	0.00237485	-0.196961	-0.00379395	2.02341	1
1432	Fbxo41	sp|Q6NS60|FBX41-MOUSE	0.0174372	0.00376165	-0.10298	0.13985	0.284307	1	0.0706674	0.00340749	-0.0451961	0.183085	1.2106	1
1433	Sphkap	sp|Q6NSW3|SPKAP-MOUSE	-0.0367712	0.00130492	-0.107727	0.0358201	1.01792	1	-0.0635193	0.00106591	-0.128029	0.00179264	1.94556	1
1434	Wdr44	sp|Q6NVE8|WDR44-MOUSE	-0.0373482	0.00133153	-0.107876	0.0315816	1.02351	1	-0.119421	0.000973104	-0.181435	-0.0598281	3.82825	1
1435	Gpbp1	sp|Q6NXH3|GPBP1-MOUSE	0.0747092	0.0384107	-0.310133	0.47882	0.381196	0.995005	-0.0859377	0.0355691	-0.470083	0.291857	0.455667	0.99574
1436	Ddx31	sp|Q6NZQ2|DDX31-MOUSE	-0.0500232	0.0202592	-0.330144	0.232447	0.351447	0.99991	-0.174728	0.0162944	-0.437365	0.0748299	1.36881	0.999345
1437	Zmiz1	sp|Q6P1E1|ZMIZ1-MOUSE	0.0360004	0.00888922	-0.153618	0.223757	0.381835	1	0.0365215	0.0080972	-0.138577	0.217434	0.405865	1
1438	Heatr6	sp|Q6P1G0|HEAT6-MOUSE	0.0814871	0.00766643	-0.091857	0.254726	0.930662	1	-0.0368606	0.00767711	-0.208951	0.140618	0.420691	1
1439	Psd2	sp|Q6P1I6|PSD2-MOUSE	-0.118352	0.00333197	-0.231838	-0.00549446	2.05034	1	-0.0322907	0.00317057	-0.143912	0.0775458	0.573468	1
1440	Nudt16	sp|Q6P3D0|NUD16-MOUSE	0.0431598	0.00426198	-0.0837938	0.171861	0.661111	1	-0.0797865	0.00340341	-0.194859	0.0340589	1.36764	1
1441	Abcf1	sp|Q6P542|ABCF1-MOUSE	0.0782927	0.0032416	-0.0332105	0.189025	1.37512	1	0.0105051	0.00304152	-0.0974384	0.119466	0.190483	1
1442	Smug1	sp|Q6P5C5|SMUG1-MOUSE	0.0982417	0.00436398	-0.0314503	0.23087	1.48715	1	0.103583	0.00577725	-0.0441956	0.255922	1.36278	1
1443	Cep135	sp|Q6P5D4|CP135-MOUSE	0.0622332	0.0330625	-0.298362	0.438265	0.342258	0.997793	-0.0903527	0.0541511	-0.549742	0.353192	0.388273	0.981373
1444	Bcr	sp|Q6PAJ1|BCR-MOUSE	-0.0615454	0.00204312	-0.149597	0.0278092	1.3616	1	-0.000402326	0.00198377	-0.0866011	0.0882307	0.00903303	1
1445	Prmt8	sp|Q6PAK3|ANM8-MOUSE	-0.0994925	0.00290802	-0.206354	0.00929631	1.84498	1	-0.125296	0.00256645	-0.224987	-0.0247439	2.47326	1
1446	Dennd5a	sp|Q6PAL8|DEN5A-MOUSE	0.0189241	0.00183121	-0.0651489	0.103106	0.442228	1	0.0107848	0.00149001	-0.064385	0.0877857	0.279393	1
1447	Papolg	sp|Q6PCL9|PAPOG-MOUSE	0.0804131	0.0383321	-0.311007	0.464195	0.410719	0.994679	0.159015	0.0292896	-0.181816	0.502785	0.929139	0.993585
1448	Pigs	sp|Q6PD26|PIGS-MOUSE	-0.095655	0.00600479	-0.244759	0.0541114	1.23441	1	-0.127171	0.00197555	-0.214703	-0.0386141	2.86117	1
1449	Ppp2r5b	sp|Q6PD28|2A5B-MOUSE	-0.035441	0.0110263	-0.247972	0.170272	0.337512	1	0.0959748	0.00994087	-0.0993639	0.291798	0.962598	1
1450	Dync1li2	sp|Q6PDL0|DC1L2-MOUSE	0.107545	0.00510867	-0.0288294	0.244687	1.50465	1	0.0728944	0.00448529	-0.0548454	0.202316	1.08843	1
1451	Fchsd1	sp|Q6PFY1|FCSD1-MOUSE	-0.181477	0.197214	-1.0831	0.673025	0.408651	0.776027	-0.299641	0.179482	-1.13699	0.53759	0.70728	0.731281
1452	Naa50	sp|Q6PGB6|NAA50-MOUSE	-0.081784	0.00866688	-0.263544	0.102724	0.87849	1	-0.0629895	0.00471827	-0.198071	0.0688298	0.917017	1
1453	Rictor	sp|Q6QI06|RICTR-MOUSE	0.0227645	0.00339893	-0.0892858	0.138561	0.39047	1	0.0192211	0.00324647	-0.0944552	0.129999	0.337343	1
1454	Camk2n1	sp|Q6QWF9|CK2N1-MOUSE	0.0869757	0.0766216	-0.482517	0.643096	0.314212	0.956392	-0.0511601	0.0814911	-0.632119	0.525111	0.179216	0.956325
1455	Paqr9	sp|Q6TCG2|PAQR9-MOUSE	-0.11502	0.0223738	-0.412665	0.192899	0.768962	0.999159	-0.0516871	0.0615039	-0.553194	0.450477	0.208416	0.979107
1456	Vkorc1l1	sp|Q6TEK5|VKORL-MOUSE	-0.11895	0.0299432	-0.461319	0.238105	0.68741	0.996436	-0.188231	0.0201378	-0.468761	0.0977746	1.32643	0.997411
1457	Dstyk	sp|Q6XUX1|DUSTY-MOUSE	0.0699846	0.0145407	-0.169821	0.30658	0.580376	0.99999	0.139125	0.0103798	-0.0616472	0.340014	1.36556	0.999994
1458	Ino80	sp|Q6ZPV2|INO80-MOUSE	-0.0162781	0.0102334	-0.216715	0.18287	0.160914	1	-0.184567	0.00744438	-0.350351	-0.0085814	2.13914	0.999998
1459	Larp1	sp|Q6ZQ58|LARP1-MOUSE	0.00576536	0.00233185	-0.0866635	0.102221	0.119392	1	-0.0630863	0.00169028	-0.143573	0.0191439	1.53446	1
1460	Spcs3	sp|Q6ZWQ7|SPCS3-MOUSE	0.0409311	0.0451833	-0.3859	0.47518	0.192559	0.99314	-0.0324992	0.0332662	-0.402401	0.345507	0.178185	0.998418
1461	Usmg5	sp|Q78IK2|USMG5-MOUSE	0.0205038	0.0283983	-0.312465	0.351784	0.121671	0.999432	0.0708729	0.0373638	-0.307718	0.444488	0.366653	0.995742
1462	Syncrip	sp|Q7TMK9|HNRPQ-MOUSE	-0.0250573	0.00225303	-0.120878	0.0653779	0.527899	1	-0.0576672	0.00139471	-0.130833	0.0159174	1.54414	1
1463	Thoc7	sp|Q7TMY4|THOC7-MOUSE	0.251668	0.00979706	0.0553245	0.440746	2.54261	0.99962	-0.100581	0.0054552	-0.246153	0.0485411	1.3618	1
1464	Tspoap1	sp|Q7TNF8|RIMB1-MOUSE	-0.0877339	0.0243601	-0.398769	0.214624	0.562119	0.99927	-0.14297	0.0187777	-0.424085	0.134077	1.04334	0.999371
1465	Tmem59l	sp|Q7TNI2|TM59L-MOUSE	-0.0740033	0.00842677	-0.26046	0.111593	0.806159	1	-0.227192	0.0140603	-0.478629	-0.000962887	1.916	0.998724
1466	Dek	sp|Q7TNV0|DEK-MOUSE	0.141652	0.00354003	0.0285378	0.260193	2.38077	1	0.0430534	0.00318149	-0.0657257	0.153765	0.763295	1
1467	Mtmr10	sp|Q7TPM9|MTMRA-MOUSE	0.0159359	0.00567552	-0.134495	0.160742	0.211531	1	0.151579	0.00512679	0.0127815	0.293672	2.11698	1
1468	Mybbp1a	sp|Q7TPV4|MBB1A-MOUSE	0.00665956	0.00212162	-0.0857878	0.0978611	0.144581	1	-0.181768	0.00194096	-0.268072	-0.0983242	4.1258	1
1469	Igsf1	sp|Q7TQA1|IGSF1-MOUSE	-0.900785	0.284588	-1.9433	0.226843	1.68855	0.274244	0.0227605	0.301093	-1.07109	1.17903	0.0414793	0.713184
1470	Tmem94	sp|Q7TSH8|TMM94-MOUSE	0.0697263	0.0136112	-0.159166	0.297404	0.597652	0.999995	-0.00841311	0.011269	-0.213791	0.204818	0.0792528	1
1471	Sez6	sp|Q7TSK2|SEZ6-MOUSE	0.0174057	0.0138932	-0.206797	0.255196	0.147669	0.999999	0.138067	0.0128214	-0.0880661	0.359713	1.21933	0.99996
1472	Pdpr	sp|Q7TSQ8|PDPR-MOUSE	0.0203288	0.00158114	-0.0567285	0.0957301	0.511243	1	-0.0815815	0.00148607	-0.156905	-0.00600188	2.11627	1
1473		sp|Q7TT23|CT194-MOUSE	-0.236867	0.00562681	-0.38427	-0.0881751	3.15772	0.999998	-0.0460968	0.00722778	-0.214508	0.118016	0.54221	1
1474	Ikbkap	sp|Q7TT37|ELP1-MOUSE	0.0548959	0.00343401	-0.0590507	0.167374	0.936783	1	0.0246328	0.00323629	-0.0868111	0.135837	0.433003	1
1475	Zdhhc17	sp|Q80TN5|ZDH17-MOUSE	-0.139806	0.00336419	-0.257005	-0.0251772	2.41038	1	-0.134004	0.00240487	-0.231112	-0.0390254	2.73258	1
1476	Sgsm2	sp|Q80U12|SGSM2-MOUSE	0.104758	0.0922889	-0.541963	0.734708	0.344837	0.931435	0.112983	0.0878563	-0.509434	0.726423	0.381178	0.935077
1477	Daam2	sp|Q80U19|DAAM2-MOUSE	-0.241302	0.0019831	-0.32952	-0.155162	5.41862	1	-0.131584	0.00174671	-0.216836	-0.0495977	3.14842	1
1478	Ints2	sp|Q80UK8|INT2-MOUSE	-0.160519	0.0497556	-0.589072	0.292722	0.719625	0.971053	-0.121954	0.049983	-0.541345	0.289211	0.545485	0.980037
1479	Fbxo2	sp|Q80UW2|FBX2-MOUSE	-0.13756	0.00444805	-0.266925	-0.0109442	2.06257	1	-0.0911968	0.00333804	-0.206837	0.0207866	1.57846	1
1480	Cdc42bpg	sp|Q80UW5|MRCKG-MOUSE	-0.0266816	0.00240773	-0.121723	0.0684882	0.543762	1	-0.142605	0.00278159	-0.248479	-0.0413297	2.70388	1
1481	Trim62	sp|Q80V85|TRI62-MOUSE	0.0799754	0.00817897	-0.100961	0.26339	0.884315	1	-0.000296946	0.00788354	-0.17724	0.172335	0.00334439	1
1482	Fam98b	sp|Q80VD1|FA98B-MOUSE	0.0383174	0.00363595	-0.0769075	0.154863	0.635458	1	0.0227575	0.00238717	-0.0722391	0.12028	0.465782	1
1483	Homez	sp|Q80W88|HOMEZ-MOUSE	-0.0856425	0.0131581	-0.321687	0.140135	0.746608	0.999993	-0.201776	0.0116794	-0.419352	0.0123915	1.86707	0.999804
1484		sp|Q80WR5|CA174-MOUSE	0.138449	0.028193	-0.196694	0.486313	0.824555	0.996076	-0.140088	0.0180648	-0.403088	0.125628	1.04228	0.999533
1485	Tmem167b	sp|Q80X45|KISHB-MOUSE	-0.12177	0.0583984	-0.580441	0.393221	0.503897	0.970639	-0.397315	0.0351347	-0.785398	-0.0136459	2.11966	0.84161
1486	Flnb	sp|Q80X90|FLNB-MOUSE	-0.0660565	0.00080722	-0.121305	-0.00905442	2.32498	1	0.0513447	0.00067784	0.00030145	0.101585	1.97211	1
1487	Usp6nl	sp|Q80XC3|US6NL-MOUSE	0.0159996	0.0177078	-0.244154	0.278722	0.120234	0.999987	0.0702938	0.013794	-0.157959	0.297865	0.59851	0.999994
1488	Atg2b	sp|Q80XK6|ATG2B-MOUSE	0.00812609	0.000942361	-0.0509375	0.0677485	0.264712	1	-0.00738511	0.00120322	-0.0754903	0.0603656	0.212905	1
1489	Lrfn4	sp|Q80XU8|LRFN4-MOUSE	-0.0558137	0.0106569	-0.271344	0.147526	0.540662	1	-0.0730562	0.0104662	-0.272537	0.12837	0.714107	1
1490	Bsdc1	sp|Q80Y55|BSDC1-MOUSE	0.0487617	0.00364979	-0.0689039	0.166397	0.807133	1	-0.091732	0.00211384	-0.185539	-0.000301673	1.99519	1
1491	Kdm5b	sp|Q80Y84|KDM5B-MOUSE	0.417696	0.0691574	-0.0963365	0.937631	1.58833	0.737558	0.341925	0.0332437	-0.033386	0.681843	1.87532	0.908728
1492	Ubp1	sp|Q811S7|UBIP1-MOUSE	-0.0114089	0.0089423	-0.197371	0.174479	0.120648	1	-0.0787633	0.00609803	-0.235377	0.0733742	1.00862	1
1493	Tufm	sp|Q8BFR5|EFTU-MOUSE	0.021029	0.00148958	-0.0537692	0.0954879	0.544862	1	0.119905	0.00136975	0.0476978	0.194403	3.2398	1
1494	Rnf214	sp|Q8BFU3|RN214-MOUSE	-0.0123289	0.00243188	-0.110521	0.0856259	0.250008	1	-0.0507921	0.00224804	-0.14475	0.0412623	1.07126	1
1495	Acsm5	sp|Q8BGA8|ACSM5-MOUSE	-0.822615	0.110937	-1.53359	-0.184859	2.46978	0.237751	-0.157087	0.0837771	-0.738267	0.367112	0.542723	0.925155
1496	Lrrc8d	sp|Q8BGR2|LRC8D-MOUSE	0.057039	0.0097607	-0.140731	0.248897	0.577339	1	-0.0304222	0.00782054	-0.207581	0.146834	0.344011	1
1497	Epb41l5	sp|Q8BGS1|E41L5-MOUSE	-0.085657	0.00548486	-0.232695	0.0578835	1.15659	1	-0.0108524	0.00559104	-0.156625	0.137876	0.145138	1
1498	Ccny	sp|Q8BGU5|CCNY-MOUSE	0.0503514	0.00956748	-0.137833	0.247921	0.514769	1	0.214447	0.00860878	0.0311205	0.394696	2.31126	0.999967
1499	Cdc23	sp|Q8BGZ4|CDC23-MOUSE	0.111795	0.00687217	-0.047158	0.273111	1.34858	1	0.109104	0.00786742	-0.0707942	0.284239	1.23006	1
1500	Fbxl4	sp|Q8BH70|FBXL4-MOUSE	-0.0416589	0.0149081	-0.291784	0.200827	0.34119	0.999996	-0.147016	0.017129	-0.411798	0.113344	1.12331	0.99959
1501	Echs1	sp|Q8BH95|ECHM-MOUSE	0.102599	0.00376024	-0.0183264	0.224277	1.67316	1	0.122888	0.00344926	0.00735507	0.238061	2.0924	1
1502	Rab39b	sp|Q8BHC1|RB39B-MOUSE	-0.0308093	0.00323885	-0.14017	0.0828376	0.54136	1	-0.105013	0.00297654	-0.210902	0.00353309	1.9248	1
1503	Dcakd	sp|Q8BHC4|DCAKD-MOUSE	-0.100487	0.00404132	-0.222255	0.0273386	1.58069	1	-0.165994	0.00511865	-0.307407	-0.024476	2.32014	1
1504	Cggbp1	sp|Q8BHG9|CGBP1-MOUSE	0.0370332	0.0676608	-0.478239	0.541304	0.142371	0.974022	0.0793846	0.054339	-0.374353	0.544257	0.34055	0.982767
1505	Mia3	sp|Q8BI84|MIA3-MOUSE	0.0389393	0.00171562	-0.0438924	0.117016	0.940106	1	-0.0298364	0.00128878	-0.0991107	0.0388413	0.831105	1
1506	Ranbp6	sp|Q8BIV3|RNBP6-MOUSE	0.166236	0.00471575	0.0298165	0.302616	2.42075	1	0.200326	0.00470267	0.0623782	0.330758	2.92123	1
1507	Prune	sp|Q8BIW1|PRUNE-MOUSE	-0.118948	0.00232349	-0.21273	-0.0263045	2.46766	1	-0.0494599	0.00188929	-0.134072	0.0353201	1.1379	1
1508	Snip1	sp|Q8BIZ6|SNIP1-MOUSE	0.0352672	0.0118559	-0.18443	0.241104	0.323895	1	-0.0533818	0.0131354	-0.288564	0.16961	0.46577	0.999998
1509	Plppr5	sp|Q8BJ52|PLPR5-MOUSE	-0.0601301	0.0380038	-0.453372	0.344751	0.308446	0.995983	-0.161676	0.0253287	-0.490024	0.148906	1.01587	0.996088
1510	Smarcal1	sp|Q8BJL0|SMAL1-MOUSE	-0.0285379	0.00297593	-0.1359	0.080192	0.523131	1	-0.0912044	0.00346563	-0.202605	0.0243286	1.54926	1
1511	Mapkap1	sp|Q8BKH7|SIN1-MOUSE	0.0881504	0.0187764	-0.184036	0.353175	0.643307	0.999855	0.0557668	0.0147862	-0.181961	0.293599	0.458614	0.999993
1512	Mterf2	sp|Q8BKY8|MTEF2-MOUSE	-0.041553	0.00489012	-0.182638	0.0967973	0.594214	1	-0.115298	0.00534876	-0.255468	0.03061	1.57651	1
1513	Srsf7	sp|Q8BL97|SRSF7-MOUSE	-0.0452522	0.00451743	-0.180585	0.0886612	0.673278	1	-0.0715286	0.00411088	-0.198191	0.0542526	1.11561	1
1514	Zfp3	sp|Q8BLB0|ZFP3-MOUSE	-0.0299999	0.0324137	-0.368136	0.318503	0.166631	0.998656	-0.154709	0.0419633	-0.562009	0.24794	0.755234	0.981998
1515	Slc9a7	sp|Q8BLV3|SL9A7-MOUSE	0.0142578	0.0107676	-0.191969	0.2209	0.137402	1	-0.0527402	0.00856748	-0.231124	0.12952	0.569791	1
1516	Hspa13	sp|Q8BM72|HSP13-MOUSE	-0.00531183	0.00901151	-0.200293	0.178887	0.0559558	1	-0.0863198	0.00508453	-0.224153	0.0558221	1.21056	1
1517	Larp6	sp|Q8BN59|LARP6-MOUSE	-0.0622644	0.00216338	-0.153625	0.0284874	1.33867	1	-0.110735	0.00197159	-0.197769	-0.0222208	2.49389	1
1518	Wdr35	sp|Q8BND3|WDR35-MOUSE	0.0631083	0.00527251	-0.0800695	0.207215	0.869116	1	-0.037882	0.00505446	-0.182339	0.103366	0.532838	1
1519	Tcaf1	sp|Q8BNE1|TCAF1-MOUSE	0.00404423	0.00262833	-0.0958816	0.107224	0.0788852	1	-0.0480617	0.00443321	-0.179396	0.0843967	0.721839	1
1520	Acp6	sp|Q8BP40|PPA6-MOUSE	0.0712954	0.00200451	-0.0187025	0.160461	1.59242	1	-0.0469669	0.00159887	-0.125039	0.0316754	1.17459	1
1521	Rbfox2	sp|Q8BP71|RFOX2-MOUSE	0.0454178	0.00836955	-0.136454	0.226423	0.49645	1	0.0423835	0.00923695	-0.148861	0.230172	0.440994	1
1522	Dnaaf2	sp|Q8BPI1|KTU-MOUSE	0.218735	0.0273896	-0.126501	0.535987	1.32168	0.986547	0.538552	0.0426409	0.121692	0.950313	2.60804	0.588913
1523	Tmtc3	sp|Q8BRH0|TMTC3-MOUSE	-0.135841	0.00894502	-0.322431	0.0527009	1.43628	0.999999	-0.107384	0.00652768	-0.265896	0.054954	1.32911	1
1524	Agmo	sp|Q8BS35|ALKMO-MOUSE	-0.144188	0.0172335	-0.419882	0.111648	1.09835	0.999607	-0.260275	0.0180708	-0.529268	0.00861685	1.93617	0.99214
1525	Sdhaf4	sp|Q8BTE0|SDHF4-MOUSE	-0.48616	0.0980279	-1.08813	0.120532	1.55276	0.623523	0.0506457	0.062488	-0.425591	0.552327	0.202602	0.97822
1526	Ndrg4	sp|Q8BTG7|NDRG4-MOUSE	-0.028381	0.00367811	-0.151658	0.0869401	0.467968	1	-0.0353164	0.00265478	-0.135126	0.0639739	0.685428	1
1527	Pik3cb	sp|Q8BTI9|PK3CB-MOUSE	0.0103145	0.00852999	-0.172464	0.193325	0.111679	1	0.071589	0.00847309	-0.107001	0.254325	0.777724	1
1528	Smyd4	sp|Q8BTK5|SMYD4-MOUSE	-0.0821604	0.0136411	-0.31735	0.143507	0.703458	0.999992	-0.213922	0.0172292	-0.478164	0.0489652	1.62976	0.997649
1529	Flna	sp|Q8BTM8|FLNA-MOUSE	0.194312	0.00102341	0.132023	0.256452	6.074	1	-0.0361707	0.000748238	-0.0888094	0.0174946	1.32232	1
1530	Iars	sp|Q8BU30|SYIC-MOUSE	0.394782	0.00105988	0.331534	0.458564	12.1263	1	0.0697348	0.000783018	0.0147456	0.123851	2.49209	1
1531	Ilvbl	sp|Q8BU33|ILVBL-MOUSE	-0.0487021	0.0021467	-0.138542	0.0401001	1.05114	1	-0.000305396	0.00242327	-0.0970198	0.0926584	0.00620386	1
1532	Aifm2	sp|Q8BUE4|AIFM2-MOUSE	-0.11745	0.0170153	-0.369522	0.13694	0.900391	0.999831	-0.0268497	0.0149319	-0.271619	0.212893	0.219727	0.999997
1533	Smad3	sp|Q8BUN5|SMAD3-MOUSE	0.29178	0.0654213	-0.205977	0.816964	1.14077	0.873849	0.0670908	0.0636149	-0.414773	0.572598	0.266001	0.975111
1534	Timmdc1	sp|Q8BUY5|TIDC1-MOUSE	-0.0156585	0.0175088	-0.273211	0.247458	0.118337	0.999989	-0.140742	0.0164742	-0.390592	0.10488	1.09653	0.999731
1535	Nsd2	sp|Q8BVE8|NSD2-MOUSE	-0.0323869	0.0357105	-0.398567	0.33256	0.171385	0.997729	0.25838	0.030032	-0.0893091	0.595843	1.49096	0.970252
1536	Qdpr	sp|Q8BVI4|DHPR-MOUSE	0.00701732	0.00234146	-0.0870119	0.104388	0.14502	1	0.0411121	0.0022833	-0.0548862	0.133428	0.860376	1
1537	Ttc12	sp|Q8BW49|TTC12-MOUSE	0.090004	0.0400092	-0.271852	0.408931	0.449968	0.992959	-0.132115	0.0428327	-0.499492	0.212322	0.638357	0.985403
1538	Maob	sp|Q8BW75|AOFB-MOUSE	-0.231623	0.00282889	-0.334277	-0.129163	4.35486	1	0.0944794	0.00225856	0.00107614	0.185765	1.98802	1
1539	Slc38a7	sp|Q8BWH0|S38A7-MOUSE	0.283642	0.0263685	-0.0471312	0.600307	1.74674	0.968245	0.202371	0.0228584	-0.10532	0.495216	1.33852	0.994305
1540	Ptges2	sp|Q8BWM0|PGES2-MOUSE	0.0232623	0.0030641	-0.0860843	0.131215	0.420243	1	0.0684881	0.00218165	-0.0237626	0.159269	1.4663	1
1541	Clic5	sp|Q8BXK9|CLIC5-MOUSE	0.00191998	0.0196248	-0.273675	0.281434	0.0137055	0.99997	0.0244545	0.00864495	-0.159695	0.206691	0.263013	1
1542	Cars2	sp|Q8BYM8|SYCM-MOUSE	-0.0439764	0.00284405	-0.14685	0.0593194	0.824614	1	-0.0866197	0.00214398	-0.176359	0.00490922	1.87071	1
1543	Parp12	sp|Q8BZ20|PAR12-MOUSE	-0.133648	0.0311107	-0.474501	0.216099	0.757715	0.994724	-0.139608	0.0584877	-0.552883	0.289837	0.577268	0.965859
1544	Tigar	sp|Q8BZA9|TIGAR-MOUSE	-0.0600906	0.00964328	-0.256109	0.139268	0.61192	1	-0.0981804	0.00584266	-0.246885	0.0518329	1.28446	1
1545	Dhx32	sp|Q8BZS9|DHX32-MOUSE	0.00134979	0.0652994	-0.410865	0.400597	0.00528216	0.977927	-0.0282036	0.0688113	-0.454522	0.383352	0.107516	0.973393
1546	Nhlrc2	sp|Q8BZW8|NHLC2-MOUSE	0.0724873	0.00462836	-0.0593526	0.20451	1.06549	1	-0.0783558	0.00310155	-0.188634	0.0311877	1.40696	1
1547	Camkk2	sp|Q8C078|KKCC2-MOUSE	-0.110677	0.00321739	-0.220755	-0.00149169	1.95122	1	-0.0904769	0.0016771	-0.171046	-0.0101299	2.20932	1
1548	Mtrr	sp|Q8C1A3|MTRR-MOUSE	-0.0648228	0.00830994	-0.242606	0.117973	0.711097	1	-0.237406	0.00525779	-0.381052	-0.0946618	3.27408	0.999999
1549	Csgalnact2	sp|Q8C1F4|CGAT2-MOUSE	-0.0775906	0.128477	-0.772323	0.618499	0.216469	0.889272	-0.226476	0.0802335	-0.796213	0.323899	0.799548	0.895084
1550	Hgh1	sp|Q8C3I8|HGH1-MOUSE	-0.00484769	0.0103089	-0.208154	0.195539	0.0477452	1	-0.0236407	0.0134597	-0.261429	0.19727	0.203771	0.999999
1551	Ccdc90b	sp|Q8C3X2|CC90B-MOUSE	-0.126181	0.0139316	-0.36267	0.104963	1.06904	0.999949	-0.129499	0.0237861	-0.436281	0.176578	0.839661	0.998426
1552	Eri3	sp|Q8C460|ERI3-MOUSE	0.244984	0.0135366	0.0165798	0.467496	2.10563	0.998262	0.319938	0.00902612	0.126021	0.511963	3.36756	0.997361
1553	Unc119b	sp|Q8C4B4|U119B-MOUSE	-0.0694482	0.00706319	-0.239241	0.0980184	0.826343	1	0.0939644	0.00847782	-0.0902562	0.274536	1.02052	1
1554	Heatr5b	sp|Q8C547|HTR5B-MOUSE	-0.0559491	0.00159195	-0.132994	0.0214575	1.40226	1	-0.0495463	0.00226964	-0.142724	0.0445226	1.04	1
1555	Inpp5k	sp|Q8C5L6|INP5K-MOUSE	0.0426074	0.00874735	-0.144413	0.226564	0.455561	1	0.117028	0.00790421	-0.0596505	0.293329	1.31632	1
1556	Rps19bp1	sp|Q8C6B9|AROS-MOUSE	0.195057	0.01284	-0.0187423	0.419516	1.72139	0.99971	0.0401014	0.0123226	-0.177499	0.26129	0.36125	1
1557		sp|Q8C6G1|CU002-MOUSE	0.20139	0.0236054	-0.102817	0.505322	1.31079	0.99373	0.206819	0.0479363	-0.233583	0.63686	0.944621	0.957778
1558	Crbn	sp|Q8C7D2|CRBN-MOUSE	0.150229	0.0201772	-0.132073	0.436621	1.05761	0.998895	0.227331	0.0155682	-0.0169587	0.476856	1.82196	0.997923
1559	Dido1	sp|Q8C9B9|DIDO1-MOUSE	0.0581555	0.00171604	-0.0222272	0.139338	1.40387	1	-0.0808678	0.00190059	-0.167097	0.00635205	1.85495	1
1560	Pgm2l1	sp|Q8CAA7|PGM2L-MOUSE	0.0729326	0.00343702	-0.0447291	0.184909	1.24403	1	0.118804	0.0029771	0.00939436	0.222167	2.17739	1
1561	Rab36	sp|Q8CAM5|RAB36-MOUSE	0.244197	0.0108741	0.04193	0.454492	2.34177	0.999458	0.104579	0.0130565	-0.115395	0.330026	0.915234	0.999987
1562	Immt	sp|Q8CAQ8|MIC60-MOUSE	-0.0279859	0.000787067	-0.0821585	0.024718	0.997548	1	0.0104847	0.000631931	-0.0386013	0.0599763	0.417083	1
1563	Abi1	sp|Q8CBW3|ABI1-MOUSE	0.00610342	0.0054254	-0.139467	0.151919	0.0828625	1	0.0885651	0.00387948	-0.0365785	0.209898	1.42192	1
1564	Bcas3	sp|Q8CCN5|BCAS3-MOUSE	-0.125395	0.0100553	-0.324138	0.075933	1.2505	0.999998	-0.193134	0.00586369	-0.343573	-0.0425357	2.52216	1
1565	Map2k7	sp|Q8CE90|MP2K7-MOUSE	-0.0156196	0.00527852	-0.154392	0.128627	0.214987	1	-0.0136655	0.00518563	-0.155115	0.127742	0.189769	1
1566	Galnt13	sp|Q8CF93|GLT13-MOUSE	-0.125903	0.0121909	-0.348047	0.0925487	1.14029	0.999984	-0.0949425	0.00889137	-0.281704	0.0943319	1.00688	1
1567	Aqr	sp|Q8CFQ3|AQR-MOUSE	-0.020066	0.00172137	-0.102158	0.061997	0.483642	1	-0.109427	0.00172254	-0.191386	-0.0280662	2.63658	1
1568	Slc43a2	sp|Q8CGA3|LAT4-MOUSE	0.084388	0.0211057	-0.200747	0.373074	0.580872	0.999713	0.323841	0.0232485	0.0208237	0.622494	2.1239	0.956603
1569	Ogt	sp|Q8CGY8|OGT1-MOUSE	0.0879252	0.00444901	-0.0403611	0.221215	1.3182	1	0.191291	0.00363381	0.0738738	0.310227	3.17332	1
1570	Sugp2	sp|Q8CH09|SUGP2-MOUSE	-0.0932981	0.00205422	-0.182341	-0.00502089	2.05849	1	-0.110861	0.00185674	-0.195758	-0.0269237	2.57278	1
1571	Phc3	sp|Q8CHP6|PHC3-MOUSE	-0.128952	0.0178311	-0.394461	0.141099	0.965694	0.999681	-0.171482	0.0150076	-0.406631	0.0762554	1.39979	0.999631
1572	Fbxo4	sp|Q8CHQ0|FBX4-MOUSE	0.39091	0.0225451	0.078597	0.680912	2.60346	0.901889	0.192653	0.0301134	-0.15844	0.53473	1.11019	0.988108
1573	Dpyd	sp|Q8CHR6|DPYD-MOUSE	-0.350164	0.00561032	-0.497496	-0.206992	4.67496	0.99914	-0.131503	0.00713757	-0.291626	0.0349407	1.55654	1
1574	Pdlim5	sp|Q8CI51|PDLI5-MOUSE	0.212776	0.00307688	0.106961	0.320572	3.8359	1	0.0540649	0.00272973	-0.0494101	0.15751	1.0348	1
1575	Rmnd1	sp|Q8CI78|RMND1-MOUSE	-0.0142194	0.00316574	-0.124735	0.0982748	0.252723	1	-0.0704309	0.00285773	-0.175736	0.0325126	1.3175	1
1576	Stau2	sp|Q8CJ67|STAU2-MOUSE	-0.0583512	0.0014687	-0.132239	0.0192269	1.52259	1	-0.0515993	0.00161368	-0.131623	0.0270065	1.2845	1
1577	Rhot2	sp|Q8JZN7|MIRO2-MOUSE	0.111862	0.00593942	-0.0424471	0.260945	1.45148	1	0.303308	0.00486886	0.168158	0.441631	4.34681	0.999973
1578	Amdhd2	sp|Q8JZV7|NAGA-MOUSE	-0.0122912	0.0409612	-0.404204	0.388245	0.0607306	0.996086	0.263243	0.0302337	-0.0932627	0.609115	1.51395	0.967861
1579	Gmds	sp|Q8K0C9|GMDS-MOUSE	0.0283318	0.00641452	-0.127705	0.185588	0.353746	1	0.131934	0.00565258	-0.0158717	0.279603	1.75482	1
1580	Gfm1	sp|Q8K0D5|EFGM-MOUSE	0.0433244	0.00229904	-0.0534221	0.137478	0.903564	1	-0.0393179	0.00204243	-0.127785	0.0485692	0.869994	1
1581	Tldc1	sp|Q8K0P3|TLDC1-MOUSE	0.0555434	0.0410412	-0.347111	0.472412	0.274172	0.994732	-0.0818803	0.0414095	-0.466006	0.326194	0.402374	0.992762
1582	Dync2li1	sp|Q8K0T2|DC2L1-MOUSE	-0.0694765	0.016214	-0.322394	0.188015	0.545624	0.999974	0.0647982	0.0139292	-0.164836	0.299377	0.549034	0.999995
1583	Unc13c	sp|Q8K0T7|UN13C-MOUSE	-0.0234506	0.00128529	-0.0941328	0.0452749	0.654114	1	-0.0991835	0.000975839	-0.160692	-0.0376895	3.17505	1
1584	Tmem41b	sp|Q8K1A5|TM41B-MOUSE	0.304129	0.501817	-1.07086	1.76288	0.429324	0.549386	0.584356	0.370188	-0.672237	1.81447	0.960432	0.473086
1585	Stx5	sp|Q8K1E0|STX5-MOUSE	-0.0567486	0.00330656	-0.169578	0.0605002	0.986886	1	-0.10605	0.00260546	-0.207638	-0.00515489	2.07762	1
1586	Wipf1	sp|Q8K1I7|WIPF1-MOUSE	-0.036319	0.0106108	-0.234977	0.164387	0.352582	1	-0.0260368	0.011528	-0.237253	0.190616	0.2425	1
1587	Abcf3	sp|Q8K268|ABCF3-MOUSE	0.0144004	0.0016263	-0.0646496	0.0915702	0.357086	1	-0.0337671	0.00138584	-0.107788	0.0393193	0.907062	1
1588	Fam13b	sp|Q8K2H3|FA13B-MOUSE	-0.681541	0.410891	-1.95061	0.601084	1.06323	0.416031	0.188462	0.590854	-1.35715	1.73171	0.245179	0.539849
1589	Chchd7	sp|Q8K2Q5|CHCH7-MOUSE	0.131611	0.0247999	-0.170534	0.442706	0.835734	0.998001	0.159856	0.0259719	-0.154393	0.480287	0.991922	0.995826
1590	Stn1	sp|Q8K2X3|STN1-MOUSE	-0.100348	0.0094894	-0.301095	0.0959183	1.03012	1	0.0573856	0.00536253	-0.0845125	0.2011	0.783642	1
1591	Eva1b	sp|Q8K2Y3|EVA1B-MOUSE	0.16818	0.0210997	-0.111679	0.457744	1.15781	0.997943	0.976864	0.0554275	0.496245	1.43883	4.14926	0.0479949
1592	Ssh3	sp|Q8K330|SSH3-MOUSE	-0.155552	0.00502729	-0.298954	-0.0109356	2.19386	1	-0.125505	0.00720388	-0.294201	0.0456889	1.4787	1
1593	Acvr1c	sp|Q8K348|ACV1C-MOUSE	-0.119391	0.0547309	-0.604065	0.340942	0.510335	0.975406	-0.270827	0.0703876	-0.801111	0.267207	1.02081	0.881174
1594	Cbr3	sp|Q8K354|CBR3-MOUSE	-0.149252	0.00454286	-0.283641	-0.0136299	2.21439	1	-0.0373304	0.00293391	-0.145188	0.0697474	0.689191	1
1595	Mepce	sp|Q8K3A9|MEPCE-MOUSE	0.0831849	0.00400532	-0.0426707	0.207467	1.3144	1	0.0661008	0.00427837	-0.066067	0.192899	1.01057	1
1596	Vrk3	sp|Q8K3G5|VRK3-MOUSE	-0.0725769	0.00504871	-0.212506	0.0680697	1.02143	1	-0.151612	0.00565685	-0.294803	-0.00158835	2.0158	1
1597	Plcd4	sp|Q8K3R3|PLCD4-MOUSE	-0.0957974	0.00432139	-0.225101	0.0362047	1.45728	1	-0.0716706	0.00351574	-0.193859	0.0461998	1.20874	1
1598	Bre	sp|Q8K3W0|BRE-MOUSE	0.082439	0.0043401	-0.0495659	0.211255	1.25136	1	0.0643447	0.00356695	-0.050135	0.180705	1.07737	1
1599	Lgi2	sp|Q8K4Z0|LGI2-MOUSE	0.068371	0.00533739	-0.0769246	0.206429	0.935853	1	-0.0308995	0.00525397	-0.171321	0.111245	0.426292	1
1600	Stk32c	sp|Q8QZV4|ST32C-MOUSE	0.147892	0.0190509	-0.122971	0.422456	1.07149	0.999229	0.233071	0.0174837	-0.0265132	0.495973	1.76267	0.996108
1601	Tspan14	sp|Q8QZY6|TSN14-MOUSE	0.000802197	0.0315821	-0.354109	0.337104	0.00451399	0.999004	0.0238845	0.0187331	-0.25299	0.294494	0.174507	0.999975
1602	Itpka	sp|Q8R071|IP3KA-MOUSE	-0.0121391	0.00486164	-0.145419	0.123773	0.174098	1	0.0601752	0.0042955	-0.0682852	0.185327	0.918142	1
1603	Gga1	sp|Q8R0H9|GGA1-MOUSE	-0.0344097	0.00963732	-0.224745	0.156069	0.350512	1	-0.0047889	0.00721644	-0.166079	0.158407	0.0563734	1
1604	Stap2	sp|Q8R0L1|STAP2-MOUSE	-0.33134	0.0125566	-0.550866	-0.101113	2.9569	0.988193	-0.267435	0.0127355	-0.490268	-0.0413679	2.36979	0.997551
1605	Adhfe1	sp|Q8R0N6|HOT-MOUSE	0.296627	0.0113237	0.0879223	0.50189	2.78751	0.996632	0.301493	0.0102656	0.100827	0.497222	2.97566	0.997427
1606	Sirt3	sp|Q8R104|SIR3-MOUSE	0.10857	0.0131187	-0.12518	0.329367	0.947902	0.999984	-0.0542908	0.0111647	-0.26116	0.156101	0.51381	1
1607	Klhl36	sp|Q8R124|KLH36-MOUSE	0.0511847	0.0378028	-0.30496	0.425204	0.263256	0.996444	0.0626215	0.0497234	-0.336874	0.531401	0.28083	0.98858
1608	Bud13	sp|Q8R149|BUD13-MOUSE	0.105267	0.00821308	-0.0736217	0.283855	1.16156	1	-0.00340563	0.00373728	-0.127501	0.1213	0.0557083	1
1609	Kbtbd4	sp|Q8R179|KBTB4-MOUSE	-0.215349	0.00758836	-0.384776	-0.0382396	2.47212	0.999989	-0.187553	0.00607157	-0.347148	-0.0322447	2.40698	1
1610	Stac2	sp|Q8R1B0|STAC2-MOUSE	0.0839941	0.00783505	-0.0906182	0.260037	0.948916	1	0.00743127	0.0131186	-0.22508	0.234744	0.0648813	1
1611	Cmbl	sp|Q8R1G2|CMBL-MOUSE	-0.159631	0.00514697	-0.304435	-0.0155989	2.22505	1	-0.121031	0.00293085	-0.228968	-0.0151018	2.23563	1
1612	Tor2a	sp|Q8R1J9|TOR2A-MOUSE	-0.157573	0.00976007	-0.352649	0.0410563	1.59498	0.999992	-0.0226245	0.00825222	-0.203263	0.159834	0.249054	1
1613	Ap3m2	sp|Q8R2R9|AP3M2-MOUSE	0.0760513	0.00356753	-0.0372762	0.192233	1.27328	1	0.0758287	0.00303439	-0.0316886	0.184609	1.37657	1
1614	Commd5	sp|Q8R395|COMD5-MOUSE	-0.159358	0.00946293	-0.346799	0.0329466	1.63818	0.999994	-0.21164	0.0103332	-0.408947	-0.0120491	2.082	0.99988
1615	Hs2st1	sp|Q8R3H7|HS2ST-MOUSE	-0.11583	0.0283655	-0.442077	0.218699	0.687741	0.997312	0.0741517	0.0312475	-0.283635	0.422477	0.419482	0.997976
1616	Nop14	sp|Q8R3N1|NOP14-MOUSE	-0.0515705	0.0181451	-0.316216	0.222576	0.382844	0.999961	-0.166242	0.01455	-0.403594	0.0780996	1.37819	0.999741
1617	Thoc1	sp|Q8R3N6|THOC1-MOUSE	0.000493642	0.00289508	-0.105438	0.104616	0.0091745	1	-0.139446	0.00266925	-0.243885	-0.0350059	2.69905	1
1618	Atp2a1	sp|Q8R429|AT2A1-MOUSE	0.737377	0.144546	-7.98e-05	1.48248	1.93949	0.343999	-0.233424	0.0509226	-0.682753	0.218769	1.03441	0.940218
1619	Clybl	sp|Q8R4N0|CLYBL-MOUSE	0.0229743	0.00462394	-0.10834	0.157384	0.33786	1	-0.0931264	0.00367877	-0.212044	0.0260925	1.5354	1
1620	Sh3kbp1	sp|Q8R550|SH3K1-MOUSE	-0.102051	0.00279077	-0.203287	0.00234369	1.93178	1	-0.138238	0.00189788	-0.222719	-0.0508114	3.17317	1
1621	Crtac1	sp|Q8R555|CRAC1-MOUSE	-0.00803186	0.00938059	-0.201872	0.181616	0.082928	1	-0.105348	0.00955322	-0.297052	0.0855857	1.07783	1
1622	Arl6ip5	sp|Q8R5J9|PRAF3-MOUSE	-0.0535217	0.00205337	-0.142398	0.0362656	1.18113	1	-0.155168	0.00162118	-0.235237	-0.0761599	3.85379	1
1623	Nol6	sp|Q8R5K4|NOL6-MOUSE	-0.036657	0.0086612	-0.226136	0.146142	0.393884	1	-0.169646	0.00693684	-0.336346	-0.00557719	2.03687	1
1624	Tmx1	sp|Q8VBT0|TMX1-MOUSE	0.0825507	0.0100127	-0.110798	0.282071	0.824983	1	-0.0201293	0.00911195	-0.207148	0.172361	0.210874	1
1625	Banp	sp|Q8VBU8|BANP-MOUSE	0.15337	0.00365907	0.0328184	0.274937	2.53545	1	-0.100624	0.00256894	-0.195472	-0.000241756	1.98529	1
1626	Wrap53	sp|Q8VC51|WAP53-MOUSE	0.160552	0.108482	-0.499801	0.833645	0.487456	0.889422	0.0489366	0.092058	-0.563894	0.641852	0.161288	0.943015
1627	Nrm	sp|Q8VC65|NRM-MOUSE	-0.135171	0.00571483	-0.280099	0.0223729	1.78806	1	-0.230989	0.00430529	-0.36418	-0.100827	3.52039	1
1628	Rbms2	sp|Q8VC70|RBMS2-MOUSE	-0.0461064	0.0225669	-0.340747	0.232149	0.30692	0.999819	-0.0775301	0.0206052	-0.351089	0.201753	0.540109	0.999794
1629	Ndc1	sp|Q8VCB1|NDC1-MOUSE	0.0264327	0.00401729	-0.0998343	0.149392	0.417037	1	-0.13933	0.00294891	-0.245558	-0.0319087	2.56575	1
1630	Rabepk	sp|Q8VCH5|RABEK-MOUSE	0.230967	0.016667	-0.0216203	0.49094	1.78904	0.996947	0.235583	0.0114589	0.0222402	0.441355	2.20076	0.99945
1631	Fam20b	sp|Q8VCS3|XYLK-MOUSE	-0.0943444	0.0311713	-0.452302	0.259527	0.534366	0.997213	-0.107722	0.0415518	-0.479967	0.320648	0.528455	0.99005
1632	Sgip1	sp|Q8VD37|SGIP1-MOUSE	0.0395199	0.00118177	-0.0292355	0.107212	1.1496	1	-0.0619959	0.000958036	-0.123212	-0.000833075	2.00296	1
1633	Hdlbp	sp|Q8VDJ3|VIGLN-MOUSE	-0.0918327	0.00185966	-0.175873	-0.0087915	2.12951	1	-0.0783934	0.00158605	-0.156216	0.0004337	1.96844	1
1634	Nit1	sp|Q8VDK1|NIT1-MOUSE	0.0968851	0.00824754	-0.0792911	0.269292	1.06683	1	0.168157	0.00735093	0.00194932	0.333382	1.96129	0.999999
1635		sp|Q8VDP2|CX056-MOUSE	0.0693946	0.00611339	-0.0891736	0.226762	0.887533	1	-0.134696	0.00454858	-0.270516	-0.00194013	1.99717	1
1636	Cdipt	sp|Q8VDP6|CDIPT-MOUSE	0.243072	0.0113541	0.0324292	0.453267	2.28117	0.999333	-0.00215246	0.00820482	-0.183177	0.176525	0.023763	1
1637	Rprd1a	sp|Q8VDS4|RPR1A-MOUSE	-0.0528405	0.00353281	-0.172098	0.0622097	0.88901	1	-0.0905203	0.00337049	-0.203167	0.0196827	1.55919	1
1638	Gpsm2	sp|Q8VDU0|GPSM2-MOUSE	-0.0805902	0.102272	-0.73091	0.55901	0.252002	0.923909	-0.0947917	0.0786022	-0.657019	0.453198	0.338106	0.952136
1639	Gdap1l1	sp|Q8VE33|GD1L1-MOUSE	0.0358726	0.00164178	-0.0440813	0.115134	0.885331	1	0.0484983	0.00122167	-0.0210201	0.11751	1.38755	1
1640	Ccdc115	sp|Q8VE99|CC115-MOUSE	-0.119106	0.0250035	-0.443614	0.19771	0.753241	0.998387	-0.178178	0.0162729	-0.430456	0.0807914	1.39676	0.999286
1641	Elac1	sp|Q8VEB6|RNZ1-MOUSE	0.0736105	0.00229823	-0.0205008	0.167731	1.53548	1	0.0131928	0.00267775	-0.089608	0.112379	0.254948	1
1642	Slc25a3	sp|Q8VEM8|MPCP-MOUSE	-0.0552436	0.00236176	-0.148364	0.038638	1.13675	1	-0.00844046	0.00287358	-0.113069	0.0957415	0.157454	1
1643	Hdac8	sp|Q8VH37|HDAC8-MOUSE	-0.0580651	0.00454882	-0.193008	0.0763369	0.860925	1	0.0656694	0.00527176	-0.0809759	0.209025	0.904452	1
1644	Serpinb1b	sp|Q8VHP7|ILEUB-MOUSE	-0.205178	0.00460165	-0.337778	-0.0709781	3.02464	1	0.00899127	0.00336065	-0.104414	0.120467	0.155099	1
1645	Cspg4	sp|Q8VHY0|CSPG4-MOUSE	0.0109955	0.00416737	-0.113302	0.136357	0.170328	1	-0.0891771	0.00434389	-0.213193	0.0414722	1.35305	1
1646	Mpv17l2	sp|Q8VIK2|M17L2-MOUSE	-0.225021	0.012589	-0.450382	0.000474651	2.00552	0.999332	-0.106644	0.011263	-0.312245	0.0963809	1.00487	0.999997
1647	Lpcat3	sp|Q91V01|MBOA5-MOUSE	-0.276714	0.00804216	-0.451715	-0.0985784	3.08563	0.999706	-0.168019	0.00764879	-0.338562	0.00820998	1.92115	0.999999
1648	Ttll1	sp|Q91V51|TTLL1-MOUSE	-0.0381893	0.0185715	-0.296827	0.234779	0.280232	0.999968	0.237233	0.0232198	-0.058594	0.541573	1.55685	0.988755
1649	Isoc1	sp|Q91V64|ISOC1-MOUSE	-0.0598075	0.00441668	-0.190712	0.0695591	0.899928	1	0.00995236	0.00382852	-0.111719	0.131162	0.160846	1
1650	Poldip2	sp|Q91VA6|PDIP2-MOUSE	-0.0217336	0.00256907	-0.120853	0.0761041	0.428789	1	-0.0773363	0.0025832	-0.177953	0.0211327	1.52161	1
1651	Itm2c	sp|Q91VK4|ITM2C-MOUSE	-0.0735604	0.00381246	-0.191829	0.0462473	1.19136	1	-0.117082	0.00289386	-0.222973	-0.0124037	2.17646	1
1652	Dcaf11	sp|Q91VU6|DCA11-MOUSE	-0.133595	0.00195779	-0.222756	-0.0457482	3.0193	1	-0.184361	0.00255363	-0.281272	-0.0835616	3.64829	1
1653	Smap1	sp|Q91VZ6|SMAP1-MOUSE	-0.103856	0.00553695	-0.248331	0.0411654	1.39571	1	-0.11506	0.0036927	-0.236262	0.00442111	1.89345	1
1654	Ubl7	sp|Q91W67|UBL7-MOUSE	0.128885	0.0137519	-0.102901	0.3584	1.09906	0.99995	-0.0212644	0.0118825	-0.236952	0.191809	0.195074	1
1655	Snx15	sp|Q91WE1|SNX15-MOUSE	-0.021662	0.00319924	-0.131087	0.0885731	0.38298	1	-0.00810187	0.00258603	-0.107667	0.0921574	0.159319	1
1656	Fig4	sp|Q91WF7|FIG4-MOUSE	-0.0691297	0.00455017	-0.203075	0.062148	1.02483	1	-0.0183429	0.00555321	-0.165722	0.127272	0.246148	1
1657	Itfg2	sp|Q91WI7|ITFG2-MOUSE	-0.0829051	0.00920212	-0.276165	0.111046	0.864245	1	-0.10074	0.0131495	-0.328574	0.128977	0.878512	0.999988
1658	Wwox	sp|Q91WL8|WWOX-MOUSE	0.0253989	0.00802519	-0.152291	0.196524	0.283522	1	-0.00563371	0.00665147	-0.165721	0.155917	0.0690774	1
1659	Strbp	sp|Q91WM1|STRBP-MOUSE	0.00959	0.00397537	-0.114334	0.130826	0.1521	1	-0.0707618	0.0026251	-0.170436	0.0275905	1.3811	1
1660	Ascc2	sp|Q91WR3|ASCC2-MOUSE	0.160216	0.0168256	-0.0877848	0.416419	1.23515	0.999471	0.140774	0.00964545	-0.0555556	0.338557	1.43338	0.999997
1661	Cisd1	sp|Q91WS0|CISD1-MOUSE	-0.0233131	0.00421023	-0.149746	0.102193	0.359292	1	0.0120999	0.00371729	-0.109058	0.129811	0.198458	1
1662	Ncald	sp|Q91X97|NCALD-MOUSE	0.105034	0.00121445	0.0377945	0.173981	3.01397	1	-0.0927908	0.000995371	-0.154612	-0.0300327	2.94112	1
1663	Uxs1	sp|Q91XL3|UXS1-MOUSE	-0.106757	0.0149288	-0.352525	0.144578	0.873742	0.999955	-0.118952	0.00916421	-0.312006	0.0672906	1.24258	0.999999
1664	Dnah8	sp|Q91XQ0|DYH8-MOUSE	-0.50767	0.0815813	-1.07759	0.070666	1.7774	0.606589	0.912272	0.0660468	0.373641	1.42086	3.54976	0.101403
1665	Mtif2	sp|Q91YJ5|IF2M-MOUSE	0.0144708	0.00707069	-0.149047	0.184279	0.172092	1	-0.0953541	0.00585375	-0.247418	0.0530055	1.2463	1
1666	L2hgdh	sp|Q91YP0|L2HDH-MOUSE	0.0231653	0.00445704	-0.108214	0.160136	0.346988	1	0.0701144	0.00318993	-0.0386234	0.17953	1.24141	1
1667	Ptgr1	sp|Q91YR9|PTGR1-MOUSE	0.174195	0.0160071	-0.0726912	0.421142	1.37683	0.999416	0.262632	0.0130457	0.0342099	0.486303	2.2994	0.997614
1668	Camk1	sp|Q91YS8|KCC1A-MOUSE	-0.136234	0.00458528	-0.272974	-0.00426601	2.01188	1	-0.0218237	0.00369664	-0.14405	0.0984815	0.358943	1
1669	Dnajc24	sp|Q91ZF0|DJC24-MOUSE	0.056375	0.021056	-0.225794	0.34111	0.388507	0.99986	0.230635	0.0169946	-0.0355686	0.490068	1.76917	0.996716
1670	Abhd3	sp|Q91ZH7|ABHD3-MOUSE	0.00356489	0.00453157	-0.129886	0.1402	0.0529568	1	0.0923964	0.00393067	-0.0300997	0.214321	1.47374	1
1671	Gjc3	sp|Q921C1|CXG3-MOUSE	-0.365231	0.00870415	-0.549969	-0.18426	3.91476	0.990744	0.0910761	0.00689411	-0.0722963	0.255429	1.0969	1
1672	Tf	sp|Q921I1|TRFE-MOUSE	-0.00127328	0.0426679	-0.411077	0.406049	0.00616414	0.995372	0.193194	0.0346704	-0.165479	0.570819	1.03756	0.982297
1673	Far1	sp|Q922J9|FACR1-MOUSE	0.129554	0.0321654	-0.223576	0.484161	0.722366	0.994412	0.414155	0.0321469	0.0584025	0.7632	2.3099	0.829618
1674	Plrg1	sp|Q922V4|PLRG1-MOUSE	0.0660561	0.00556122	-0.0776056	0.215806	0.885784	1	-0.000407849	0.00916671	-0.187588	0.189998	0.00425984	1
1675	Smc6	sp|Q924W5|SMC6-MOUSE	-0.0304063	0.00366022	-0.148771	0.0871265	0.502585	1	-0.212396	0.00676242	-0.373085	-0.0526538	2.58282	0.999997
1676	Med1	sp|Q925J9|MED1-MOUSE	0.157294	0.0103197	-0.0400395	0.358029	1.54838	0.999987	0.0216663	0.00834666	-0.156545	0.206777	0.237153	1
1677	Sec14l2	sp|Q99J08|S14L2-MOUSE	-0.049492	0.00259863	-0.149689	0.0505169	0.970874	1	0.0505494	0.00259362	-0.050413	0.153149	0.992574	1
1678	Mrm1	sp|Q99J25|MRM1-MOUSE	0.161128	0.0114661	-0.051663	0.372856	1.50475	0.999962	-0.01624	0.00953389	-0.20387	0.186741	0.166322	1
1679	Slc33a1	sp|Q99J27|ACATN-MOUSE	0.102715	0.0368116	-0.265368	0.493826	0.535357	0.993854	-0.0519784	0.0406667	-0.449556	0.342072	0.257753	0.995098
1680	Derl1	sp|Q99J56|DERL1-MOUSE	-0.115987	0.0049116	-0.254995	0.0199492	1.65499	1	-0.0856414	0.00561187	-0.231216	0.0653123	1.14322	1
1681	Sfxn1	sp|Q99JR1|SFXN1-MOUSE	0.00563561	0.00368398	-0.114269	0.123686	0.0928501	1	0.00219941	0.00409515	-0.12403	0.131291	0.0343694	1
1682	Tinagl1	sp|Q99JR5|TINAL-MOUSE	0.279839	0.00403194	0.158803	0.400501	4.40708	0.999999	-0.186632	0.00393047	-0.309932	-0.061127	2.9769	1
1683	Nmnat3	sp|Q99JR6|NMNA3-MOUSE	0.458299	0.0299384	0.113802	0.799028	2.64871	0.76793	0.34323	0.0178339	0.0742073	0.60207	2.57017	0.964863
1684	Plpp3	sp|Q99JY8|PLPP3-MOUSE	0.058444	0.0064499	-0.0968309	0.213795	0.727718	1	0.196382	0.00578358	0.0483575	0.343844	2.58228	1
1685	Vwa5a	sp|Q99KC8|VMA5A-MOUSE	0.0232446	0.00334405	-0.0905242	0.135122	0.401962	1	0.117371	0.0028148	0.0125915	0.2205	2.21227	1
1686	Reep3	sp|Q99KK1|REEP3-MOUSE	-0.200618	0.00612859	-0.353605	-0.0416477	2.56265	1	-0.167641	0.00483488	-0.309255	-0.0306543	2.41095	1
1687	Lactb2	sp|Q99KR3|LACB2-MOUSE	0.112823	0.00550631	-0.0329019	0.258607	1.52044	1	0.171227	0.00365263	0.0542759	0.292278	2.83314	1
1688	Hibadh	sp|Q99L13|3HIDH-MOUSE	0.0252429	0.00286188	-0.0796317	0.130631	0.47186	1	0.0260336	0.0020451	-0.0614963	0.113029	0.575676	1
1689	Eif2s2	sp|Q99L45|IF2B-MOUSE	0.0779805	0.00455532	-0.0537212	0.20659	1.15538	1	-0.0795545	0.00356883	-0.196212	0.0377989	1.33169	1
1690	Elp5	sp|Q99L85|ELP5-MOUSE	0.066882	0.00413739	-0.0583237	0.195444	1.03979	1	-0.0705342	0.00341414	-0.183671	0.04657	1.20714	1
1691	Ndufa10	sp|Q99LC3|NDUAA-MOUSE	0.0207778	0.00249637	-0.0778853	0.116397	0.415859	1	0.104378	0.00179167	0.0198775	0.186569	2.46592	1
1692	Dpy30	sp|Q99LT0|DPY30-MOUSE	0.097619	0.128399	-0.594197	0.687139	0.272429	0.884696	0.265456	0.0519618	-0.175065	0.705899	1.16453	0.919394
1693	Park7	sp|Q99LX0|PARK7-MOUSE	0.159506	0.00388243	0.0355353	0.283418	2.55992	1	0.108996	0.00298649	0.00461753	0.21519	1.99449	1
1694	Fars2	sp|Q99M01|SYFM-MOUSE	0.0717758	0.0149971	-0.172533	0.31443	0.586104	0.999986	-0.101187	0.0164086	-0.357682	0.148939	0.789929	0.99992
1695	Hspa14	sp|Q99M31|HSP7E-MOUSE	0.0542506	0.00875036	-0.128977	0.242031	0.579951	1	-0.246299	0.0166288	-0.501866	-0.00366971	1.90999	0.995684
1696	Dnaja3	sp|Q99M87|DNJA3-MOUSE	0.0864087	0.00390701	-0.0366282	0.20809	1.3824	1	-0.0382009	0.00349555	-0.153113	0.0763919	0.646123	1
1697	St7	sp|Q99M96|ST7-MOUSE	-0.00490244	0.00308035	-0.115208	0.104473	0.0883309	1	-0.044373	0.0044313	-0.176687	0.0907188	0.666582	1
1698	Erc1	sp|Q99MI1|RB6I2-MOUSE	-0.0995054	0.0018605	-0.184827	-0.0135515	2.30691	1	-0.085013	0.00128411	-0.155325	-0.0159546	2.37238	1
1699	Fam69b	sp|Q99ML4|FA69B-MOUSE	-0.120629	0.0222807	-0.404899	0.176714	0.808143	0.999066	-0.176683	0.0206667	-0.467734	0.108973	1.22902	0.997744
1700	Pecr	sp|Q99MZ7|PECR-MOUSE	-0.121876	0.0276143	-0.448322	0.211897	0.733418	0.997327	-0.357038	0.0320371	-0.724115	-0.00666802	1.99475	0.898562
1701	Ranbp17	sp|Q99NF8|RBP17-MOUSE	-0.0876352	0.00433776	-0.220433	0.0422101	1.3306	1	-0.100593	0.003858	-0.225462	0.0167236	1.61953	1
1702	Ogfr	sp|Q99PG2|OGFR-MOUSE	0.0831449	0.0179763	-0.177044	0.356186	0.620134	0.999909	-0.138116	0.0181243	-0.39212	0.134485	1.02592	0.999549
1703	Rtn4r	sp|Q99PI8|RTN4R-MOUSE	0.0342761	0.0262088	-0.294445	0.359379	0.211723	0.9996	-0.0795969	0.0158235	-0.331445	0.171699	0.632768	0.999971
1704	Arhgdia	sp|Q99PT1|GDIR1-MOUSE	0.0904831	0.00472678	-0.0463606	0.227935	1.31609	1	0.166555	0.00384497	0.0444498	0.289246	2.68603	1
1705	Rwdd4	sp|Q9CPR1|RWDD4-MOUSE	-0.021225	0.023876	-0.323864	0.29006	0.137362	0.999824	-0.0645971	0.015973	-0.31178	0.187417	0.511116	0.999981
1706	Ndufb2	sp|Q9CPU2|NDUB2-MOUSE	-0.286214	0.0142834	-0.519755	-0.0423516	2.39483	0.993785	-0.194028	0.0101773	-0.382154	0.00424322	1.9233	0.999947
1707	Cisd2	sp|Q9CQB5|CISD2-MOUSE	0.0179275	0.0192648	-0.249174	0.293521	0.129163	0.999971	0.00198013	0.0147668	-0.238877	0.24989	0.0162948	0.999999
1708	Nipsnap3b	sp|Q9CQE1|NPS3B-MOUSE	-0.0112355	0.00464275	-0.146243	0.121623	0.164894	1	-0.0263187	0.00333498	-0.142335	0.0870248	0.455741	1
1709	Gmfb	sp|Q9CQI3|GMFB-MOUSE	0.132372	0.00617949	-0.0239902	0.283934	1.68392	1	0.0218183	0.00439345	-0.106743	0.154306	0.329169	1
1710	Denr	sp|Q9CQJ6|DENR-MOUSE	0.284455	0.0620559	-0.210989	0.785626	1.14188	0.885913	0.291256	0.0459918	-0.119201	0.723205	1.35811	0.914562
1711	Desi1	sp|Q9CQT7|DESI1-MOUSE	-0.127904	0.0762825	-0.690372	0.360383	0.463095	0.946098	-0.319411	0.0955157	-0.961006	0.269862	1.03351	0.803179
1712	Zwint	sp|Q9CQU5|ZWINT-MOUSE	-0.00723168	0.0043669	-0.138651	0.125992	0.109434	1	-0.0801607	0.00407756	-0.206314	0.0464428	1.25534	1
1713	Fam134c	sp|Q9CQV4|F134C-MOUSE	-0.0886357	0.00342977	-0.204095	0.0248563	1.51348	1	-0.166236	0.00283622	-0.271889	-0.0598449	3.12144	1
1714	Emc6	sp|Q9CQW0|EMC6-MOUSE	0.143276	0.0266422	-0.184009	0.473721	0.877784	0.996591	0.21088	0.0509974	-0.242033	0.657124	0.933817	0.950978
1715	Uqcc2	sp|Q9CQY6|UQCC2-MOUSE	0.125612	0.0123337	-0.09852	0.345261	1.13106	0.999982	0.0753096	0.0160893	-0.172939	0.325685	0.59372	0.999971
1716	Polr3k	sp|Q9CQZ7|RPC10-MOUSE	0.142901	0.116445	-0.495755	0.827412	0.418769	0.885956	0.415629	0.128948	-0.333053	1.09405	1.15744	0.678714
1717	Fmc1	sp|Q9CR13|FMC1-MOUSE	-0.0530712	0.0440422	-0.476356	0.363214	0.252886	0.993187	0.0444721	0.0295745	-0.308358	0.389577	0.2586	0.999037
1718	Chchd3	sp|Q9CRB9|MIC19-MOUSE	-0.0652067	0.00680153	-0.224332	0.101167	0.790659	1	0.113611	0.0045362	-0.0188066	0.246817	1.68684	1
1719	Borcs7	sp|Q9CRC6|BORC7-MOUSE	-0.0183609	0.00576433	-0.169434	0.129098	0.241835	1	0.0645824	0.00658786	-0.0955168	0.222057	0.795686	1
1720	Zmym2	sp|Q9CU65|ZMYM2-MOUSE	0.146724	0.0219791	-0.147001	0.4321	0.989682	0.998441	-0.0529292	0.00667121	-0.213793	0.106997	0.648027	1
1721	Ndufaf7	sp|Q9CWG8|NDUF7-MOUSE	0.0526844	0.00538273	-0.0891661	0.198515	0.718094	1	-0.0622052	0.00393793	-0.1843	0.060034	0.991273	1
1722		sp|Q9CWU4|CA052-MOUSE	0.11226	0.0434082	-0.306346	0.524212	0.538814	0.987951	-0.0285812	0.0425503	-0.439751	0.379673	0.138557	0.995036
1723	Pin4	sp|Q9CWW6|PIN4-MOUSE	0.0437064	0.0262089	-0.263863	0.369779	0.269973	0.999535	-0.143484	0.0233535	-0.443007	0.168014	0.93892	0.998066
1724	Cnih4	sp|Q9CX13|CNIH4-MOUSE	-0.0662355	0.0747662	-0.644821	0.468426	0.242236	0.962472	-0.177992	0.0657207	-0.685877	0.319191	0.694305	0.94234
1725	Tmem192	sp|Q9CXT7|TM192-MOUSE	-0.223048	0.00883756	-0.406134	-0.0362676	2.37264	0.999941	-0.121374	0.00458873	-0.25281	0.0129038	1.79176	1
1726	Med10	sp|Q9CXU0|MED10-MOUSE	-0.184943	0.0229062	-0.511213	0.120922	1.22198	0.995892	-0.255537	0.0438116	-0.680045	0.185265	1.22084	0.942209
1727	Mrps28	sp|Q9CY16|RT28-MOUSE	-0.0823449	0.00513982	-0.224205	0.0567	1.14858	1	-0.102092	0.00524976	-0.246722	0.0385255	1.40903	1
1728	Ssr1	sp|Q9CY50|SSRA-MOUSE	-0.215043	0.0095865	-0.407145	-0.0174167	2.19632	0.999921	-0.132448	0.00578571	-0.283232	0.0227322	1.74127	1
1729	Blvra	sp|Q9CY64|BIEA-MOUSE	-0.00871681	0.00434186	-0.136151	0.119993	0.132288	1	-0.135503	0.00424506	-0.267493	-0.00825918	2.07973	1
1730	Bbs5	sp|Q9CZQ9|BBS5-MOUSE	0.0375798	0.0333437	-0.32845	0.403875	0.205801	0.998314	-0.144253	0.0187358	-0.417545	0.136995	1.05387	0.999358
1731	Lipt2	sp|Q9D009|LIPT2-MOUSE	-0.212444	0.0678663	-0.756735	0.281331	0.815486	0.922531	-0.202306	0.0408309	-0.603058	0.18481	1.00118	0.97082
1732	Mrto4	sp|Q9D0I8|MRT4-MOUSE	0.253373	0.0174405	-0.000863597	0.510204	1.91858	0.993978	0.0354286	0.0160571	-0.209398	0.285189	0.27959	0.999992
1733	Armc10	sp|Q9D0L7|ARM10-MOUSE	0.100642	0.00747476	-0.0703644	0.268319	1.16408	1	0.126556	0.00707886	-0.0388107	0.287937	1.50418	1
1734	Wdr89	sp|Q9D0R9|WDR89-MOUSE	0.196424	0.0595178	-0.272221	0.68241	0.805137	0.943697	-0.109035	0.0190909	-0.391632	0.172313	0.789138	0.999714
1735	Dnlz	sp|Q9D113|DNLZ-MOUSE	0.0774956	0.0293127	-0.271706	0.433342	0.452636	0.998427	-0.0159253	0.0190909	-0.271997	0.266028	0.115259	0.999974
1736	Znf706	sp|Q9D115|ZN706-MOUSE	-0.0710786	0.0195139	-0.350812	0.205776	0.508823	0.999881	-0.0782553	0.0186902	-0.34036	0.187153	0.572409	0.999894
1737	Syf2	sp|Q9D198|SYF2-MOUSE	-0.365639	0.231203	-1.33465	0.601161	0.760425	0.651829	-0.183183	0.0164661	-0.430735	0.0791257	1.42755	0.999129
1738	Tspan11	sp|Q9D1D1|TSN11-MOUSE	0.0043506	0.0529447	-0.458512	0.489304	0.0189077	0.988971	-0.209949	0.109203	-0.86843	0.455885	0.635328	0.863701
1739	Agpat5	sp|Q9D1E8|PLCE-MOUSE	-0.127255	0.00555918	-0.275762	0.0193729	1.70675	1	-0.060276	0.00633112	-0.216455	0.0972468	0.757538	1
1740	Necap2	sp|Q9D1J1|NECP2-MOUSE	0.193195	0.00647091	0.0357978	0.353187	2.40167	0.999999	-0.0849393	0.00479368	-0.218602	0.0519747	1.2268	1
1741	Chordc1	sp|Q9D1P4|CHRD1-MOUSE	0.0510966	0.00430985	-0.0770385	0.182024	0.778325	1	-0.0100714	0.0035476	-0.123863	0.105386	0.169092	1
1742	Acbd7	sp|Q9D258|ACBD7-MOUSE	0.114652	0.0143994	-0.116091	0.353201	0.955451	0.999956	-0.127033	0.00897595	-0.318554	0.0640771	1.34084	0.999999
1743	Hist3h2ba	sp|Q9D2U9|H2B3A-MOUSE	0.0403929	0.00130544	-0.0297133	0.109531	1.11796	1	-0.0829286	0.00151019	-0.159467	-0.00654393	2.13397	1
1744	Nos1ap	sp|Q9D3A8|CAPON-MOUSE	-0.0508403	0.00369629	-0.172706	0.0659529	0.836228	1	-0.01787	0.00380672	-0.142199	0.104936	0.289633	1
1745	Snx29	sp|Q9D3S3|SNX29-MOUSE	-0.165338	0.00684897	-0.332383	0.00331301	1.99783	1	-0.158491	0.00833811	-0.340807	0.0233672	1.73568	0.999998
1746	Agpat3	sp|Q9D517|PLCC-MOUSE	-0.0463379	0.00287531	-0.152703	0.0547402	0.864161	1	0.0245845	0.00205585	-0.0651089	0.116508	0.542207	1
1747	Atad1	sp|Q9D5T0|ATAD1-MOUSE	0.0365212	0.00602361	-0.114864	0.190363	0.470561	1	0.00375633	0.00464297	-0.130955	0.13844	0.0551272	1
1748	Ttc9b	sp|Q9D6E4|TTC9B-MOUSE	-0.199766	0.0212333	-0.499329	0.0990404	1.37092	0.995897	-0.133043	0.0378274	-0.524753	0.275495	0.684051	0.989815
1749	Tmx2	sp|Q9D710|TMX2-MOUSE	-0.0742441	0.00373707	-0.19622	0.0459337	1.2145	1	-0.0485028	0.00318375	-0.158842	0.0636988	0.859602	1
1750		sp|Q9D735|CS043-MOUSE	-0.0429185	0.0182811	-0.31211	0.223752	0.317427	0.999968	-0.036659	0.0170301	-0.293022	0.22383	0.280913	0.999986
1751	Aplf	sp|Q9D842|APLF-MOUSE	0.040528	0.352498	-1.16203	1.30159	0.0682616	0.674376	0.061598	0.17178	-0.761692	0.889318	0.148621	0.83728
1752	Slc22a17	sp|Q9D9E0|S22AH-MOUSE	0.219785	0.126628	-0.492381	0.902474	0.617637	0.835741	-0.084272	0.0350349	-0.439501	0.285526	0.450228	0.996088
1753	Aven	sp|Q9D9K3|AVEN-MOUSE	0.0440235	0.0882905	-0.551589	0.618824	0.148159	0.948521	-0.199252	0.0745427	-0.782795	0.311258	0.729794	0.919095
1754	Usp12	sp|Q9D9M2|UBP12-MOUSE	-0.049829	0.0201245	-0.322118	0.232325	0.351252	0.999915	-0.14128	0.016739	-0.399307	0.113284	1.09198	0.999697
1755	Phospho2	sp|Q9D9M5|PHOP2-MOUSE	0.446026	0.0931699	-0.172829	1.07702	1.46124	0.675143	-0.0302374	0.0170994	-0.297118	0.228328	0.231235	0.999988
1756	Rsph9	sp|Q9D9V4|RSPH9-MOUSE	0.176948	0.0309799	-0.168412	0.531884	1.00533	0.989771	0.0228484	0.0345789	-0.346989	0.394893	0.122871	0.998208
1757	Dda1	sp|Q9D9Z5|DDA1-MOUSE	0.171057	0.233909	-0.80919	1.14301	0.353685	0.744944	0.221287	0.233319	-0.752728	1.25092	0.458122	0.726702
1758	Exosc1	sp|Q9DAA6|EXOS1-MOUSE	0.0452227	0.00729072	-0.119604	0.216228	0.529628	1	-0.0225523	0.00790182	-0.199154	0.150258	0.253704	1
1759	Dcps	sp|Q9DAR7|DCPS-MOUSE	0.0260805	0.00331953	-0.0902973	0.137124	0.452666	1	0.0493037	0.00524205	-0.0940881	0.190786	0.680972	1
1760	Haghl	sp|Q9DB32|HAGHL-MOUSE	-0.149709	0.00553335	-0.292956	9.56e-05	2.01259	1	-0.101268	0.0025918	-0.199446	0.000488929	1.98917	1
1761	Fundc1	sp|Q9DB70|FUND1-MOUSE	-0.135511	0.0296788	-0.485216	0.207218	0.786597	0.995444	-0.204978	0.0273966	-0.533782	0.131886	1.23839	0.989153
1762	Eif4e3	sp|Q9DBB5|IF4E3-MOUSE	0.211955	0.0503022	-0.219916	0.659428	0.945039	0.951666	0.0280137	0.0304139	-0.315142	0.357474	0.160633	0.999077
1763	Josd1	sp|Q9DBJ6|JOS1-MOUSE	0.0204688	0.0121974	-0.195025	0.243724	0.185335	1	-0.0724165	0.017658	-0.343356	0.191858	0.544962	0.999942
1764	Gpatch1	sp|Q9DBM1|GPTC1-MOUSE	0.163613	0.0276551	-0.167272	0.490281	0.983852	0.994353	-0.0980856	0.0368548	-0.493262	0.287534	0.510926	0.994209
1765	Lonp2	sp|Q9DBN5|LONP2-MOUSE	0.0536136	0.00565857	-0.0954494	0.196994	0.712724	1	-0.0388398	0.00514768	-0.182428	0.100598	0.541341	1
1766	Akap8	sp|Q9DBR0|AKAP8-MOUSE	-0.00544468	0.00218877	-0.096581	0.0865403	0.116378	1	-0.116629	0.00214457	-0.20674	-0.0256973	2.51847	1
1767	Klc4	sp|Q9DBS5|KLC4-MOUSE	0.0261205	0.00638054	-0.132848	0.183269	0.327004	1	-0.00958464	0.00330032	-0.122538	0.103775	0.166839	1
1768	Rgs3	sp|Q9DC04|RGS3-MOUSE	-0.0591776	0.00504816	-0.198636	0.080382	0.832896	1	-0.121996	0.00393859	-0.242227	0.0030357	1.94391	1
1769	Hmg20a	sp|Q9DC33|HM20A-MOUSE	-0.00731603	0.00521191	-0.148571	0.13384	0.101339	1	-0.10077	0.00359458	-0.216885	0.0158158	1.68077	1
1770	Crot	sp|Q9DC50|OCTC-MOUSE	0.173754	0.00235494	0.0782947	0.269806	3.58051	1	-0.0705948	0.00202012	-0.15821	0.0220997	1.57067	1
1771	Ubiad1	sp|Q9DC60|UBIA1-MOUSE	-0.354065	0.0145295	-0.59822	-0.116271	2.93736	0.972289	-0.129593	0.0107417	-0.334728	0.0862688	1.25038	0.999994
1772	Mrps15	sp|Q9DC71|RT15-MOUSE	0.100518	0.00363213	-0.0157975	0.226174	1.66788	1	-0.0684299	0.00481531	-0.205016	0.0689827	0.986129	1
1773	Smpx	sp|Q9DC77|SMPX-MOUSE	-0.0340377	0.0561575	-0.489027	0.456451	0.143634	0.985459	-0.0631233	0.038304	-0.446517	0.360575	0.322528	0.995702
1774	Trmt112	sp|Q9DCG9|TR112-MOUSE	0.0826756	0.00185757	-0.00228033	0.165827	1.91825	1	-0.132421	0.00168585	-0.21604	-0.0521554	3.22513	1
1775	Zfand6	sp|Q9DCH6|ZFAN6-MOUSE	0.172534	0.0928003	-0.433451	0.783844	0.566371	0.905661	0.550392	0.0779543	0.0179927	1.09909	1.9713	0.549247
1776	Nacc2	sp|Q9DCM7|NACC2-MOUSE	0.0102787	0.0236655	-0.279824	0.304311	0.0668157	0.999852	0.285878	0.0175193	0.0242656	0.542242	2.15985	0.988078
1777	Cyb5r3	sp|Q9DCN2|NB5R3-MOUSE	0.145131	0.00305806	0.039005	0.253389	2.62445	1	0.134039	0.00192734	0.0468415	0.21888	3.05317	1
1778	Gmpr	sp|Q9DCZ1|GMPR1-MOUSE	0.0950926	0.00515907	-0.0477477	0.237607	1.32392	1	0.167803	0.00608899	0.0166632	0.318874	2.15044	1
1779	Apoo	sp|Q9DCZ4|MIC26-MOUSE	-0.00379369	0.00753952	-0.177775	0.169645	0.0436908	1	0.0202343	0.00649263	-0.139972	0.179032	0.251118	1
1780	Tsc1	sp|Q9EP53|TSC1-MOUSE	0.0574903	0.00189908	-0.0286102	0.142701	1.31924	1	-0.0485867	0.0023662	-0.142688	0.0459926	0.998831	1
1781	Cyp4f14	sp|Q9EP75|CP4FE-MOUSE	0.0791996	0.0437682	-0.334824	0.488198	0.378568	0.991436	0.532639	0.0442675	0.109553	0.952527	2.53157	0.598199
1782	Glce	sp|Q9EPS3|GLCE-MOUSE	-0.0987696	0.0244234	-0.406695	0.211736	0.632004	0.999062	-0.157108	0.00940465	-0.349487	0.045232	1.62004	0.999995
1783	Cpsf1	sp|Q9EPU4|CPSF1-MOUSE	-0.00376588	0.00135011	-0.0757174	0.0675533	0.10249	1	-0.0490293	0.00159938	-0.128035	0.0313545	1.22597	1
1784	Scyl1	sp|Q9EQC5|SCYL1-MOUSE	-0.0109636	0.00302833	-0.120358	0.0979239	0.199228	1	-0.0855645	0.0027855	-0.190117	0.0165112	1.62122	1
1785	Dpys	sp|Q9EQF5|DPYS-MOUSE	-0.343991	0.134718	-1.07689	0.366197	0.937202	0.738569	0.0267112	0.0632541	-0.473872	0.517573	0.106206	0.979272
1786	Tfcp2	sp|Q9ERA0|TFCP2-MOUSE	-0.0355433	0.0330353	-0.394628	0.320952	0.195555	0.998428	-0.253125	0.0293025	-0.597191	0.0872199	1.47871	0.97372
1787	Znf704	sp|Q9ERQ3|ZN704-MOUSE	0.015528	0.0089365	-0.169849	0.208462	0.16426	1	0.0660091	0.00818028	-0.108733	0.246245	0.729827	1
1788	ORF11	sp|Q9ERY9|ERG28-MOUSE	0.0840408	0.0215418	-0.212202	0.369437	0.572597	0.999676	0.0786691	0.0174177	-0.189351	0.348016	0.596086	0.999937
1789	Inpp5d	sp|Q9ES52|SHIP1-MOUSE	-0.96626	0.167769	-1.74658	-0.145236	2.35906	0.175874	-2.80965	0.947569	-4.71972	-0.743065	2.88634	0.0109004
1790	Nek6	sp|Q9ES70|NEK6-MOUSE	-0.0684174	0.00760118	-0.243252	0.098927	0.78474	1	-0.000510806	0.00616095	-0.15571	0.155933	0.00650777	1
1791	Capn10	sp|Q9ESK3|CAN10-MOUSE	-0.122214	0.0059964	-0.276559	0.0276842	1.57825	1	-0.18903	0.00462842	-0.319423	-0.0540136	2.77853	1
1792	Sdf2l1	sp|Q9ESP1|SDF2L-MOUSE	-0.103337	0.0197614	-0.38146	0.181378	0.735101	0.999693	0.212143	0.0138476	-0.0218295	0.43983	1.80278	0.999233
1793	Dusp10	sp|Q9ESS0|DUS10-MOUSE	0.0333022	0.00996356	-0.169057	0.228213	0.33363	1	0.103892	0.00899562	-0.0836769	0.287176	1.09539	1
1794	Jph1	sp|Q9ET80|JPH1-MOUSE	0.105124	0.012678	-0.118334	0.331716	0.933634	0.99999	-0.0586727	0.00666438	-0.223649	0.101584	0.718714	1
1795	Glmp	sp|Q9JHJ3|GLMP-MOUSE	-0.10878	0.032203	-0.461802	0.252952	0.606177	0.995962	-0.148965	0.0319509	-0.497418	0.213843	0.833379	0.992619
1796	Cwc15	sp|Q9JHS9|CWC15-MOUSE	-0.0983945	0.0142753	-0.328975	0.139566	0.823528	0.999977	-0.2051	0.0106123	-0.408112	0.00496448	1.99095	0.999887
1797	Isyna1	sp|Q9JHU9|INO1-MOUSE	0.154255	0.00544989	0.00605765	0.300391	2.08951	1	0.103356	0.00663231	-0.0548337	0.258917	1.26913	1
1798	Stk3	sp|Q9JI10|STK3-MOUSE	-0.0468638	0.00481711	-0.181483	0.0882073	0.675219	1	-0.168806	0.00474134	-0.305446	-0.0332832	2.45153	1
1799	Abcb10	sp|Q9JI39|ABCBA-MOUSE	0.0893775	0.00354148	-0.0268605	0.2059	1.50188	1	0.0134066	0.00308506	-0.0974748	0.120048	0.241372	1
1800	Dmap1	sp|Q9JI44|DMAP1-MOUSE	0.00512304	0.00409165	-0.122739	0.130126	0.08009	1	-0.0432651	0.00219576	-0.135286	0.0480724	0.923304	1
1801	Lgi1	sp|Q9JIA1|LGI1-MOUSE	0.108361	0.00262603	0.00951456	0.211649	2.11458	1	-0.0806223	0.00233379	-0.174666	0.0146993	1.66888	1
1802	Nup50	sp|Q9JIH2|NUP50-MOUSE	0.0613713	0.0179544	-0.208623	0.336286	0.458016	0.999953	-0.0667142	0.0199251	-0.336692	0.221395	0.472627	0.999877
1803	Ddx21	sp|Q9JIK5|DDX21-MOUSE	0.162699	0.00378433	0.0372517	0.283718	2.64478	1	-0.0116073	0.00190423	-0.0958921	0.0740593	0.265993	1
1804	Eny2	sp|Q9JIX0|ENY2-MOUSE	0.00796611	0.0100548	-0.187898	0.204294	0.0794438	1	-0.23471	0.011776	-0.448315	-0.0157297	2.16288	0.999376
1805	Plekho1	sp|Q9JIY0|PKHO1-MOUSE	0.0288047	0.0593413	-0.467265	0.449283	0.118246	0.982912	-0.0826285	0.0949942	-0.636684	0.412762	0.26809	0.933277
1806	Zc3h8	sp|Q9JJ48|ZC3H8-MOUSE	0.0109183	0.0110165	-0.203867	0.213773	0.104024	1	-0.268777	0.0166008	-0.529053	-0.0195845	2.08607	0.992936
1807	Abcb9	sp|Q9JJ59|ABCB9-MOUSE	-0.0349484	0.0034137	-0.146073	0.0773975	0.598156	1	-0.129937	0.00265726	-0.231513	-0.0284327	2.52067	1
1808	Nap1l5	sp|Q9JJF0|NP1L5-MOUSE	-0.370603	0.0161322	-0.620237	-0.12247	2.91785	0.954265	-0.0386512	0.00621556	-0.194321	0.113291	0.490256	1
1809	Sars2	sp|Q9JJL8|SYSM-MOUSE	0.154511	0.00415587	0.0274629	0.28116	2.39678	1	0.0913022	0.00327872	-0.0208323	0.20272	1.59452	1
1810	Pigb	sp|Q9JJQ0|PIGB-MOUSE	-0.243506	0.106455	-0.903279	0.423321	0.746325	0.846787	-0.148844	0.128301	-0.889689	0.576506	0.415542	0.868055
1811	Phax	sp|Q9JJT9|PHAX-MOUSE	0.188583	0.00814212	0.0133879	0.366436	2.08994	0.999994	0.10524	0.00806138	-0.0654233	0.286882	1.17213	1
1812	Cend1	sp|Q9JKC6|CEND-MOUSE	0.0512743	0.0168908	-0.20184	0.309944	0.394525	0.999979	0.242767	0.0181647	-0.01556	0.507639	1.80126	0.994441
1813	Sart3	sp|Q9JLI8|SART3-MOUSE	0.0762135	0.00531503	-0.0653894	0.22323	1.04539	1	0.124202	0.00382416	0.00192473	0.245939	2.00844	1
1814	Dclk1	sp|Q9JLM8|DCLK1-MOUSE	0.0200641	0.00283362	-0.0847471	0.12338	0.376919	1	0.0632016	0.00220486	-0.0293428	0.155052	1.34598	1
1815	Mtor	sp|Q9JLN9|MTOR-MOUSE	0.000352494	0.000784367	-0.0539658	0.0554423	0.0125861	1	-0.0503897	0.000705059	-0.101179	0.00346048	1.89771	1
1816	Sec61a2	sp|Q9JLR1|S61A2-MOUSE	-0.000168946	0.00564896	-0.148461	0.150094	0.00224783	1	-0.0219124	0.00461155	-0.155898	0.111268	0.322677	1
1817	Klk1b27	sp|Q9JM71|K1B27-MOUSE	0.473004	0.292001	-0.573623	1.53417	0.875332	0.556944	-0.202274	0.330002	-1.36154	0.937231	0.352113	0.662069
1818	Gkap1	sp|Q9JMB0|GKAP1-MOUSE	-0.218461	0.0772264	-0.772847	0.329627	0.786126	0.904469	-0.129536	0.0331863	-0.500926	0.230816	0.711069	0.993746
1819	Edf1	sp|Q9JMG1|EDF1-MOUSE	0.0395186	0.0142069	-0.191943	0.284886	0.331552	0.999998	-0.0374845	0.0103442	-0.237577	0.159274	0.368555	1
1820	Rasgrp2	sp|Q9QUG9|GRP2-MOUSE	0.138497	0.0327369	-0.226099	0.498025	0.76546	0.993166	0.0353381	0.0237767	-0.271206	0.329034	0.229175	0.999789
1821	Homer2	sp|Q9QWW1|HOME2-MOUSE	0.00759116	0.00491491	-0.131635	0.143863	0.108281	1	0.0313217	0.00484288	-0.10708	0.16713	0.450084	1
1822	Fbxw5	sp|Q9QXW2|FBXW5-MOUSE	-0.0824956	0.0523088	-0.54244	0.364679	0.360698	0.984229	0.026623	0.046261	-0.405074	0.461497	0.12378	0.993052
1823	Abcb11	sp|Q9QY30|ABCBB-MOUSE	0.146231	0.0181553	-0.12082	0.408749	1.08527	0.999435	-0.0254064	0.0142396	-0.264288	0.210475	0.21291	0.999998
1824	Pdzd4	sp|Q9QY39|PDZD4-MOUSE	0.064913	0.0725793	-0.496866	0.608542	0.240949	0.965292	-0.243876	0.0697695	-0.783777	0.291505	0.923285	0.900852
1825	Vapb	sp|Q9QY76|VAPB-MOUSE	0.0401587	0.00172101	-0.0400906	0.123181	0.968029	1	-0.0506837	0.00168726	-0.131639	0.0286822	1.23389	1
1826	Rdh11	sp|Q9QYF1|RDH11-MOUSE	-0.0517776	0.00480247	-0.192041	0.0824563	0.747153	1	0.0289491	0.00389074	-0.0964993	0.150263	0.464108	1
1827	Ndrg2	sp|Q9QYG0|NDRG2-MOUSE	-0.251879	0.00218827	-0.343975	-0.161707	5.38444	1	0.0138321	0.00243067	-0.0847452	0.109481	0.28056	1
1828	Dnajb9	sp|Q9QYI6|DNJB9-MOUSE	0.193493	0.0341704	-0.176058	0.565886	1.04674	0.982889	-0.0311523	0.0393179	-0.43138	0.351631	0.157107	0.996444
1829	Pnck	sp|Q9QYK9|KCC1B-MOUSE	0.10284	0.00894466	-0.0764829	0.286559	1.08738	1	0.0150383	0.0128685	-0.204845	0.235382	0.132566	1
1830	Dcun1d1	sp|Q9QZ73|DCNL1-MOUSE	0.122723	0.016649	-0.135329	0.3777	0.951114	0.99983	0.0165421	0.0124303	-0.204274	0.231462	0.148371	1
1831	Gpc1	sp|Q9QZF2|GPC1-MOUSE	0.112816	0.00467462	-0.0221817	0.245608	1.65005	1	-0.0310079	0.00402966	-0.156976	0.0912987	0.488471	1
1832	Vav3	sp|Q9R0C8|VAV3-MOUSE	-0.0499249	0.00537833	-0.197289	0.0919478	0.680759	1	-0.159065	0.00478736	-0.296291	-0.020625	2.29894	1
1833	Syt11	sp|Q9R0N3|SYT11-MOUSE	-0.198471	0.00402569	-0.322383	-0.07089	3.12808	1	-0.148165	0.00382376	-0.273641	-0.0262001	2.39607	1
1834	Syt7	sp|Q9R0N7|SYT7-MOUSE	-0.0236323	0.00334579	-0.135757	0.087092	0.40856	1	-0.134234	0.00225301	-0.22737	-0.0403494	2.82802	1
1835	Syt6	sp|Q9R0N8|SYT6-MOUSE	-0.0497076	0.00349873	-0.163186	0.0672776	0.840365	1	-0.130448	0.00279246	-0.230462	-0.0279717	2.46856	1
1836	Arpc1a	sp|Q9R0Q6|ARC1A-MOUSE	0.0553053	0.00332968	-0.0586872	0.16845	0.958441	1	0.251736	0.00353312	0.134937	0.366319	4.23512	1
1837	Ptges3	sp|Q9R0Q7|TEBP-MOUSE	0.289442	0.0794552	-0.267789	0.852757	1.02683	0.851812	0.247502	0.0501099	-0.1797	0.699156	1.10565	0.93406
1838	Psma4	sp|Q9R1P0|PSA4-MOUSE	0.247925	0.00446925	0.117663	0.383037	3.70855	1	0.282992	0.00278792	0.179012	0.386842	5.35963	1
1839	Tmem176b	sp|Q9R1Q6|T176B-MOUSE	-0.665962	0.021912	-0.957297	-0.361896	4.49892	0.292122	-0.26039	0.019612	-0.539717	0.0339706	1.85936	0.989766
1840	Trim3	sp|Q9R1R2|TRIM3-MOUSE	0.0474535	0.00290502	-0.0573914	0.154765	0.880428	1	0.0714337	0.00199092	-0.0169242	0.160511	1.60095	1
1841	2018-09-06	sp|Q9R1T4|SEPT6-MOUSE	0.0363294	0.00337317	-0.0759661	0.150667	0.625517	1	-0.0481095	0.00227212	-0.142398	0.047855	1.00929	1
1842	Sorbs3	sp|Q9R1Z8|VINEX-MOUSE	0.000257483	0.00334352	-0.117463	0.115826	0.00445294	1	-0.130702	0.00243019	-0.228077	-0.0326383	2.65133	1
1843	Stk11	sp|Q9WTK7|STK11-MOUSE	-0.0482693	0.00137864	-0.12081	0.024436	1.30001	1	-0.0836805	0.00160573	-0.161447	-0.00443474	2.08827	1
1844	Prkra	sp|Q9WTX2|PRKRA-MOUSE	-0.104328	0.00357842	-0.219248	0.0153432	1.74403	1	0.0639739	0.00245117	-0.0329959	0.159449	1.29216	1
1845	Rnf7	sp|Q9WTZ1|RBX2-MOUSE	0.328896	0.307547	-0.756824	1.43937	0.593066	0.628176	0.826513	0.213616	-0.0957223	1.74044	1.78827	0.299487
1846	Prodh	sp|Q9WU79|PROD-MOUSE	0.0275265	0.00162683	-0.0523642	0.107525	0.682464	1	0.0267204	0.00135779	-0.0444051	0.0968501	0.725148	1
1847	Stub1	sp|Q9WUD1|CHIP-MOUSE	0.128115	0.0044266	-0.00358757	0.258672	1.9256	1	0.165609	0.00387309	0.0458295	0.290041	2.66106	1
1848	Nprl2	sp|Q9WUE4|NPRL2-MOUSE	0.076922	0.0154594	-0.170651	0.32179	0.618662	0.999978	-0.0439161	0.0171587	-0.300133	0.215987	0.33526	0.999981
1849	Eif4h	sp|Q9WUK2|IF4H-MOUSE	0.12419	0.0183215	-0.141501	0.387465	0.917502	0.999668	0.117846	0.0160359	-0.131555	0.363393	0.930608	0.999887
1850	Orc5	sp|Q9WUV0|ORC5-MOUSE	0.07649	0.085354	-0.508897	0.651104	0.261814	0.947322	0.520828	0.205925	-0.389299	1.44188	1.14773	0.548787
1851	Ap4b1	sp|Q9WV76|AP4B1-MOUSE	0.0439748	0.0375518	-0.343343	0.417255	0.226928	0.996793	-0.144794	0.0390336	-0.537895	0.251429	0.732878	0.986947
1852	Tusc2	sp|Q9WVF8|TUSC2-MOUSE	-0.149584	0.00600725	-0.303778	0.00441878	1.92995	1	-0.0952951	0.00676497	-0.25707	0.0702762	1.15861	1
1853	Cib1	sp|Q9Z0F4|CIB1-MOUSE	-0.473472	0.163189	-1.19426	0.226869	1.17206	0.604327	-0.464626	0.0872649	-0.992782	0.0958366	1.57284	0.657937
1854	Ehmt2	sp|Q9Z148|EHMT2-MOUSE	0.180247	0.157413	-0.592529	0.933943	0.454305	0.819267	0.12294	0.244681	-0.857884	1.09056	0.248538	0.748658
1855	Gys1	sp|Q9Z1E4|GYS1-MOUSE	0.0921799	0.00689029	-0.0669864	0.258862	1.1105	1	0.0973843	0.00582799	-0.0519033	0.247715	1.27564	1
1856	Mtmr1	sp|Q9Z2C4|MTMR1-MOUSE	0.104782	0.00427506	-0.024008	0.233626	1.60256	1	0.0250208	0.00278137	-0.0798541	0.128229	0.47443	1
1857	Dfna5	sp|Q9Z2D3|DFNA5-MOUSE	0.0330786	0.00232432	-0.0594072	0.128004	0.686118	1	-0.0460091	0.00189471	-0.130251	0.0394211	1.05699	1
1858	2018-09-05	sp|Q9Z2Q6|SEPT5-MOUSE	0.237456	0.00261941	0.137347	0.339783	4.63961	1	0.230578	0.00204283	0.139986	0.318821	5.10155	1
1859	Sart1	sp|Q9Z315|SNUT1-MOUSE	0.0664116	0.00200312	-0.0209483	0.153251	1.48385	1	-0.00277829	0.00165182	-0.081235	0.0756048	0.0683592	1
1860	Osbpl10	sp|S4R1M9|OSB10-MOUSE	-0.141628	0.00505831	-0.280201	-0.0046054	1.99134	1	-0.257353	0.00483669	-0.393577	-0.122149	3.70046	0.999999
1861	COX2	tr|A0A023J6I7|A0A023J6I7-MUSMC	-0.55097	0.0728813	-1.08562	-0.0369986	2.04089	0.550088	-0.252163	0.0263715	-0.572604	0.0696165	1.55279	0.979786
1862	Pml	tr|A0A068EW80|A0A068EW80-MOUSE	0.133964	0.0818167	-0.421115	0.690192	0.468347	0.936591	0.445933	0.0637059	-0.0448431	0.930619	1.76677	0.709103
1863	Ighm	tr|A0A075B6A0|A0A075B6A0-MOUSE	-0.103462	0.0197993	-0.377767	0.178434	0.735284	0.999689	-0.42457	0.0156409	-0.675796	-0.178385	3.39484	0.900164
1864	Lsamp	tr|A0A087WP80|A0A087WP80-MOUSE	-0.129702	0.00189285	-0.214643	-0.0432351	2.98119	1	-0.0187675	0.00129836	-0.0902343	0.0520121	0.520846	1
1865	Rgs6	tr|A0A087WPD1|A0A087WPD1-MOUSE	-0.00654006	0.00316911	-0.115599	0.103196	0.116175	1	-0.0386533	0.00273179	-0.141774	0.0624437	0.739542	1
1866	Kif1a	tr|A0A087WQE8|A0A087WQE8-MOUSE	-0.0178136	0.00102732	-0.0807667	0.0471042	0.555775	1	-0.0182673	0.000885048	-0.0761517	0.0411104	0.614031	1
1867	Tmem132e	tr|A0A0A0MQ93|A0A0A0MQ93-MOUSE	0.149784	0.029546	-0.190423	0.488482	0.871398	0.994315	-0.0649405	0.0309479	-0.41381	0.290837	0.369148	0.998332
1868	Shank3	tr|A0A0A0MQD5|A0A0A0MQD5-MOUSE	-0.015151	0.00121622	-0.0846637	0.054099	0.434447	1	-0.0322821	0.000928595	-0.0916785	0.0257568	1.05937	1
1869	Gapdh	tr|A0A0A0MQF6|A0A0A0MQF6-MOUSE	-0.0694787	0.000472443	-0.111419	-0.0273746	3.19651	1	-0.0214703	0.00053195	-0.0667295	0.0248036	0.9309	1
1870	Lin9	tr|A0A0A6YVZ7|A0A0A6YVZ7-MOUSE	0.032681	0.0271614	-0.328915	0.362386	0.198298	0.999508	-0.112369	0.0644352	-0.645235	0.378521	0.442676	0.965676
1871	Map4k4	tr|A0A0A6YW53|A0A0A6YW53-MOUSE	-0.15828	0.00339517	-0.273445	-0.0455495	2.71641	1	-0.0484588	0.00325751	-0.160199	0.0642071	0.849043	1
1872	Ncam1	tr|A0A0A6YY91|A0A0A6YY91-MOUSE	0.00336576	0.000616421	-0.0440763	0.0526016	0.135564	1	-0.00652182	0.000592352	-0.0536704	0.040148	0.267966	1
1873	Eef1akmt1	tr|A0A0D2X7Z2|A0A0D2X7Z2-MOUSE	0.0627361	0.00960165	-0.129568	0.258029	0.640242	1	0.130833	0.00926358	-0.0595377	0.320334	1.35933	0.999999
1874	Sh3glb1	tr|A0A0G2JEC4|A0A0G2JEC4-MOUSE	0.02124	0.00366017	-0.0964252	0.142544	0.351079	1	-0.088507	0.00216781	-0.180931	0.00250959	1.90093	1
1875	Adgrl2	tr|A0A0G2JGM8|A0A0G2JGM8-MOUSE	0.232773	0.0217678	-0.0489001	0.533288	1.5777	0.991509	0.197889	0.0180379	-0.0569198	0.47781	1.47343	0.998024
1876	Cdkl5	tr|A0A0G2JGW6|A0A0G2JGW6-MOUSE	-0.0277847	0.00284633	-0.130299	0.080239	0.52079	1	-0.0953146	0.00245524	-0.194113	0.000474955	1.92359	1
1877	Dnm1	tr|A0A0J9YUN4|A0A0J9YUN4-MOUSE	0.015651	0.00879186	-0.17101	0.198238	0.166917	1	0.0244849	0.00840874	-0.155993	0.20742	0.267013	1
1878	Chl1	tr|A0A0N4SUM4|A0A0N4SUM4-MOUSE	0.22125	0.0263003	-0.0973642	0.549741	1.36428	0.987543	0.243815	0.0227212	-0.0516226	0.530292	1.6175	0.988189
1879	Prrt3	tr|A0A0N4SVB5|A0A0N4SVB5-MOUSE	0.0649533	0.0155226	-0.181806	0.307558	0.521338	0.999985	0.103926	0.011175	-0.103482	0.311572	0.983104	0.999997
1880	Gng12	tr|A0A0N4SW28|A0A0N4SW28-MOUSE	0.184818	0.00787627	0.0103737	0.354053	2.0825	0.999997	0.269964	0.0059554	0.117759	0.416277	3.49825	0.999978
1881	Trmt1	tr|A0A0R4IZW7|A0A0R4IZW7-MOUSE	-0.000874212	0.00930989	-0.192708	0.188552	0.00906034	1	-0.0767682	0.011432	-0.286476	0.136437	0.717994	0.999999
1882	Capns1	tr|A0A0R4IZW8|A0A0R4IZW8-MOUSE	0.0495923	0.00402702	-0.0769388	0.17395	0.781488	1	0.0362334	0.00359062	-0.0833348	0.155477	0.604678	1
1883	Flt1	tr|A0A0R4J0A4|A0A0R4J0A4-MOUSE	0.111195	0.013071	-0.104337	0.35004	0.972596	0.999983	0.154886	0.0123103	-0.061095	0.386162	1.39597	0.999947
1884	Nsmce1	tr|A0A0R4J0C0|A0A0R4J0C0-MOUSE	-0.10796	0.0303485	-0.465609	0.233009	0.619716	0.996876	-0.307829	0.0291277	-0.62352	0.0163388	1.80366	0.947792
1885	Cpne9	tr|A0A0R4J0J1|A0A0R4J0J1-MOUSE	-0.0614539	0.00398622	-0.180557	0.0636807	0.973349	1	-0.0192139	0.00227514	-0.115515	0.0754532	0.40282	1
1886	Exoc3l4	tr|A0A0R4J0W9|A0A0R4J0W9-MOUSE	-0.719964	0.0070239	-0.886045	-0.553652	8.59056	0.0536086	-0.198315	0.00269915	-0.299926	-0.093941	3.81717	1
1887	Pdia4	tr|A0A0R4J0Z1|A0A0R4J0Z1-MOUSE	-0.0375525	0.00139715	-0.109613	0.0355796	1.00466	1	-0.140064	0.00118279	-0.207068	-0.0716294	4.07259	1
1888	Suds3	tr|A0A0R4J243|A0A0R4J243-MOUSE	0.0909892	0.015301	-0.155678	0.335082	0.735579	0.999967	-0.098106	0.0159151	-0.351259	0.150352	0.777661	0.999943
1889	Spcs1	tr|A0A0R4J2A1|A0A0R4J2A1-MOUSE	-0.0951368	0.0184962	-0.364929	0.169165	0.699532	0.999842	-0.271461	0.0404891	-0.674663	0.120751	1.34908	0.940375
1890	Dhcr7	tr|A0A140LIT2|A0A140LIT2-MOUSE	-0.178151	0.0451569	-0.576542	0.221089	0.838353	0.97205	0.496822	0.0416642	0.110501	0.878344	2.43399	0.66706
1891	Cox7a1	tr|A0A140LIU4|A0A140LIU4-MOUSE	-0.0500512	0.0164258	-0.307909	0.204276	0.390528	0.999985	-0.0887161	0.0228906	-0.390395	0.210267	0.586372	0.999477
1892	Nhsl1	tr|A0A140LIZ7|A0A140LIZ7-MOUSE	-0.30489	0.00559605	-0.450161	-0.158458	4.0757	0.999909	-0.0953468	0.00492289	-0.233291	0.0403136	1.35893	1
1893	Fam102a	tr|A0A158RFU0|A0A158RFU0-MOUSE	-0.0689631	0.0220509	-0.374456	0.22335	0.464412	0.999739	-0.0605618	0.0251114	-0.369368	0.263763	0.382176	0.999509
1894	Rap1gap2	tr|A0A171EBK8|A0A171EBK8-MOUSE	-0.00256796	0.00304938	-0.111895	0.102852	0.0465032	1	-0.0448327	0.00354121	-0.161395	0.0690839	0.753389	1
1895	Taldo1	tr|A0A1B0GR11|A0A1B0GR11-MOUSE	-0.0838531	0.00476475	-0.214849	0.0526578	1.21478	1	-0.00217472	0.00336588	-0.116809	0.115418	0.0374848	1
1896	Rnh1	tr|A0A1B0GSG5|A0A1B0GSG5-MOUSE	0.25158	0.00576812	0.102746	0.399839	3.31253	0.999994	0.5765	0.00498055	0.438053	0.715855	8.16884	0.547725
1897	Nup98	tr|A0A1B0GSX7|A0A1B0GSX7-MOUSE	0.119175	0.00150188	0.0426494	0.196164	3.07516	1	0.039869	0.00139392	-0.0327117	0.112397	1.06787	1
1898	OTTMUSWSBG00059284	tr|A0A1G5SK64|A0A1G5SK64-MOUSE	0.170774	0.0372513	-0.22195	0.551406	0.884813	0.984018	0.16796	0.0249813	-0.151357	0.464334	1.06267	0.995833
1899	Ate1	tr|A0A1L1SQ41|A0A1L1SQ41-MOUSE	0.129864	0.00570816	-0.0170068	0.281005	1.71886	1	0.170096	0.00494407	0.0284332	0.307786	2.4191	1
1900	Sparc	tr|A0A1L1SSH9|A0A1L1SSH9-MOUSE	-0.417632	0.00796683	-0.598152	-0.241089	4.67898	0.969583	0.256728	0.00622219	0.103317	0.410163	3.25464	0.999984
1901	Ilf3	tr|A0A1L1STE4|A0A1L1STE4-MOUSE	0.113921	0.00331838	0.00191402	0.228383	1.9776	1	0.14157	0.0030598	0.033093	0.247884	2.55932	1
1902	Idh3a	tr|A0A1L1STE6|A0A1L1STE6-MOUSE	-0.0537963	0.00129262	-0.123619	0.017997	1.49629	1	-0.079543	0.00134984	-0.152315	-0.0076237	2.16501	1
1903	Syt14	tr|A0A1L1SVE7|A0A1L1SVE7-MOUSE	-0.192054	0.109646	-0.854563	0.449407	0.579999	0.872829	-0.0451625	0.0856474	-0.634188	0.528234	0.154319	0.95179
1904	Hist1h2bj	tr|A0JLV3|A0JLV3-MOUSE	0.216755	0.0118073	0.00276041	0.424658	1.99477	0.999649	-0.0677307	0.00945484	-0.254792	0.121541	0.69656	1
1905	Wdr61	tr|A0MNP4|A0MNP4-MOUSE	0.0200746	0.00220376	-0.0690709	0.110487	0.427627	1	-0.0279141	0.00192735	-0.112477	0.060041	0.635833	1
1906	Psmd7	tr|A1L3B8|A1L3B8-MOUSE	0.0971779	0.00447614	-0.0341477	0.228902	1.4525	1	-0.0667772	0.003227	-0.177858	0.0437196	1.17552	1
1907	H6pd	tr|A2A7A7|A2A7A7-MOUSE	-0.0879904	0.024558	-0.391635	0.222619	0.561486	0.999232	-0.113307	0.0158031	-0.368507	0.137681	0.901333	0.999912
1908	Dhx35	tr|A2ACQ1|A2ACQ1-MOUSE	-0.146749	0.0158889	-0.397389	0.0970575	1.1642	0.999746	-0.106675	0.0116648	-0.320802	0.103365	0.987703	0.999995
1909	Usp8	tr|A2AI52|A2AI52-MOUSE	-0.0480132	0.00167231	-0.128373	0.0326765	1.17409	1	-0.105237	0.00128815	-0.173935	-0.0353949	2.93215	1
1910	Rpp38	tr|A2AJG0|A2AJG0-MOUSE	0.0830549	0.0116085	-0.129171	0.312187	0.770863	0.999998	-0.113061	0.0188668	-0.391442	0.16901	0.823119	0.999704
1911	Atp5c1	tr|A2AKU9|A2AKU9-MOUSE	-0.0352124	0.0170011	-0.294026	0.218108	0.270058	0.999987	-0.0822839	0.013051	-0.306698	0.142504	0.720268	0.999995
1912	Sh3gl2	tr|A2ALV3|A2ALV3-MOUSE	-0.139263	0.00161449	-0.219438	-0.0616505	3.46592	1	-0.112398	0.001433	-0.185766	-0.0386321	2.96919	1
1913	Sh2d5	tr|A2AM67|A2AM67-MOUSE	0.259035	0.0131104	0.0367137	0.486537	2.2623	0.99779	0.206816	0.0167006	-0.0454422	0.460651	1.60036	0.998284
1914	Secisbp2l	tr|A2AQE2|A2AQE2-MOUSE	-0.0360338	0.0066648	-0.19461	0.129128	0.441384	1	-0.0725994	0.00603944	-0.228599	0.0840365	0.934189	1
1915	Gpd2	tr|A2AQR0|A2AQR0-MOUSE	-0.0829644	0.000631484	-0.132744	-0.033608	3.30149	1	0.0357223	0.000582426	-0.0114933	0.0825167	1.4802	1
1916	Plcb4	tr|A2AT93|A2AT93-MOUSE	0.0478609	0.0569859	-0.422718	0.524583	0.200492	0.98376	-0.223581	0.0827745	-0.774467	0.355647	0.777118	0.892982
1917	Fam171a1	tr|A2ATK9|A2ATK9-MOUSE	-0.268999	0.00294155	-0.376594	-0.160234	4.95979	1	-0.1385	0.00221108	-0.230623	-0.0472353	2.94542	1
1918	Myef2	tr|A2ATP6|A2ATP6-MOUSE	-0.170249	0.00985206	-0.370231	0.0279205	1.71523	0.999985	-0.260375	0.00963189	-0.456943	-0.0607175	2.65304	0.999529
1919	Hat1	tr|A2ATU9|A2ATU9-MOUSE	-0.118157	0.0611161	-0.637829	0.360131	0.47795	0.968277	-0.059234	0.03686	-0.466824	0.300146	0.308527	0.996516
1920	Trp53bp1	tr|A2AU91|A2AU91-MOUSE	0.0826899	0.00224617	-0.00959853	0.17554	1.74474	1	-0.0738218	0.00189422	-0.160447	0.0101644	1.69617	1
1921	Manbal	tr|A2BGN7|A2BGN7-MOUSE	0.130319	0.27351	-0.870515	1.08463	0.249184	0.721963	0.0928585	0.222102	-0.801141	0.970561	0.197036	0.776623
1922	Srsf12	tr|A3KG57|A3KG57-MOUSE	0.00743014	0.0173826	-0.254687	0.26214	0.056356	0.999991	-0.107865	0.012135	-0.335863	0.105585	0.979175	0.999993
1923	Cep250	tr|A3KGJ7|A3KGJ7-MOUSE	-0.134566	0.0124669	-0.349186	0.0865374	1.20519	0.999973	-0.148521	0.0217468	-0.430745	0.154126	1.00714	0.998459
1924	H13	tr|A3KGR9|A3KGR9-MOUSE	-0.021152	0.00548731	-0.166364	0.129087	0.285543	1	-0.0177918	0.00405447	-0.143111	0.105713	0.279418	1
1925	Cadps2	tr|A4PI81|A4PI81-MOUSE	-0.0157736	0.000858198	-0.0743795	0.0427395	0.538439	1	0.00457743	0.000836273	-0.0516278	0.0605222	0.158288	1
1926	Ppp1r11	tr|A5A4Y9|A5A4Y9-MOUSE	0.00104576	0.00943995	-0.188449	0.194625	0.0107634	1	-0.128108	0.00845112	-0.31004	0.0518779	1.39354	1
1927	Pag1	tr|A6H659|A6H659-MOUSE	-0.0757066	0.00939916	-0.27512	0.120931	0.780889	1	-0.0762519	0.00873538	-0.2695	0.117288	0.815849	1
1928	Shroom2	tr|A7TU71|A7TU71-MOUSE	-0.0324848	0.00540238	-0.173119	0.113798	0.441965	1	-0.0775744	0.00584142	-0.230212	0.0738846	1.01498	1
1929	Pcp2	tr|A8IK50|A8IK50-MOUSE	-0.46639	0.0150876	-0.710909	-0.233727	3.79698	0.83281	-0.129206	0.0108386	-0.329632	0.0757224	1.24108	0.999994
1930	Mapt	tr|B1AQW2|B1AQW2-MOUSE	0.0718394	0.0618075	-0.427724	0.567976	0.288963	0.976367	-0.430017	0.0259875	-0.745942	-0.111208	2.66749	0.831764
1931	Kif3a	tr|B1AQZ2|B1AQZ2-MOUSE	-0.0303821	0.00341225	-0.143223	0.0817431	0.520112	1	-0.112107	0.0025212	-0.208585	-0.012213	2.2327	1
1932	Gk	tr|B1ASZ3|B1ASZ3-MOUSE	-0.64476	0.0148177	-0.885482	-0.406526	5.29673	0.311628	-0.200088	0.0137814	-0.438011	0.0251493	1.70441	0.999478
1933	Amz2	tr|B1AT59|B1AT59-MOUSE	0.0944491	0.00735893	-0.0743099	0.261309	1.10101	1	-0.089154	0.00393931	-0.213176	0.0399288	1.42047	1
1934	Tnrc6c	tr|B1ATC3|B1ATC3-MOUSE	0.00146893	0.00286114	-0.102341	0.107674	0.0274619	1	-0.0722697	0.00269116	-0.173084	0.0286013	1.39311	1
1935	Mospd2	tr|B1AU74|B1AU74-MOUSE	0.0297895	0.00837521	-0.150032	0.211755	0.325511	1	-0.0528235	0.00958521	-0.244468	0.151494	0.539543	1
1936	Pak3	tr|B1GX81|B1GX81-MOUSE	-0.0963775	0.00348408	-0.212704	0.0190347	1.63279	1	-0.0472615	0.00341879	-0.162058	0.0697112	0.808297	1
1937	Vsnl1	tr|B2L107|B2L107-MOUSE	-0.0474856	0.00381888	-0.167408	0.0706261	0.768412	1	-0.112524	0.00384344	-0.233453	0.00930333	1.81504	1
1938	Fbxl16	tr|B2RPY3|B2RPY3-MOUSE	0.022654	0.00537888	-0.116245	0.167484	0.308887	1	0.117515	0.00476735	-0.0158113	0.253787	1.70198	1
1939	Lin52	tr|B2RQ11|B2RQ11-MOUSE	-0.384896	0.314357	-1.39975	0.733435	0.686487	0.597558	-0.135535	0.03713	-0.54309	0.273334	0.703378	0.990067
1940	Itsn2	tr|B2RR82|B2RR82-MOUSE	-0.00429738	0.00288815	-0.107749	0.10055	0.0799639	1	-0.14119	0.00254495	-0.238766	-0.0390665	2.79876	1
1941	Zranb2	tr|B2RRT9|B2RRT9-MOUSE	0.0387608	0.00860044	-0.140211	0.215005	0.417958	1	0.0780739	0.00710782	-0.0880577	0.24488	0.926057	1
1942	Trip6	tr|B2RS30|B2RS30-MOUSE	-0.0542475	0.0207712	-0.337481	0.228235	0.3764	0.99988	-0.0378553	0.0140213	-0.274467	0.196472	0.319692	0.999998
1943	Tubb2b	tr|B2RSN3|B2RSN3-MOUSE	-0.283623	0.0767689	-0.813048	0.304896	1.02364	0.860751	-0.181936	0.0784998	-0.761062	0.387495	0.649357	0.921751
1944	Sec22a	tr|B2RSR2|B2RSR2-MOUSE	-0.0733221	0.0111321	-0.282454	0.132702	0.694938	0.999999	-0.12244	0.0113722	-0.327669	0.0981147	1.14815	0.999993
1945	Tpd52l1	tr|B2RUC1|B2RUC1-MOUSE	0.290396	0.0776573	-0.267417	0.846242	1.04208	0.853913	0.0932831	0.0877279	-0.497842	0.675446	0.314945	0.940531
1946	Polr3a	tr|B2RXC6|B2RXC6-MOUSE	0.141188	0.00721467	-0.0240284	0.309418	1.66223	1	-0.0226186	0.0099555	-0.220106	0.172634	0.226691	1
1947	Ppp2r3a	tr|B2RXC8|B2RXC8-MOUSE	0.173829	0.0143543	-0.0613311	0.41391	1.45088	0.9997	-0.00938725	0.0315887	-0.348752	0.359978	0.0528169	0.998986
1948	D430042O09Rik	tr|B2RXY0|B2RXY0-MOUSE	0.0356544	0.14256	-0.678875	0.787608	0.0944307	0.877025	-0.255213	0.0685425	-0.769545	0.308349	0.974818	0.895412
1949	Synpo2	tr|B2RY03|B2RY03-MOUSE	0.192734	0.00758584	0.0173846	0.36294	2.21288	0.999997	-0.0480767	0.00714621	-0.212955	0.115029	0.568718	1
1950	Tnik	tr|B2RY17|B2RY17-MOUSE	-0.100082	0.00237376	-0.195858	-0.00476787	2.05418	1	-0.0503304	0.00228719	-0.141387	0.0427685	1.0524	1
1951	Hcn4	tr|B2RY58|B2RY58-MOUSE	-0.0194402	0.00730177	-0.188134	0.148759	0.227503	1	-0.156147	0.00656346	-0.309602	0.000861253	1.92738	1
1952	Cisd3	tr|B3DFI8|B3DFI8-MOUSE	0.0901244	0.0120299	-0.129247	0.306847	0.821696	0.999997	0.0770913	0.00921942	-0.117798	0.265643	0.802886	1
1953	Cstf2	tr|B3V097|B3V097-MOUSE	0.00101623	0.00464354	-0.131886	0.13359	0.0149131	1	0.0146371	0.0046381	-0.120067	0.147771	0.214924	1
1954	Slc25a21	tr|B6CI26|B6CI26-MOUSE	-1.03754	0.0774594	-1.60628	-0.510439	3.72793	0.0519603	-0.447421	0.0286554	-0.791684	-0.107078	2.6431	0.791752
1955	Mdm1	tr|B7ZMS8|B7ZMS8-MOUSE	0.126003	0.0619289	-0.376849	0.615469	0.50633	0.96529	0.070372	0.0639687	-0.428744	0.570078	0.278238	0.97427
1956	9430020K01Rik	tr|B7ZN02|B7ZN02-MOUSE	0.0447441	0.00495116	-0.0913219	0.184517	0.63589	1	-0.02966	0.00351806	-0.148955	0.0851471	0.500057	1
1957	Ndrg1	tr|B7ZWC0|B7ZWC0-MOUSE	0.0572484	0.002966	-0.0476542	0.16271	1.05118	1	-0.0720892	0.00273396	-0.173146	0.0279937	1.37871	1
1958	Ppfia1	tr|B8QI33|B8QI33-MOUSE	-0.0165868	0.00227853	-0.112368	0.0759132	0.347485	1	0.0124563	0.00231007	-0.0840422	0.107851	0.259166	1
1959	Lyrm7	tr|B9EIE8|B9EIE8-MOUSE	0.161867	0.0178535	-0.0980927	0.430084	1.21143	0.999229	-0.086932	0.0262616	-0.407289	0.235275	0.536437	0.998924
1960	Atrn	tr|B9EIU3|B9EIU3-MOUSE	-0.0122144	0.00787591	-0.183108	0.162627	0.137633	1	0.085078	0.00552217	-0.0617279	0.231204	1.14489	1
1961	Sipa1l2	tr|B9EK76|B9EK76-MOUSE	0.100055	0.00430472	-0.029664	0.230905	1.52499	1	0.0740693	0.00379385	-0.0485154	0.195574	1.20254	1
1962	Snrk	tr|B9EK90|B9EK90-MOUSE	-0.0121487	0.00834179	-0.18916	0.162783	0.133015	1	0.0462502	0.00695542	-0.115385	0.211286	0.554565	1
1963	Rasip1	tr|B9EK92|B9EK92-MOUSE	0.0758479	0.00721016	-0.0898393	0.248458	0.893246	1	-0.0556328	0.00525073	-0.19635	0.0895899	0.767752	1
1964	Abt1	tr|C5H7S3|C5H7S3-MUSMC	0.0581229	0.0111415	-0.154543	0.27231	0.55065	1	-0.255822	0.0147798	-0.495679	-0.00479487	2.10428	0.996609
1965	Gprc5b	tr|D2DFA9|D2DFA9-MOUSE	-0.288803	0.00373837	-0.4084	-0.167635	4.72347	0.999999	-0.30467	0.00432469	-0.436612	-0.173278	4.63289	0.99999
1966	Sec11a	tr|D3YTS1|D3YTS1-MOUSE	-0.102181	0.0227935	-0.400751	0.201423	0.676809	0.999305	-0.117295	0.0223814	-0.404871	0.180702	0.784038	0.999113
1967	Lemd3	tr|D3YU56|D3YU56-MOUSE	-0.0675575	0.00681758	-0.229487	0.0957851	0.818198	1	-0.22658	0.00461461	-0.363013	-0.091912	3.33545	1
1968	Atp9b	tr|D3YV00|D3YV00-MOUSE	0.0102364	0.0157275	-0.232404	0.263473	0.0816238	0.999997	0.0299875	0.0133247	-0.20496	0.257293	0.259784	0.999999
1969	Map7	tr|D3YWN7|D3YWN7-MOUSE	-0.047203	0.0141797	-0.287058	0.185823	0.396403	0.999997	0.00666753	0.00971875	-0.189009	0.20038	0.0676332	1
1970	Pgbd5	tr|D3YZI9|D3YZI9-MOUSE	-0.0394524	0.0032673	-0.152539	0.0730298	0.690206	1	0.0768885	0.00346603	-0.0383714	0.191818	1.30601	1
1971	Shank1	tr|D3YZU5|D3YZU5-MOUSE	-0.0138331	0.000827647	-0.0699011	0.0406585	0.480837	1	-0.0444422	0.000675615	-0.0954758	0.0089301	1.7098	1
1972	Srgap1	tr|D3YZW1|D3YZW1-MOUSE	-0.206692	0.00367873	-0.326444	-0.0874456	3.40781	1	-0.0631266	0.00311406	-0.172392	0.0495368	1.13122	1
1973	Acsl1	tr|D3Z041|D3Z041-MOUSE	0.0849002	0.00180739	0.00230581	0.168568	1.99702	1	0.0854393	0.00168122	0.00487036	0.165115	2.08375	1
1974	Tmem200b	tr|D3Z0P8|D3Z0P8-MOUSE	-0.118953	0.0187634	-0.391324	0.142188	0.868401	0.999665	0.0909099	0.012305	-0.12099	0.308867	0.81954	0.999996
1975	Wdr59	tr|D3Z1F9|D3Z1F9-MOUSE	0.00630268	0.0181555	-0.268674	0.267966	0.0467758	0.999986	-0.114103	0.0145777	-0.347175	0.121682	0.945048	0.999952
1976	Rabgef1	tr|D3Z2L2|D3Z2L2-MOUSE	0.291776	0.174262	-0.544238	1.12915	0.698954	0.74091	0.433316	0.201684	-0.467089	1.32522	0.96487	0.620513
1977	Pigg	tr|D3Z3Y1|D3Z3Y1-MOUSE	0.0186642	0.0361735	-0.361906	0.400801	0.0981329	0.997794	-0.178961	0.021584	-0.464147	0.11451	1.21812	0.997141
1978	Dpp10	tr|D3Z5I7|D3Z5I7-MOUSE	-0.000481781	0.00307224	-0.107706	0.108233	0.00869206	1	0.0721071	0.00231397	-0.0221823	0.16313	1.49899	1
1979	Dip2a	tr|D3Z7D3|D3Z7D3-MOUSE	0.0273564	0.00297955	-0.0813704	0.13393	0.501169	1	0.0951777	0.00263694	-0.00799499	0.19467	1.85347	1
1980	Slmap	tr|D3Z7V3|D3Z7V3-MOUSE	-0.0110185	0.00386452	-0.136145	0.111567	0.177246	1	-0.108431	0.00558798	-0.256627	0.0362193	1.45053	1
1981	Dnajc13	tr|D4AFX7|D4AFX7-MOUSE	-0.0448976	0.00117698	-0.111365	0.0225531	1.30869	1	-0.104363	0.00105568	-0.168573	-0.0402508	3.21203	1
1982	B3gat3	tr|D4Q8F9|D4Q8F9-MOUSE	-0.0949533	0.0069693	-0.26096	0.0652937	1.13741	1	-0.219103	0.00824393	-0.400849	-0.0393809	2.41314	0.999972
1983	Gm42957	tr|D6RFQ2|D6RFQ2-MOUSE	-0.00229558	0.0216795	-0.296567	0.291754	0.0155908	0.999929	-0.146527	0.0207814	-0.432549	0.148531	1.01643	0.998822
1984	Rims2	tr|D9HP81|D9HP81-MOUSE	-0.0771798	0.00141303	-0.151465	-0.00444754	2.05318	1	-0.0628663	0.0012322	-0.131106	0.00495649	1.79092	1
1985	Mff	tr|E0CYB9|E0CYB9-MOUSE	0.0135739	0.00148663	-0.0648739	0.0883911	0.352048	1	-0.0240265	0.00116501	-0.0905311	0.0428666	0.703924	1
1986	Kif2a	tr|E0CZ72|E0CZ72-MOUSE	0.0262611	0.00250233	-0.0722393	0.124453	0.524977	1	-0.0149005	0.00220718	-0.106263	0.077688	0.317162	1
1987	Ppp3cb	tr|E0CZ78|E0CZ78-MOUSE	0.323345	0.134635	-0.412073	1.0376	0.881228	0.755423	0.3775	0.127444	-0.353257	1.06714	1.05745	0.715918
1988	Dnm1l	tr|E9PUD2|E9PUD2-MOUSE	-0.10486	0.035376	-0.486031	0.258827	0.557513	0.994531	-0.00412698	0.017015	-0.263804	0.250042	0.0316385	0.999993
1989	Golga2	tr|E9PUQ5|E9PUQ5-MOUSE	0.0682142	0.00413674	-0.0535142	0.19262	1.06059	1	0.0209955	0.00359333	-0.0953791	0.135956	0.35025	1
1990	Ankhd1	tr|E9PUR0|E9PUR0-MOUSE	-0.00562815	0.00958251	-0.198683	0.180428	0.0574944	1	-0.0259147	0.00585116	-0.176181	0.126267	0.338786	1
1991	Mov10	tr|E9PW39|E9PW39-MOUSE	-0.0912703	0.101994	-0.681073	0.507298	0.285787	0.921819	-0.255792	0.0732416	-0.722101	0.21041	0.945167	0.887119
1992	Gm10320	tr|E9PW43|E9PW43-MOUSE	0.0107852	0.0149065	-0.227218	0.253825	0.0883367	0.999998	0.0108373	0.0173518	-0.247403	0.275699	0.0822716	0.99999
1993	Carns1	tr|E9PX09|E9PX09-MOUSE	-0.399691	0.014028	-0.638028	-0.16317	3.37464	0.941122	-0.0612339	0.00698743	-0.221417	0.101351	0.732543	1
1994	Lyrm9	tr|E9PX24|E9PX24-MOUSE	0.517698	0.339302	-0.643383	1.65167	0.888756	0.516787	0.321751	0.122104	-0.274986	0.900174	0.920775	0.769618
1995	Slc4a1ap	tr|E9PX68|E9PX68-MOUSE	0.0642632	0.00510037	-0.0774642	0.203021	0.899832	1	-0.015026	0.00381474	-0.134869	0.108672	0.243282	1
1996	Ralgapb	tr|E9Q0J2|E9Q0J2-MOUSE	0.0843796	0.00286287	-0.019191	0.191006	1.57702	1	0.0657291	0.00258306	-0.0368078	0.164869	1.29327	1
1997	Araf	tr|E9Q0P8|E9Q0P8-MOUSE	-0.0216781	0.0142718	-0.262922	0.213916	0.181461	0.999999	0.0719042	0.0094907	-0.123054	0.257755	0.738083	1
1998	Tex264	tr|E9Q137|E9Q137-MOUSE	-0.00026977	0.00278088	-0.101757	0.0993206	0.00511567	1	-0.105865	0.00352624	-0.223188	0.0111754	1.78277	1
[truncated: 6,888 more rows]
