# Supplementary material for: eIF2B activator prevents neurological defects caused by a chronic integrated stress response
Source: eLife. 2019 Jan 9;8:e42940. doi: 10.7554/eLife.42940 (PMC6326728; doi:10.7554/eLife.42940)
Supplement: Supplementary file 1. — (A) Binding of 2BAct at 10 μM to the CEREP panel of receptors/enzymes/ion channels. Compound binding was calculated as a % inhibition of the binding of a radioactively labeled ligand specific for each target. Results showing inhibition or stimulation higher than 50% are considered to represent significant effects of the test compound. (B) Pharmacokinetic data from 2BAct dosing in mice. (C) GO Biological Processes identified by enrichment analysis of RNA-seq data. (D) List of genes used for enrichment analysis of scRNA-seq data. [file elife-42940-supp1.xlsx]

## Sheet: Supplementary File 1A
Target	Type	% inhibition of Control specific binding
A1 (h)	Antagonist radioligand	2.1
A2a (h)	Agonist radioligand	24.8
A2b (h)	Antagonist radioligand	50.1
A3 (h)	Agonist radioligand	20.6
a1A (h)	Antagonist radioligand	6.6
a1B (h)	Antagonist radioligand	-14.2
a2A (h)	Antagonist radioligand	-5.5
a2B (h)	Antagonist radioligand	12.2
b1 (h)	Agonist radioligand	7.8
b2 (h)	Agonist radioligand	4.4
AT1 (h)	Antagonist radioligand	13.2
AT2 (h)	Agonist radioligand	0.2
BZD (central)	Agonist radioligand	-41.6
BZD (peripheral)	Antagonist radioligand	36.2
B2 (h)	Agonist radioligand	8.7
CGRP (h)	Agonist radioligand	-4.8
CB1 (h)	Agonist radioligand	8.3
CB2 (h)	Agonist radioligand	2
CCK1(CCKA) (h)	Agonist radioligand	5.2
D1 (h)	Antagonist radioligand	5.9
D2S (h)	Antagonist radioligand	1.3
ET-A (h)	Agonist radioligand	-5.3
ET-B (h)	Agonist radioligand	6
GABA-A1 (h) (a1, b2, g2)	Agonist radioligand	-19.5
NMDA	Antagonist radioligand	6.7
TNF-a (h)	Agonist radioligand	1.4
H1 (h)	Antagonist radioligand	0.2
H2 (h)	Antagonist radioligand	-17.4
MT2 (ML1B) (h)	Agonist radioligand	-2
MAO-A	Antagonist radioligand	10.2
motilin (h)	Agonist radioligand	-10.8
M1 (h)	Antagonist radioligand	2.6
M2 (h)	Antagonist radioligand	4.2
M3 (h)	Antagonist radioligand	-0.9
M4 (h)	Antagonist radioligand	11
M5 (h)	Antagonist radioligand	11.8
NK1 (h)	Agonist radioligand	29.1
NK2 (h)	Agonist radioligand	12
Y1 (h)	Agonist radioligand	-17.4
d (DOP) (h)	Agonist radioligand	2.9
k (KOP)	Agonist radioligand	2.1
m (MOP) (h)	Agonist radioligand	3
PPARg (h)	Agonist radioligand	19
PCP	Antagonist radioligand	-10.5
EP2 (h)	Agonist radioligand	-4
P2X	Agonist radioligand	16.9
5-HT1A (h)	Agonist radioligand	15.8
5-HT1B	Antagonist radioligand	-8.8
5-HT2A (h)	Antagonist radioligand	10.8
5-HT2B (h)	Agonist radioligand	8.6
5-HT2C (h)	Antagonist radioligand	38.7
5-HT3 (h)	Antagonist radioligand	9.2
5-HT4E (h)	Antagonist radioligand	8.2
5-HT7 (h)	Agonist radioligand	3.9
sigma (non-selective) (h)	Agonist radioligand	21.1
GR (h)	Agonist radioligand	3.2
Estrogen ER alpha (h)	Agonist radioligand	-7.7
AR (h)	Agonist radioligand	-0.2
UT (h)	Agonist radioligand	5.8
VPAC1 (VIP1) (h)	Agonist radioligand	-9.7
V1a (h)	Agonist radioligand	6.4
Ca2+ channel (L, dihydropyridine site)	Antagonist radioligand	14.6
Ca2+ channel (L, diltiazem site) (benzothiazepines)	Antagonist radioligand	20.6
K-ATP channel	Antagonist radioligand	17.8
SK-Ca channel	Antagonist radioligand	8.1
Na+ channel (site 2)	Antagonist radioligand	38.3
Cl- channel (GABA-gated)	Antagonist radioligand	39.6
norepinephrine transporter (h)	Antagonist radioligand	61
dopamine transporter (h)	Antagonist radioligand	53.2
5-HT transporter (h)	Antagonist radioligand	7.9

## Sheet: Supplementary File 1B
Dose	Route	t1/2	Vss	Vβ	AUC	CLp	Cmax	Tmax	F
(mg/kg)		(hr)	(L/kg)	(L/kg)	(µg•hr/mL)	(L/hr/kg)	(µg/mL)	(hr)	(%)
1	IV	5.1	0.68	0.7	11	0.1
1	PO	4.9			11		1.18	3	100
30	PO	5.5			224		16.9	4	68
t1/2 = half-life
Vss = steady state volume of distribution
Vβ = terminal volume of distribution
AUC = area under the curve
CLp = plasma clearance
Cmax = maximum plasma concentration
Tmax = maximum time of Cmax
F = oral bioavailability

## Sheet: Supplementary File 1C
Category	False Discovery Rate	Genes from RNA-seq found in set
Upregulated in R191H
L-serine biosynthetic process (GO:0006564)	0.00225	Psph, Psat1,Shmt2, Phgdh
L-serine metabolic process (GO:0006563)	0.00129	Psph, Cbs, Psat1, Shmt2, Phgdh
serine family amino acid biosynthetic process (GO:0009070)	0.000666	Psph, Cbs, Sephs1, Psat1, Shmt2, Phgdh
serine family amino acid metabolic process (GO:0009069)	0.000694	Psph, Cbs, Sephs1, Psat1, Gclm, Gcsh, Shmt2, Phgdh
tRNA aminoacylation for protein translation (GO:0006418)	0.000366	Lars, Vars2, Iars, Farsb, Cars, Mars, Eprs, Yars
tRNA aminoacylation (GO:0043039)	0.000535	Lars, Vars2, Iars, Farsb, Cars, Mars, Eprs, Yars
amino acid activation (GO:0043038)	0.000591	Lars, Vars2, Iars, Farsb, Cars, Mars, Eprs, Yars
alpha-amino acid biosynthetic process (GO:1901607)	0.000402	Psph, Cbs, Sephs1, Psat1, Asns, Aldh18a1, Adi1, Shmt2, Slc1a3, Phgdh
cellular amino acid biosynthetic process (GO:0008652)	0.000545	Psph, Cbs, Sephs1, Psat1, Asns, Aldh18a1, Adi1, Shmt2, Slc1a3, Phgdh
cellular response to insulin stimulus (GO:0032869)	0.00404	Cdk4, Uchl3, Eif4ebp1, Sgk1, Dennd4c, Rhoq, Mars, Ifg1r, Pck2, Eprs, Slc25a33, Trib3
Downregulated in R191H
central nervous system myelination (GO:0022010)	0.00696	Plp1, Faah, Mag, Clu, Omg, Ercc2
axon ensheathment in central nervous system (GO:0032291)	0.00686	Plp1, Faah, Mag, Clu, Omg, Ercc2
sterol biosynthetic process (GO:0016126)	0.000476	Apoe, Cyp51, Sqle, Fdps, Insig1, Fdft1, Acat2, Msmo1, Dhcr24, Hmgcs1
secondary alcohol biosynthetic process (GO:1902653)	0.00401	Apoe, Cyp51, Fdps, Insig1, Fdft1, Acat2, Dhcr24, Hmgcs1
dicarboxylic acid transport (GO:0006835)	0.00107	Agt, Slc26a2, Slc25a22, Slc1a2, Slc25a14, Slc25a18, Slc17a7, Sat1, Slc1a1, Slc26a6
oligodendrocyte differentiation (GO:0048709)	0.00375	Plp1, Cnp, Olig1, Tspan2, Faah, Mag, Clu, Omg, Sox5, Ercc2
sterol metabolic process (GO:0016125)	0.000105	Apoe, Acat2, Ldlrap1, Soat1, Cyp51, Sqle, Fdps, Insig1, Fdft1, Ldlr, Cyp46a1, Acat2, Lcat, Msmo1, Srebf2, Dhcr24, Hmgcs1
cholesterol metabolic process (GO:0008203)	0.000325	Apoe, Acat2, Ldlrap1, Soat1, Cyp51, Sqle, Fdps, Insig1, Fdft1, Ldlr, Cyp46a1, Lcat, Srebf2, Dhcr24, Hmgcs1
secondary alcohol metabolic process (GO:1902652)	0.000185	Apoe, Acat2, Ldlrap1, Soat1, Cyp51, Sqle, Fdps, Insig1, Fdft1, Ldlr, Cyp46a1, Acat2, Lcat, Srebf2, Dhcr24, Hmgcs1
glycolipid metabolic process (GO:0006664)	0.00703	Cln3, Pyurf, Pigu, Gpld1, B4galnt1, Crem, B4galt3, Ugt8a, Poglut1, Pigyl, Sccpdh

## Sheet: Supplementary File 1D
CLIC	Manually curated
Aars	Aldh18a1
Adm2	Aldh1l2
Aldh18a1	Asns
Aldh1l2	Atf3
Angptl6	Atf4
Arhgef2	Atf5
Asns	Bex2
Atf3	Btg1
Atf5	Cars
Atf6	Cbs
Car6	Ccnb1ip1
Cdkn1a	Ccpg1
Cebpb	Cdkn1a
Chac1	Cebpb
Ciart	Cebpg
Clic4	Chac1
Cln8	Cth
Crls1	Cyb5r2
Cth	Ddit3
Cyb5r1	Ddit4
Ddit3	Eif1
Ddit4	Eif1b
Derl1	Eif4ebp1
Eif2s2	Epb41l4a
Eif3c	Fam89a
Eif4ebp1	Fgf21
Ero1l	Gadd45a
Fads3	Gars
Fam129a	Gdf15
Gadd45a	Hax1
Gars	Hmox1
Gdf15	Hoxb9
Ghitm	Iars
Glce	Idh1
Gnpnat1	Lmo4
Got1	Map1b
Gpt2	Map3k8
Gtpbp2	Moxd1
Hax1	Mthfd2
Herpud1	Nupr1
Hmox1	Oxld1
Hspa9	Pck2
Iars	Phgdh
Ifrd1	Pim1
Krtcap2	Plpp4
Lars	Ppp1r15a
Leprotl1	Psat1
Lonp1	Psph
Mars	Pycr1
Mdfic	Rgs16
Mtbp	Sesn2
Mthfd1l	Shmt2
Mthfd2	Slc1a4
Nars	Slc1a5
Nfe2l1	Slc24a4
Nfil3	Slc3a2
Nop14	Slc7a1
Nupr1	Slc7a11
Otub2	Slc7a3
Paqr3	Slc7a5
Pck2	Snhg8
Pfkp	Socs2
Phf10	St6galnac1
Phgdh	Trib3
Ppp1r15a	Tsc22d3
Psph	Wars
Pvr	Yars
Pycr1	Ydjc
Rars	Znfx1
Rhbdd1
Sars
Scpep1
Sesn2
Shmt2
Siah2
Slc1a4
Slc1a5
Slc25a33
Slc3a2
Slc6a9
Slc7a11
Slc7a3
Slc7a5
Soat2
Steap1
Tars
Tbc1d31
Tcea1
Tgif1
Trib3
Ubr2
Uhrf1bp1
Vegfa
Xpot
Yars
